# Supplementary material for: De Novo Assembly and Characterization of Four Anthozoan (Phylum Cnidaria) Transcriptomes
Source: G3 (Bethesda). 2015 Sep 17;5(11):2441–52. doi: 10.1534/g3.115.020164 (PMC4632063; doi:10.1534/g3.115.020164)
Supplement: Supporting Information [file supp_g3.115.020164_TableS6.xls]

## Sheet: A. elegantissma
Table S6. Compiled annotation for A. elegantissma transcriptome including transcript ID, UniProt, GO and KEGG annotation, and ribosomal RNA, mitochondrial DNA or taxa origin from local and NCBI database searches.
Sequence Name	Seq. Length	UniProt Match	UniProt Gene Description	GO Annotation	KEGG	NCBI Taxon Match	A.digitifera, Symbiodinium or no match	mtRNA (A. tenuis)	rRNA (N.vectensis)
comp0_c1_seq1	5786	G7K0E0	Tar1p_		0	Basidiomycota			Nv_rRNA
comp0_c1_seq2	3381	G7K0E0	Tar1p_		0	Basidiomycota			Nv_rRNA
comp1_c0_seq1	2386	L7QK44	Senescence-associated_protein_(Fragment)_		0	Embryophyta			Nv_rRNA
comp1_c0_seq2	2386	L7QK44	Senescence-associated_protein_(Fragment)_		0	Embryophyta			Nv_rRNA
comp1_c0_seq3	2135	L7QK44	Senescence-associated_protein_(Fragment)_		0	Embryophyta			Nv_rRNA
comp1_c0_seq4	2135	L7QK44	Senescence-associated_protein_(Fragment)_		0	Embryophyta			Nv_rRNA
comp1_c0_seq5	2135	L7QK44	Senescence-associated_protein_(Fragment)_		0	Embryophyta			Nv_rRNA
comp1_c0_seq6	2135	L7QK44	Senescence-associated_protein_(Fragment)_		0	Embryophyta			Nv_rRNA
comp100_c0_seq1	4724	D8L540	Heat_shock_cognate_70_	GO:0000166 GO:0005524 GO:0006950	K03283	Bilateria	adi_v1.0.1.prot
comp100004_c0_seq1	341				0		no match
comp100007_c0_seq1	766	L7MSA6	Putative_ATP-dependent_RNA_helicase_DHX36-like_protein_(Fragment)_		K14442	Bilateria	adi_v1.0.1.prot
comp100010_c0_seq1	1358	Q2WBY9	Crooked_neck_protein_	GO:0005622 GO:0005634 GO:0006396 GO:0006397	K12869	Cnidaria	adi_v1.0.1.prot
comp100012_c0_seq1	895	G3B2F8	Mitochondrial_genome_maintenance_MGM101_	GO:0000002 GO:0000262	0	Cnidaria	adi_v1.0.1.prot
comp100013_c0_seq1	203				0		no match
comp100023_c0_seq1	592				0		no match
comp100027_c0_seq1	461	Q0IEE1	AAEL010828-PA_(Fragment)_	GO:0003824 GO:0008152	0	Cnidaria	adi_v1.0.1.prot
comp100039_c0_seq1	272				0		no match
comp100039_c0_seq2	220				0		no match
comp100041_c0_seq1	720	K1QA98	ATP-dependent_RNA_helicase_A-like_protein_	GO:0003676 GO:0003723 GO:0003725 GO:0004386 GO:0005524 GO:0005622 GO:0008026	K13184	Bilateria	symbB.v1.2.augustus.prot
comp100043_c0_seq1	311				0		no match
comp100044_c0_seq1	223				0		no match
comp100048_c0_seq1	211				0		no match
comp10006_c0_seq1	257				0		no match
comp100064_c0_seq1	316				0		no match
comp100065_c0_seq1	1583	F8DSE8	Sel1_domain_protein_repeat-containing_protein_(Precursor)_		0	Cnidaria	adi_v1.0.1.prot
comp100065_c0_seq2	976				0	Cnidaria	adi_v1.0.1.prot
comp100067_c0_seq1	316				0		no match
comp100069_c0_seq1	787	K1RN62	Transmembrane_protein_66_	GO:0016021	0	Elopocephala	no match
comp100069_c0_seq2	632				0		no match
comp100069_c0_seq3	238				0		no match
comp10008_c0_seq1	449				0		no match
comp100083_c0_seq1	1830	E0VXE8	ATP-dependent_transporter,_putative_	GO:0000166 GO:0005524 GO:0006200 GO:0015439 GO:0016787 GO:0016887 GO:0017111	K06185	Cnidaria	adi_v1.0.1.prot
comp100097_c0_seq1	280	L7M752	Putative_secreted/periplasmic_zn-dependent_peptidase_		0		no match
comp100099_c0_seq1	864				0	Cnidaria	adi_v1.0.1.prot
comp100104_c0_seq1	471	V5GL73	Protein_crumbs_(Fragment)_		0	Cnidaria	adi_v1.0.1.prot
comp100106_c0_seq1	833				0		no match
comp100112_c0_seq1	1898	I0DHI9	ATP-binding_cassette_transporter_subfamily_G_member_2a_	GO:0000166 GO:0005524 GO:0006200 GO:0016020 GO:0016887 GO:0017111	K05681	Cnidaria	symbB.v1.2.augustus.prot
comp100112_c0_seq2	1898	I0DHI9	ATP-binding_cassette_transporter_subfamily_G_member_2a_	GO:0000166 GO:0005524 GO:0006200 GO:0016020 GO:0016887 GO:0017111	K05681	Cnidaria	symbB.v1.2.augustus.prot
comp100112_c0_seq3	1624	I0DHI9	ATP-binding_cassette_transporter_subfamily_G_member_2a_	GO:0000166 GO:0005524 GO:0006200 GO:0016020 GO:0016887 GO:0017111	K05681	Cnidaria	symbB.v1.2.augustus.prot
comp100112_c0_seq4	1624	I0DHI9	ATP-binding_cassette_transporter_subfamily_G_member_2a_	GO:0000166 GO:0005524 GO:0006200 GO:0016020 GO:0016887 GO:0017111	K05681	Cnidaria	symbB.v1.2.augustus.prot
comp100112_c0_seq5	939				0		no match
comp100112_c0_seq6	939				0		no match
comp100112_c0_seq7	659	L9KYB8	ATP-binding_cassette_sub-family_G_member_2_		K05681	Cnidaria	adi_v1.0.1.prot
comp100120_c0_seq1	705	R0LUK0	Low-density_lipoprotein_receptor-related_protein_4_(Fragment)_		K03068	Teleostomi	adi_v1.0.1.prot
comp100120_c0_seq10	234				0		no match
comp100120_c0_seq11	226				0		no match
comp100120_c0_seq12	218				0		no match
comp100120_c0_seq13	202				0		no match
comp100120_c0_seq14	202				0		no match
comp100120_c0_seq2	530				0		no match
comp100120_c0_seq3	488				0		no match
comp100120_c0_seq4	488				0		no match
comp100120_c0_seq5	323				0		no match
comp100120_c0_seq6	297	R0LUK0	Low-density_lipoprotein_receptor-related_protein_4_(Fragment)_		K03068	Teleostomi	adi_v1.0.1.prot
comp100120_c0_seq7	275	R0LUK0	Low-density_lipoprotein_receptor-related_protein_4_(Fragment)_		K03068	Teleostomi	adi_v1.0.1.prot
comp100120_c0_seq8	249				0		no match
comp100120_c0_seq9	240				0		no match
comp100126_c0_seq1	604	K1Q4J3	Nuclear_cap-binding_protein_subunit_1_	GO:0003677 GO:0003723 GO:0016070	K12882	Cnidaria	adi_v1.0.1.prot
comp100132_c0_seq1	1406	Q0PVE4	PAR6B_	GO:0005634 GO:0005737 GO:0005886 GO:0005923 GO:0005938 GO:0006461 GO:0045177	K06093	Cnidaria	adi_v1.0.1.prot
comp100133_c0_seq1	1162	B1AWQ3	Espin_	GO:0003779 GO:0005515 GO:0005903 GO:0007626 GO:0015629 GO:0030046 GO:0032421 GO:0032426 GO:0051017 GO:0051491	0	Cnidaria	adi_v1.0.1.prot
comp100144_c0_seq1	1188				0		no match
comp100144_c0_seq2	824				0		no match
comp100146_c0_seq1	478				0		no match
comp100166_c0_seq1	363				0		no match
comp100169_c0_seq1	730				0		no match
comp10018_c0_seq1	3434	S7NME3	Tribbles_like_protein_2_		K08814	Cnidaria	adi_v1.0.1.prot
comp10018_c0_seq2	3434	S7NME3	Tribbles_like_protein_2_		K08814	Cnidaria	adi_v1.0.1.prot
comp10018_c0_seq3	2223	G9KV00	Tribbles-like_protein_2_(Fragment)_	GO:0004672 GO:0005524 GO:0005634 GO:0006468 GO:0008134 GO:0016772 GO:0031625 GO:0032436 GO:0045081 GO:0045599 GO:0055106	K08814	Cnidaria	adi_v1.0.1.prot
comp10018_c0_seq4	641	F8WA18	Tribbles_homolog_2_	GO:0004672 GO:0005524 GO:0006468 GO:0008134 GO:0016772 GO:0031625 GO:0032436 GO:0045599 GO:0055106	K08814	Cnidaria	adi_v1.0.1.prot
comp100187_c0_seq1	259				0		no match
comp100191_c0_seq1	573				0		no match
comp100192_c0_seq1	667	A1L2V4	LOC100036964_protein_	GO:0004835 GO:0005524 GO:0006464	K16599	Bilateria	adi_v1.0.1.prot
comp100192_c0_seq2	621	A1L2V4	LOC100036964_protein_	GO:0004835 GO:0005524 GO:0006464	K16599	Bilateria	adi_v1.0.1.prot
comp100193_c0_seq1	265				0		no match
comp1002_c0_seq1	1237				0	Cnidaria	adi_v1.0.1.prot
comp10020_c0_seq1	2563	A8K0E1	cDNA_FLJ78351_		0	Bilateria	adi_v1.0.1.prot
comp10020_c0_seq2	2355	A8K0E1	cDNA_FLJ78351_		0	Bilateria	adi_v1.0.1.prot
comp10020_c0_seq3	1142	A8K0E1	cDNA_FLJ78351_		0	Bilateria	adi_v1.0.1.prot
comp10020_c0_seq4	934	A8K0E1	cDNA_FLJ78351_		0	Bilateria	adi_v1.0.1.prot
comp10020_c0_seq5	419				0		no match
comp100203_c0_seq1	773	K1PPL6	Malonyl-CoA_decarboxylase,_mitochondrial_	GO:0006633 GO:0050080	K01578	Cnidaria	adi_v1.0.1.prot
comp100207_c0_seq1	549				0		adi_v1.0.1.prot
comp100219_c0_seq1	559	Q231X2	Small_GTP-binding_protein_domain_containing_protein_	GO:0000166 GO:0005525 GO:0005622 GO:0007264	K07937	Oligohymenophorea	adi_v1.0.1.prot
comp100220_c0_seq1	500				0		no match
comp100235_c0_seq1	318				0		no match
comp100251_c0_seq1	257				0		no match
comp100253_c0_seq1	1608	F4WCD0	Actin-related_protein_5_		K11672	Bilateria	adi_v1.0.1.prot
comp100253_c0_seq2	325	T2M5Q9	Actin-related_protein_5_		K11672	Bilateria	adi_v1.0.1.prot
comp100254_c0_seq1	635	Q1LXK5	Putative_helicase_mov-10-B.2_	GO:0000166 GO:0000932 GO:0003723 GO:0004386 GO:0005524 GO:0005737 GO:0016787 GO:0031047 GO:0035279	0	Bilateria	adi_v1.0.1.prot
comp100254_c0_seq2	635				0		no match
comp100254_c0_seq3	537				0		no match
comp100254_c0_seq4	537	G5BNW4	Putative_helicase_MOV-10_(Fragment)_	GO:0004386	K13983	Bilateria	adi_v1.0.1.prot
comp100259_c0_seq1	389	T2M3Q1	Hydroxyacid_oxidase_1_		0		no match
comp100262_c0_seq1	2011	Q9H8E3	cDNA_FLJ13715_fis,_clone_PLACE2000404,_moderately_similar_to_PROBABLE_LEUCYL-TRNA_SYNTHETASE_(EC_6.1.1.4)_	GO:0000166 GO:0002161 GO:0004812 GO:0004823 GO:0005524 GO:0005737 GO:0006418 GO:0006429 GO:0006450	K01869	Bilateria	adi_v1.0.1.prot
comp100262_c0_seq2	658	K9KE33	Leucyl-tRNA_synthetase,_cytoplasmic-like_protein_(Fragment)_		K01869	Bilateria	adi_v1.0.1.prot
comp100262_c0_seq3	321	Q9NVC0	cDNA_FLJ10820_fis,_clone_NT2RP4001041,_weakly_similar_to_PROBABLE_LEUCYL-TRNA_SYNTHETASE_(EC_6.1.1.4)_	GO:0000166 GO:0004812 GO:0005524 GO:0005737 GO:0006418	K01869	Cnidaria	adi_v1.0.1.prot
comp100262_c0_seq4	274	Q9NVC0	cDNA_FLJ10820_fis,_clone_NT2RP4001041,_weakly_similar_to_PROBABLE_LEUCYL-TRNA_SYNTHETASE_(EC_6.1.1.4)_	GO:0000166 GO:0004812 GO:0005524 GO:0005737 GO:0006418	K01869	Cnidaria	adi_v1.0.1.prot
comp100262_c0_seq5	214	Q9NVC0	cDNA_FLJ10820_fis,_clone_NT2RP4001041,_weakly_similar_to_PROBABLE_LEUCYL-TRNA_SYNTHETASE_(EC_6.1.1.4)_	GO:0000166 GO:0004812 GO:0005524 GO:0005737 GO:0006418	K01869	Cnidaria	adi_v1.0.1.prot
comp100270_c0_seq1	236				0		no match
comp100272_c0_seq1	255				0		no match
comp100274_c0_seq1	369				0		no match
comp100302_c0_seq1	353				0		no match
comp10031_c0_seq1	2909				0		no match
comp10031_c0_seq2	1748				0		no match
comp10031_c0_seq3	1463				0		no match
comp10031_c0_seq4	325				0		no match
comp10031_c0_seq5	302				0		no match
comp100341_c0_seq1	322	L8IJ91	Profilin-4_		K05759	Cnidaria	adi_v1.0.1.prot
comp100353_c0_seq1	363				0		no match
comp100355_c0_seq1	1461	L8HAM6	Bromodomain_domain_containing_protein_		0	Bilateria	adi_v1.0.1.prot
comp100355_c0_seq2	1030	K1R2D3	Transient_receptor_potential_cation_channel_subfamily_A_member_1-like_protein_		0	Bilateria	adi_v1.0.1.prot
comp100355_c0_seq3	557	L8HAM6	Bromodomain_domain_containing_protein_		0	Bilateria	adi_v1.0.1.prot
comp100355_c0_seq4	550	L8HAM6	Bromodomain_domain_containing_protein_		0	Bilateria	adi_v1.0.1.prot
comp100355_c0_seq5	372	M6K6U8	Ankyrin_repeat_protein_		0	Ascomycota	adi_v1.0.1.prot
comp100355_c0_seq6	236				0		no match
comp10036_c0_seq1	964				0		no match
comp10036_c0_seq2	964				0		no match
comp100370_c0_seq1	1886	A2FHD4	Trichohyalin,_putative_		0	Trichomonas	adi_v1.0.1.prot
comp100374_c0_seq1	561				0		no match
comp100381_c0_seq1	958	U6P7M8	Reverse_transcriptase_(Fragment)_		0	Bilateria	adi_v1.0.1.prot
comp100385_c0_seq1	206				0		no match
comp100394_c0_seq1	201				0		no match
comp100396_c0_seq1	448				0		no match
comp10040_c0_seq1	1002	Q66K95	Niemann-Pick_disease,_type_C2_		K13443	Cnidaria	adi_v1.0.1.prot
comp10040_c1_seq1	1025	Q66K95	Niemann-Pick_disease,_type_C2_		K13443	Cnidaria	adi_v1.0.1.prot
comp100403_c0_seq1	246				0		no match
comp10042_c0_seq1	11717	A2EN31	Viral_A-type_inclusion_protein,_putative_		0		adi_v1.0.1.prot
comp10042_c0_seq10	1866				0		no match
comp10042_c0_seq11	1842				0		no match
comp10042_c0_seq12	1252	D2V5C1	Myosin_	GO:0000166 GO:0003774 GO:0003779 GO:0005524 GO:0016459	K10352	Naegleria	adi_v1.0.1.prot
comp10042_c0_seq13	1249	D2V5C1	Myosin_	GO:0000166 GO:0003774 GO:0003779 GO:0005524 GO:0016459	K10352	Ecdysozoa	adi_v1.0.1.prot
comp10042_c0_seq14	299				0		no match
comp10042_c0_seq15	292				0		no match
comp10042_c0_seq16	268				0		no match
comp10042_c0_seq17	268				0		no match
comp10042_c0_seq18	264				0		no match
comp10042_c0_seq19	263				0		no match
comp10042_c0_seq2	11585	A2EN31	Viral_A-type_inclusion_protein,_putative_		0		adi_v1.0.1.prot
comp10042_c0_seq3	11584	A2EN31	Viral_A-type_inclusion_protein,_putative_		0		adi_v1.0.1.prot
comp10042_c0_seq4	9601	A2FD36	Viral_A-type_inclusion_protein,_putative_	GO:0003700 GO:0006355 GO:0043565	0		adi_v1.0.1.prot
comp10042_c0_seq5	9468	A2FD36	Viral_A-type_inclusion_protein,_putative_	GO:0003700 GO:0006355 GO:0043565	0		adi_v1.0.1.prot
comp10042_c0_seq6	9468	A2FD36	Viral_A-type_inclusion_protein,_putative_	GO:0003700 GO:0006355 GO:0043565	0		adi_v1.0.1.prot
comp10042_c0_seq7	4966	A2E8H6	Viral_A-type_inclusion_protein,_putative_		K10352	Bilateria	adi_v1.0.1.prot
comp10042_c0_seq8	4966	A2E8H6	Viral_A-type_inclusion_protein,_putative_		K10352	Bilateria	adi_v1.0.1.prot
comp10042_c0_seq9	1979				0		no match
comp100423_c0_seq1	451	U5ENH4	Putative_neurexin_iii-alpha_		0	Panarthropoda	adi_v1.0.1.prot
comp100424_c0_seq1	1894	K1R712	Transforming_growth_factor-beta_receptor-associated_protein_1_	GO:0005083 GO:0005622 GO:0005643 GO:0006886 GO:0008270 GO:0016192 GO:0046907	0	Cnidaria	adi_v1.0.1.prot
comp100424_c0_seq2	1588	D3ZXT8	Protein_Tgfbrap1_	GO:0005083 GO:0005160 GO:0005622 GO:0006355 GO:0006886 GO:0007165 GO:0016020 GO:0016192 GO:0046332	0	Cnidaria	adi_v1.0.1.prot
comp100428_c0_seq1	1125				0		adi_v1.0.1.prot
comp10043_c0_seq1	918				0	Cnidaria	adi_v1.0.1.prot
comp100444_c0_seq1	425				0		no match
comp100462_c0_seq1	244				0		no match
comp100463_c0_seq1	350				0		no match
comp100466_c0_seq1	204				0		no match
comp100466_c0_seq2	204				0		no match
comp100472_c0_seq1	264				0		no match
comp100486_c0_seq1	640				0		no match
comp100486_c0_seq2	636				0		no match
comp100486_c0_seq3	558				0		no match
comp100486_c0_seq4	485				0		no match
comp100486_c0_seq5	481				0		no match
comp100486_c0_seq6	418				0		no match
comp100486_c0_seq7	217				0		no match
comp10049_c0_seq1	472				0		no match
comp100490_c0_seq1	2640				0	Cnidaria	no match
comp100490_c0_seq2	1399				0	Cnidaria	no match
comp100490_c0_seq3	1379				0	Cnidaria	no match
comp100490_c0_seq4	1273				0	Cnidaria	no match
comp100491_c0_seq1	459	I7HPH9	Phi92_gp202_		0	Moraxellaceae	symbB.v1.2.augustus.prot
comp100496_c0_seq1	330	Q5TQP9	AGAP000874-PA_	GO:0003700 GO:0005634 GO:0006355 GO:0008270	0	Cnidaria	adi_v1.0.1.prot
comp100500_c0_seq1	658	T2MJ40	DENN_domain-containing_protein_3_		0	Cnidaria	adi_v1.0.1.prot
comp100501_c0_seq1	273				0		no match
comp100502_c0_seq1	1106	U1NLX4	Inner_centromere_protein_a_		0	Bilateria	no match
comp100503_c0_seq1	714				0		no match
comp100503_c0_seq2	533				0		no match
comp100511_c0_seq1	336	F1R4Y2	Phosphatidylinositol_3,4,5-trisphosphate_5-phosphatase_2B_	GO:0046854	K15909	Elopocephala	adi_v1.0.1.prot
comp100511_c0_seq2	309	F1R4Y2	Phosphatidylinositol_3,4,5-trisphosphate_5-phosphatase_2B_	GO:0046854	K15909	Elopocephala	adi_v1.0.1.prot
comp100515_c0_seq1	563	T2MAY8	ATP-binding_cassette_sub-family_A_member_13_(Fragment)_		K05643	Cnidaria	adi_v1.0.1.prot
comp100515_c0_seq2	540	T2MAY8	ATP-binding_cassette_sub-family_A_member_13_(Fragment)_		K05643	Cnidaria	adi_v1.0.1.prot
comp100515_c0_seq3	518	T2MAY8	ATP-binding_cassette_sub-family_A_member_13_(Fragment)_		K05643	Cnidaria	symbB.v1.2.augustus.prot
comp100515_c0_seq4	425	T2MAY8	ATP-binding_cassette_sub-family_A_member_13_(Fragment)_		K05643	Cnidaria	symbB.v1.2.augustus.prot
comp100519_c0_seq1	308				0		no match
comp100521_c0_seq1	217	B2BAK4	Cytochrome_P450-like_TBP_protein_(Fragment)_		0	Oligohymenophorea			Nv_rRNA
comp100528_c0_seq1	640				0		no match
comp100537_c0_seq1	318				0		no match
comp100538_c0_seq1	1000				0		no match
comp100550_c0_seq1	525				0		no match
comp100567_c0_seq1	374				0		no match
comp100575_c0_seq1	530				0		no match
comp100576_c0_seq1	220				0		no match
comp10058_c0_seq1	678				0		no match
comp10058_c0_seq2	669				0		no match
comp100596_c0_seq1	1110				0		no match
comp100596_c0_seq2	1110				0		no match
comp100596_c0_seq3	1079				0		no match
comp100596_c0_seq4	1079				0		no match
comp100596_c0_seq5	613				0		no match
comp100600_c0_seq1	1172	K1P0F7	Menin_	GO:0005634	K14970	Cnidaria	adi_v1.0.1.prot
comp100606_c0_seq1	270				0		no match
comp100606_c0_seq2	236				0		no match
comp100609_c0_seq1	272				0		no match
comp10061_c0_seq1	1070				0		no match
comp10061_c1_seq1	1047				0		no match
comp10061_c2_seq1	471				0		no match
comp10061_c3_seq1	448				0		no match
comp100618_c0_seq1	371				0		no match
comp10062_c0_seq1	2706	D3BG27	EGF-like_domain-containing_protein_	GO:0005509	0	Cnidaria	adi_v1.0.1.prot
comp10062_c0_seq10	588	E0VT45	Fibrillin-3,_putative_	GO:0004888 GO:0005509 GO:0007596 GO:0016020	K17307	Demospongiae	adi_v1.0.1.prot
comp10062_c0_seq11	588	E0VT45	Fibrillin-3,_putative_	GO:0004888 GO:0005509 GO:0007596 GO:0016020	K17307	Demospongiae	adi_v1.0.1.prot
comp10062_c0_seq12	587	D3BG27	EGF-like_domain-containing_protein_	GO:0005509	0	Cnidaria	adi_v1.0.1.prot
comp10062_c0_seq13	399	S7MJC7	Signal_peptide,_CUB_and_EGF-like_domain-containing_protein_1_		0	Cnidaria	adi_v1.0.1.prot
comp10062_c0_seq14	399	S7MJC7	Signal_peptide,_CUB_and_EGF-like_domain-containing_protein_1_		0	Cnidaria	adi_v1.0.1.prot
comp10062_c0_seq15	371				0		no match
comp10062_c0_seq16	353				0		no match
comp10062_c0_seq17	265				0		no match
comp10062_c0_seq18	265				0		no match
comp10062_c0_seq19	261				0		no match
comp10062_c0_seq2	2696	D3BG27	EGF-like_domain-containing_protein_	GO:0005509	0	Cnidaria	adi_v1.0.1.prot
comp10062_c0_seq20	261				0		no match
comp10062_c0_seq21	237				0		no match
comp10062_c0_seq22	237				0		no match
comp10062_c0_seq23	226				0		no match
comp10062_c0_seq24	226				0		no match
comp10062_c0_seq25	215	Q7PPC0	AGAP005714-PA_	GO:0005509	0	Cnidaria	adi_v1.0.1.prot
comp10062_c0_seq26	211	Q7PPC0	AGAP005714-PA_	GO:0005509	0	Cnidaria	adi_v1.0.1.prot
comp10062_c0_seq27	211	Q7PPC0	AGAP005714-PA_	GO:0005509	0	Cnidaria	adi_v1.0.1.prot
comp10062_c0_seq3	2223	D3BG27	EGF-like_domain-containing_protein_	GO:0005509	0	Bilateria	adi_v1.0.1.prot
comp10062_c0_seq4	2213	D3BG27	EGF-like_domain-containing_protein_	GO:0005509	0	Bilateria	adi_v1.0.1.prot
comp10062_c0_seq5	1762	K1PRA9	Collagen_alpha-4(VI)_chain_	GO:0005576 GO:0005581 GO:0006030 GO:0008061	0	Cnidaria	adi_v1.0.1.prot
comp10062_c0_seq6	1008	K1PRA9	Collagen_alpha-4(VI)_chain_	GO:0005576 GO:0005581 GO:0006030 GO:0008061	0	Cnidaria	adi_v1.0.1.prot
comp10062_c0_seq7	893	K1PRA9	Collagen_alpha-4(VI)_chain_	GO:0005576 GO:0005581 GO:0006030 GO:0008061	0	Cnidaria	adi_v1.0.1.prot
comp10062_c0_seq8	592	E0VT45	Fibrillin-3,_putative_	GO:0004888 GO:0005509 GO:0007596 GO:0016020	K17307	Bilateria	adi_v1.0.1.prot
comp10062_c0_seq9	592	E0VT45	Fibrillin-3,_putative_	GO:0004888 GO:0005509 GO:0007596 GO:0016020	K17307	Bilateria	adi_v1.0.1.prot
comp100620_c0_seq1	4238	T2M4G6	Dynein_heavy_chain_2,_axonemal_(Fragment)_		K10408	Cnidaria	symbB.v1.2.augustus.prot
comp100620_c0_seq10	1275	T2M4G6	Dynein_heavy_chain_2,_axonemal_(Fragment)_		K10408	Cnidaria	adi_v1.0.1.prot
comp100620_c0_seq11	1190	T2M4G6	Dynein_heavy_chain_2,_axonemal_(Fragment)_		K10408	Cnidaria	adi_v1.0.1.prot
comp100620_c0_seq12	1182	I3L520	Dynein_heavy_chain_2,_axonemal_(Fragment)_	GO:0001539 GO:0003777 GO:0005858 GO:0006200 GO:0007018 GO:0016887 GO:0030286	K10408	Cnidaria	symbB.v1.2.augustus.prot
comp100620_c0_seq13	879	T2M4G6	Dynein_heavy_chain_2,_axonemal_(Fragment)_		K10408	Cnidaria	symbB.v1.2.augustus.prot
comp100620_c0_seq14	643	K1PLD4	Dynein_heavy_chain_2,_axonemal_	GO:0001539 GO:0003777 GO:0005858 GO:0006200 GO:0007018 GO:0016887 GO:0030286	K10408	Cnidaria	adi_v1.0.1.prot
comp100620_c0_seq15	487	K1PLD4	Dynein_heavy_chain_2,_axonemal_	GO:0001539 GO:0003777 GO:0005858 GO:0006200 GO:0007018 GO:0016887 GO:0030286	K10408	Cnidaria	adi_v1.0.1.prot
comp100620_c0_seq16	487	K1PLD4	Dynein_heavy_chain_2,_axonemal_	GO:0001539 GO:0003777 GO:0005858 GO:0006200 GO:0007018 GO:0016887 GO:0030286	K10408	Cnidaria	adi_v1.0.1.prot
comp100620_c0_seq17	478	K1PLD4	Dynein_heavy_chain_2,_axonemal_	GO:0001539 GO:0003777 GO:0005858 GO:0006200 GO:0007018 GO:0016887 GO:0030286	K10408	Cnidaria	adi_v1.0.1.prot
comp100620_c0_seq18	478	K1PLD4	Dynein_heavy_chain_2,_axonemal_	GO:0001539 GO:0003777 GO:0005858 GO:0006200 GO:0007018 GO:0016887 GO:0030286	K10408	Cnidaria	adi_v1.0.1.prot
comp100620_c0_seq19	365	K1QSV2	Dynein_heavy_chain_2,_axonemal_	GO:0001539 GO:0003777 GO:0005858 GO:0006200 GO:0007018 GO:0016887 GO:0030286	K10408	Cnidaria	adi_v1.0.1.prot
comp100620_c0_seq2	2660	T2M4G6	Dynein_heavy_chain_2,_axonemal_(Fragment)_		K10408	Cnidaria	symbB.v1.2.augustus.prot
comp100620_c0_seq20	365	K1QSV2	Dynein_heavy_chain_2,_axonemal_	GO:0001539 GO:0003777 GO:0005858 GO:0006200 GO:0007018 GO:0016887 GO:0030286	K10408	Cnidaria	adi_v1.0.1.prot
comp100620_c0_seq3	2637	T2M4G6	Dynein_heavy_chain_2,_axonemal_(Fragment)_		K10408	Cnidaria	symbB.v1.2.augustus.prot
comp100620_c0_seq4	2565	G7PTJ2	Axonemal_beta_dynein_heavy_chain_2_	GO:0000166 GO:0001539 GO:0003777 GO:0005524 GO:0005858 GO:0006200 GO:0007018 GO:0016887 GO:0017111 GO:0030286	K10408	Cnidaria	adi_v1.0.1.prot
comp100620_c0_seq5	2488	Q2KML4	Dynein_axonemal_heavy_chain-like_protein_(Fragment)_	GO:0000166 GO:0001539 GO:0003777 GO:0005524 GO:0005858 GO:0006200 GO:0007018 GO:0016887 GO:0017111 GO:0030286	K10408	Cnidaria	adi_v1.0.1.prot
comp100620_c0_seq6	2334	T2M4G6	Dynein_heavy_chain_2,_axonemal_(Fragment)_		K10408	Cnidaria	adi_v1.0.1.prot
comp100620_c0_seq7	1493	T2M4G6	Dynein_heavy_chain_2,_axonemal_(Fragment)_		K10408	Cnidaria	symbB.v1.2.augustus.prot
comp100620_c0_seq8	1316	Q27809	Dynein_heavy_chain_isotype_5C_(Fragment)_	GO:0000166 GO:0001539 GO:0003777 GO:0005524 GO:0005858 GO:0006200 GO:0007018 GO:0016787 GO:0016887 GO:0017111	K10408	Cnidaria	adi_v1.0.1.prot
comp100620_c0_seq9	1275	T2M4G6	Dynein_heavy_chain_2,_axonemal_(Fragment)_		K10408	Cnidaria	adi_v1.0.1.prot
comp100629_c0_seq1	599	K9KET8	2',5'-phosphodiesterase_12-like_protein_(Fragment)_		0	Cnidaria	adi_v1.0.1.prot
comp100634_c0_seq1	1651	Q32KH6	Arylsulfatase_J_	GO:0003824 GO:0008152 GO:0008484	0	Cnidaria	adi_v1.0.1.prot
comp10064_c0_seq1	3220	L8IUH1	Cubilin_(Fragment)_		K14616	Bilateria	adi_v1.0.1.prot
comp10064_c0_seq2	3134	L8IUH1	Cubilin_(Fragment)_		K14616	Bilateria	adi_v1.0.1.prot
comp10064_c0_seq3	2256	Q16GP2	AAEL014312-PA_(Fragment)_		0	Bilateria	no match
comp10064_c0_seq4	1248				0		no match
comp10064_c0_seq5	1180				0		no match
comp10064_c0_seq6	990				0		no match
comp10064_c0_seq7	687				0		no match
comp10064_c0_seq8	636				0		no match
comp10064_c0_seq9	397				0		no match
comp100640_c0_seq1	343				0		no match
comp100640_c0_seq2	325				0		no match
comp100641_c0_seq1	254				0		no match
comp100641_c0_seq2	253				0		no match
comp100650_c0_seq1	293				0		no match
comp100664_c0_seq1	358				0		no match
comp100664_c0_seq2	284				0		no match
comp100667_c0_seq1	961	E9CB60	Mpv17_protein_	GO:0016021	K13348	Cnidaria	symbB.v1.2.augustus.prot
comp100671_c0_seq1	256				0		no match
comp10068_c0_seq1	528				0		no match
comp10068_c0_seq10	406	U6DGG1	Leucine-rich_repeat-containing_protein_58_(Fragment)_		0	Cnidaria	adi_v1.0.1.prot
comp10068_c0_seq11	404	U6NV07	Leucine-rich_repeat_domain_containing_protein_		0	Cnidaria	adi_v1.0.1.prot
comp10068_c0_seq12	356				0		no match
comp10068_c0_seq2	528				0		no match
comp10068_c0_seq3	447	U6DGG1	Leucine-rich_repeat-containing_protein_58_(Fragment)_		0	Cnidaria	no match
comp10068_c0_seq4	446	U6DGG1	Leucine-rich_repeat-containing_protein_58_(Fragment)_		0	Cnidaria	no match
comp10068_c0_seq5	427	U6NV07	Leucine-rich_repeat_domain_containing_protein_		0	Cnidaria	adi_v1.0.1.prot
comp10068_c0_seq6	427	U6NV07	Leucine-rich_repeat_domain_containing_protein_		0	Cnidaria	adi_v1.0.1.prot
comp10068_c0_seq7	423				0		no match
comp10068_c0_seq8	413				0		no match
comp10068_c0_seq9	406	U6DGG1	Leucine-rich_repeat-containing_protein_58_(Fragment)_		0	Cnidaria	adi_v1.0.1.prot
comp10068_c1_seq1	588	U6NV07	Leucine-rich_repeat_domain_containing_protein_		0	Cnidaria	adi_v1.0.1.prot
comp10068_c1_seq10	356				0		no match
comp10068_c1_seq11	290				0		no match
comp10068_c1_seq12	267				0		no match
comp10068_c1_seq13	261				0		no match
comp10068_c1_seq14	261				0		no match
comp10068_c1_seq15	246				0		no match
comp10068_c1_seq16	221				0		no match
comp10068_c1_seq17	220				0		no match
comp10068_c1_seq2	447	U6DGG1	Leucine-rich_repeat-containing_protein_58_(Fragment)_		0	Cnidaria	adi_v1.0.1.prot
comp10068_c1_seq3	446	U6DGG1	Leucine-rich_repeat-containing_protein_58_(Fragment)_		0	Cnidaria	adi_v1.0.1.prot
comp10068_c1_seq4	423				0		no match
comp10068_c1_seq5	413				0		no match
comp10068_c1_seq6	406	V5GTZ8	Leucine-rich_repeat-containing_protein_58_(Fragment)_		0	Cnidaria	adi_v1.0.1.prot
comp10068_c1_seq7	406	V5GTZ8	Leucine-rich_repeat-containing_protein_58_(Fragment)_		0	Cnidaria	adi_v1.0.1.prot
comp10068_c1_seq8	404	U6NV07	Leucine-rich_repeat_domain_containing_protein_		0	Cnidaria	adi_v1.0.1.prot
comp10068_c1_seq9	404	U6NV07	Leucine-rich_repeat_domain_containing_protein_		0	Cnidaria	adi_v1.0.1.prot
comp1007_c0_seq1	647				0		no match
comp1007_c0_seq10	426				0		no match
comp1007_c0_seq11	426				0		no match
comp1007_c0_seq12	424				0		no match
comp1007_c0_seq13	418				0		no match
comp1007_c0_seq14	414				0		no match
comp1007_c0_seq15	393				0		no match
comp1007_c0_seq16	353	P86862	Toxin_APEKTx1_	GO:0004867 GO:0008200 GO:0010466 GO:0019870 GO:0030414	K03909	Cnidaria	adi_v1.0.1.prot
comp1007_c0_seq17	239	G3FHD3	Receptor_interacting_protein_kinase_1b_	GO:0004672 GO:0004674 GO:0005524 GO:0006468 GO:0007165 GO:0016301 GO:0016310 GO:0016772	0	Bilateria	adi_v1.0.1.prot
comp1007_c0_seq18	233				0		no match
comp1007_c0_seq19	231				0		no match
comp1007_c0_seq2	647				0		no match
comp1007_c0_seq20	231				0		no match
comp1007_c0_seq21	209				0		no match
comp1007_c0_seq22	203				0		no match
comp1007_c0_seq3	626				0		no match
comp1007_c0_seq4	626	P86862	Toxin_APEKTx1_	GO:0004867 GO:0008200 GO:0010466 GO:0019870 GO:0030414	K03909	Cnidaria	adi_v1.0.1.prot
comp1007_c0_seq5	622				0		no match
comp1007_c0_seq6	603				0		no match
comp1007_c0_seq7	596				0		no match
comp1007_c0_seq8	485				0		no match
comp1007_c0_seq9	433				0		no match
comp1007_c1_seq1	647				0		no match
comp1007_c1_seq10	426				0		no match
comp1007_c1_seq11	426				0		no match
comp1007_c1_seq12	418				0		no match
comp1007_c1_seq13	414				0		no match
comp1007_c1_seq14	393				0		no match
comp1007_c1_seq15	239	G3FHD3	Receptor_interacting_protein_kinase_1b_	GO:0004672 GO:0004674 GO:0005524 GO:0006468 GO:0007165 GO:0016301 GO:0016310 GO:0016772	0	Bilateria	adi_v1.0.1.prot
comp1007_c1_seq16	233				0		no match
comp1007_c1_seq17	231				0		no match
comp1007_c1_seq18	231				0		no match
comp1007_c1_seq19	209				0		no match
comp1007_c1_seq2	647				0		no match
comp1007_c1_seq20	203				0		no match
comp1007_c1_seq3	626				0		no match
comp1007_c1_seq4	626	P86862	Toxin_APEKTx1_	GO:0004867 GO:0008200 GO:0010466 GO:0019870 GO:0030414	K03909	Cnidaria	adi_v1.0.1.prot
comp1007_c1_seq5	622				0		no match
comp1007_c1_seq6	603				0		no match
comp1007_c1_seq7	596				0		no match
comp1007_c1_seq8	511				0		no match
comp1007_c1_seq9	433				0		no match
comp100705_c0_seq1	607				0		no match
comp100705_c0_seq2	607				0		no match
comp100707_c0_seq1	571				0		no match
comp100721_c0_seq1	456				0		no match
comp10073_c0_seq1	1704				0		adi_v1.0.1.prot
comp10073_c0_seq2	1692				0		adi_v1.0.1.prot
comp10073_c0_seq3	1501				0		adi_v1.0.1.prot
comp100736_c0_seq1	207				0		no match
comp100752_c0_seq1	326				0		no match
comp100754_c0_seq1	300				0		no match
comp100755_c0_seq1	604				0		no match
comp100756_c0_seq1	418				0		no match
comp100765_c0_seq1	215				0		no match
comp10077_c0_seq1	724				0	Cnidaria	adi_v1.0.1.prot
comp100780_c0_seq1	404	E6ZF84	'Methionyl-tRNA_synthetase,_cytoplasmic'_	GO:0000166 GO:0004812 GO:0004825 GO:0005524 GO:0005737 GO:0006418 GO:0006431	0	Actinopteri	no match
comp100781_c0_seq1	219				0	Cnidaria	no match
comp100793_c0_seq1	502	L7MBT8	Putative_glycosyltransferase-like_1b_(Fragment)_		K09668	Cnidaria	no match
comp100793_c0_seq2	498	L7MBT8	Putative_glycosyltransferase-like_1b_(Fragment)_		K09668	Cnidaria	no match
comp100793_c0_seq3	362				K09668	Cnidaria	no match
comp100793_c0_seq4	362				K09668	Cnidaria	no match
comp100793_c0_seq5	323	V5IHD6	Putative_large_catalytic_domain_has_closest_similarity_to_gt8_glycosyltransfer_(Fragment)_		K09668	Cnidaria	no match
comp100793_c0_seq6	319	V5IHD6	Putative_large_catalytic_domain_has_closest_similarity_to_gt8_glycosyltransfer_(Fragment)_		K09668	Cnidaria	no match
comp100800_c0_seq1	694				0		no match
comp100808_c0_seq1	215				0		no match
comp100809_c0_seq1	967	Q8HWS3	DNA-binding_protein_RFX6_	GO:0003309 GO:0003310 GO:0003311 GO:0003677 GO:0005515 GO:0005634 GO:0006351 GO:0006355 GO:0007275 GO:0030154 GO:0031018 GO:0042593 GO:0044212 GO:0045893 GO:0050796 GO:0090104	0	Cnidaria	adi_v1.0.1.prot
comp100811_c0_seq1	233				0		no match
comp100814_c0_seq1	1344	Q32LR3	Citrate_lyase_beta-like_	GO:0003824 GO:0006725 GO:0008815 GO:0009346 GO:0016829 GO:0016830	K11390	Cnidaria	adi_v1.0.1.prot
comp100814_c0_seq2	1311	Q32LR3	Citrate_lyase_beta-like_	GO:0003824 GO:0006725 GO:0008815 GO:0009346 GO:0016829 GO:0016830	K11390	Cnidaria	adi_v1.0.1.prot
comp100816_c0_seq1	1322	T1E3Q8	Pre-rRNA-processing_TSR2-like_protein_		K14800	Cnidaria	adi_v1.0.1.prot
comp100816_c0_seq2	1322	T1E3Q8	Pre-rRNA-processing_TSR2-like_protein_		K14800	Cnidaria	adi_v1.0.1.prot
comp100816_c0_seq3	868	T1E3Q8	Pre-rRNA-processing_TSR2-like_protein_		K14800	Cnidaria	adi_v1.0.1.prot
comp100816_c0_seq4	868	Q568V9	Dt1p1a10l_protein_		K14800	Cnidaria	adi_v1.0.1.prot
comp100833_c0_seq1	799	M7BZK0	Formin-2_		K02184	Bilateria	adi_v1.0.1.prot
comp10085_c0_seq1	551				0		no match
comp10085_c1_seq1	551				0		no match
comp100869_c0_seq1	4342	K1PGE6	Centrosomal_protein_of_72_kDa_		K16532	Trichoplax	adi_v1.0.1.prot
comp100890_c0_seq1	966	Q8QFR4	Mitotic_spindle_assembly_checkpoint_protein_MAD2B_	GO:0005634 GO:0005680 GO:0005737 GO:0005819 GO:0005856 GO:0006351 GO:0006355 GO:0006974 GO:0007049 GO:0007067 GO:0009794 GO:0016035 GO:0031145 GO:0031397 GO:0033138 GO:0042177 GO:0042772 GO:0042802 GO:0043393 GO:0045893 GO:0051301 GO:0060564	K13728	Cnidaria	adi_v1.0.1.prot
comp100894_c0_seq1	1193	M7BEJ9	Rhophilin-1_(Fragment)_		0	Cnidaria	adi_v1.0.1.prot
comp100894_c0_seq2	543	M7BEJ9	Rhophilin-1_(Fragment)_		0	Cnidaria	adi_v1.0.1.prot
comp100894_c0_seq3	543	M7BEJ9	Rhophilin-1_(Fragment)_		0	Cnidaria	adi_v1.0.1.prot
comp100894_c0_seq4	249	M7BEJ9	Rhophilin-1_(Fragment)_		0	Cnidaria	adi_v1.0.1.prot
comp100894_c0_seq5	249	M7BEJ9	Rhophilin-1_(Fragment)_		0	Cnidaria	adi_v1.0.1.prot
comp100902_c0_seq1	673	K1RJN5	BTB_and_MATH_domain-containing_protein_36_		0	Cnidaria	adi_v1.0.1.prot
comp100905_c0_seq1	338				0		no match
comp100907_c0_seq1	474				0		no match
comp100917_c0_seq1	577				0		no match
comp100917_c0_seq2	276				0		no match
comp10093_c0_seq1	4395	K0GEZ1	Na+,K+_ATPase_alpha-subunit_1_	GO:0000166 GO:0003824 GO:0005524 GO:0006754 GO:0006812 GO:0008152 GO:0015077 GO:0015662 GO:0015672 GO:0016020 GO:0016021 GO:0016820 GO:0046872	K01539	Cnidaria	symbB.v1.2.augustus.prot
comp10093_c0_seq10	567	B1PCG2	Sodium/potassium_ATPase_alpha_subunit_(Fragment)_	GO:0000166 GO:0005524 GO:0006754 GO:0006812 GO:0015662 GO:0016020 GO:0016021 GO:0046872	K01539	Cnidaria	adi_v1.0.1.prot
comp10093_c0_seq11	567	B1PCG2	Sodium/potassium_ATPase_alpha_subunit_(Fragment)_	GO:0000166 GO:0005524 GO:0006754 GO:0006812 GO:0015662 GO:0016020 GO:0016021 GO:0046872	K01539	Cnidaria	adi_v1.0.1.prot
comp10093_c0_seq12	486	K0GEY8	Na+,K+_ATPase_alpha-subunit_1B_(Fragment)_	GO:0000166 GO:0003824 GO:0005524 GO:0006754 GO:0006812 GO:0008152 GO:0015077 GO:0015662 GO:0015672 GO:0016020 GO:0016021 GO:0016820 GO:0046872	K01539	Cnidaria	no match
comp10093_c0_seq13	474	Q5U7I4	Na/K_ATPase_alpha_1_isoform_(Fragment)_	GO:0003824 GO:0005524 GO:0006812 GO:0008152 GO:0015662 GO:0016020	K01539	Craniata	symbB.v1.2.augustus.prot
comp10093_c0_seq14	474	Q5U7I4	Na/K_ATPase_alpha_1_isoform_(Fragment)_	GO:0003824 GO:0005524 GO:0006812 GO:0008152 GO:0015662 GO:0016020	K01539	Craniata	symbB.v1.2.augustus.prot
comp10093_c0_seq15	471	Q5U7I4	Na/K_ATPase_alpha_1_isoform_(Fragment)_	GO:0003824 GO:0005524 GO:0006812 GO:0008152 GO:0015662 GO:0016020	K01539	Craniata	symbB.v1.2.augustus.prot
comp10093_c0_seq16	471	Q5U7I4	Na/K_ATPase_alpha_1_isoform_(Fragment)_	GO:0003824 GO:0005524 GO:0006812 GO:0008152 GO:0015662 GO:0016020	K01539	Craniata	symbB.v1.2.augustus.prot
comp10093_c0_seq17	325	K0GEY8	Na+,K+_ATPase_alpha-subunit_1B_(Fragment)_	GO:0000166 GO:0003824 GO:0005524 GO:0006754 GO:0006812 GO:0008152 GO:0015077 GO:0015662 GO:0015672 GO:0016020 GO:0016021 GO:0016820 GO:0046872	K01539	Cnidaria	no match
comp10093_c0_seq18	310	K0GEY8	Na+,K+_ATPase_alpha-subunit_1B_(Fragment)_	GO:0000166 GO:0003824 GO:0005524 GO:0006754 GO:0006812 GO:0008152 GO:0015077 GO:0015662 GO:0015672 GO:0016020 GO:0016021 GO:0016820 GO:0046872	K01539	Cnidaria	no match
comp10093_c0_seq19	310	K0GEY8	Na+,K+_ATPase_alpha-subunit_1B_(Fragment)_	GO:0000166 GO:0003824 GO:0005524 GO:0006754 GO:0006812 GO:0008152 GO:0015077 GO:0015662 GO:0015672 GO:0016020 GO:0016021 GO:0016820 GO:0046872	K01539	Cnidaria	no match
comp10093_c0_seq2	4277	K0GEZ1	Na+,K+_ATPase_alpha-subunit_1_	GO:0000166 GO:0003824 GO:0005524 GO:0006754 GO:0006812 GO:0008152 GO:0015077 GO:0015662 GO:0015672 GO:0016020 GO:0016021 GO:0016820 GO:0046872	K01539	Cnidaria	symbB.v1.2.augustus.prot
comp10093_c0_seq3	4277	K0GEZ1	Na+,K+_ATPase_alpha-subunit_1_	GO:0000166 GO:0003824 GO:0005524 GO:0006754 GO:0006812 GO:0008152 GO:0015077 GO:0015662 GO:0015672 GO:0016020 GO:0016021 GO:0016820 GO:0046872	K01539	Cnidaria	symbB.v1.2.augustus.prot
comp10093_c0_seq4	1495	B4ISB4	GL18190_	GO:0006754 GO:0015662 GO:0016020	K01539	Cnidaria	adi_v1.0.1.prot
comp10093_c0_seq5	1212	I7K422	Na+/K+_ATPase_alpha_subunit_(Fragment)_	GO:0000166 GO:0003824 GO:0005524 GO:0006754 GO:0006812 GO:0008152 GO:0015077 GO:0015662 GO:0015672 GO:0016020 GO:0016021 GO:0016787 GO:0016820 GO:0046872	K01539	Cnidaria	adi_v1.0.1.prot
comp10093_c0_seq6	1031	V5HE12	Putative_sodium/potassium-transporting_atpase_subunit_alpha_		K01539	Cnidaria	adi_v1.0.1.prot
comp10093_c0_seq7	858	D1FQD1	Na+/K+_ATPase,_alpha_subunit_(Fragment)_	GO:0006754 GO:0015662 GO:0016020	K01539	Cnidaria	adi_v1.0.1.prot
comp10093_c0_seq8	574	I6XHX1	Na+/K+_ATPase_alpha_subunit_(Fragment)_	GO:0000166 GO:0005524 GO:0006754 GO:0006812 GO:0015662 GO:0016020 GO:0016021 GO:0016787 GO:0046872	K01539	Cnidaria	adi_v1.0.1.prot
comp10093_c0_seq9	574	I6XHX1	Na+/K+_ATPase_alpha_subunit_(Fragment)_	GO:0000166 GO:0005524 GO:0006754 GO:0006812 GO:0015662 GO:0016020 GO:0016021 GO:0016787 GO:0046872	K01539	Cnidaria	adi_v1.0.1.prot
comp100932_c0_seq1	729				0		no match
comp100959_c0_seq1	317				0		no match
comp10096_c0_seq1	1124				0		no match
comp10096_c0_seq2	301				0		no match
comp10096_c0_seq3	290				0		no match
comp10096_c0_seq4	290				0	Bilateria	no match
comp100962_c0_seq1	732				0		no match
comp100962_c0_seq2	537				0		no match
comp100962_c0_seq3	390				0		no match
comp100962_c0_seq4	243				0		no match
comp100963_c0_seq1	396	Q66KM9	MGC85593_protein_	GO:0003676 GO:0003824 GO:0005622 GO:0008270 GO:0016070	0	Cnidaria	adi_v1.0.1.prot
comp100975_c0_seq1	684				0		no match
comp100995_c0_seq1	845				0	Cnidaria	adi_v1.0.1.prot
comp100995_c0_seq2	456				0	Cnidaria	adi_v1.0.1.prot
comp100995_c0_seq3	414				0	Cnidaria	adi_v1.0.1.prot
comp100996_c0_seq1	622				0		no match
comp100996_c0_seq2	618				0		no match
comp100996_c0_seq3	382				0		no match
comp100996_c0_seq4	378				0		no match
comp100997_c0_seq1	1369	K1PQ61	Ankyrin_repeat_domain-containing_protein_55_		0	Bilateria	adi_v1.0.1.prot
comp100998_c0_seq1	290				0		no match
comp101_c0_seq1	663	A6NA07	60S_ribosomal_protein_L9_	GO:0003735 GO:0005622 GO:0005840 GO:0006412 GO:0019843	K02940	Cnidaria	symbB.v1.2.augustus.prot
comp101019_c0_seq1	829				0		no match
comp101019_c0_seq2	829				0		no match
comp10102_c0_seq1	2055	E6ZHL3	'Short/branched_chain_specific_acyl-CoA_dehydrogenase,_mitochondrial_'_	GO:0003995 GO:0008152 GO:0016491 GO:0016627 GO:0050660 GO:0055114	K09478	Cnidaria	symbB.v1.2.augustus.prot
comp10102_c0_seq2	2002	E6ZHL3	'Short/branched_chain_specific_acyl-CoA_dehydrogenase,_mitochondrial_'_	GO:0003995 GO:0008152 GO:0016491 GO:0016627 GO:0050660 GO:0055114	K09478	Cnidaria	symbB.v1.2.augustus.prot
comp101024_c0_seq1	403	Q7Z086	Allantoicase_	GO:0000256 GO:0004037 GO:0006144 GO:0016787	K01477	Cnidaria	adi_v1.0.1.prot
comp101030_c0_seq1	961				0		no match
comp101033_c0_seq1	303				0		no match
comp101036_c0_seq1	1650	Q8AW86	3-methylcrotonyl_CoA_carboxylase_biotin_containing_subunit_	GO:0003824 GO:0004075 GO:0005524 GO:0008152 GO:0016874 GO:0046872	K01968	Cnidaria	adi_v1.0.1.prot
comp101040_c0_seq1	950				0		adi_v1.0.1.prot
comp101047_c0_seq1	383				0		no match
comp101054_c0_seq1	838	K1QBQ1	Aquaporin-9_	GO:0005215 GO:0006810 GO:0016020	0	Cnidaria	adi_v1.0.1.prot
comp101061_c0_seq1	821				0		no match
comp101080_c0_seq1	289				0	Cnidaria	adi_v1.0.1.prot
comp101080_c0_seq2	269				0	Cnidaria	adi_v1.0.1.prot
comp101082_c0_seq1	317	B4MYB0	GK22188_		0	Cnidaria	adi_v1.0.1.prot
comp1011_c0_seq1	396				0		no match
comp101115_c0_seq1	1190	K9IPQ3	Putative_vacuolar_protein_		0	Cnidaria	no match
comp101122_c0_seq1	317				0		no match
comp101124_c0_seq1	228				0		no match
comp101127_c0_seq1	544				0		adi_v1.0.1.prot
comp101127_c0_seq2	505				0		adi_v1.0.1.prot
comp101128_c0_seq1	202				0		no match
comp10113_c0_seq1	2129				0	Cnidaria	adi_v1.0.1.prot
comp10113_c0_seq2	241				0		no match
comp10113_c1_seq1	1912				0	Cnidaria	adi_v1.0.1.prot
comp10113_c1_seq2	1653				0	Cnidaria	adi_v1.0.1.prot
comp10113_c1_seq3	1428				0	Cnidaria	adi_v1.0.1.prot
comp101136_c0_seq1	372				0		no match
comp101148_c0_seq1	368				0		no match
comp101157_c0_seq1	1604	K1S665	Ankyrin_repeat_and_SOCS_box_protein_8_	GO:0005216 GO:0006811 GO:0016020 GO:0055085	0	Cnidaria	adi_v1.0.1.prot
comp101168_c0_seq1	410				0		no match
comp101169_c0_seq1	312				0		no match
comp10117_c0_seq1	251				0		no match
comp101173_c0_seq1	1038				0	Cnidaria	adi_v1.0.1.prot
comp101185_c0_seq1	1159	R7VXP7	Phosphatidylinositol_4-kinase_alpha_(Fragment)_		K00888	Cnidaria	adi_v1.0.1.prot
comp101185_c0_seq10	834	L8IFG8	Phosphatidylinositol_4-kinase_alpha_(Fragment)_		K00888	Cnidaria	no match
comp101185_c0_seq11	834	L8IFG8	Phosphatidylinositol_4-kinase_alpha_(Fragment)_		K00888	Cnidaria	no match
comp101185_c0_seq12	742	M7BWS0	Phosphatidylinositol_4-kinase_alpha_		K00888	Cnidaria	adi_v1.0.1.prot
comp101185_c0_seq13	735	M7BWS0	Phosphatidylinositol_4-kinase_alpha_		K00888	Cnidaria	adi_v1.0.1.prot
comp101185_c0_seq14	731	K7CLF7	Phosphatidylinositol_4-kinase,_catalytic,_alpha_		K00888	Cnidaria	adi_v1.0.1.prot
comp101185_c0_seq15	523	M7BWS0	Phosphatidylinositol_4-kinase_alpha_		K00888	Cnidaria	adi_v1.0.1.prot
comp101185_c0_seq16	523	M7BWS0	Phosphatidylinositol_4-kinase_alpha_		K00888	Cnidaria	adi_v1.0.1.prot
comp101185_c0_seq17	516	Q49GP4	Phosphatidylinositol_4-kinase_III_alpha_	GO:0016301 GO:0016310 GO:0016740 GO:0016772 GO:0016773 GO:0046854 GO:0048015	K00888	Cnidaria	adi_v1.0.1.prot
comp101185_c0_seq18	516	Q49GP4	Phosphatidylinositol_4-kinase_III_alpha_	GO:0016301 GO:0016310 GO:0016740 GO:0016772 GO:0016773 GO:0046854 GO:0048015	K00888	Cnidaria	adi_v1.0.1.prot
comp101185_c0_seq19	435	R7VXP7	Phosphatidylinositol_4-kinase_alpha_(Fragment)_		K00888	Cnidaria	no match
comp101185_c0_seq2	1097	R7VXP7	Phosphatidylinositol_4-kinase_alpha_(Fragment)_		K00888	Cnidaria	adi_v1.0.1.prot
comp101185_c0_seq20	374	Q7Q237	AGAP010801-PA_	GO:0016301 GO:0016310 GO:0016740 GO:0016772 GO:0016773 GO:0046854 GO:0048015	K00888	Cnidaria	no match
comp101185_c0_seq21	374	Q7Q237	AGAP010801-PA_	GO:0016301 GO:0016310 GO:0016740 GO:0016772 GO:0016773 GO:0046854 GO:0048015	K00888	Cnidaria	no match
comp101185_c0_seq22	261				K00888	Cnidaria	adi_v1.0.1.prot
comp101185_c0_seq23	261				K00888	Cnidaria	adi_v1.0.1.prot
comp101185_c0_seq24	254				K00888	Cnidaria	adi_v1.0.1.prot
comp101185_c0_seq3	1097	R7VXP7	Phosphatidylinositol_4-kinase_alpha_(Fragment)_		K00888	Cnidaria	adi_v1.0.1.prot
comp101185_c0_seq4	848	L8IFG8	Phosphatidylinositol_4-kinase_alpha_(Fragment)_		K00888	Cnidaria	no match
comp101185_c0_seq5	848	L8IFG8	Phosphatidylinositol_4-kinase_alpha_(Fragment)_		K00888	Cnidaria	no match
comp101185_c0_seq6	848	L8IFG8	Phosphatidylinositol_4-kinase_alpha_(Fragment)_		K00888	Cnidaria	no match
comp101185_c0_seq7	848	L8IFG8	Phosphatidylinositol_4-kinase_alpha_(Fragment)_		K00888	Cnidaria	no match
comp101185_c0_seq8	834	L8IFG8	Phosphatidylinositol_4-kinase_alpha_(Fragment)_		K00888	Cnidaria	no match
comp101185_c0_seq9	834	L8IFG8	Phosphatidylinositol_4-kinase_alpha_(Fragment)_		K00888	Cnidaria	no match
comp101191_c0_seq1	466				0		no match
comp101192_c0_seq1	761	B1H304	Msto1_protein_(Fragment)_	GO:0000166 GO:0005525 GO:0043234 GO:0051258	0	Cnidaria	adi_v1.0.1.prot
comp10120_c0_seq1	872				0		no match
comp10120_c0_seq2	808				0		no match
comp10120_c0_seq3	250				0		no match
comp101201_c0_seq1	203				0		no match
comp101217_c0_seq1	217				0		no match
comp101238_c0_seq1	330	K4NUS1	DMRT_G_		0		no match
comp101243_c0_seq1	265	G0QS20	Vacuolar_ATP_synthase_catalytic_subunit,_putative_		K02145	Oligohymenophorea	symbB.v1.2.augustus.prot
comp101254_c0_seq1	1027				0		no match
comp101254_c0_seq2	909				0		no match
comp101255_c0_seq1	267				0		no match
comp101262_c0_seq1	602	K1QCS6	Ankyrin-1_	GO:0005216 GO:0005262 GO:0006811 GO:0016020 GO:0055085 GO:0070588	0	Bilateria	adi_v1.0.1.prot
comp101262_c0_seq2	579	K1QCS6	Ankyrin-1_	GO:0005216 GO:0005262 GO:0006811 GO:0016020 GO:0055085 GO:0070588	0	Bilateria	adi_v1.0.1.prot
comp101262_c0_seq3	348	K1QCS6	Ankyrin-1_	GO:0005216 GO:0005262 GO:0006811 GO:0016020 GO:0055085 GO:0070588	0	Bilateria	adi_v1.0.1.prot
comp101267_c0_seq1	626				0		no match
comp101276_c0_seq1	596	Q2LZQ2	GA18600_	GO:0016021	0	Cnidaria	adi_v1.0.1.prot
comp101278_c0_seq1	424				0		no match
comp101279_c0_seq1	370				0		no match
comp101280_c0_seq1	436				0		no match
comp101288_c0_seq1	235				0		no match
comp101289_c0_seq1	444				0		no match
comp101294_c0_seq1	1355	K1PNB1	Tetratricopeptide_repeat_protein_5_		0	Cnidaria	adi_v1.0.1.prot
comp101298_c0_seq1	293	L7MLB0	Putative_syntaxin-binding_protein_2_(Fragment)_		0	Monosiga	no match
comp101299_c0_seq1	307				0	Cnidaria	adi_v1.0.1.prot
comp101301_c0_seq1	206				0		no match
comp101319_c0_seq1	431				0		no match
comp101325_c0_seq1	799				0	Vertebrata	adi_v1.0.1.prot
comp101328_c0_seq1	386				0		no match
comp101328_c0_seq2	306				0		no match
comp101333_c0_seq1	513				0		no match
comp101349_c0_seq1	436				0		no match
comp101349_c0_seq2	420				0		no match
comp101349_c0_seq3	420				0		no match
comp101349_c0_seq4	395				0		no match
comp101358_c0_seq1	286				0		no match
comp101360_c0_seq1	339				0		no match
comp101387_c0_seq1	1232	T1D9X9	Protein_disulfide-isomerase_TMX3-like_protein_		K09585	Cnidaria	adi_v1.0.1.prot
comp101390_c0_seq1	327	A7RX26	Probable_imidazolonepropionase_	GO:0005737 GO:0006547 GO:0016787 GO:0016810 GO:0016812 GO:0019556 GO:0019557 GO:0046872 GO:0050480	K01468	Cnidaria	adi_v1.0.1.prot
comp101394_c0_seq1	219				0		no match
comp101402_c0_seq1	707				0		no match
comp101403_c0_seq1	800	B8Q4H3	Densin_11-17_		0	Cnidaria	adi_v1.0.1.prot
comp101408_c0_seq1	222				0		no match
comp10141_c0_seq1	729	K4G3W0	Small_nuclear_ribonucleoprotein_E_		K11097	Cnidaria	symbB.v1.2.augustus.prot
comp101411_c0_seq1	327				0		no match
comp101417_c0_seq1	518				0		no match
comp101418_c0_seq1	504	M7BY51	Stonustoxin_subunit_alpha_		0	Demospongiae	adi_v1.0.1.prot
comp10142_c0_seq1	2706				0		no match
comp101422_c0_seq1	724	K1QCH1	Putative_RNA-directed_DNA_polymerase_from_transposon_BS_	GO:0003964	0	Bilateria	adi_v1.0.1.prot
comp101442_c0_seq1	823				0		no match
comp101442_c0_seq2	665				0		no match
comp101456_c0_seq1	509	B4IL98	GM13236_	GO:0005216 GO:0005244 GO:0005245 GO:0005262 GO:0005891 GO:0006810 GO:0006811 GO:0006816 GO:0016020 GO:0016021 GO:0034765 GO:0055085 GO:0070588	K04849	Trichoplax	adi_v1.0.1.prot
comp101456_c0_seq2	483	Q869H1	Voltage-dependent_non-L-type_calcium_channel_alpha-1_subunit_isoform_b_	GO:0005216 GO:0005244 GO:0005245 GO:0005262 GO:0005891 GO:0006810 GO:0006811 GO:0006816 GO:0016020 GO:0016021 GO:0034765 GO:0055085 GO:0070588	K04849	Trichoplax	adi_v1.0.1.prot
comp101467_c0_seq1	301				0		no match
comp10148_c0_seq1	1204	H0YFC1	Solute_carrier_family_15_member_3_(Fragment)_	GO:0005215 GO:0006810 GO:0016020	K14638	Cnidaria	adi_v1.0.1.prot
comp101493_c0_seq1	249				0		no match
comp101494_c0_seq1	329				0		no match
comp101496_c0_seq1	789	E1ZVF6	PRA1_family_protein_3_		0	Cnidaria	no match
comp101499_c0_seq1	797	K1PPH7	Histone-lysine_N-methyltransferase_PRDM9_	GO:0003676 GO:0005622 GO:0008168 GO:0008270 GO:0016740 GO:0032259	0	Cnidaria	adi_v1.0.1.prot
comp1015_c0_seq1	418				0		no match
comp1015_c1_seq1	441				0		no match
comp101518_c0_seq1	383				0		no match
comp101519_c0_seq1	545				0		no match
comp10152_c0_seq1	205				0		no match
comp101520_c0_seq1	405				0		no match
comp101521_c0_seq1	709	K1PMF4	P_protein_	GO:0015105 GO:0015700 GO:0016021 GO:0055085	0	Cnidaria	adi_v1.0.1.prot
comp101523_c0_seq1	731				0	Bilateria	adi_v1.0.1.prot
comp101524_c0_seq1	1661	A0T396	TIR1_	GO:0004888 GO:0005622 GO:0007165 GO:0016020 GO:0016021 GO:0031224 GO:0045087	0	Cnidaria	adi_v1.0.1.prot
comp101524_c0_seq2	1592	E9CJE9	Tyrosine-protein_kinase_Src42A_	GO:0004672 GO:0004713 GO:0005524 GO:0006468 GO:0016301 GO:0016310 GO:0016772	K04309	Cnidaria	adi_v1.0.1.prot
comp101524_c0_seq3	453	P35409	Probable_glycoprotein_hormone_G-protein_coupled_receptor_	GO:0004871 GO:0004930 GO:0005886 GO:0007165 GO:0007186 GO:0016020 GO:0016021 GO:0016500	0	Cnidaria	symbB.v1.2.augustus.prot
comp101525_c0_seq1	449				0		adi_v1.0.1.prot
comp101525_c0_seq2	346				0		adi_v1.0.1.prot
comp101527_c0_seq1	1052				0		no match
comp101532_c0_seq1	338				0		no match
comp101538_c0_seq1	445				0		no match
comp101547_c0_seq1	786	Q3TTY0	Phospholipase_B1,_membrane-associated_	GO:0004622 GO:0004623 GO:0005886 GO:0006629 GO:0016020 GO:0016021 GO:0016042 GO:0016298 GO:0016324 GO:0016787 GO:0016788	K14621	Cnidaria	no match
comp101557_c0_seq1	1160				0		no match
comp101557_c0_seq2	1128				0		no match
comp10156_c0_seq1	671	A2FNS2	Ankyrin_repeat_protein,_putative_		K17299	Trichomonas	symbB.v1.2.augustus.prot
comp10156_c0_seq2	671	A2FNS2	Ankyrin_repeat_protein,_putative_		K17299	Trichomonas	symbB.v1.2.augustus.prot
comp10156_c0_seq3	209	A2FNS2	Ankyrin_repeat_protein,_putative_		0	Trichomonas	symbB.v1.2.augustus.prot
comp10156_c0_seq4	202	A2FGV0	Ankyrin_repeat_protein,_putative_		0	Trichomonas	symbB.v1.2.augustus.prot
comp101560_c0_seq1	524				0		no match
comp101561_c0_seq1	295				0		no match
comp101562_c0_seq1	1130	K1QXB6	Otopetrin-2_		0	Cnidaria	no match
comp10157_c0_seq1	810				0		no match
comp10157_c0_seq2	461				0		no match
comp10157_c0_seq3	410				0		no match
comp10157_c0_seq4	314				0		no match
comp10157_c0_seq5	307				0		no match
comp101575_c0_seq1	1254	Q3S382	Sox_family_protein_3_		K09267	Cnidaria	adi_v1.0.1.prot
comp101578_c0_seq1	668				0		no match
comp10159_c0_seq1	1009				0		adi_v1.0.1.prot
comp10159_c0_seq2	479				0		no match
comp101591_c0_seq1	433	K1PK70	Double-strand_break_repair_protein_MRE11_	GO:0004519 GO:0004527 GO:0005634 GO:0006259 GO:0006302 GO:0016787 GO:0030145	K10865	Cnidaria	adi_v1.0.1.prot
comp101601_c0_seq1	439				0	Cnidaria	adi_v1.0.1.prot
comp101611_c0_seq1	546				0		no match
comp101615_c0_seq1	390				0		no match
comp101620_c0_seq1	496				0		no match
comp101628_c0_seq1	689				0		no match
comp101631_c0_seq1	688	Q6DKC6	MGC84147_protein_	GO:0000166 GO:0003676 GO:0004386 GO:0005524 GO:0008026 GO:0016787	K12835	Cnidaria	adi_v1.0.1.prot
comp101632_c0_seq1	253				0		no match
comp101634_c0_seq1	238				0		no match
comp101635_c0_seq1	435				0		no match
comp10164_c0_seq1	3428	K1R3E8	Collagen_alpha-5(VI)_chain_	GO:0005581	0	Cnidaria	adi_v1.0.1.prot
comp10164_c0_seq2	1574	K1QMN9	Neurotrypsin_	GO:0005044 GO:0016020	K08132	Coccidia	adi_v1.0.1.prot
comp101642_c0_seq1	1863	T2M4Q9	Solute_carrier_family_2,facilitated_glucose_transporter_member_8_		0	Cnidaria	adi_v1.0.1.prot
comp101642_c0_seq2	1863	T2M4Q9	Solute_carrier_family_2,facilitated_glucose_transporter_member_8_		0	Cnidaria	adi_v1.0.1.prot
comp101642_c0_seq3	1279	T2M4Q9	Solute_carrier_family_2,facilitated_glucose_transporter_member_8_		0	Cnidaria	adi_v1.0.1.prot
comp101652_c0_seq1	386				0		no match
comp101653_c0_seq1	647				0		no match
comp101662_c0_seq1	419				0		no match
comp101665_c0_seq1	648	K1PNB1	Tetratricopeptide_repeat_protein_5_		0	Cnidaria	adi_v1.0.1.prot
comp101665_c0_seq2	441	K1PNB1	Tetratricopeptide_repeat_protein_5_		0	Cnidaria	adi_v1.0.1.prot
comp101667_c0_seq1	562				0		no match
comp10167_c0_seq1	351				0		no match
comp10167_c0_seq2	216				0		no match
comp10167_c1_seq1	349				0		no match
comp101671_c0_seq1	316				0		no match
comp101673_c0_seq1	1257				0	Chordata	adi_v1.0.1.prot
comp101676_c0_seq1	878				0		adi_v1.0.1.prot
comp101676_c0_seq2	534				0		adi_v1.0.1.prot
comp101676_c0_seq3	454				0		adi_v1.0.1.prot
comp101679_c0_seq1	246				0		no match
comp101684_c0_seq1	449				0	Cnidaria	no match
comp101696_c0_seq1	225				0		no match
comp101699_c0_seq1	957	K1QCB6	Translin-associated_factor_X-interacting_protein_1_		0	Bilateria	adi_v1.0.1.prot
comp1017_c0_seq1	1366				0		no match
comp1017_c0_seq2	764				0		no match
comp10170_c0_seq1	1260	B5X5B6	CutA_homolog_	GO:0010038	K03926	Cnidaria	no match
comp10170_c0_seq2	1260	B5X5B6	CutA_homolog_	GO:0010038	K03926	Cnidaria	no match
comp101711_c0_seq1	398				0	Cnidaria	adi_v1.0.1.prot
comp101712_c0_seq1	437	Q9H5Z8	cDNA:_FLJ22740_fis,_clone_HUV00730_		0	Cnidaria	adi_v1.0.1.prot
comp101713_c0_seq1	1379	R0LTD4	Exocyst_complex_component_4_(Fragment)_		K06111	Teleostomi	adi_v1.0.1.prot
comp101719_c0_seq1	395				0		adi_v1.0.1.prot
comp101720_c0_seq1	425	I0Z286	Pyridoxal_phosphate-depend_(Fragment)_	GO:0003824 GO:0008152 GO:0030170	0	Cnidaria	adi_v1.0.1.prot
comp101725_c0_seq1	556				0		no match
comp101725_c0_seq2	556				0		no match
comp101731_c0_seq1	480				0		no match
comp10175_c0_seq1	975				0		no match
comp101753_c0_seq1	894				0		adi_v1.0.1.prot
comp101765_c0_seq1	702	U6D257	Serologically_defined_colon_cancer_antigen_8_(Fragment)_		K16488	Cnidaria	adi_v1.0.1.prot
comp101766_c0_seq1	664				0		no match
comp101774_c0_seq1	642	K7EJD3	Galectin-3-binding_protein_		K09624	Cnidaria	adi_v1.0.1.prot
comp101774_c0_seq2	377	M7CIN4	Neurotrypsin_		K09624	Cnidaria	adi_v1.0.1.prot
comp10178_c0_seq1	1536				0		no match
comp10178_c0_seq2	1512				0		no match
comp101780_c0_seq1	568	F1AST4	Vasa-like_protein_	GO:0000166 GO:0003676 GO:0004386 GO:0005524 GO:0008026 GO:0008270 GO:0016787 GO:0046872	K13982	Bilateria	symbB.v1.2.augustus.prot
comp101780_c0_seq2	243	C0KIF0	Vasa_	GO:0000166 GO:0003676 GO:0004386 GO:0005524 GO:0008026 GO:0008270 GO:0016787 GO:0046872	K13982	Cnidaria	adi_v1.0.1.prot
comp101782_c0_seq1	520				0		adi_v1.0.1.prot
comp101782_c0_seq2	311				0		adi_v1.0.1.prot
comp101782_c0_seq3	264				0		no match
comp101783_c0_seq1	490	U5EWC5	Putative_dnaj-class_molecular_chaperone_(Fragment)_		K09518	Cnidaria	symbB.v1.2.augustus.prot
comp101793_c0_seq1	401				0		no match
comp101805_c0_seq1	401				0		no match
comp101818_c0_seq1	1123	T2M3D3	Pre-mRNA-processing_factor_19_(Fragment)_		K10599	Cnidaria	adi_v1.0.1.prot
comp101820_c0_seq1	782	K1QY89	NFU1_iron-sulfur_cluster_scaffold-like_protein,_mitochondrial_	GO:0005506 GO:0005737 GO:0016226 GO:0051536	0	Protostomia	symbB.v1.2.augustus.prot
comp101822_c0_seq1	433				0		no match
comp101822_c0_seq2	307				0		no match
comp101822_c0_seq3	230				0		no match
comp101822_c0_seq4	230				0		no match
comp101827_c0_seq1	341				0		no match
comp101834_c0_seq1	1065	L5JX02	Double-stranded_RNA-specific_editase_1_		K13194	Cnidaria	adi_v1.0.1.prot
comp101836_c0_seq1	1270	T2M7K2	Brevican_core_protein_(Fragment)_		0	Cnidaria	adi_v1.0.1.prot
comp101836_c0_seq2	1270	T2M7K2	Brevican_core_protein_(Fragment)_		0	Cnidaria	adi_v1.0.1.prot
comp101840_c0_seq1	274				0		no match
comp101841_c0_seq1	955				0		no match
comp101841_c0_seq2	710				0		no match
comp101843_c0_seq1	752	B3M5R0	GF23793_		0	Neoptera			Nv_rRNA
comp101845_c0_seq1	516				0		no match
comp101852_c0_seq1	1024	Q9YGS2	Reverse_transcriptase-like_protein_	GO:0003723 GO:0003964 GO:0006278	0	Bilateria			Nv_rRNA
comp101856_c0_seq1	1808	K1Q143	C2_domain-containing_protein_3_		K16751	Cnidaria	adi_v1.0.1.prot
comp101856_c0_seq2	734	K1Q143	C2_domain-containing_protein_3_		K16751	Cnidaria	adi_v1.0.1.prot
comp101856_c0_seq3	715	K1Q143	C2_domain-containing_protein_3_		K16751	Cnidaria	adi_v1.0.1.prot
comp101859_c0_seq1	865	K1PEX0	GC-rich_sequence_DNA-binding_factor-like_protein_	GO:0003677 GO:0003700 GO:0005634 GO:0006355	K13211	Bilateria	adi_v1.0.1.prot
comp101860_c0_seq1	415				0		no match
comp10187_c0_seq1	3214	K1PX23	Eukaryotic_peptide_chain_release_factor_subunit_1_	GO:0005737 GO:0006415 GO:0016149	K03265	Cnidaria	symbB.v1.2.augustus.prot
comp10187_c0_seq2	2912	E2AJB6	Acyl-protein_thioesterase_2_	GO:0016787	K06130	Bilateria	symbB.v1.2.augustus.prot
comp10187_c0_seq3	2176	K1PX23	Eukaryotic_peptide_chain_release_factor_subunit_1_	GO:0005737 GO:0006415 GO:0016149	K03265	Cnidaria	symbB.v1.2.augustus.prot
comp10187_c0_seq4	1946				0		adi_v1.0.1.prot
comp10187_c0_seq5	1756	E2AJB6	Acyl-protein_thioesterase_2_	GO:0016787	K06130	Bilateria	symbB.v1.2.augustus.prot
comp10187_c0_seq6	790				0		no match
comp101870_c0_seq1	755				0		no match
comp10188_c0_seq1	742				0		no match
comp10188_c1_seq1	765				0		no match
comp101880_c0_seq1	718				0		no match
comp101881_c0_seq1	612				0		no match
comp101883_c0_seq1	210	K1RI70	L-rhamnose-binding_lectin_CSL3_	GO:0030246	0	Cnidaria	adi_v1.0.1.prot
comp101888_c0_seq1	2038	D3ZGP7	Protein_Lyst_		0	Bilateria	adi_v1.0.1.prot
comp101889_c0_seq1	353				0		no match
comp101890_c0_seq1	473				0		no match
comp101890_c0_seq2	454				0		no match
comp101890_c0_seq3	305				0		no match
comp101890_c0_seq4	305				0		no match
comp101890_c0_seq5	305				0		no match
comp101890_c0_seq6	277				0		no match
comp101890_c0_seq7	226				0		no match
comp101893_c0_seq1	1310				0	Cnidaria	adi_v1.0.1.prot
comp101904_c0_seq1	720	K1REH0	High_affinity_cGMP-specific_3',5'-cyclic_phosphodiesterase_9A_	GO:0003824 GO:0004114 GO:0007165 GO:0008081 GO:0008152	K13761	Cnidaria	adi_v1.0.1.prot
comp101906_c0_seq1	1358	L8IDX6	Programmed_cell_death_protein_7_(Fragment)_		0	Bilateria	adi_v1.0.1.prot
comp101907_c0_seq1	429	B9S6W8	Kinase,_putative_	GO:0004672 GO:0004674 GO:0005524 GO:0006397 GO:0006468 GO:0016301 GO:0016310 GO:0016740 GO:0016772 GO:0016891	K08852	Cnidaria	adi_v1.0.1.prot
comp101919_c0_seq1	230				0		no match
comp101929_c0_seq1	1193	A7SSE2	DNA-directed_RNA_polymerase_	GO:0003677 GO:0003899 GO:0005634 GO:0006351 GO:0016740 GO:0016779 GO:0032549	K03002	Cnidaria	symbB.v1.2.augustus.prot
comp10193_c0_seq1	1043				0		no match
comp101934_c0_seq1	273				0		no match
comp101937_c0_seq1	377				0		no match
comp101943_c0_seq1	419				0		no match
comp101948_c0_seq1	2334	H9FZ08	Tubulin-specific_chaperone_D_		0	Cnidaria	symbB.v1.2.augustus.prot
comp101950_c0_seq1	235				0		no match
comp101953_c0_seq1	597				0		adi_v1.0.1.prot
comp101958_c0_seq1	727				0		no match
comp101959_c0_seq1	536				0		no match
comp101961_c0_seq1	242				0		no match
comp10197_c0_seq1	5490	A7RRD4	Vacuolar_protein_sorting-associated_protein_35_		0	Cnidaria	symbB.v1.2.augustus.prot
comp10197_c0_seq2	5490	A7RRD4	Vacuolar_protein_sorting-associated_protein_35_		0	Cnidaria	symbB.v1.2.augustus.prot
comp10197_c0_seq3	4878	A7RRD4	Vacuolar_protein_sorting-associated_protein_35_		0	Cnidaria	symbB.v1.2.augustus.prot
comp10197_c0_seq4	4878	A7RRD4	Vacuolar_protein_sorting-associated_protein_35_		0	Cnidaria	symbB.v1.2.augustus.prot
comp10197_c0_seq5	2240	A7RRD4	Vacuolar_protein_sorting-associated_protein_35_		0	Cnidaria	adi_v1.0.1.prot
comp10197_c0_seq6	2240	A7RRD4	Vacuolar_protein_sorting-associated_protein_35_		0	Cnidaria	adi_v1.0.1.prot
comp10197_c0_seq7	1628	A7RRD4	Vacuolar_protein_sorting-associated_protein_35_		0	Cnidaria	adi_v1.0.1.prot
comp101974_c0_seq1	455				0		no match
comp101975_c0_seq1	339				0		no match
comp101977_c0_seq1	767	Q6ITV5	Apextrin_		0	Cnidaria	adi_v1.0.1.prot
comp101978_c0_seq1	231				0		no match
comp101981_c0_seq1	261				0		no match
comp101990_c0_seq1	1399	L5LHS2	Neuropeptide_FF_receptor_2_		0	Cnidaria	adi_v1.0.1.prot
comp101991_c0_seq1	255				0		no match
comp101999_c0_seq1	830	F4Q3K2	Mitochondrial_substrate_carrier_family_protein_	GO:0006810 GO:0006839 GO:0016020 GO:0016021 GO:0031966	0	Cnidaria	adi_v1.0.1.prot
comp102_c0_seq1	1528	A7S3J7	40S_ribosomal_protein_S3a_	GO:0003735 GO:0005622 GO:0005737 GO:0005840 GO:0006412 GO:0030529	K02984	Cnidaria	symbB.v1.2.augustus.prot
comp102_c0_seq2	1528	A7S3J7	40S_ribosomal_protein_S3a_	GO:0003735 GO:0005622 GO:0005737 GO:0005840 GO:0006412 GO:0030529	K02984	Cnidaria	symbB.v1.2.augustus.prot
comp102000_c0_seq1	1546	R9S0Q8	Retinol_dehydrogenase_2_		K07249	Cnidaria	adi_v1.0.1.prot
comp102002_c0_seq1	789	M1EQ23	Ecto-NOX_disulfide-thiol_exchanger_1_(Fragment)_		0	Bilateria	symbB.v1.2.augustus.prot
comp102007_c0_seq1	210				0	Cnidaria	no match
comp102014_c0_seq1	317				0	Cnidaria	adi_v1.0.1.prot
comp102015_c0_seq1	306				0		no match
comp102017_c0_seq1	430				0		no match
comp10202_c0_seq1	827				0		no match
comp102023_c0_seq1	317				0		no match
comp102027_c0_seq1	433				0		no match
comp102034_c0_seq1	701				0		no match
comp102035_c0_seq1	736	B7P873	Zinc_binding_dehydrogenase,_putative_		0	Cnidaria	adi_v1.0.1.prot
comp10204_c0_seq1	312				0		no match
comp102048_c0_seq1	555				0		no match
comp102049_c0_seq1	541				0		no match
comp102050_c0_seq1	344				0		no match
comp102056_c0_seq1	298				0		no match
comp102056_c0_seq2	201				0		no match
comp102057_c0_seq1	368				0		no match
comp102059_c0_seq1	620				0		no match
comp102060_c0_seq1	339				0		no match
comp102061_c0_seq1	1873				0		no match
comp102070_c0_seq1	731				0		no match
comp102070_c0_seq2	731				0		no match
comp102073_c0_seq1	328	E7BKJ3	CR1-3_	GO:0003723 GO:0003964 GO:0006278	0	Bilateria	no match
comp102079_c0_seq1	1967	K1PYA0	Cytoplasmic_dynein_2_heavy_chain_1_	GO:0001539 GO:0003777 GO:0005524 GO:0006200 GO:0007018 GO:0016887 GO:0030031 GO:0030286	K10414	Cnidaria	symbB.v1.2.augustus.prot
comp102079_c0_seq2	1457	H9F8H2	Cytoplasmic_dynein_2_heavy_chain_1_isoform_1_(Fragment)_	GO:0001539 GO:0003777 GO:0005524 GO:0006200 GO:0007018 GO:0016887 GO:0030031 GO:0030286	K10414	Cnidaria	symbB.v1.2.augustus.prot
comp102079_c0_seq3	968	I7GLY6	Macaca_fascicularis_brain_cDNA_clone:_QflA-19985,_similar_to_human_dynein,_cytoplasmic,_heavy_polypeptide_2_(DNCH2),_mRNA,_RefSeq:_XM_370652.2_	GO:0001539 GO:0003777 GO:0007018 GO:0030031 GO:0030286	K10414	Cnidaria	symbB.v1.2.augustus.prot
comp102079_c0_seq4	523	K1PYA0	Cytoplasmic_dynein_2_heavy_chain_1_	GO:0001539 GO:0003777 GO:0005524 GO:0006200 GO:0007018 GO:0016887 GO:0030031 GO:0030286	K10414	Cnidaria	adi_v1.0.1.prot
comp10208_c0_seq1	389				0		no match
comp102080_c0_seq1	897	K1PGP3	Regulator_of_G-protein_signaling_22_	GO:0038032	0	Trichoplax	adi_v1.0.1.prot
comp102092_c0_seq1	1592				0		no match
comp102094_c0_seq1	219				0		no match
comp102097_c0_seq1	355				0		no match
comp102099_c0_seq1	1126	D3YWN4	Protein_Dnah6_	GO:0000166 GO:0001539 GO:0003674 GO:0003777 GO:0005524 GO:0005575 GO:0005858 GO:0006200 GO:0007018 GO:0008150 GO:0016887 GO:0017111	0	Cnidaria	adi_v1.0.1.prot
comp1021_c0_seq1	1508				0		no match
comp1021_c0_seq2	937				0		no match
comp1021_c0_seq3	396				0		no match
comp1021_c0_seq4	388				0		no match
comp1021_c0_seq5	382				0		no match
comp1021_c0_seq6	216				0		no match
comp1021_c0_seq7	210				0		no match
comp102100_c0_seq1	677	U6DQG9	BRCA1-associated_RING_domain_protein_1_(Fragment)_		K10683	Cnidaria	no match
comp102105_c0_seq1	1269	Q4V7N1	LOC733261_protein_(Fragment)_	GO:0016787	K15340	Cnidaria	adi_v1.0.1.prot
comp102114_c0_seq1	554				0		no match
comp102114_c0_seq2	384				0		no match
comp102114_c0_seq3	361				0		no match
comp102116_c0_seq1	272				0		no match
comp102120_c0_seq1	1028	A7SUP8	Histone_deacetylase_	GO:0004407 GO:0005634 GO:0006351 GO:0006355 GO:0016568 GO:0016575 GO:0016787 GO:0031078 GO:0032041 GO:0032129 GO:0034739 GO:0046969 GO:0046970 GO:0070932 GO:0070933 GO:0097372	K11405	Cnidaria	symbB.v1.2.augustus.prot
comp102125_c0_seq1	322				0		no match
comp102127_c0_seq1	555				0		no match
comp102128_c0_seq1	254				0		no match
comp102133_c0_seq1	566				0		no match
comp102133_c0_seq2	566				0		no match
comp102138_c0_seq1	834				0	Cnidaria	adi_v1.0.1.prot
comp102138_c0_seq2	834				0	Cnidaria	adi_v1.0.1.prot
comp10214_c0_seq1	286				0		no match
comp102141_c0_seq1	261				0		no match
comp102142_c0_seq1	202				0		no match
comp102144_c0_seq1	376	U6IPT5	Tetratricopeptide_repeat_protein_39B_		0	Cnidaria	no match
comp102148_c0_seq1	374	U6DMS4	Solute_carrier_family_9,_subfamily_B_(Cation_proton_antiporter_2)_(Fragment)_		0	Cnidaria	symbB.v1.2.augustus.prot
comp102153_c0_seq1	633	K1R320	Tripartite_motif-containing_protein_59_	GO:0008270	K12028	Teleostomi	adi_v1.0.1.prot
comp102153_c0_seq2	568	K1R4G8	Tripartite_motif-containing_protein_56_	GO:0005622 GO:0008270	K11997	Bilateria	adi_v1.0.1.prot
comp102154_c0_seq1	570	Q7PNR1	AGAP005631-PA_		K12862	Cnidaria	adi_v1.0.1.prot
comp102155_c0_seq1	358				0		no match
comp102158_c0_seq1	555				0		no match
comp102164_c0_seq1	738				0		no match
comp10217_c0_seq1	458				0		no match
comp102174_c0_seq1	355				0		no match
comp102176_c0_seq1	331	H9FAJ9	Decaprenyl-diphosphate_synthase_subunit_1_(Fragment)_	GO:0000010 GO:0005739 GO:0008299 GO:0016740 GO:0046982 GO:0050347 GO:0051290	K12504	Cnidaria	symbB.v1.2.augustus.prot
comp102180_c0_seq1	707				0		no match
comp102182_c0_seq1	701				0		no match
comp102185_c0_seq1	281				0		no match
comp102186_c0_seq1	875				0	Cnidaria	no match
comp102190_c0_seq1	316	G5C6W3	CUB_and_sushi_domain-containing_protein_3_(Fragment)_		K17495	Cnidaria	adi_v1.0.1.prot
comp102190_c0_seq2	226	M9ZQG5	Sushi/von_Willebrand_factor_type_A/EGF/pentraxin_domain-containing_1_(Fragment)_		K17495	Cnidaria	adi_v1.0.1.prot
comp102195_c0_seq1	1059	K1QQA6	Serine/threonine-protein_kinase_ULK4_	GO:0004672 GO:0005524 GO:0006468 GO:0016301 GO:0016310 GO:0016772	K17545	Cnidaria	adi_v1.0.1.prot
comp102197_c0_seq1	297				0		no match
comp102202_c0_seq1	623	Q0V8Q2	Rho_GTPase_activating_protein_24_(Fragment)_	GO:0005096 GO:0005543 GO:0005622 GO:0007165 GO:0043547	0	Cnidaria	adi_v1.0.1.prot
comp102205_c0_seq1	251				0		no match
comp102206_c0_seq1	301	Q5U258	Beta-1,3-galactosyl-O-glycosyl-glycoprotein_beta-1,6-N-acetylglucosaminyltransferase_3_	GO:0000139 GO:0003829 GO:0005794 GO:0006486 GO:0008109 GO:0008375 GO:0016020 GO:0016021 GO:0016740 GO:0016757	0	Cnidaria	adi_v1.0.1.prot
comp102209_c0_seq1	379	D8WUA6	Contactin_associated_protein-like_2_	GO:0005102 GO:0007155 GO:0007165 GO:0016020 GO:0016021	K07380	Cnidaria	adi_v1.0.1.prot
comp102210_c0_seq1	256	Q8UWL7	Chromosome_17_open_reading_frame_27_	GO:0000166 GO:0005524 GO:0008270 GO:0017111 GO:0046872	0	Bilateria	adi_v1.0.1.prot
comp102211_c0_seq1	403				0	Protostomia	no match
comp102219_c0_seq1	882	B2IYU7	Non-ribosomal_peptide_synthetase_	GO:0003824 GO:0008152 GO:0016740 GO:0016853 GO:0047462	0	Cnidaria	symbB.v1.2.augustus.prot
comp102220_c0_seq1	348				0		adi_v1.0.1.prot
comp102225_c0_seq1	505	K9KDU6	Alpha-protein_kinase_1-like_protein_(Fragment)_		K08868	Cnidaria	adi_v1.0.1.prot
comp102226_c0_seq1	1128	V5HT19	Putative_endonuclease/reverse_transcript_(Fragment)_		0	Cnidaria	adi_v1.0.1.prot
comp102227_c0_seq1	719	I6V4W2	Aurora_kinase_	GO:0000166 GO:0004672 GO:0004674 GO:0005524 GO:0006468 GO:0016301 GO:0016310 GO:0016772	K11481	Cnidaria	symbB.v1.2.augustus.prot
comp102228_c0_seq1	727	M7ALM8	Putative_MFS-type_transporter_C19orf28_like_protein_(Fragment)_		0	Cnidaria	adi_v1.0.1.prot
comp102229_c0_seq1	827	A7S3J7	40S_ribosomal_protein_S3a_	GO:0003735 GO:0005622 GO:0005737 GO:0005840 GO:0006412 GO:0030529	K02984	Cnidaria	symbB.v1.2.augustus.prot
comp10223_c0_seq1	1408	D5L2Y4	RHEB_	GO:0000166 GO:0003924 GO:0005525 GO:0006184 GO:0007165 GO:0007264 GO:0016020	0	Cnidaria	adi_v1.0.1.prot
comp10223_c0_seq2	1408	D5L2Y4	RHEB_	GO:0000166 GO:0003924 GO:0005525 GO:0006184 GO:0007165 GO:0007264 GO:0016020	0	Cnidaria	adi_v1.0.1.prot
comp10223_c0_seq3	1374	D5L2Y4	RHEB_	GO:0000166 GO:0003924 GO:0005525 GO:0006184 GO:0007165 GO:0007264 GO:0016020	0	Cnidaria	adi_v1.0.1.prot
comp10223_c0_seq4	744				0		no match
comp10223_c0_seq5	389				0		no match
comp10223_c0_seq6	276				0		no match
comp10223_c0_seq7	276				0		no match
comp102230_c0_seq1	740				0		no match
comp102233_c0_seq1	289				0	Cnidaria	no match
comp102239_c0_seq1	269	G0R1I3	Ubiquitin,_putative_	GO:0003735 GO:0005840 GO:0006412	K02927	Oligohymenophorea	symbB.v1.2.augustus.prot
comp10225_c0_seq1	791				0		no match
comp10225_c0_seq2	323				0		no match
comp10225_c1_seq1	249				0		no match
comp10225_c1_seq2	228				0		no match
comp10225_c1_seq3	228				0		no match
comp10225_c1_seq4	223				0		no match
comp10225_c2_seq1	271				0		no match
comp10225_c3_seq1	769				0		no match
comp10225_c3_seq2	290				0		no match
comp10225_c3_seq3	289				0		no match
comp10225_c3_seq4	206				0		no match
comp10225_c4_seq1	248				0		no match
comp10225_c5_seq1	762	A7RM45	Probable_lysosomal_cobalamin_transporter_	GO:0005764 GO:0005765 GO:0006810 GO:0016020 GO:0016021 GO:0031419	K14617	Cnidaria	adi_v1.0.1.prot
comp10225_c5_seq10	347	A7RM45	Probable_lysosomal_cobalamin_transporter_	GO:0005764 GO:0005765 GO:0006810 GO:0016020 GO:0016021 GO:0031419	K14617	Cnidaria	adi_v1.0.1.prot
comp10225_c5_seq11	342	A7RM45	Probable_lysosomal_cobalamin_transporter_	GO:0005764 GO:0005765 GO:0006810 GO:0016020 GO:0016021 GO:0031419	K14617	Cnidaria	adi_v1.0.1.prot
comp10225_c5_seq12	342	A7RM45	Probable_lysosomal_cobalamin_transporter_	GO:0005764 GO:0005765 GO:0006810 GO:0016020 GO:0016021 GO:0031419	K14617	Cnidaria	adi_v1.0.1.prot
comp10225_c5_seq13	297	A7RM45	Probable_lysosomal_cobalamin_transporter_	GO:0005764 GO:0005765 GO:0006810 GO:0016020 GO:0016021 GO:0031419	K14617	Cnidaria	adi_v1.0.1.prot
comp10225_c5_seq14	297	A7RM45	Probable_lysosomal_cobalamin_transporter_	GO:0005764 GO:0005765 GO:0006810 GO:0016020 GO:0016021 GO:0031419	K14617	Cnidaria	adi_v1.0.1.prot
comp10225_c5_seq15	297	A7RM45	Probable_lysosomal_cobalamin_transporter_	GO:0005764 GO:0005765 GO:0006810 GO:0016020 GO:0016021 GO:0031419	K14617	Cnidaria	adi_v1.0.1.prot
comp10225_c5_seq16	297	A7RM45	Probable_lysosomal_cobalamin_transporter_	GO:0005764 GO:0005765 GO:0006810 GO:0016020 GO:0016021 GO:0031419	K14617	Cnidaria	adi_v1.0.1.prot
comp10225_c5_seq17	291	A7RM45	Probable_lysosomal_cobalamin_transporter_	GO:0005764 GO:0005765 GO:0006810 GO:0016020 GO:0016021 GO:0031419	K14617	Cnidaria	adi_v1.0.1.prot
comp10225_c5_seq18	291	A7RM45	Probable_lysosomal_cobalamin_transporter_	GO:0005764 GO:0005765 GO:0006810 GO:0016020 GO:0016021 GO:0031419	K14617	Cnidaria	adi_v1.0.1.prot
comp10225_c5_seq19	291	A7RM45	Probable_lysosomal_cobalamin_transporter_	GO:0005764 GO:0005765 GO:0006810 GO:0016020 GO:0016021 GO:0031419	K14617	Cnidaria	adi_v1.0.1.prot
comp10225_c5_seq2	490				0		no match
comp10225_c5_seq20	291	A7RM45	Probable_lysosomal_cobalamin_transporter_	GO:0005764 GO:0005765 GO:0006810 GO:0016020 GO:0016021 GO:0031419	K14617	Cnidaria	adi_v1.0.1.prot
comp10225_c5_seq21	288	A7RM45	Probable_lysosomal_cobalamin_transporter_	GO:0005764 GO:0005765 GO:0006810 GO:0016020 GO:0016021 GO:0031419	K14617	Cnidaria	adi_v1.0.1.prot
comp10225_c5_seq22	286				0		no match
comp10225_c5_seq23	286				0		no match
comp10225_c5_seq24	249				0		no match
comp10225_c5_seq25	230	A7RM45	Probable_lysosomal_cobalamin_transporter_	GO:0005764 GO:0005765 GO:0006810 GO:0016020 GO:0016021 GO:0031419	K14617	Cnidaria	adi_v1.0.1.prot
comp10225_c5_seq26	228				0		no match
comp10225_c5_seq27	219	A7RM45	Probable_lysosomal_cobalamin_transporter_	GO:0005764 GO:0005765 GO:0006810 GO:0016020 GO:0016021 GO:0031419	K14617	Cnidaria	adi_v1.0.1.prot
comp10225_c5_seq28	209				0		no match
comp10225_c5_seq29	209				0		no match
comp10225_c5_seq3	469				0		no match
comp10225_c5_seq30	202	A7RM45	Probable_lysosomal_cobalamin_transporter_	GO:0005764 GO:0005765 GO:0006810 GO:0016020 GO:0016021 GO:0031419	K14617	Cnidaria	adi_v1.0.1.prot
comp10225_c5_seq31	202				0		no match
comp10225_c5_seq32	201	A7RM45	Probable_lysosomal_cobalamin_transporter_	GO:0005764 GO:0005765 GO:0006810 GO:0016020 GO:0016021 GO:0031419	K14617	Cnidaria	adi_v1.0.1.prot
comp10225_c5_seq33	201				0		no match
comp10225_c5_seq4	460	A7RM45	Probable_lysosomal_cobalamin_transporter_	GO:0005764 GO:0005765 GO:0006810 GO:0016020 GO:0016021 GO:0031419	K14617	Cnidaria	adi_v1.0.1.prot
comp10225_c5_seq5	459	A7RM45	Probable_lysosomal_cobalamin_transporter_	GO:0005764 GO:0005765 GO:0006810 GO:0016020 GO:0016021 GO:0031419	K14617	Cnidaria	adi_v1.0.1.prot
comp10225_c5_seq6	421	A7RM45	Probable_lysosomal_cobalamin_transporter_	GO:0005764 GO:0005765 GO:0006810 GO:0016020 GO:0016021 GO:0031419	K14617	Cnidaria	adi_v1.0.1.prot
comp10225_c5_seq7	391	A7RM45	Probable_lysosomal_cobalamin_transporter_	GO:0005764 GO:0005765 GO:0006810 GO:0016020 GO:0016021 GO:0031419	K14617	Cnidaria	adi_v1.0.1.prot
comp10225_c5_seq8	381	A7RM45	Probable_lysosomal_cobalamin_transporter_	GO:0005764 GO:0005765 GO:0006810 GO:0016020 GO:0016021 GO:0031419	K14617	Cnidaria	adi_v1.0.1.prot
comp10225_c5_seq9	375	A7RM45	Probable_lysosomal_cobalamin_transporter_	GO:0005764 GO:0005765 GO:0006810 GO:0016020 GO:0016021 GO:0031419	K14617	Cnidaria	adi_v1.0.1.prot
comp102250_c0_seq1	705	D3TJH7	Fatty_acid_elongase_	GO:0016021	0	Cnidaria	adi_v1.0.1.prot
comp102250_c0_seq2	671	D3TJH7	Fatty_acid_elongase_	GO:0016021	0	Cnidaria	adi_v1.0.1.prot
comp102250_c0_seq3	283				0		no match
comp102251_c0_seq1	1375	N9V3D0	Calponin_domain_containing_protein_(Fragment)_		0	Cnidaria	adi_v1.0.1.prot
comp102253_c0_seq1	260				0		no match
comp102258_c0_seq1	1889				0		no match
comp102258_c0_seq2	1889				0		no match
comp102265_c0_seq1	661				0		no match
comp10227_c0_seq1	1113				0		no match
comp10227_c0_seq2	1110				0		no match
comp10227_c0_seq3	671				0		no match
comp10227_c0_seq4	668				0		no match
comp10227_c0_seq5	431				0		no match
comp10227_c0_seq6	428				0		no match
comp102277_c0_seq1	403	Q22B78	Ribosomal_protein_S17_containing_protein_	GO:0003735 GO:0005622 GO:0005840 GO:0006412 GO:0030529	K02949	Oligohymenophorea	symbB.v1.2.augustus.prot
comp102280_c0_seq1	885	K1R1H6	Golgi-associated_PDZ_and_coiled-coil_motif-containing_protein_		0	Cnidaria	no match
comp102282_c0_seq1	755	T2M8P0	E3_ubiquitin-protein_ligase_RNF139_(Fragment)_		K15703	Bilateria	adi_v1.0.1.prot
comp102287_c0_seq1	781				0		no match
comp102287_c0_seq2	781				0		no match
comp102288_c0_seq1	813	S3ATU3	LPXTG-domain-containing_protein_cell_wall_anchor_domain_		0		no match
comp102292_c0_seq1	380				0		no match
comp102293_c0_seq1	261	K1PEU5	Peptidase_M20_domain-containing_protein_2_	GO:0008152 GO:0016787	0	Cnidaria	adi_v1.0.1.prot
comp102297_c0_seq1	870				0		no match
comp102297_c0_seq2	870				0		no match
comp102306_c0_seq1	379				0		no match
comp10231_c0_seq1	640				0		no match
comp102310_c0_seq1	330				0		no match
comp102313_c0_seq1	1268				0	Cnidaria	no match
comp102316_c0_seq1	1684	A7REY1	Inosine-5'-monophosphate_dehydrogenase_	GO:0000166 GO:0003824 GO:0003938 GO:0005737 GO:0006164 GO:0006177 GO:0016491 GO:0046872 GO:0055114	K00088	Cnidaria	adi_v1.0.1.prot
comp102322_c0_seq1	660	F8W7R4	Cytosolic_carboxypeptidase_3_	GO:0004181 GO:0006508 GO:0008270	0	Cnidaria	symbB.v1.2.augustus.prot
comp102324_c0_seq1	602				0	Cnidaria	adi_v1.0.1.prot
comp102324_c0_seq2	529	E9Q2N7	Interferon-induced_guanylate-binding_protein_2_	GO:0003924 GO:0005525 GO:0006184 GO:0020005 GO:0031410 GO:0035458 GO:0042832 GO:0050830 GO:0051856 GO:0071222 GO:0071346	0	Cnidaria	adi_v1.0.1.prot
comp102324_c0_seq3	331				0	Cnidaria	adi_v1.0.1.prot
comp102326_c0_seq1	1404	A7SMW7	L-2-hydroxyglutarate_dehydrogenase,_mitochondrial_	GO:0005739 GO:0016491 GO:0047545 GO:0055114	K00109	Cnidaria	adi_v1.0.1.prot
comp102333_c0_seq1	282				0		no match
comp102333_c0_seq2	279				0		no match
comp102333_c0_seq3	246				0		no match
comp102333_c0_seq4	218				0		no match
comp102339_c0_seq1	828				0		adi_v1.0.1.prot
comp102341_c0_seq1	719	L7MH80	Putative_suppressor_of_cytokine_signaling_5a_(Fragment)_		K04698	Cnidaria	adi_v1.0.1.prot
comp102342_c0_seq1	673	K1R3E8	Collagen_alpha-5(VI)_chain_	GO:0005581	0	Cnidaria	adi_v1.0.1.prot
comp102345_c0_seq1	491				0		no match
comp102348_c0_seq1	324				0		no match
comp102351_c0_seq1	461	M7BPZ4	Target_of_EGR1_protein_1_		K13202	Cnidaria	adi_v1.0.1.prot
comp102352_c0_seq1	883	E0UJ56	Small_GTP-binding_protein_	GO:0005525 GO:0005622 GO:0007264	0	Cnidaria	adi_v1.0.1.prot
comp102354_c0_seq1	316	M7ATH1	Kelch_domain-containing_protein_9_		0	Cnidaria	no match
comp102379_c0_seq1	1203	M7AW92	NACHT,_LRR_and_PYD_domains-containing_protein_12_		0	Teleostomi	adi_v1.0.1.prot
comp102382_c0_seq1	1224	K1R015	Two_pore_potassium_channel_protein_sup-9_	GO:0005216 GO:0005267 GO:0016020 GO:0071805	0	Cnidaria	adi_v1.0.1.prot
comp102382_c0_seq2	1196	K1R015	Two_pore_potassium_channel_protein_sup-9_	GO:0005216 GO:0005267 GO:0016020 GO:0071805	0	Cnidaria	adi_v1.0.1.prot
comp102385_c0_seq1	551				0		adi_v1.0.1.prot
comp102392_c0_seq1	352				0	Cnidaria	adi_v1.0.1.prot
comp102401_c0_seq1	955				0	Cnidaria	adi_v1.0.1.prot
comp102405_c0_seq1	650				0		no match
comp102407_c0_seq1	331				0		no match
comp102409_c0_seq1	257				0		no match
comp10242_c0_seq1	7374	Q08D64	ATP-binding_cassette_sub-family_B_member_6,_mitochondrial_	GO:0000166 GO:0005524 GO:0005739 GO:0005741 GO:0005783 GO:0005794 GO:0005886 GO:0006200 GO:0006810 GO:0016020 GO:0016021 GO:0016887 GO:0017111 GO:0042626 GO:0055085	K05661	Cnidaria	symbB.v1.2.augustus.prot
comp10242_c0_seq10	1962	T2M5H6	ATP-binding_cassette_sub-family_B_member_6,_mitochondrial_(Fragment)_		K05661	Cnidaria	symbB.v1.2.augustus.prot
comp10242_c0_seq11	1687	G3HWF4	ATP-binding_cassette_sub-family_B_member_6,_mitochondrial_	GO:0000166 GO:0005524 GO:0006200 GO:0016887 GO:0017111	K05661	Vertebrata	adi_v1.0.1.prot
comp10242_c0_seq12	1664	G3HWF4	ATP-binding_cassette_sub-family_B_member_6,_mitochondrial_	GO:0000166 GO:0005524 GO:0006200 GO:0016887 GO:0017111	K05661	Vertebrata	adi_v1.0.1.prot
comp10242_c0_seq2	5330	Q08D64	ATP-binding_cassette_sub-family_B_member_6,_mitochondrial_	GO:0000166 GO:0005524 GO:0005739 GO:0005741 GO:0005783 GO:0005794 GO:0005886 GO:0006200 GO:0006810 GO:0016020 GO:0016021 GO:0016887 GO:0017111 GO:0042626 GO:0055085	K05661	Cnidaria	symbB.v1.2.augustus.prot
comp10242_c0_seq3	4973	Q08D64	ATP-binding_cassette_sub-family_B_member_6,_mitochondrial_	GO:0000166 GO:0005524 GO:0005739 GO:0005741 GO:0005783 GO:0005794 GO:0005886 GO:0006200 GO:0006810 GO:0016020 GO:0016021 GO:0016887 GO:0017111 GO:0042626 GO:0055085	K05661	Cnidaria	symbB.v1.2.augustus.prot
comp10242_c0_seq4	3438	Q08D64	ATP-binding_cassette_sub-family_B_member_6,_mitochondrial_	GO:0000166 GO:0005524 GO:0005739 GO:0005741 GO:0005783 GO:0005794 GO:0005886 GO:0006200 GO:0006810 GO:0016020 GO:0016021 GO:0016887 GO:0017111 GO:0042626 GO:0055085	K05661	Cnidaria	adi_v1.0.1.prot
comp10242_c0_seq5	3286	E9GM14	ABC_transporter_(Fragment)_	GO:0000166 GO:0005524 GO:0006200 GO:0006810 GO:0016021 GO:0016887 GO:0017111 GO:0042626 GO:0055085	K05661	Cnidaria	adi_v1.0.1.prot
comp10242_c0_seq6	2929	E9GM14	ABC_transporter_(Fragment)_	GO:0000166 GO:0005524 GO:0006200 GO:0006810 GO:0016021 GO:0016887 GO:0017111 GO:0042626 GO:0055085	K05661	Cnidaria	adi_v1.0.1.prot
comp10242_c0_seq7	2929	E9GM14	ABC_transporter_(Fragment)_	GO:0000166 GO:0005524 GO:0006200 GO:0006810 GO:0016021 GO:0016887 GO:0017111 GO:0042626 GO:0055085	K05661	Cnidaria	adi_v1.0.1.prot
comp10242_c0_seq8	2572	Q9VF20	Heavy_metal_tolerance_factor_1_	GO:0000166 GO:0005524 GO:0005774 GO:0006200 GO:0006810 GO:0015086 GO:0016021 GO:0016787 GO:0016887 GO:0017111 GO:0042626 GO:0046686 GO:0055085 GO:0070574 GO:0071585	K05661	Cnidaria	no match
comp10242_c0_seq9	1962	T2M5H6	ATP-binding_cassette_sub-family_B_member_6,_mitochondrial_(Fragment)_		K05661	Cnidaria	symbB.v1.2.augustus.prot
comp102420_c0_seq1	338	R0K147	FYVE_finger-containing_phosphoinositide_kinase_(Fragment)_		K00921	Bilateria	adi_v1.0.1.prot
comp102421_c0_seq1	396				0		no match
comp102424_c0_seq1	756				0		no match
comp10243_c0_seq1	2163	Q5FVF4	Transmembrane_7_superfamily_member_3_	GO:0005886 GO:0016020 GO:0016021	0	Cnidaria	adi_v1.0.1.prot
comp10243_c0_seq2	2163	Q5FVF4	Transmembrane_7_superfamily_member_3_	GO:0005886 GO:0016020 GO:0016021	0	Cnidaria	adi_v1.0.1.prot
comp10243_c0_seq3	1489	U6DHH0	Transmembrane_7_superfamily_member_3_(Fragment)_		0	Cnidaria	adi_v1.0.1.prot
comp10243_c0_seq4	1489	U6DHH0	Transmembrane_7_superfamily_member_3_(Fragment)_		0	Cnidaria	adi_v1.0.1.prot
comp10243_c0_seq5	1252	U6DHH0	Transmembrane_7_superfamily_member_3_(Fragment)_		0	Cnidaria	adi_v1.0.1.prot
comp10243_c0_seq6	1161	L5M5I0	Transmembrane_7_superfamily_member_3_(Fragment)_		0	Cnidaria	adi_v1.0.1.prot
comp10243_c0_seq7	834	S7N2K3	Transmembrane_7_superfamily_member_3_		0	Cnidaria	no match
comp10243_c0_seq8	774	S7N2K3	Transmembrane_7_superfamily_member_3_		0	Cnidaria	no match
comp10243_c0_seq9	366				0	Cnidaria	adi_v1.0.1.prot
comp102434_c0_seq1	636				0		no match
comp102435_c0_seq1	587				0		no match
comp102436_c0_seq1	360	I7MJ53	Protein_kinase_domain_containing_protein_	GO:0004672 GO:0005524 GO:0006468 GO:0016301 GO:0016310 GO:0016772	0	Oligohymenophorea	no match
comp102439_c0_seq1	614				0		no match
comp102440_c0_seq1	412				0		no match
comp102448_c0_seq1	1063	K1QEM4	GPI_transamidase_component_PIG-T_	GO:0016021 GO:0042765	K05292	Bilateria	adi_v1.0.1.prot
comp102449_c0_seq1	352				0		no match
comp102450_c0_seq1	726				0		no match
comp102450_c0_seq2	726				0		no match
comp102451_c0_seq1	268				0		no match
comp102453_c0_seq1	317				0		no match
comp102465_c0_seq1	679				0		no match
comp102466_c0_seq1	753	B2XW55	Integrin_alpha_1_	GO:0007155 GO:0007229 GO:0008305 GO:0016020 GO:0016021	K06487	Cnidaria	adi_v1.0.1.prot
comp102473_c0_seq1	308				0		no match
comp102475_c0_seq1	437				0		no match
comp102480_c0_seq1	463	R9QVQ6	Ubiquitin_conjugating_enzyme_		K06689	Oligohymenophorea	symbB.v1.2.augustus.prot
comp102484_c0_seq1	412				0		no match
comp102488_c0_seq1	699				0		no match
comp10249_c0_seq1	743				0		no match
comp102495_c0_seq1	275				0		no match
comp102496_c0_seq1	543				0		no match
comp102503_c0_seq1	1296	M7AM64	Cholesteryl_ester_transfer_protein_		K08727	Bilateria	adi_v1.0.1.prot
comp102505_c0_seq1	372				0		no match
comp102508_c0_seq1	297				0		no match
comp10251_c0_seq1	753	T2MBQ5	Deoxynucleotidyltransferase_terminal-interacting_protein_2_(Fragment)_		0	Cnidaria	adi_v1.0.1.prot
comp10251_c0_seq2	690	K9R4C7	Putative_ATP-grasp_enzyme_		0	Cnidaria	adi_v1.0.1.prot
comp10251_c0_seq3	292				0		no match
comp10251_c0_seq4	257				0		no match
comp10251_c0_seq5	256				0		no match
comp10251_c0_seq6	227				0		no match
comp10251_c0_seq7	218				0		no match
comp10251_c1_seq1	730	T2MBQ5	Deoxynucleotidyltransferase_terminal-interacting_protein_2_(Fragment)_		0	Cnidaria	adi_v1.0.1.prot
comp10251_c1_seq2	690	K9R4C7	Putative_ATP-grasp_enzyme_		0	Cnidaria	adi_v1.0.1.prot
comp10251_c1_seq3	218				0		no match
comp102512_c0_seq1	471	Q1LYN2	Si:dkey-6n6.2_	GO:0005575 GO:0016787	0	Cnidaria	adi_v1.0.1.prot
comp10252_c0_seq1	948				0	Cnidaria	adi_v1.0.1.prot
comp10252_c0_seq10	826				0	Cnidaria	adi_v1.0.1.prot
comp10252_c0_seq11	789				0	Cnidaria	adi_v1.0.1.prot
comp10252_c0_seq12	642	Q76IK6	Pol-like_protein_	GO:0003723 GO:0003964 GO:0006278	0	Bilateria	adi_v1.0.1.prot
comp10252_c0_seq13	619				0	Cnidaria	adi_v1.0.1.prot
comp10252_c0_seq14	616				0		no match
comp10252_c0_seq15	589				0	Cnidaria	adi_v1.0.1.prot
comp10252_c0_seq16	576				0	Cnidaria	adi_v1.0.1.prot
comp10252_c0_seq17	546				0	Cnidaria	adi_v1.0.1.prot
comp10252_c0_seq18	498				0		no match
comp10252_c0_seq19	492				0	Cnidaria	adi_v1.0.1.prot
comp10252_c0_seq2	930				0	Cnidaria	adi_v1.0.1.prot
comp10252_c0_seq20	474				0		no match
comp10252_c0_seq21	449				0	Cnidaria	adi_v1.0.1.prot
comp10252_c0_seq22	429				0		no match
comp10252_c0_seq23	416				0		adi_v1.0.1.prot
comp10252_c0_seq24	401				0	Cnidaria	adi_v1.0.1.prot
comp10252_c0_seq25	364				0		no match
comp10252_c0_seq26	359				0		no match
comp10252_c0_seq27	358				0	Cnidaria	adi_v1.0.1.prot
comp10252_c0_seq28	358				0		no match
comp10252_c0_seq29	356				0		no match
comp10252_c0_seq3	922				0	Cnidaria	adi_v1.0.1.prot
comp10252_c0_seq30	275				0		no match
comp10252_c0_seq31	267	Q76IK6	Pol-like_protein_	GO:0003723 GO:0003964 GO:0006278	0	Bilateria	no match
comp10252_c0_seq32	257				0		no match
comp10252_c0_seq33	247				0		no match
comp10252_c0_seq34	239				0	Cnidaria	adi_v1.0.1.prot
comp10252_c0_seq35	236				0		no match
comp10252_c0_seq36	217				0		no match
comp10252_c0_seq37	215				0	Cnidaria	adi_v1.0.1.prot
comp10252_c0_seq38	215	Q76IK6	Pol-like_protein_	GO:0003723 GO:0003964 GO:0006278	0	Bilateria	no match
comp10252_c0_seq39	210				0		no match
comp10252_c0_seq4	905				0	Cnidaria	adi_v1.0.1.prot
comp10252_c0_seq40	209				0	Cnidaria	adi_v1.0.1.prot
comp10252_c0_seq41	205				0		no match
comp10252_c0_seq5	888				0		no match
comp10252_c0_seq6	887				0	Cnidaria	adi_v1.0.1.prot
comp10252_c0_seq7	879				0	Cnidaria	adi_v1.0.1.prot
comp10252_c0_seq8	869				0	Cnidaria	adi_v1.0.1.prot
comp10252_c0_seq9	832				0	Cnidaria	adi_v1.0.1.prot
comp102526_c0_seq1	1199				0		no match
comp102527_c0_seq1	424				0		no match
comp102533_c0_seq1	545				0		no match
comp102543_c0_seq1	318				0		no match
comp102546_c0_seq1	1167				0	Cnidaria	adi_v1.0.1.prot
comp102550_c0_seq1	1261	U6D5V6	Low_affinity_cationic_amino_acid_transporter_2_(Fragment)_		K13864	Deuterostomia	adi_v1.0.1.prot
comp102550_c0_seq2	337	L5KWK0	Cationic_amino_acid_transporter_4_		K13866	Cnidaria	adi_v1.0.1.prot
comp102551_c0_seq1	1327	J9P104	Abnormal_spindle-like_microcephaly-associated_protein_homolog_		K16743	Chordata	adi_v1.0.1.prot
comp102559_c0_seq1	466				0		no match
comp102559_c0_seq2	403				0		no match
comp10256_c0_seq1	1842	B3FTN0	UNC-50-like_protein_		0	Cnidaria	adi_v1.0.1.prot
comp10256_c0_seq2	1290	B3FTN0	UNC-50-like_protein_		0	Cnidaria	adi_v1.0.1.prot
comp10256_c0_seq3	587				0		no match
comp102563_c0_seq1	250				0		no match
comp102568_c0_seq1	720	K9K3U1	Origin_recognition_complex_subunit_5-like_protein_(Fragment)_		K02607	Cnidaria	adi_v1.0.1.prot
comp10257_c0_seq1	1164	K1QUD6	Clathrin_light_chain_A_	GO:0005198 GO:0006886 GO:0016192 GO:0030130 GO:0030132	0	Cnidaria	adi_v1.0.1.prot
comp102570_c0_seq1	765	G7K673	Calcium-binding_protein,_putative_	GO:0005509	0	Cnidaria	adi_v1.0.1.prot
comp102574_c0_seq1	572	Q7YWN9	Protein_Y49E10.27_	GO:0003712 GO:0004402 GO:0005634 GO:0006355 GO:0008270 GO:0016573	0	Aureococcus	adi_v1.0.1.prot
comp102575_c0_seq1	728				0	Cnidaria	adi_v1.0.1.prot
comp102582_c0_seq1	389				0		adi_v1.0.1.prot
comp102584_c0_seq1	316				0		no match
comp102589_c0_seq1	476				0		no match
comp102595_c0_seq1	226				0		no match
comp1026_c0_seq1	854	Q8AWF2	Nascent_polypeptide-associated_complex_subunit_alpha_	GO:0006810 GO:0015031	K03626	Cnidaria	adi_v1.0.1.prot
comp102609_c0_seq1	509				0	Cnidaria	no match
comp102610_c0_seq1	481				0		no match
comp102610_c0_seq2	481				0		no match
comp102615_c0_seq1	799	Q86VB0	TNS1_protein_		0	Cnidaria	adi_v1.0.1.prot
comp102619_c0_seq1	2785	B7PL67	ATP-dependent_RNA_helicase,_putative_	GO:0000166 GO:0003676 GO:0003723 GO:0004386 GO:0005524 GO:0005634 GO:0008026 GO:0016787 GO:0016818	K14808	Cnidaria	adi_v1.0.1.prot
comp102619_c0_seq2	2299	B7PL67	ATP-dependent_RNA_helicase,_putative_	GO:0000166 GO:0003676 GO:0003723 GO:0004386 GO:0005524 GO:0005634 GO:0008026 GO:0016787 GO:0016818	K14808	Cnidaria	adi_v1.0.1.prot
comp102619_c0_seq3	1813	B7PL67	ATP-dependent_RNA_helicase,_putative_	GO:0000166 GO:0003676 GO:0003723 GO:0004386 GO:0005524 GO:0005634 GO:0008026 GO:0016787 GO:0016818	K14808	Cnidaria	adi_v1.0.1.prot
comp102619_c0_seq4	604	A0EZX8	ATP-dependent_RNA_helicase_(Fragment)_	GO:0004386	K14808	Cnidaria	adi_v1.0.1.prot
comp102625_c0_seq1	1226	V5IJ63	Putative_the_phosphoinositide_binding_phox_similarity_domain_of_sorting_nexin_16_		K17928	Cnidaria	adi_v1.0.1.prot
comp102625_c0_seq2	989				K17928	Cnidaria	adi_v1.0.1.prot
comp102628_c0_seq1	1730	K1Q5S6	Protocadherin_Fat_4_	GO:0005509 GO:0007156 GO:0016020	0		adi_v1.0.1.prot
comp102628_c0_seq2	960	K9QR08	PDK_repeat-containing_protein_		0	Acaryochloris	adi_v1.0.1.prot
comp102628_c0_seq3	538	K1Q5S6	Protocadherin_Fat_4_	GO:0005509 GO:0007156 GO:0016020	0		adi_v1.0.1.prot
comp10263_c0_seq1	1950				0		no match
comp10263_c0_seq2	899				0		no match
comp102631_c0_seq1	259				0		no match
comp102632_c0_seq1	1456	Q16S04	AAEL010778-PA_		0	Cnidaria	adi_v1.0.1.prot
comp102632_c0_seq2	486				0		no match
comp102633_c0_seq1	410				0		no match
comp10264_c0_seq1	1035				0		no match
comp10264_c0_seq2	1012				0		no match
comp10264_c0_seq3	574				0		no match
comp10264_c0_seq4	574				0		no match
comp10264_c0_seq5	504				0		no match
comp10264_c0_seq6	210				0		no match
comp102644_c0_seq1	493				0	Bilateria	adi_v1.0.1.prot
comp102647_c0_seq1	680	H2RC70	KIAA0415_		0	Cnidaria	adi_v1.0.1.prot
comp102648_c0_seq1	524				0		no match
comp10265_c0_seq1	4261	K1Q305	High-affinity_choline_transporter_1_	GO:0005215 GO:0006810 GO:0016020 GO:0055085	K14387	Cnidaria	adi_v1.0.1.prot
comp10265_c0_seq10	3923	K1Q305	High-affinity_choline_transporter_1_	GO:0005215 GO:0006810 GO:0016020 GO:0055085	K14387	Cnidaria	adi_v1.0.1.prot
comp10265_c0_seq11	3910	K1Q305	High-affinity_choline_transporter_1_	GO:0005215 GO:0006810 GO:0016020 GO:0055085	K14387	Cnidaria	adi_v1.0.1.prot
comp10265_c0_seq12	3905	K1Q305	High-affinity_choline_transporter_1_	GO:0005215 GO:0006810 GO:0016020 GO:0055085	K14387	Cnidaria	adi_v1.0.1.prot
comp10265_c0_seq13	3905	K1Q305	High-affinity_choline_transporter_1_	GO:0005215 GO:0006810 GO:0016020 GO:0055085	K14387	Cnidaria	adi_v1.0.1.prot
comp10265_c0_seq14	3905	K1Q305	High-affinity_choline_transporter_1_	GO:0005215 GO:0006810 GO:0016020 GO:0055085	K14387	Cnidaria	adi_v1.0.1.prot
comp10265_c0_seq15	3905	K1Q305	High-affinity_choline_transporter_1_	GO:0005215 GO:0006810 GO:0016020 GO:0055085	K14387	Cnidaria	adi_v1.0.1.prot
comp10265_c0_seq16	3892	K1Q305	High-affinity_choline_transporter_1_	GO:0005215 GO:0006810 GO:0016020 GO:0055085	K14387	Cnidaria	adi_v1.0.1.prot
comp10265_c0_seq17	3892	K1Q305	High-affinity_choline_transporter_1_	GO:0005215 GO:0006810 GO:0016020 GO:0055085	K14387	Cnidaria	adi_v1.0.1.prot
comp10265_c0_seq18	3887	K1Q305	High-affinity_choline_transporter_1_	GO:0005215 GO:0006810 GO:0016020 GO:0055085	K14387	Cnidaria	adi_v1.0.1.prot
comp10265_c0_seq19	3887	K1Q305	High-affinity_choline_transporter_1_	GO:0005215 GO:0006810 GO:0016020 GO:0055085	K14387	Cnidaria	adi_v1.0.1.prot
comp10265_c0_seq2	4248	K1Q305	High-affinity_choline_transporter_1_	GO:0005215 GO:0006810 GO:0016020 GO:0055085	K14387	Cnidaria	adi_v1.0.1.prot
comp10265_c0_seq20	3874	K1Q305	High-affinity_choline_transporter_1_	GO:0005215 GO:0006810 GO:0016020 GO:0055085	K14387	Cnidaria	adi_v1.0.1.prot
comp10265_c0_seq21	3585	K1Q305	High-affinity_choline_transporter_1_	GO:0005215 GO:0006810 GO:0016020 GO:0055085	K14387	Cnidaria	adi_v1.0.1.prot
comp10265_c0_seq22	3567	K1Q305	High-affinity_choline_transporter_1_	GO:0005215 GO:0006810 GO:0016020 GO:0055085	K14387	Cnidaria	adi_v1.0.1.prot
comp10265_c0_seq23	3567	K1Q305	High-affinity_choline_transporter_1_	GO:0005215 GO:0006810 GO:0016020 GO:0055085	K14387	Cnidaria	adi_v1.0.1.prot
comp10265_c0_seq24	3549	K1Q305	High-affinity_choline_transporter_1_	GO:0005215 GO:0006810 GO:0016020 GO:0055085	K14387	Cnidaria	adi_v1.0.1.prot
comp10265_c0_seq25	3252	K1Q305	High-affinity_choline_transporter_1_	GO:0005215 GO:0006810 GO:0016020 GO:0055085	K14387	Cnidaria	adi_v1.0.1.prot
comp10265_c0_seq26	3234	K1Q305	High-affinity_choline_transporter_1_	GO:0005215 GO:0006810 GO:0016020 GO:0055085	K14387	Cnidaria	adi_v1.0.1.prot
comp10265_c0_seq27	3234	K1Q305	High-affinity_choline_transporter_1_	GO:0005215 GO:0006810 GO:0016020 GO:0055085	K14387	Cnidaria	adi_v1.0.1.prot
comp10265_c0_seq28	3216	K1Q305	High-affinity_choline_transporter_1_	GO:0005215 GO:0006810 GO:0016020 GO:0055085	K14387	Cnidaria	adi_v1.0.1.prot
comp10265_c0_seq29	2914	K1Q305	High-affinity_choline_transporter_1_	GO:0005215 GO:0006810 GO:0016020 GO:0055085	K14387	Cnidaria	adi_v1.0.1.prot
comp10265_c0_seq3	4243	K1Q305	High-affinity_choline_transporter_1_	GO:0005215 GO:0006810 GO:0016020 GO:0055085	K14387	Cnidaria	adi_v1.0.1.prot
comp10265_c0_seq30	2896	K1Q305	High-affinity_choline_transporter_1_	GO:0005215 GO:0006810 GO:0016020 GO:0055085	K14387	Cnidaria	adi_v1.0.1.prot
comp10265_c0_seq31	2896	K1Q305	High-affinity_choline_transporter_1_	GO:0005215 GO:0006810 GO:0016020 GO:0055085	K14387	Cnidaria	adi_v1.0.1.prot
comp10265_c0_seq32	2878	K1Q305	High-affinity_choline_transporter_1_	GO:0005215 GO:0006810 GO:0016020 GO:0055085	K14387	Cnidaria	adi_v1.0.1.prot
comp10265_c0_seq33	2532	K1Q305	High-affinity_choline_transporter_1_	GO:0005215 GO:0006810 GO:0016020 GO:0055085	K14387	Cnidaria	adi_v1.0.1.prot
comp10265_c0_seq34	2514	K1Q305	High-affinity_choline_transporter_1_	GO:0005215 GO:0006810 GO:0016020 GO:0055085	K14387	Cnidaria	adi_v1.0.1.prot
comp10265_c0_seq35	2496	K1Q305	High-affinity_choline_transporter_1_	GO:0005215 GO:0006810 GO:0016020 GO:0055085	K14387	Cnidaria	adi_v1.0.1.prot
comp10265_c0_seq36	2243	J9EFM8	High-affinity_choline_transporter_1_(Fragment)_	GO:0005215 GO:0006810 GO:0016020 GO:0016021 GO:0055085	K14387	Cnidaria	adi_v1.0.1.prot
comp10265_c0_seq37	2225	J9EFM8	High-affinity_choline_transporter_1_(Fragment)_	GO:0005215 GO:0006810 GO:0016020 GO:0016021 GO:0055085	K14387	Cnidaria	adi_v1.0.1.prot
comp10265_c0_seq38	2207	J9EFM8	High-affinity_choline_transporter_1_(Fragment)_	GO:0005215 GO:0006810 GO:0016020 GO:0016021 GO:0055085	K14387	Cnidaria	adi_v1.0.1.prot
comp10265_c0_seq39	2140	K1Q305	High-affinity_choline_transporter_1_	GO:0005215 GO:0006810 GO:0016020 GO:0055085	K14387	Cnidaria	adi_v1.0.1.prot
comp10265_c0_seq4	4243	K1Q305	High-affinity_choline_transporter_1_	GO:0005215 GO:0006810 GO:0016020 GO:0055085	K14387	Cnidaria	adi_v1.0.1.prot
comp10265_c0_seq40	2122	K1Q305	High-affinity_choline_transporter_1_	GO:0005215 GO:0006810 GO:0016020 GO:0055085	K14387	Cnidaria	adi_v1.0.1.prot
comp10265_c0_seq41	1802	K1Q305	High-affinity_choline_transporter_1_	GO:0005215 GO:0006810 GO:0016020 GO:0055085	K14387	Cnidaria	adi_v1.0.1.prot
comp10265_c0_seq42	1784	K1Q305	High-affinity_choline_transporter_1_	GO:0005215 GO:0006810 GO:0016020 GO:0055085	K14387	Cnidaria	adi_v1.0.1.prot
comp10265_c0_seq43	1418	J9EFM8	High-affinity_choline_transporter_1_(Fragment)_	GO:0005215 GO:0006810 GO:0016020 GO:0016021 GO:0055085	K14387	Cnidaria	adi_v1.0.1.prot
comp10265_c0_seq44	1131	J9EFM8	High-affinity_choline_transporter_1_(Fragment)_	GO:0005215 GO:0006810 GO:0016020 GO:0016021 GO:0055085	K14387	Cnidaria	adi_v1.0.1.prot
comp10265_c0_seq45	1113	J9EFM8	High-affinity_choline_transporter_1_(Fragment)_	GO:0005215 GO:0006810 GO:0016020 GO:0016021 GO:0055085	K14387	Cnidaria	adi_v1.0.1.prot
comp10265_c0_seq46	854				0		no match
comp10265_c0_seq47	693				0		no match
comp10265_c0_seq48	682				0		no match
comp10265_c0_seq49	653				0		no match
comp10265_c0_seq5	4230	K1Q305	High-affinity_choline_transporter_1_	GO:0005215 GO:0006810 GO:0016020 GO:0055085	K14387	Cnidaria	adi_v1.0.1.prot
comp10265_c0_seq50	642				0		no match
comp10265_c0_seq51	627				0		no match
comp10265_c0_seq52	622				0		no match
comp10265_c0_seq53	616				0		no match
comp10265_c0_seq54	587				0		no match
comp10265_c0_seq55	586				0		no match
comp10265_c0_seq56	576				0		no match
comp10265_c0_seq57	569				0		no match
comp10265_c0_seq58	547				0		no match
comp10265_c0_seq59	536				0		no match
comp10265_c0_seq6	4230	K1Q305	High-affinity_choline_transporter_1_	GO:0005215 GO:0006810 GO:0016020 GO:0055085	K14387	Cnidaria	adi_v1.0.1.prot
comp10265_c0_seq60	481				0		no match
comp10265_c0_seq61	474				0		no match
comp10265_c0_seq62	470				0		no match
comp10265_c0_seq63	469	Q9GPB1	Choline_cotransporter_	GO:0005215 GO:0006810 GO:0016020 GO:0016021 GO:0055085	K14387	Cnidaria	adi_v1.0.1.prot
comp10265_c0_seq64	421				0		no match
comp10265_c0_seq65	397				0		no match
comp10265_c0_seq66	387				0		no match
comp10265_c0_seq67	362				0		no match
comp10265_c0_seq68	348				0		no match
comp10265_c0_seq69	334				0		no match
comp10265_c0_seq7	4225	K1Q305	High-affinity_choline_transporter_1_	GO:0005215 GO:0006810 GO:0016020 GO:0055085	K14387	Cnidaria	adi_v1.0.1.prot
comp10265_c0_seq70	302				0		no match
comp10265_c0_seq71	261				0		no match
comp10265_c0_seq72	254				0		no match
comp10265_c0_seq73	232				0		no match
comp10265_c0_seq74	219				0		no match
comp10265_c0_seq75	215				0		no match
comp10265_c0_seq76	201				0		no match
comp10265_c0_seq8	4212	K1Q305	High-affinity_choline_transporter_1_	GO:0005215 GO:0006810 GO:0016020 GO:0055085	K14387	Cnidaria	adi_v1.0.1.prot
comp10265_c0_seq9	3923	K1Q305	High-affinity_choline_transporter_1_	GO:0005215 GO:0006810 GO:0016020 GO:0055085	K14387	Cnidaria	adi_v1.0.1.prot
comp102650_c0_seq1	675	E5FG29	ATP-binding_cassette_sub-family_C_member_3_(Fragment)_	GO:0005524 GO:0006810 GO:0016021 GO:0042626 GO:0055085	0	Cnidaria	adi_v1.0.1.prot
comp102652_c0_seq1	237				0		no match
comp102652_c0_seq2	237				0		no match
comp102657_c0_seq1	835				0		no match
comp102670_c0_seq1	824	E9LYZ7	Prominin-3_splice_variant_1_	GO:0016021	0	Cnidaria	adi_v1.0.1.prot
comp102675_c0_seq1	1593				0		adi_v1.0.1.prot
comp102686_c0_seq1	303				0		no match
comp102691_c0_seq1	957				0	Cnidaria	adi_v1.0.1.prot
comp102691_c0_seq2	930				0	Cnidaria	adi_v1.0.1.prot
comp102693_c0_seq1	1760	A9JRK8	LOC100135092_protein_	GO:0005096 GO:0005543 GO:0005622 GO:0007165 GO:0043547 GO:0051056	K04352	Cnidaria	adi_v1.0.1.prot
comp102694_c0_seq1	704				0	Cnidaria	adi_v1.0.1.prot
comp102701_c0_seq1	206				0		no match
comp102706_c0_seq1	692	K1QH36	Axonemal_84_kDa_protein_		K17580	Cnidaria	adi_v1.0.1.prot
comp102707_c0_seq1	605				0		adi_v1.0.1.prot
comp102712_c0_seq1	332				0		no match
comp102713_c0_seq1	1488	R0KL95	E3_ubiquitin-protein_ligase_NRDP1_(Fragment)_		0	Cnidaria	adi_v1.0.1.prot
comp102722_c0_seq1	314				0		no match
comp102731_c0_seq1	511				0		no match
comp102734_c0_seq1	1386				0		no match
comp102735_c0_seq1	863				0		no match
comp102737_c0_seq1	973				0	Cnidaria	adi_v1.0.1.prot
comp10274_c0_seq1	262				0		no match
comp10274_c0_seq2	254				0		no match
comp10274_c0_seq3	246				0		no match
comp10274_c0_seq4	233				0		no match
comp10274_c0_seq5	224				0		no match
comp10274_c1_seq1	262				0		no match
comp10274_c1_seq2	254				0		no match
comp10274_c1_seq3	246				0		no match
comp10274_c1_seq4	243				0		no match
comp10274_c1_seq5	233				0		no match
comp10274_c1_seq6	224				0		no match
comp102742_c0_seq1	905				0		no match
comp102744_c0_seq1	567				0		no match
comp10275_c0_seq1	317				0		no match
comp102750_c0_seq1	357				0		no match
comp102752_c0_seq1	290				0		no match
comp102759_c0_seq1	1109	T2M9I4	Probable_cationic_amino_acid_transporter_		K13871	Bilateria	adi_v1.0.1.prot
comp102766_c0_seq1	995	H0YH33	Serine-threonine_kinase_receptor-associated_protein_(Fragment)_		K13137	Bilateria	adi_v1.0.1.prot
comp102766_c0_seq2	965	H0YH33	Serine-threonine_kinase_receptor-associated_protein_(Fragment)_		K13137	Bilateria	adi_v1.0.1.prot
comp102768_c0_seq1	643	K1QTU3	Ankyrin_repeat_domain-containing_protein_50_		0	Cnidaria	adi_v1.0.1.prot
comp102769_c0_seq1	1152				0		adi_v1.0.1.prot
comp102770_c0_seq1	368				0		no match
comp102770_c0_seq2	368				0		no match
comp102774_c0_seq1	836	D6ALS4	Nonribosomal_peptide_synthetase_	GO:0003824 GO:0008152 GO:0031177	0	Cnidaria	symbB.v1.2.augustus.prot
comp102779_c0_seq1	979	H9H9T3	Neuralized-like_protein_4_(Fragment)_	GO:0003674 GO:0005575 GO:0008150	K16777	Cnidaria	adi_v1.0.1.prot
comp102784_c0_seq1	239	K1R1A9	Poly_[ADP-ribose]_polymerase_14_	GO:0000166 GO:0003676 GO:0003950	0	Bilateria	adi_v1.0.1.prot
comp102784_c0_seq2	213	B5X5R3	Poly_polymerase_10_		0	Bilateria	no match
comp102788_c0_seq1	229				0		no match
comp102794_c0_seq1	911	A9JTX0	LOC100127872_protein_	GO:0005542 GO:0008152 GO:0016740	0	Cnidaria	symbB.v1.2.augustus.prot
comp102795_c0_seq1	758	K1Q8V9	Agmatinase,_mitochondrial_	GO:0016813 GO:0046872	K01480	Bilateria	symbB.v1.2.augustus.prot
comp102795_c0_seq2	320	K1Q8V9	Agmatinase,_mitochondrial_	GO:0016813 GO:0046872	K01480	Bilateria	symbB.v1.2.augustus.prot
comp102795_c0_seq3	288	K4GCC2	Agmat-prov_protein_		K01480	Bilateria	symbB.v1.2.augustus.prot
comp102797_c0_seq1	1172				0		no match
comp102802_c0_seq1	392				0		no match
comp102803_c0_seq1	1181	T2M5H3	Histone-lysine_N-methyltransferase_SETD2_(Fragment)_		K11423	Cnidaria	adi_v1.0.1.prot
comp102809_c0_seq1	572				0		no match
comp102819_c0_seq1	384				0		no match
comp102836_c0_seq1	1196	A0PF32	Predicted_novel_histamine_H2-like_G-protein_coupled_receptor_	GO:0004871 GO:0004930 GO:0004952 GO:0007165 GO:0007186 GO:0007212 GO:0016021	0	Cnidaria	adi_v1.0.1.prot
comp102843_c0_seq1	699	G4V7D3	Putative_tnf_receptor-associated_factor_	GO:0004842 GO:0008270 GO:0016567 GO:0046872	K09848		adi_v1.0.1.prot
comp102843_c0_seq2	537	G4V7D3	Putative_tnf_receptor-associated_factor_	GO:0004842 GO:0008270 GO:0016567 GO:0046872	K09848		adi_v1.0.1.prot
comp102846_c0_seq1	245				0		no match
comp102847_c0_seq1	223				0		no match
comp102848_c0_seq1	615				0	Cnidaria	adi_v1.0.1.prot
comp102850_c0_seq1	470				0		adi_v1.0.1.prot
comp102854_c0_seq1	821	Q6AXJ6	NADH_dehydrogenase_(Ubiquinone)_1_alpha_subcomplex_12,_like_	GO:0008137 GO:0009055 GO:0016020	0	Cnidaria	no match
comp102859_c0_seq1	980	C3XRV3	Delta-like_protein_(Fragment)_	GO:0005509 GO:0007154 GO:0007275 GO:0016020 GO:0016021	K06052	Bilateria	adi_v1.0.1.prot
comp102861_c0_seq1	262				0	Cnidaria	adi_v1.0.1.prot
comp102863_c0_seq1	1145	K1PN57	Cytochrome_c_oxidase_assembly_protein_COX15-like_protein_	GO:0006784 GO:0016020 GO:0016627 GO:0055114	K02259	Cnidaria	adi_v1.0.1.prot
comp102865_c0_seq1	202				0		no match
comp102868_c0_seq1	454				0	Cnidaria	no match
comp102881_c0_seq1	619	G0R4P4	TSA_family_protein,_putative_	GO:0004601 GO:0016209 GO:0016491 GO:0051920 GO:0055114	K03386	Oligohymenophorea	symbB.v1.2.augustus.prot
comp102883_c0_seq1	453				0		no match
comp102883_c0_seq2	377				0		no match
comp102889_c0_seq1	2062	Q2PYN8	Transcription_factor_LBX1_	GO:0000122 GO:0000976 GO:0003677 GO:0003700 GO:0005634 GO:0005667 GO:0006351 GO:0006355 GO:0007275 GO:0007517 GO:0030154 GO:0043565 GO:0051450	K09353	Cnidaria	adi_v1.0.1.prot
comp102894_c0_seq1	769				0		no match
comp102898_c0_seq1	1184	E5G602	Bcl-3_		K09258	Cnidaria	adi_v1.0.1.prot
comp102903_c0_seq1	581	K1R1Q0	UPF0580_protein_C15orf58-like_protein_	GO:0080048	K15630	Cnidaria	no match
comp102906_c0_seq1	252				0		no match
comp102909_c0_seq1	429				0		adi_v1.0.1.prot
comp10291_c0_seq1	6307	G5E890	Transcription_factor_RFX3_	GO:0003677 GO:0005634 GO:0006355 GO:0007368	K09173	Cnidaria	adi_v1.0.1.prot
comp10291_c0_seq10	1035	U6D163	DNA-binding_protein_RFX2_(Fragment)_		K09173	Gnathostomata	adi_v1.0.1.prot
comp10291_c0_seq11	867				0		no match
comp10291_c0_seq12	867				0		no match
comp10291_c0_seq13	780				0		no match
comp10291_c0_seq14	706	G9KKW7	Regulatory_factor_X,_1_(Fragment)_	GO:0003677	K09173	Cnidaria	adi_v1.0.1.prot
comp10291_c0_seq15	701	T2MG29	Transcription_factor_RFX3_		K09173	Gnathostomata	adi_v1.0.1.prot
comp10291_c0_seq16	659	U6D249	MHC_class_II_regulatory_factor_RFX1_(Fragment)_		K09173	Cnidaria	adi_v1.0.1.prot
comp10291_c0_seq17	561				0		no match
comp10291_c0_seq18	561				0		no match
comp10291_c0_seq19	523	G9KKW7	Regulatory_factor_X,_1_(Fragment)_	GO:0003677	K09173	Cnidaria	adi_v1.0.1.prot
comp10291_c0_seq2	6038	G5E890	Transcription_factor_RFX3_	GO:0003677 GO:0005634 GO:0006355 GO:0007368	K09173	Cnidaria	adi_v1.0.1.prot
comp10291_c0_seq20	523	G9KKW7	Regulatory_factor_X,_1_(Fragment)_	GO:0003677	K09173	Cnidaria	adi_v1.0.1.prot
comp10291_c0_seq21	440				0		no match
comp10291_c0_seq22	440				0		no match
comp10291_c0_seq23	246				0		no match
comp10291_c0_seq3	5701	G5E890	Transcription_factor_RFX3_	GO:0003677 GO:0005634 GO:0006355 GO:0007368	K09173	Cnidaria	adi_v1.0.1.prot
comp10291_c0_seq4	2673	G5E890	Transcription_factor_RFX3_	GO:0003677 GO:0005634 GO:0006355 GO:0007368	K09173	Cnidaria	adi_v1.0.1.prot
comp10291_c0_seq5	2404	G5E890	Transcription_factor_RFX3_	GO:0003677 GO:0005634 GO:0006355 GO:0007368	K09173	Cnidaria	adi_v1.0.1.prot
comp10291_c0_seq6	2067	G5E890	Transcription_factor_RFX3_	GO:0003677 GO:0005634 GO:0006355 GO:0007368	K09173	Cnidaria	adi_v1.0.1.prot
comp10291_c0_seq7	1361	G5E890	Transcription_factor_RFX3_	GO:0003677 GO:0005634 GO:0006355 GO:0007368	K09173	Cnidaria	adi_v1.0.1.prot
comp10291_c0_seq8	1304	U6D163	DNA-binding_protein_RFX2_(Fragment)_		K09173	Gnathostomata	adi_v1.0.1.prot
comp10291_c0_seq9	1078	G9KKW7	Regulatory_factor_X,_1_(Fragment)_	GO:0003677	K09173	Cnidaria	adi_v1.0.1.prot
comp10291_c1_seq1	251				0		no match
comp10291_c1_seq2	251				0		no match
comp10291_c2_seq1	376				0		no match
comp102912_c0_seq1	1114				0		no match
comp102913_c0_seq1	1557				0		no match
comp102915_c0_seq1	564				0	Cnidaria	adi_v1.0.1.prot
comp102919_c0_seq1	1268	K1RDB8	UPF0420_protein_C16orf58-like_protein_		0	Cnidaria	adi_v1.0.1.prot
comp102929_c0_seq1	573	Q5DR89	HogA_(Fragment)_	GO:0000165 GO:0000166 GO:0004672 GO:0004674 GO:0004707 GO:0005524 GO:0006468 GO:0016301 GO:0016310 GO:0016740 GO:0016772	0		symbB.v1.2.augustus.prot
comp102933_c0_seq1	2006	M7BCG7	ATP-binding_cassette_sub-family_E_member_1_(Fragment)_		K06174	Euteleostomi	symbB.v1.2.augustus.prot
comp102935_c0_seq1	401				0		no match
comp102938_c0_seq1	548				0		no match
comp102940_c0_seq1	544				K05016	Bilateria	adi_v1.0.1.prot
comp102950_c0_seq1	702	Q27W09	Chordin_		K04657	Cnidaria	adi_v1.0.1.prot
comp102953_c0_seq1	671	G9KRP8	Stomatin-like_2_(Fragment)_	GO:0005739 GO:0005743 GO:0008180 GO:0016020	0	Trichoplax	adi_v1.0.1.prot
comp10296_c0_seq1	3387	K9J6B4	Putative_netrin_axonal_chemotropic_factor_(Fragment)_		K05635	Cnidaria	adi_v1.0.1.prot
comp10296_c0_seq10	224	U6PI13	Laminin_and_EGF_domain_containing_protein_		K05635	Cnidaria	adi_v1.0.1.prot
comp10296_c0_seq11	206				0		no match
comp10296_c0_seq2	2647	K9J6B4	Putative_netrin_axonal_chemotropic_factor_(Fragment)_		K05635	Cnidaria	adi_v1.0.1.prot
comp10296_c0_seq3	1603	K9J6B4	Putative_netrin_axonal_chemotropic_factor_(Fragment)_		K05635	Cnidaria	adi_v1.0.1.prot
comp10296_c0_seq4	1591	K9J6B4	Putative_netrin_axonal_chemotropic_factor_(Fragment)_		K05635	Cnidaria	adi_v1.0.1.prot
comp10296_c0_seq5	1401	K9J6B4	Putative_netrin_axonal_chemotropic_factor_(Fragment)_		K05635	Cnidaria	adi_v1.0.1.prot
comp10296_c0_seq6	649	H9FJH6	Laminin_subunit_gamma-1_(Fragment)_	GO:0005201 GO:0005604 GO:0005605 GO:0006461 GO:0007155 GO:0016477 GO:0022617 GO:0031012 GO:0031175 GO:0031581 GO:0034446 GO:0043208 GO:0043259	K05635	Cnidaria	adi_v1.0.1.prot
comp10296_c0_seq7	605	H9FJH6	Laminin_subunit_gamma-1_(Fragment)_	GO:0005201 GO:0005604 GO:0005605 GO:0006461 GO:0007155 GO:0016477 GO:0022617 GO:0031012 GO:0031175 GO:0031581 GO:0034446 GO:0043208 GO:0043259	K05635	Cnidaria	adi_v1.0.1.prot
comp10296_c0_seq8	278	K1QIU9	Laminin_subunit_gamma-1_		K05635	Cnidaria	adi_v1.0.1.prot
comp10296_c0_seq9	268	U6PI13	Laminin_and_EGF_domain_containing_protein_		K05635	Cnidaria	adi_v1.0.1.prot
comp102963_c0_seq1	445				0		no match
comp102965_c0_seq1	672	A2DP57	TPR_Domain_containing_protein_		0	Cnidaria	no match
comp10297_c0_seq1	297				0	Cnidaria	adi_v1.0.1.prot
comp102976_c0_seq1	968	T2MB16	N-acetylgalactosaminyltransferase_7_(Fragment)_		K00710	Cnidaria	adi_v1.0.1.prot
comp102978_c0_seq1	225				0		no match
comp102982_c0_seq1	211				0		no match
comp102987_c0_seq1	569				0		no match
comp102999_c0_seq1	213				0		no match
comp103_c0_seq1	339				0		no match
comp103_c0_seq2	339				0		no match
comp103_c1_seq1	328				0		no match
comp103006_c0_seq1	319				0		no match
comp103012_c0_seq1	1089	Q5RBW0	SET_domain-containing_protein_9_		0	Cnidaria	no match
comp103019_c0_seq1	797				0	Cnidaria	adi_v1.0.1.prot
comp103023_c0_seq1	516				0		no match
comp103024_c0_seq1	1167				0	Cnidaria	adi_v1.0.1.prot
comp103027_c0_seq1	256				0		no match
comp103028_c0_seq1	591				0		no match
comp10303_c0_seq1	2435	K1R6C8	Tyrosine-protein_phosphatase_non-receptor_type_4_	GO:0004725 GO:0006470 GO:0016311 GO:0016791 GO:0035335	K18037	Cnidaria	adi_v1.0.1.prot
comp10303_c0_seq2	2352	F5H1A0	Tyrosine-protein_phosphatase_non-receptor_type_4_	GO:0004721 GO:0004725 GO:0004726 GO:0006470 GO:0016311 GO:0016787 GO:0016791 GO:0035335	K18037	Cnidaria	adi_v1.0.1.prot
comp10303_c0_seq3	923	Q6DCH9	Tyrosine-protein_phosphatase_	GO:0004721 GO:0004725 GO:0005856 GO:0006470 GO:0008092 GO:0016311 GO:0016787 GO:0016791 GO:0035335	K18037	Cnidaria	adi_v1.0.1.prot
comp10303_c0_seq4	327	G3HQW6	Xin_actin-binding_repeat-containing_protein_1_	GO:0003779 GO:0030036 GO:0030054	0		no match
comp10303_c0_seq5	298				0	Cnidaria	adi_v1.0.1.prot
comp103030_c0_seq1	1561				0		no match
comp103030_c0_seq2	1561				0		no match
comp103031_c0_seq1	701				0	Cnidaria	adi_v1.0.1.prot
comp103032_c0_seq1	605				0		no match
comp103037_c0_seq1	365	Q5CQP4	Ank_repeat_protein_with_possible_signal_peptide_		0	Trichomonas	symbB.v1.2.augustus.prot
comp103046_c0_seq1	373				0		no match
comp10305_c0_seq1	358				0		no match
comp10305_c0_seq2	358				0		no match
comp103050_c0_seq1	518				0		no match
comp103052_c0_seq1	293				0		no match
comp103055_c0_seq1	330				0		no match
comp103059_c0_seq1	581				0		no match
comp103062_c0_seq1	270				0		no match
comp103065_c0_seq1	396				0		no match
comp10307_c0_seq1	5063	M7C2G1	Disabled_like_protein_2-interacting_protein_		K17633	Cnidaria	adi_v1.0.1.prot
comp10307_c0_seq10	2419	M7C2G1	Disabled_like_protein_2-interacting_protein_		K17633	Cnidaria	adi_v1.0.1.prot
comp10307_c0_seq11	2302	K1QV44	Disabled-like_protein_2-interacting_protein_	GO:0005096 GO:0005543 GO:0005622 GO:0007165 GO:0043547 GO:0051056	K17633	Cnidaria	adi_v1.0.1.prot
comp10307_c0_seq12	2220	M7C2G1	Disabled_like_protein_2-interacting_protein_		K17633	Cnidaria	adi_v1.0.1.prot
comp10307_c0_seq13	1652	M7C2G1	Disabled_like_protein_2-interacting_protein_		K17633	Cnidaria	adi_v1.0.1.prot
comp10307_c0_seq14	1526	M7C2G1	Disabled_like_protein_2-interacting_protein_		K17633	Cnidaria	adi_v1.0.1.prot
comp10307_c0_seq15	1327	M7C2G1	Disabled_like_protein_2-interacting_protein_		K17633	Cnidaria	adi_v1.0.1.prot
comp10307_c0_seq16	1176	K1QV44	Disabled-like_protein_2-interacting_protein_	GO:0005096 GO:0005543 GO:0005622 GO:0007165 GO:0043547 GO:0051056	K17633	Cnidaria	adi_v1.0.1.prot
comp10307_c0_seq17	677	K1QV44	Disabled-like_protein_2-interacting_protein_	GO:0005096 GO:0005543 GO:0005622 GO:0007165 GO:0043547 GO:0051056	K17633	Cnidaria	adi_v1.0.1.prot
comp10307_c0_seq18	431				0	Cnidaria	no match
comp10307_c0_seq19	427				0		no match
comp10307_c0_seq2	4937	M7C2G1	Disabled_like_protein_2-interacting_protein_		K17633	Cnidaria	adi_v1.0.1.prot
comp10307_c0_seq20	405				0	Cnidaria	no match
comp10307_c0_seq21	405				0	Cnidaria	no match
comp10307_c0_seq22	403				0	Cnidaria	no match
comp10307_c0_seq23	351	G8XXY1	RAS_protein_activator_like_2_(Fragment)_		0	Cnidaria	adi_v1.0.1.prot
comp10307_c0_seq24	283	B5DE00	Syngap1_protein_	GO:0005096 GO:0005543 GO:0005622 GO:0007165 GO:0043547 GO:0051056	0	Cnidaria	adi_v1.0.1.prot
comp10307_c0_seq25	280				0		no match
comp10307_c0_seq26	280				0		no match
comp10307_c0_seq27	259	A7MD71	Wu:fc75a03_protein_(Fragment)_		K17633	Cnidaria	adi_v1.0.1.prot
comp10307_c0_seq28	259	A7MD71	Wu:fc75a03_protein_(Fragment)_		K17633	Cnidaria	adi_v1.0.1.prot
comp10307_c0_seq29	256	M1EK30	DAB2_interacting_protein_(Fragment)_		K17633	Cnidaria	adi_v1.0.1.prot
comp10307_c0_seq3	4937	M7C2G1	Disabled_like_protein_2-interacting_protein_		K17633	Cnidaria	adi_v1.0.1.prot
comp10307_c0_seq30	256	M1EK30	DAB2_interacting_protein_(Fragment)_		K17633	Cnidaria	adi_v1.0.1.prot
comp10307_c0_seq31	242				0		no match
comp10307_c0_seq32	242				0		no match
comp10307_c0_seq33	242				0		no match
comp10307_c0_seq34	242				0		no match
comp10307_c0_seq35	231	A7MD71	Wu:fc75a03_protein_(Fragment)_		K17633	Cnidaria	adi_v1.0.1.prot
comp10307_c0_seq36	220				0		no match
comp10307_c0_seq37	220				0		no match
comp10307_c0_seq38	220				0		no match
comp10307_c0_seq39	220				0		no match
comp10307_c0_seq4	4811	M7C2G1	Disabled_like_protein_2-interacting_protein_		K17633	Cnidaria	adi_v1.0.1.prot
comp10307_c0_seq5	4738	M7C2G1	Disabled_like_protein_2-interacting_protein_		K17633	Cnidaria	adi_v1.0.1.prot
comp10307_c0_seq6	4612	M7C2G1	Disabled_like_protein_2-interacting_protein_		K17633	Cnidaria	adi_v1.0.1.prot
comp10307_c0_seq7	3694	M7C2G1	Disabled_like_protein_2-interacting_protein_		K17633	Cnidaria	adi_v1.0.1.prot
comp10307_c0_seq8	3568	M7C2G1	Disabled_like_protein_2-interacting_protein_		K17633	Cnidaria	adi_v1.0.1.prot
comp10307_c0_seq9	2545	M7C2G1	Disabled_like_protein_2-interacting_protein_		K17633	Cnidaria	adi_v1.0.1.prot
comp103072_c0_seq1	915	F4W840	Protein_GRINL1A_	GO:0016591	0	Cnidaria	no match
comp10308_c0_seq1	928				0		no match
comp10308_c0_seq10	249				0		no match
comp10308_c0_seq2	878				0		no match
comp10308_c0_seq3	794				0		no match
comp10308_c0_seq4	744				0		no match
comp10308_c0_seq5	409				0		no match
comp10308_c0_seq6	361				0		no match
comp10308_c0_seq7	299				0		no match
comp10308_c0_seq8	288				0		no match
comp10308_c0_seq9	274	G8SK09	SyrP-like_protein_	GO:0016491 GO:0016853 GO:0047689 GO:0055114	0	Bilateria	adi_v1.0.1.prot
comp103098_c0_seq1	979				0		no match
comp103098_c0_seq2	979				0		no match
comp103101_c0_seq1	331				0		no match
comp103101_c0_seq2	235				0		no match
comp103103_c0_seq1	496				0		no match
comp103105_c0_seq1	282				0		no match
comp103117_c0_seq1	432				0		no match
comp103118_c0_seq1	427				0		no match
comp103120_c0_seq1	751				0		no match
comp103121_c0_seq1	527	K1QKF1	Deleted_in_malignant_brain_tumors_1_protein_	GO:0005044 GO:0016020	K06545	Bilateria	adi_v1.0.1.prot
comp103132_c0_seq1	403	E6ZH77	Alpha-tectorin_	GO:0007160	0	Cnidaria	adi_v1.0.1.prot
comp103141_c0_seq1	761	L8Y3M4	Integrator_complex_subunit_1_		0	Cnidaria	adi_v1.0.1.prot
comp103141_c0_seq2	680	L8Y3M4	Integrator_complex_subunit_1_		0	Cnidaria	adi_v1.0.1.prot
comp103141_c0_seq3	275	G3GVG3	Integrator_complex_subunit_1_		0	Chordata	adi_v1.0.1.prot
comp103141_c0_seq4	231	G3GVG3	Integrator_complex_subunit_1_		0	Vertebrata	adi_v1.0.1.prot
comp103150_c0_seq1	1470	F2U6Y1	TK_protein_kinase_	GO:0004672 GO:0004713 GO:0004930 GO:0005524 GO:0006468 GO:0007186 GO:0016021 GO:0016301 GO:0016310 GO:0016772	K04612		adi_v1.0.1.prot
comp103150_c0_seq2	1460	F2U6Y1	TK_protein_kinase_	GO:0004672 GO:0004713 GO:0004930 GO:0005524 GO:0006468 GO:0007186 GO:0016021 GO:0016301 GO:0016310 GO:0016772	K04612		adi_v1.0.1.prot
comp103152_c0_seq1	309	C1IPW4	TRAF5_	GO:0004842 GO:0007165 GO:0008270 GO:0016567 GO:0042981 GO:0046872	K09849	Chordata	adi_v1.0.1.prot
comp103163_c0_seq1	560				0		no match
comp103164_c0_seq1	278				0		no match
comp103166_c0_seq1	752				0	Bilateria	no match
comp103167_c0_seq1	488				0		no match
comp103169_c0_seq1	242				0		no match
comp103170_c0_seq1	644	A8WG34	Im:7138837_protein_(Fragment)_	GO:0016874	K11262	Chordata	symbB.v1.2.augustus.prot
comp103172_c0_seq1	212				0		no match
comp103175_c0_seq1	239				0		no match
comp103184_c0_seq1	886	T2M724	Disrupted_in_renal_carcinoma_protein_2_(Fragment)_		K15381	Cnidaria	adi_v1.0.1.prot
comp103190_c0_seq1	453				K17659	Cnidaria	no match
comp103196_c0_seq1	347				0		no match
comp103204_c0_seq1	661	G7PWJ1	Histamine_H4_receptor_	GO:0004871 GO:0004930 GO:0004969 GO:0007165 GO:0007186 GO:0016021	0	Cnidaria	adi_v1.0.1.prot
comp103211_c0_seq1	270				0		no match
comp10323_c0_seq1	227				0		no match
comp103233_c0_seq1	1414	C4WXE7	ACYPI004941_protein_	GO:0005543	0	Cnidaria	adi_v1.0.1.prot
comp103241_c0_seq1	274				0		no match
comp103241_c0_seq2	274				0		no match
comp103241_c0_seq3	274				0		no match
comp103241_c0_seq4	253	Q6P298	Cytosolic_Fe-S_cluster_assembly_factor_nubp1_	GO:0000166 GO:0005524 GO:0005737 GO:0005829 GO:0016226 GO:0017111 GO:0046872 GO:0051536 GO:0051539	0	Chordata	no match
comp103241_c0_seq5	253	Q6P298	Cytosolic_Fe-S_cluster_assembly_factor_nubp1_	GO:0000166 GO:0005524 GO:0005737 GO:0005829 GO:0016226 GO:0017111 GO:0046872 GO:0051536 GO:0051539	0	Chordata	no match
comp103242_c0_seq1	423				0		no match
comp10326_c0_seq1	587				0		no match
comp10326_c0_seq2	534				0		no match
comp10326_c0_seq3	531				0		no match
comp10326_c0_seq4	492	C3ZMU2	Delta-like_protein_	GO:0005509 GO:0007154 GO:0007219 GO:0007275 GO:0016020 GO:0016021	K02599	Cnidaria	adi_v1.0.1.prot
comp10326_c0_seq5	282	B5LBF6	Delta_protein_(Fragment)_	GO:0005509	K02599	Bilateria	adi_v1.0.1.prot
comp10326_c0_seq6	209				0		no match
comp10326_c0_seq7	205				0		no match
comp103262_c0_seq1	203				0		no match
comp103263_c0_seq1	282				0		no match
comp103266_c0_seq1	1372	M2VXF7	Amino_acid_transporter,_AAAP_family_		0	Cnidaria	adi_v1.0.1.prot
comp103267_c0_seq1	391				0		no match
comp103268_c0_seq1	633				0		no match
comp103269_c0_seq1	424				0		no match
comp103270_c0_seq1	1148				0		no match
comp103274_c0_seq1	910	T2MGV2	N-chimaerin_(Fragment)_		0	Cnidaria	adi_v1.0.1.prot
comp103274_c0_seq2	828	U6DXH9	Chimerin_(Chimaerin)_2_(Fragment)_		0	Cnidaria	adi_v1.0.1.prot
comp10328_c0_seq1	706	C1BJ10	C6orf115_		0	Bilateria	adi_v1.0.1.prot
comp103280_c0_seq1	430	H0YKP6	Geranylgeranyl_transferase_type-2_subunit_alpha_	GO:0008318 GO:0018342	K14050	Bilateria	adi_v1.0.1.prot
comp103284_c0_seq1	1912	T2M901	U4/U6_small_nuclear_ribonucleoprotein_Prp31_(Fragment)_		K12844	Cnidaria	adi_v1.0.1.prot
comp103290_c0_seq1	206				0		no match
comp103291_c0_seq1	353	V2X9Y3	Ribosomal_protein_l35_		0	Basidiomycota	symbB.v1.2.augustus.prot
comp103295_c0_seq1	607				0	Cnidaria	no match
comp103295_c0_seq2	607				0	Cnidaria	no match
comp103296_c0_seq1	562				0		no match
comp1033_c0_seq1	13347	K1QFR9	Spectrin_beta_chain_	GO:0003779 GO:0005200 GO:0005543 GO:0008091	K06115	Cnidaria	adi_v1.0.1.prot
comp1033_c0_seq2	8603	K1QFR9	Spectrin_beta_chain_	GO:0003779 GO:0005200 GO:0005543 GO:0008091	K06115	Cnidaria	adi_v1.0.1.prot
comp1033_c0_seq3	8575	K1QFR9	Spectrin_beta_chain_	GO:0003779 GO:0005200 GO:0005543 GO:0008091	K06115	Cnidaria	adi_v1.0.1.prot
comp1033_c0_seq4	1219	C0PU23	Spectrin_beta_chain,_brain_1_(Fragment)_	GO:0005543	K06115	Cnidaria	adi_v1.0.1.prot
comp1033_c0_seq5	1207	C0PU23	Spectrin_beta_chain,_brain_1_(Fragment)_	GO:0005543	K06115	Cnidaria	adi_v1.0.1.prot
comp1033_c0_seq6	1206	C0PU23	Spectrin_beta_chain,_brain_1_(Fragment)_	GO:0005543	K06115	Cnidaria	adi_v1.0.1.prot
comp1033_c0_seq7	590				0		no match
comp1033_c0_seq8	562				0		no match
comp1033_c0_seq9	552				0		no match
comp1033_c1_seq1	215	S5P4W4	Methyltransferase_		0	Bilateria	no match
comp103315_c0_seq1	310				0		no match
comp103318_c0_seq1	345				0		no match
comp103319_c0_seq1	602	K1QRK0	Ras-related_protein_Rab-33B_	GO:0005525 GO:0007264 GO:0015031	K07920	Cnidaria	adi_v1.0.1.prot
comp103329_c0_seq1	326				0		no match
comp103332_c0_seq1	434				0		no match
comp103333_c0_seq1	522				0	Cnidaria	adi_v1.0.1.prot
comp103336_c0_seq1	470				0		no match
comp103338_c0_seq1	702	U6DIH9	Conserved_oligomeric_Golgi_complex_subunit_4_(Fragment)_		0	Cnidaria	no match
comp10334_c0_seq1	679	D2YYF8	Hatching_enzyme_	GO:0004222 GO:0006508 GO:0008233 GO:0008237 GO:0008270 GO:0016787 GO:0046872	0	Cnidaria	adi_v1.0.1.prot
comp10334_c0_seq2	679	D2YYF8	Hatching_enzyme_	GO:0004222 GO:0006508 GO:0008233 GO:0008237 GO:0008270 GO:0016787 GO:0046872	0	Cnidaria	adi_v1.0.1.prot
comp10334_c0_seq3	275				0	Cnidaria	adi_v1.0.1.prot
comp10334_c1_seq1	703	G0N7K9	CBN-NAS-15_protein_	GO:0004222 GO:0006508 GO:0008233 GO:0008237 GO:0008270 GO:0016787 GO:0046872	0	Cnidaria	adi_v1.0.1.prot
comp10334_c1_seq2	280				0	Cnidaria	adi_v1.0.1.prot
comp103340_c0_seq1	272				0		no match
comp103340_c0_seq2	272				0		no match
comp103340_c0_seq3	272				0		no match
comp103340_c0_seq4	216				0		no match
comp103342_c0_seq1	547				0		no match
comp103345_c0_seq1	1086				0		no match
comp103355_c0_seq1	288				0		no match
comp103357_c0_seq1	2850	Q8BGX7	DNA_repair-scaffolding_protein_	GO:0003674 GO:0005575 GO:0008150	0	Cnidaria	adi_v1.0.1.prot
comp103357_c0_seq2	1840	Q8BGX7	DNA_repair-scaffolding_protein_	GO:0003674 GO:0005575 GO:0008150	0	Cnidaria	adi_v1.0.1.prot
comp103357_c0_seq3	222				0		no match
comp103359_c0_seq1	326				0		no match
comp10336_c0_seq1	884				0		no match
comp10336_c1_seq1	945				0		no match
comp103361_c0_seq1	608				0		no match
comp103368_c0_seq1	1396	R0JRG7	Hexaprenyldihydroxybenzoate_methyltransferase,_mitochondrial_(Fragment)_		K00591	Cnidaria	adi_v1.0.1.prot
comp103368_c0_seq2	1396	R0JRG7	Hexaprenyldihydroxybenzoate_methyltransferase,_mitochondrial_(Fragment)_		K00591	Cnidaria	adi_v1.0.1.prot
comp10337_c0_seq1	205				0		no match
comp103371_c0_seq1	322				0		no match
comp103372_c0_seq1	391				0		no match
comp103373_c0_seq1	440	E7BKJ3	CR1-3_	GO:0003723 GO:0003964 GO:0006278	K05016	Bilateria	no match
comp103378_c0_seq1	388				0		no match
comp10338_c0_seq1	610				0		no match
comp103381_c0_seq1	315				0		no match
comp103386_c0_seq1	868				0		no match
comp103386_c0_seq2	868				0		no match
comp103386_c0_seq3	424				0		no match
comp103386_c0_seq4	257				0		no match
comp103386_c0_seq5	234				0		no match
comp103386_c0_seq6	234				0		no match
comp103386_c0_seq7	211				0		no match
comp103392_c0_seq1	634	L7US92	Elongator_protein_2_		K11374	Vertebrata	adi_v1.0.1.prot
comp103396_c0_seq1	1537				0		adi_v1.0.1.prot
comp103396_c0_seq10	501				0		no match
comp103396_c0_seq11	493				0		adi_v1.0.1.prot
comp103396_c0_seq12	493				0		adi_v1.0.1.prot
comp103396_c0_seq2	983				0		adi_v1.0.1.prot
comp103396_c0_seq3	525				0		no match
comp103396_c0_seq4	520				0		adi_v1.0.1.prot
comp103396_c0_seq5	520				0		adi_v1.0.1.prot
comp103396_c0_seq6	520				0		adi_v1.0.1.prot
comp103396_c0_seq7	517				0		no match
comp103396_c0_seq8	515				0		adi_v1.0.1.prot
comp103396_c0_seq9	515				0		adi_v1.0.1.prot
comp103397_c0_seq1	671	T2M3V0	Nuclear_pore_complex_protein_Nup50_		K14295	Cnidaria	adi_v1.0.1.prot
comp103397_c0_seq10	329	K1R712	Transforming_growth_factor-beta_receptor-associated_protein_1_	GO:0005083 GO:0005622 GO:0005643 GO:0006886 GO:0008270 GO:0016192 GO:0046907	K14295	Cnidaria	no match
comp103397_c0_seq11	329	K1R712	Transforming_growth_factor-beta_receptor-associated_protein_1_	GO:0005083 GO:0005622 GO:0005643 GO:0006886 GO:0008270 GO:0016192 GO:0046907	K14295	Cnidaria	no match
comp103397_c0_seq12	324				0		no match
comp103397_c0_seq13	292				0		no match
comp103397_c0_seq2	652	T2M3V0	Nuclear_pore_complex_protein_Nup50_		K14295	Cnidaria	adi_v1.0.1.prot
comp103397_c0_seq3	582				0		no match
comp103397_c0_seq4	559				0		no match
comp103397_c0_seq5	413	T2M3V0	Nuclear_pore_complex_protein_Nup50_		K14295	Cnidaria	no match
comp103397_c0_seq6	394	T2M3V0	Nuclear_pore_complex_protein_Nup50_		K14295	Cnidaria	no match
comp103397_c0_seq7	383	K1R712	Transforming_growth_factor-beta_receptor-associated_protein_1_	GO:0005083 GO:0005622 GO:0005643 GO:0006886 GO:0008270 GO:0016192 GO:0046907	K14295	Cnidaria	no match
comp103397_c0_seq8	373	T2M3V0	Nuclear_pore_complex_protein_Nup50_		K14295	Cnidaria	no match
comp103397_c0_seq9	373	T2M3V0	Nuclear_pore_complex_protein_Nup50_		K14295	Cnidaria	no match
comp103402_c0_seq1	1957	A7E390	MYST4_protein_(Fragment)_	GO:0000786 GO:0003677 GO:0005634 GO:0006334 GO:0008270 GO:0046872	0	Cnidaria	adi_v1.0.1.prot
comp103402_c0_seq2	1957	A7E390	MYST4_protein_(Fragment)_	GO:0000786 GO:0003677 GO:0005634 GO:0006334 GO:0008270 GO:0046872	0	Cnidaria	adi_v1.0.1.prot
comp103402_c0_seq3	1042	A9JRJ3	LOC100135078_protein_		0	Cnidaria	adi_v1.0.1.prot
comp103402_c0_seq4	1042	A9JRJ3	LOC100135078_protein_		0	Cnidaria	adi_v1.0.1.prot
comp103412_c0_seq1	453				0		no match
comp103413_c0_seq1	1093				K16725	Cnidaria	adi_v1.0.1.prot
comp103416_c0_seq1	312				0	Cnidaria	adi_v1.0.1.prot
comp103421_c0_seq1	634				0		no match
comp103421_c0_seq2	324				0		no match
comp103422_c0_seq1	344				0		no match
comp103425_c0_seq1	673	T1PL20	Ion_transport_protein_		0	Cnidaria	adi_v1.0.1.prot
comp103425_c0_seq2	604	T1PL20	Ion_transport_protein_		0	Cnidaria	adi_v1.0.1.prot
comp103430_c0_seq1	1313	D4A421	Nuclear_factor_related_to_kappa_B_binding_protein_(Predicted)_	GO:0002020 GO:0005634 GO:0031011	K11671	Cnidaria			Nv_rRNA
comp103431_c0_seq1	461				K17493	Cnidaria	adi_v1.0.1.prot
comp103433_c0_seq1	729	A7SNA1	Condensin_complex_subunit_1_(Fragment)_	GO:0005634 GO:0007049 GO:0007067 GO:0007076 GO:0030261 GO:0051301	K06677	Cnidaria	adi_v1.0.1.prot
comp103438_c0_seq1	443				0		no match
comp103444_c0_seq1	1290	C3Y315	LIM_class_homeodomain_transcription_factor,_Lhx6/8_subclass_	GO:0003677 GO:0003700 GO:0005634 GO:0006355 GO:0008270 GO:0043565 GO:0046872	0	Cnidaria	adi_v1.0.1.prot
comp103447_c0_seq1	1471	L7M3X2	Putative_mitochondrial_ribosomal_protein_l12_strongylocentrotus_purpuratus_		K02935	Cnidaria	adi_v1.0.1.prot
comp103449_c0_seq1	391				0		no match
comp10345_c0_seq1	451				0		no match
comp10346_c0_seq1	3810	K1RXG6	NACHT_and_WD_repeat_domain-containing_protein_1_	GO:0000166 GO:0017111	0	Cnidaria	adi_v1.0.1.prot
comp10346_c0_seq10	706	K1RXG6	NACHT_and_WD_repeat_domain-containing_protein_1_	GO:0000166 GO:0017111	0	Bilateria	adi_v1.0.1.prot
comp10346_c0_seq11	689	K1RXG6	NACHT_and_WD_repeat_domain-containing_protein_1_	GO:0000166 GO:0017111	0	Bilateria	adi_v1.0.1.prot
comp10346_c0_seq12	689	K1RXG6	NACHT_and_WD_repeat_domain-containing_protein_1_	GO:0000166 GO:0017111	0	Bilateria	adi_v1.0.1.prot
comp10346_c0_seq13	686	K1RXG6	NACHT_and_WD_repeat_domain-containing_protein_1_	GO:0000166 GO:0017111	0	Bilateria	adi_v1.0.1.prot
comp10346_c0_seq14	686	K1RXG6	NACHT_and_WD_repeat_domain-containing_protein_1_	GO:0000166 GO:0017111	0	Bilateria	adi_v1.0.1.prot
comp10346_c0_seq15	593	K1QGH7	NACHT_and_WD_repeat_domain-containing_protein_1_		0	Cnidaria	adi_v1.0.1.prot
comp10346_c0_seq16	273	E2AUX2	Leucine-rich_repeat_and_WD_repeat-containing_protein_KIAA1239_		0	Cnidaria	adi_v1.0.1.prot
comp10346_c0_seq17	267	F4WAY8	Leucine-rich_repeat_and_WD_repeat-containing_protein_		0	Cnidaria	adi_v1.0.1.prot
comp10346_c0_seq18	267	F4WAY8	Leucine-rich_repeat_and_WD_repeat-containing_protein_		0	Cnidaria	adi_v1.0.1.prot
comp10346_c0_seq19	263				0		adi_v1.0.1.prot
comp10346_c0_seq2	3767	K1RXG6	NACHT_and_WD_repeat_domain-containing_protein_1_	GO:0000166 GO:0017111	0	Cnidaria	adi_v1.0.1.prot
comp10346_c0_seq20	253	F4WAY8	Leucine-rich_repeat_and_WD_repeat-containing_protein_		0	Bilateria	adi_v1.0.1.prot
comp10346_c0_seq21	253	F4WAY8	Leucine-rich_repeat_and_WD_repeat-containing_protein_		0	Bilateria	adi_v1.0.1.prot
comp10346_c0_seq3	3245	K1RXG6	NACHT_and_WD_repeat_domain-containing_protein_1_	GO:0000166 GO:0017111	0	Cnidaria	adi_v1.0.1.prot
comp10346_c0_seq4	2947	K9QMP1	WD40_repeat-containing_protein_		0	Lyngbya	adi_v1.0.1.prot
comp10346_c0_seq5	2933	K9QMP1	WD40_repeat-containing_protein_		0	Lyngbya	adi_v1.0.1.prot
comp10346_c0_seq6	2045	K9QMP1	WD40_repeat-containing_protein_		0	Lyngbya	adi_v1.0.1.prot
comp10346_c0_seq7	2041	K9QMP1	WD40_repeat-containing_protein_		0	Lyngbya	adi_v1.0.1.prot
comp10346_c0_seq8	2041	K9QMP1	WD40_repeat-containing_protein_		0	Lyngbya	adi_v1.0.1.prot
comp10346_c0_seq9	709	K1RXG6	NACHT_and_WD_repeat_domain-containing_protein_1_	GO:0000166 GO:0017111	0	Bilateria	adi_v1.0.1.prot
comp103470_c0_seq1	266				0		no match
comp103472_c0_seq1	401				0		no match
comp103473_c0_seq1	370				0		no match
comp103476_c0_seq1	371				0		no match
comp10348_c0_seq1	5974	A8S0U4	CnPolydom_(Fragment)_	GO:0005509	0		adi_v1.0.1.prot
comp103481_c0_seq1	1152	K9KEW2	Peroxisome_bioproteinsis_factor_1-like_protein_(Fragment)_		K13338	Cnidaria	adi_v1.0.1.prot
comp103485_c0_seq1	1366				0	Cnidaria	adi_v1.0.1.prot
comp103486_c0_seq1	1601	M7BNT4	WD_repeat-containing_protein_52_		0	Cnidaria	adi_v1.0.1.prot
comp103486_c0_seq2	1511				0	Cnidaria	adi_v1.0.1.prot
comp103489_c0_seq1	565				0		no match
comp10349_c0_seq1	228				0		no match
comp10349_c0_seq2	228				0		no match
comp10349_c0_seq3	219				0		no match
comp10350_c0_seq1	807				0		no match
comp10350_c0_seq2	661				0		no match
comp103511_c0_seq1	1045	T1D827	Tetratricopeptide_repeat_protein_39C-like_protein_		0	Cnidaria	adi_v1.0.1.prot
comp103513_c0_seq1	813				0	Bilateria	adi_v1.0.1.prot
comp10352_c0_seq1	2887	K1RQ92	Coiled-coil_domain-containing_protein_60_		0	Cnidaria	no match
comp10352_c0_seq10	1462	K1RQ92	Coiled-coil_domain-containing_protein_60_		0	Cnidaria	adi_v1.0.1.prot
comp10352_c0_seq11	448				0	Cnidaria	no match
comp10352_c0_seq12	407				0	Cnidaria	no match
comp10352_c0_seq13	372				0	Cnidaria	no match
comp10352_c0_seq2	2887	K1RQ92	Coiled-coil_domain-containing_protein_60_		0	Cnidaria	no match
comp10352_c0_seq3	2450	K1RQ92	Coiled-coil_domain-containing_protein_60_		0	Cnidaria	no match
comp10352_c0_seq4	2450	K1RQ92	Coiled-coil_domain-containing_protein_60_		0	Cnidaria	no match
comp10352_c0_seq5	2450	K1RQ92	Coiled-coil_domain-containing_protein_60_		0	Cnidaria	no match
comp10352_c0_seq6	2450	K1RQ92	Coiled-coil_domain-containing_protein_60_		0	Cnidaria	no match
comp10352_c0_seq7	2013	K1RQ92	Coiled-coil_domain-containing_protein_60_		0	Cnidaria	no match
comp10352_c0_seq8	2013	K1RQ92	Coiled-coil_domain-containing_protein_60_		0	Cnidaria	no match
comp10352_c0_seq9	1503	K1RQ92	Coiled-coil_domain-containing_protein_60_		0	Cnidaria	adi_v1.0.1.prot
comp103521_c0_seq1	314				0		no match
comp103525_c0_seq1	210				0		no match
comp103527_c0_seq1	215				0		no match
comp103529_c0_seq1	1737	G1KPU9	Midasin_	GO:0000166 GO:0005524 GO:0005634 GO:0006200 GO:0006461 GO:0016887 GO:0017111	K14572	Bilateria	adi_v1.0.1.prot
comp103542_c0_seq1	1868				0	Bilateria	adi_v1.0.1.prot
comp103542_c0_seq2	1829				0	Bilateria	adi_v1.0.1.prot
comp103547_c0_seq1	505				0	Cnidaria	no match
comp103547_c0_seq2	482				0	Cnidaria	no match
comp103547_c0_seq3	369				0	Cnidaria	no match
comp103547_c0_seq4	369				0	Cnidaria	no match
comp103547_c0_seq5	288				0	Cnidaria	no match
comp103547_c0_seq6	266				0	Cnidaria	no match
comp103547_c0_seq7	266				0	Cnidaria	no match
comp103552_c0_seq1	492				0		no match
comp103553_c0_seq1	233				0		no match
comp103553_c1_seq1	761				0		no match
comp103557_c0_seq1	444	K1QTT5	ATP-dependent_DNA_helicase_recQ_	GO:0003676 GO:0004386 GO:0005524	K10900	Bilateria	adi_v1.0.1.prot
comp103574_c0_seq1	337				0		no match
comp103574_c0_seq2	337				0		no match
comp103574_c0_seq3	303				0		no match
comp103574_c0_seq4	234				0		no match
comp103574_c0_seq5	221				0		no match
comp103574_c0_seq6	219				0		no match
comp103574_c0_seq7	219				0		no match
comp103574_c0_seq8	201				0		no match
comp103575_c0_seq1	352				0		no match
comp103576_c0_seq1	340				0		no match
comp103582_c0_seq1	656	Q9EQC4	Elongation_of_very_long_chain_fatty_acids_protein_4_	GO:0005783 GO:0005789 GO:0006629 GO:0006631 GO:0006633 GO:0016020 GO:0016021 GO:0016740 GO:0019367 GO:0030176 GO:0042761	K10249	Gnathostomata	adi_v1.0.1.prot
comp10361_c0_seq1	15744	G3V7M0	Protein_Cnot1_		K12604	Cnidaria	adi_v1.0.1.prot
comp10361_c0_seq10	11411	G3V7M0	Protein_Cnot1_		K12604	Cnidaria	adi_v1.0.1.prot
comp10361_c0_seq11	11384	G3V7M0	Protein_Cnot1_		K12604	Cnidaria	adi_v1.0.1.prot
comp10361_c0_seq12	8454	T2MK25	CCR4-NOT_transcription_complex_subunit_1_(Fragment)_		K12604	Cnidaria	adi_v1.0.1.prot
comp10361_c0_seq13	8427	T2MK25	CCR4-NOT_transcription_complex_subunit_1_(Fragment)_		K12604	Cnidaria	adi_v1.0.1.prot
comp10361_c0_seq14	8427	T2MK25	CCR4-NOT_transcription_complex_subunit_1_(Fragment)_		K12604	Cnidaria	adi_v1.0.1.prot
comp10361_c0_seq15	8400	T2MK25	CCR4-NOT_transcription_complex_subunit_1_(Fragment)_		K12604	Cnidaria	adi_v1.0.1.prot
comp10361_c0_seq16	7652	T2MK25	CCR4-NOT_transcription_complex_subunit_1_(Fragment)_		K12604	Cnidaria	adi_v1.0.1.prot
comp10361_c0_seq17	7625	T2MK25	CCR4-NOT_transcription_complex_subunit_1_(Fragment)_		K12604	Cnidaria	adi_v1.0.1.prot
comp10361_c0_seq18	7625	T2MK25	CCR4-NOT_transcription_complex_subunit_1_(Fragment)_		K12604	Cnidaria	adi_v1.0.1.prot
comp10361_c0_seq19	7598	T2MK25	CCR4-NOT_transcription_complex_subunit_1_(Fragment)_		K12604	Cnidaria	adi_v1.0.1.prot
comp10361_c0_seq2	15717	G3V7M0	Protein_Cnot1_		K12604	Cnidaria	adi_v1.0.1.prot
comp10361_c0_seq20	7365	G3V7M0	Protein_Cnot1_		K12604	Cnidaria	adi_v1.0.1.prot
comp10361_c0_seq21	7365	G3V7M0	Protein_Cnot1_		K12604	Cnidaria	adi_v1.0.1.prot
comp10361_c0_seq22	7338	G3V7M0	Protein_Cnot1_		K12604	Cnidaria	adi_v1.0.1.prot
comp10361_c0_seq23	7331	G3V7M0	Protein_Cnot1_		K12604	Cnidaria	adi_v1.0.1.prot
comp10361_c0_seq24	6417	G3V7M0	Protein_Cnot1_		K12604	Cnidaria	adi_v1.0.1.prot
comp10361_c0_seq25	4518	U3FG51	CCR4-NOT_transcription_complex_subunit_1_isoform_a_		K12604	Cnidaria	adi_v1.0.1.prot
comp10361_c0_seq26	4491	U3FG51	CCR4-NOT_transcription_complex_subunit_1_isoform_a_		K12604	Cnidaria	adi_v1.0.1.prot
comp10361_c0_seq27	4491	U3FG51	CCR4-NOT_transcription_complex_subunit_1_isoform_a_		K12604	Cnidaria	adi_v1.0.1.prot
comp10361_c0_seq28	4464	U3FG51	CCR4-NOT_transcription_complex_subunit_1_isoform_a_		K12604	Cnidaria	adi_v1.0.1.prot
comp10361_c0_seq29	3285	T2MK25	CCR4-NOT_transcription_complex_subunit_1_(Fragment)_		K12604	Cnidaria	adi_v1.0.1.prot
comp10361_c0_seq3	15717	G3V7M0	Protein_Cnot1_		K12604	Cnidaria	adi_v1.0.1.prot
comp10361_c0_seq30	3258	T2MK25	CCR4-NOT_transcription_complex_subunit_1_(Fragment)_		K12604	Cnidaria	adi_v1.0.1.prot
comp10361_c0_seq31	3258	T2MK25	CCR4-NOT_transcription_complex_subunit_1_(Fragment)_		K12604	Cnidaria	adi_v1.0.1.prot
comp10361_c0_seq32	3231	T2MK25	CCR4-NOT_transcription_complex_subunit_1_(Fragment)_		K12604	Cnidaria	adi_v1.0.1.prot
comp10361_c0_seq33	2902	B5MDN3	CCR4-NOT_transcription_complex_subunit_1_		K12604	Cnidaria	adi_v1.0.1.prot
comp10361_c0_seq34	445	T2MK25	CCR4-NOT_transcription_complex_subunit_1_(Fragment)_		K12604	Cnidaria	adi_v1.0.1.prot
comp10361_c0_seq35	418	T2MK25	CCR4-NOT_transcription_complex_subunit_1_(Fragment)_		K12604	Cnidaria	adi_v1.0.1.prot
comp10361_c0_seq36	374	T2MK25	CCR4-NOT_transcription_complex_subunit_1_(Fragment)_		K12604	Cnidaria	adi_v1.0.1.prot
comp10361_c0_seq37	285	T2MK25	CCR4-NOT_transcription_complex_subunit_1_(Fragment)_		K12604	Cnidaria	adi_v1.0.1.prot
comp10361_c0_seq38	258	T2MK25	CCR4-NOT_transcription_complex_subunit_1_(Fragment)_		K12604	Cnidaria	adi_v1.0.1.prot
comp10361_c0_seq4	15690	G3V7M0	Protein_Cnot1_		K12604	Cnidaria	adi_v1.0.1.prot
comp10361_c0_seq5	11698	G3V7M0	Protein_Cnot1_		K12604	Cnidaria	adi_v1.0.1.prot
comp10361_c0_seq6	11671	G3V7M0	Protein_Cnot1_		K12604	Cnidaria	adi_v1.0.1.prot
comp10361_c0_seq7	11671	G3V7M0	Protein_Cnot1_		K12604	Cnidaria	adi_v1.0.1.prot
comp10361_c0_seq8	11644	G3V7M0	Protein_Cnot1_		K12604	Cnidaria	adi_v1.0.1.prot
comp10361_c0_seq9	11411	G3V7M0	Protein_Cnot1_		K12604	Cnidaria	adi_v1.0.1.prot
comp103611_c0_seq1	207				0		no match
comp103612_c0_seq1	1194				0		no match
comp103616_c0_seq1	510				0		no match
comp103617_c0_seq1	452				0		no match
comp103618_c0_seq1	690				0		no match
comp103619_c0_seq1	722	S8D8V8	Alpha-tubulin_(Fragment)_		K07374		adi_v1.0.1.prot
comp103622_c0_seq1	524	E9C712	Myc-regulated_DEAD_box_protein_	GO:0000166 GO:0003676 GO:0003723 GO:0004386 GO:0005524 GO:0008026 GO:0016787	K13179	Cnidaria	symbB.v1.2.augustus.prot
comp103624_c0_seq1	202				0		no match
comp103626_c0_seq1	209				0		no match
comp103630_c0_seq1	705	Q17551	E3_ubiquitin-protein_ligase_rpm-1_	GO:0004842 GO:0005622 GO:0005634 GO:0006351 GO:0006355 GO:0006915 GO:0008270 GO:0010171 GO:0016567 GO:0016874 GO:0018991 GO:0030424 GO:0031435 GO:0031594 GO:0031647 GO:0040011 GO:0043409 GO:0045202 GO:0046872 GO:0050807	K10478	Bilateria	adi_v1.0.1.prot
comp103638_c0_seq1	469				0		no match
comp103639_c0_seq1	476	A7LCJ2	Phospholipase_A2_	GO:0004623 GO:0005509 GO:0005576 GO:0006629 GO:0006644 GO:0016042 GO:0016787 GO:0042151 GO:0046872	K01047	Cnidaria	adi_v1.0.1.prot
comp10364_c0_seq1	403				0		no match
comp10364_c0_seq2	377				0		no match
comp10364_c0_seq3	267				0		no match
comp10364_c0_seq4	245				0		no match
comp103641_c0_seq1	344				0		no match
comp103644_c0_seq1	806	V5HC69	Putative_gtpase_(Fragment)_		0	Cnidaria	symbB.v1.2.augustus.prot
comp103652_c0_seq1	259				0		no match
comp103654_c0_seq1	1996	H3BL52	Low-density_lipoprotein_receptor-related_protein_5_	GO:0001702 GO:0001944 GO:0002076 GO:0005515 GO:0005739 GO:0005886 GO:0006917 GO:0008203 GO:0009952 GO:0015026 GO:0016020 GO:0016021 GO:0016055 GO:0017147 GO:0030278 GO:0033690 GO:0035019 GO:0035108 GO:0042074 GO:0042632 GO:0042733 GO:0042813 GO:0042981 GO:0043235 GO:0044332 GO:0045598 GO:0045944 GO:0046849 GO:0046850 GO:0048539 GO:0048596 GO:0060033 GO:0060059 GO:0060070 GO:0060349 GO:0060444 GO:…	0	Cnidaria	adi_v1.0.1.prot
comp103654_c0_seq2	1922	V5GLS5	Very_low-density_lipoprotein_receptor_(Fragment)_		0	Cnidaria	adi_v1.0.1.prot
comp103654_c0_seq3	1918	V5GLS5	Very_low-density_lipoprotein_receptor_(Fragment)_		0	Cnidaria	adi_v1.0.1.prot
comp103654_c0_seq4	1868	V5GLS5	Very_low-density_lipoprotein_receptor_(Fragment)_		0	Cnidaria	adi_v1.0.1.prot
comp103654_c0_seq5	1864	V5GLS5	Very_low-density_lipoprotein_receptor_(Fragment)_		0	Cnidaria	adi_v1.0.1.prot
comp103654_c0_seq6	1118	H3BL52	Low-density_lipoprotein_receptor-related_protein_5_	GO:0001702 GO:0001944 GO:0002076 GO:0005515 GO:0005739 GO:0005886 GO:0006917 GO:0008203 GO:0009952 GO:0015026 GO:0016020 GO:0016021 GO:0016055 GO:0017147 GO:0030278 GO:0033690 GO:0035019 GO:0035108 GO:0042074 GO:0042632 GO:0042733 GO:0042813 GO:0042981 GO:0043235 GO:0044332 GO:0045598 GO:0045944 GO:0046849 GO:0046850 GO:0048539 GO:0048596 GO:0060033 GO:0060059 GO:0060070 GO:0060349 GO:0060444 GO:…	K03068	Cnidaria	adi_v1.0.1.prot
comp103655_c0_seq1	529				0		no match
comp103655_c0_seq2	529				0		no match
comp103657_c0_seq1	567	B3KUB1	cDNA_FLJ39520_fis,_clone_PUAEN2001526,_highly_similar_to_Inositol_polyphosphate_multikinase_(EC_2.7.1.151)_	GO:0008440 GO:0016301 GO:0016310	K07756	Cnidaria	adi_v1.0.1.prot
comp10366_c0_seq1	795	D5DHA8	Tyrosinase_	GO:0004503 GO:0008152 GO:0016491 GO:0055114	0	Cnidaria	adi_v1.0.1.prot
comp10366_c0_seq2	725	K0BA53	Tyrosinase_	GO:0008152 GO:0016491 GO:0055114	0	Cnidaria	adi_v1.0.1.prot
comp10366_c0_seq3	725	K0BA53	Tyrosinase_	GO:0008152 GO:0016491 GO:0055114	0	Cnidaria	adi_v1.0.1.prot
comp10366_c0_seq4	642	D5DHA8	Tyrosinase_	GO:0004503 GO:0008152 GO:0016491 GO:0055114	0	Cnidaria	adi_v1.0.1.prot
comp10366_c0_seq5	642	D5DHA8	Tyrosinase_	GO:0004503 GO:0008152 GO:0016491 GO:0055114	0	Cnidaria	adi_v1.0.1.prot
comp10366_c0_seq6	240				0		no match
comp10366_c1_seq1	1348	G8RZT5	Tyrosinase_	GO:0004503 GO:0008152 GO:0016491 GO:0055114	0	Cnidaria	adi_v1.0.1.prot
comp10366_c1_seq2	818	D5DHA8	Tyrosinase_	GO:0004503 GO:0008152 GO:0016491 GO:0055114	0	Cnidaria	adi_v1.0.1.prot
comp10366_c1_seq3	263				0		no match
comp103660_c0_seq1	1385	T2MAA2	Arginine/serine-rich_coiled-coil_protein_2_		0		no match
comp103670_c0_seq1	916	R0LJR7	General_transcription_factor_3C_polypeptide_5_(Fragment)_		K15202	Cnidaria	no match
comp10368_c0_seq1	204				0		no match
comp103698_c0_seq1	915	F5BBC3	Zinc_finger_NFX1-type_containing_protein_1_(Fragment)_		0	Cnidaria	adi_v1.0.1.prot
comp10370_c0_seq1	919				0		no match
comp103703_c0_seq1	1058	Q6NU04	Tudor_domain-containing_protein_7_	GO:0002089 GO:0003723 GO:0003729 GO:0005737 GO:0007283 GO:0010608 GO:0030154 GO:0035770 GO:0070306	0	Cnidaria	adi_v1.0.1.prot
comp103704_c0_seq1	228				0		no match
comp103705_c0_seq1	644	B4HP45	GM21930_		0	Cnidaria	adi_v1.0.1.prot
comp103706_c0_seq1	240				0		no match
comp103706_c0_seq2	228				0		no match
comp103718_c0_seq1	1518				0	Cnidaria	adi_v1.0.1.prot
comp10372_c0_seq1	6259	R0M268	Receptor-type_tyrosine-protein_phosphatase_(Fragment)_		0	Cnidaria	adi_v1.0.1.prot
comp10372_c0_seq10	4832	Q9IB97	RyPTPR4b_protein_(Fragment)_	GO:0004721 GO:0004725 GO:0006470 GO:0016311 GO:0016787 GO:0016791 GO:0035335	0	Cnidaria	adi_v1.0.1.prot
comp10372_c0_seq11	4832	Q9IB97	RyPTPR4b_protein_(Fragment)_	GO:0004721 GO:0004725 GO:0006470 GO:0016311 GO:0016787 GO:0016791 GO:0035335	0	Cnidaria	adi_v1.0.1.prot
comp10372_c0_seq12	4388	Q9IB97	RyPTPR4b_protein_(Fragment)_	GO:0004721 GO:0004725 GO:0006470 GO:0016311 GO:0016787 GO:0016791 GO:0035335	0	Cnidaria	adi_v1.0.1.prot
comp10372_c0_seq13	4388	Q9IB97	RyPTPR4b_protein_(Fragment)_	GO:0004721 GO:0004725 GO:0006470 GO:0016311 GO:0016787 GO:0016791 GO:0035335	0	Cnidaria	adi_v1.0.1.prot
comp10372_c0_seq14	4104	I7GP16	Macaca_fascicularis_brain_cDNA_clone:_QflA-23425,_similar_to_human_protein_tyrosine_phosphatase,_receptor_type,_A_(PTPRA),transcript_variant_3,_mRNA,_RefSeq:_NM_080841.1_	GO:0004721 GO:0004725 GO:0006470 GO:0016311 GO:0016787 GO:0016791 GO:0035335	0	Cnidaria	adi_v1.0.1.prot
comp10372_c0_seq15	4071	I7GP16	Macaca_fascicularis_brain_cDNA_clone:_QflA-23425,_similar_to_human_protein_tyrosine_phosphatase,_receptor_type,_A_(PTPRA),transcript_variant_3,_mRNA,_RefSeq:_NM_080841.1_	GO:0004721 GO:0004725 GO:0006470 GO:0016311 GO:0016787 GO:0016791 GO:0035335	0	Cnidaria	adi_v1.0.1.prot
comp10372_c0_seq16	4071	I7GP16	Macaca_fascicularis_brain_cDNA_clone:_QflA-23425,_similar_to_human_protein_tyrosine_phosphatase,_receptor_type,_A_(PTPRA),transcript_variant_3,_mRNA,_RefSeq:_NM_080841.1_	GO:0004721 GO:0004725 GO:0006470 GO:0016311 GO:0016787 GO:0016791 GO:0035335	0	Cnidaria	adi_v1.0.1.prot
comp10372_c0_seq17	4006	Q9IB97	RyPTPR4b_protein_(Fragment)_	GO:0004721 GO:0004725 GO:0006470 GO:0016311 GO:0016787 GO:0016791 GO:0035335	0	Cnidaria	adi_v1.0.1.prot
comp10372_c0_seq18	3973	Q9IB97	RyPTPR4b_protein_(Fragment)_	GO:0004721 GO:0004725 GO:0006470 GO:0016311 GO:0016787 GO:0016791 GO:0035335	0	Cnidaria	adi_v1.0.1.prot
comp10372_c0_seq19	3973	Q9IB97	RyPTPR4b_protein_(Fragment)_	GO:0004721 GO:0004725 GO:0006470 GO:0016311 GO:0016787 GO:0016791 GO:0035335	0	Cnidaria	adi_v1.0.1.prot
comp10372_c0_seq2	6259	R0M268	Receptor-type_tyrosine-protein_phosphatase_(Fragment)_		0	Cnidaria	adi_v1.0.1.prot
comp10372_c0_seq20	3791	R0M268	Receptor-type_tyrosine-protein_phosphatase_(Fragment)_		0	Cnidaria	adi_v1.0.1.prot
comp10372_c0_seq21	3758	R0M268	Receptor-type_tyrosine-protein_phosphatase_(Fragment)_		0	Cnidaria	adi_v1.0.1.prot
comp10372_c0_seq22	3722	I7GP16	Macaca_fascicularis_brain_cDNA_clone:_QflA-23425,_similar_to_human_protein_tyrosine_phosphatase,_receptor_type,_A_(PTPRA),transcript_variant_3,_mRNA,_RefSeq:_NM_080841.1_	GO:0004721 GO:0004725 GO:0006470 GO:0016311 GO:0016787 GO:0016791 GO:0035335	0	Cnidaria	adi_v1.0.1.prot
comp10372_c0_seq23	3689	I7GP16	Macaca_fascicularis_brain_cDNA_clone:_QflA-23425,_similar_to_human_protein_tyrosine_phosphatase,_receptor_type,_A_(PTPRA),transcript_variant_3,_mRNA,_RefSeq:_NM_080841.1_	GO:0004721 GO:0004725 GO:0006470 GO:0016311 GO:0016787 GO:0016791 GO:0035335	0	Cnidaria	adi_v1.0.1.prot
comp10372_c0_seq24	3689	I7GP16	Macaca_fascicularis_brain_cDNA_clone:_QflA-23425,_similar_to_human_protein_tyrosine_phosphatase,_receptor_type,_A_(PTPRA),transcript_variant_3,_mRNA,_RefSeq:_NM_080841.1_	GO:0004721 GO:0004725 GO:0006470 GO:0016311 GO:0016787 GO:0016791 GO:0035335	0	Cnidaria	adi_v1.0.1.prot
comp10372_c0_seq25	3078	I7GP16	Macaca_fascicularis_brain_cDNA_clone:_QflA-23425,_similar_to_human_protein_tyrosine_phosphatase,_receptor_type,_A_(PTPRA),transcript_variant_3,_mRNA,_RefSeq:_NM_080841.1_	GO:0004721 GO:0004725 GO:0006470 GO:0016311 GO:0016787 GO:0016791 GO:0035335	0	Cnidaria	adi_v1.0.1.prot
comp10372_c0_seq26	2878	R0M268	Receptor-type_tyrosine-protein_phosphatase_(Fragment)_		0	Cnidaria	adi_v1.0.1.prot
comp10372_c0_seq27	2833	R0M268	Receptor-type_tyrosine-protein_phosphatase_(Fragment)_		0	Cnidaria	adi_v1.0.1.prot
comp10372_c0_seq28	2586	Q9IAJ0	Receptor_protein_tyrosine_phosphatase_LAR_	GO:0004721 GO:0004725 GO:0006470 GO:0016311 GO:0016787 GO:0016791 GO:0035335	0	Cnidaria	adi_v1.0.1.prot
comp10372_c0_seq29	2578	I7GP16	Macaca_fascicularis_brain_cDNA_clone:_QflA-23425,_similar_to_human_protein_tyrosine_phosphatase,_receptor_type,_A_(PTPRA),transcript_variant_3,_mRNA,_RefSeq:_NM_080841.1_	GO:0004721 GO:0004725 GO:0006470 GO:0016311 GO:0016787 GO:0016791 GO:0035335	K18032	Cnidaria	adi_v1.0.1.prot
comp10372_c0_seq3	6226	R0M268	Receptor-type_tyrosine-protein_phosphatase_(Fragment)_		0	Cnidaria	adi_v1.0.1.prot
comp10372_c0_seq30	2578	I7GP16	Macaca_fascicularis_brain_cDNA_clone:_QflA-23425,_similar_to_human_protein_tyrosine_phosphatase,_receptor_type,_A_(PTPRA),transcript_variant_3,_mRNA,_RefSeq:_NM_080841.1_	GO:0004721 GO:0004725 GO:0006470 GO:0016311 GO:0016787 GO:0016791 GO:0035335	K18032	Cnidaria	adi_v1.0.1.prot
comp10372_c0_seq31	2545	I7GP16	Macaca_fascicularis_brain_cDNA_clone:_QflA-23425,_similar_to_human_protein_tyrosine_phosphatase,_receptor_type,_A_(PTPRA),transcript_variant_3,_mRNA,_RefSeq:_NM_080841.1_	GO:0004721 GO:0004725 GO:0006470 GO:0016311 GO:0016787 GO:0016791 GO:0035335	K18032	Cnidaria	adi_v1.0.1.prot
comp10372_c0_seq32	2545	I7GP16	Macaca_fascicularis_brain_cDNA_clone:_QflA-23425,_similar_to_human_protein_tyrosine_phosphatase,_receptor_type,_A_(PTPRA),transcript_variant_3,_mRNA,_RefSeq:_NM_080841.1_	GO:0004721 GO:0004725 GO:0006470 GO:0016311 GO:0016787 GO:0016791 GO:0035335	K18032	Cnidaria	adi_v1.0.1.prot
comp10372_c0_seq33	2483	Q9IAJ0	Receptor_protein_tyrosine_phosphatase_LAR_	GO:0004721 GO:0004725 GO:0006470 GO:0016311 GO:0016787 GO:0016791 GO:0035335	0	Cnidaria	adi_v1.0.1.prot
comp10372_c0_seq34	2430	Q9IB97	RyPTPR4b_protein_(Fragment)_	GO:0004721 GO:0004725 GO:0006470 GO:0016311 GO:0016787 GO:0016791 GO:0035335	0	Cnidaria	adi_v1.0.1.prot
comp10372_c0_seq35	2397	Q9IB97	RyPTPR4b_protein_(Fragment)_	GO:0004721 GO:0004725 GO:0006470 GO:0016311 GO:0016787 GO:0016791 GO:0035335	0	Cnidaria	adi_v1.0.1.prot
comp10372_c0_seq36	2146	I7GP16	Macaca_fascicularis_brain_cDNA_clone:_QflA-23425,_similar_to_human_protein_tyrosine_phosphatase,_receptor_type,_A_(PTPRA),transcript_variant_3,_mRNA,_RefSeq:_NM_080841.1_	GO:0004721 GO:0004725 GO:0006470 GO:0016311 GO:0016787 GO:0016791 GO:0035335	0	Cnidaria	adi_v1.0.1.prot
comp10372_c0_seq37	2113	I7GP16	Macaca_fascicularis_brain_cDNA_clone:_QflA-23425,_similar_to_human_protein_tyrosine_phosphatase,_receptor_type,_A_(PTPRA),transcript_variant_3,_mRNA,_RefSeq:_NM_080841.1_	GO:0004721 GO:0004725 GO:0006470 GO:0016311 GO:0016787 GO:0016791 GO:0035335	0	Cnidaria	adi_v1.0.1.prot
comp10372_c0_seq38	2038	B4DK48	cDNA_FLJ53604,_highly_similar_to_Receptor-type_tyrosine-protein_phosphatase_delta_(EC_3.1.3.48)_	GO:0004721 GO:0004725 GO:0006470 GO:0016311 GO:0016787 GO:0016791 GO:0035335	0	Cnidaria	adi_v1.0.1.prot
comp10372_c0_seq39	1727	I7GP16	Macaca_fascicularis_brain_cDNA_clone:_QflA-23425,_similar_to_human_protein_tyrosine_phosphatase,_receptor_type,_A_(PTPRA),transcript_variant_3,_mRNA,_RefSeq:_NM_080841.1_	GO:0004721 GO:0004725 GO:0006470 GO:0016311 GO:0016787 GO:0016791 GO:0035335	0	Cnidaria	adi_v1.0.1.prot
comp10372_c0_seq4	6226	R0M268	Receptor-type_tyrosine-protein_phosphatase_(Fragment)_		0	Cnidaria	adi_v1.0.1.prot
comp10372_c0_seq40	1700	Q9IAJ0	Receptor_protein_tyrosine_phosphatase_LAR_	GO:0004721 GO:0004725 GO:0006470 GO:0016311 GO:0016787 GO:0016791 GO:0035335	K06777	Elopocephala	adi_v1.0.1.prot
comp10372_c0_seq41	1646	I7GP16	Macaca_fascicularis_brain_cDNA_clone:_QflA-23425,_similar_to_human_protein_tyrosine_phosphatase,_receptor_type,_A_(PTPRA),transcript_variant_3,_mRNA,_RefSeq:_NM_080841.1_	GO:0004721 GO:0004725 GO:0006470 GO:0016311 GO:0016787 GO:0016791 GO:0035335	K18032	Cnidaria	adi_v1.0.1.prot
comp10372_c0_seq42	1613	I7GP16	Macaca_fascicularis_brain_cDNA_clone:_QflA-23425,_similar_to_human_protein_tyrosine_phosphatase,_receptor_type,_A_(PTPRA),transcript_variant_3,_mRNA,_RefSeq:_NM_080841.1_	GO:0004721 GO:0004725 GO:0006470 GO:0016311 GO:0016787 GO:0016791 GO:0035335	K18032	Cnidaria	adi_v1.0.1.prot
comp10372_c0_seq43	1517	Q9NL14	AmPTPR4b_protein_(Fragment)_	GO:0004721 GO:0004725 GO:0006470 GO:0016311 GO:0016787 GO:0016791 GO:0035335	0	Cnidaria	adi_v1.0.1.prot
comp10372_c0_seq44	1472	Q9NL14	AmPTPR4b_protein_(Fragment)_	GO:0004721 GO:0004725 GO:0006470 GO:0016311 GO:0016787 GO:0016791 GO:0035335	0	Cnidaria	adi_v1.0.1.prot
comp10372_c0_seq45	1233	C0JFR1	Protein_tyrosine_phosphatase_receptor_type_A_(Fragment)_	GO:0004721 GO:0004725 GO:0006470 GO:0016311 GO:0016787 GO:0016791 GO:0035335	0	Cnidaria	adi_v1.0.1.prot
comp10372_c0_seq46	1188	C0JFR1	Protein_tyrosine_phosphatase_receptor_type_A_(Fragment)_	GO:0004721 GO:0004725 GO:0006470 GO:0016311 GO:0016787 GO:0016791 GO:0035335	0	Cnidaria	adi_v1.0.1.prot
comp10372_c0_seq47	935	Q9IBA2	RyPTPR2Ab_protein_(Fragment)_	GO:0004721 GO:0004725 GO:0006470 GO:0016311 GO:0016787 GO:0016791 GO:0035335	0	Cnidaria	adi_v1.0.1.prot
comp10372_c0_seq48	918	U6DKK3	Protein_tyrosine_phosphatase,_receptor_type,_M_(Fragment)_		0	Cnidaria	adi_v1.0.1.prot
comp10372_c0_seq49	909	B4DK48	cDNA_FLJ53604,_highly_similar_to_Receptor-type_tyrosine-protein_phosphatase_delta_(EC_3.1.3.48)_	GO:0004721 GO:0004725 GO:0006470 GO:0016311 GO:0016787 GO:0016791 GO:0035335	0	Cnidaria	adi_v1.0.1.prot
comp10372_c0_seq5	6226	R0M268	Receptor-type_tyrosine-protein_phosphatase_(Fragment)_		0	Cnidaria	adi_v1.0.1.prot
comp10372_c0_seq50	909	B4DK48	cDNA_FLJ53604,_highly_similar_to_Receptor-type_tyrosine-protein_phosphatase_delta_(EC_3.1.3.48)_	GO:0004721 GO:0004725 GO:0006470 GO:0016311 GO:0016787 GO:0016791 GO:0035335	0	Cnidaria	adi_v1.0.1.prot
comp10372_c0_seq51	897	B4DK48	cDNA_FLJ53604,_highly_similar_to_Receptor-type_tyrosine-protein_phosphatase_delta_(EC_3.1.3.48)_	GO:0004721 GO:0004725 GO:0006470 GO:0016311 GO:0016787 GO:0016791 GO:0035335	0	Cnidaria	adi_v1.0.1.prot
comp10372_c0_seq52	847	Q9IB97	RyPTPR4b_protein_(Fragment)_	GO:0004721 GO:0004725 GO:0006470 GO:0016311 GO:0016787 GO:0016791 GO:0035335	0	Cnidaria	adi_v1.0.1.prot
comp10372_c0_seq53	802	Q9IB97	RyPTPR4b_protein_(Fragment)_	GO:0004721 GO:0004725 GO:0006470 GO:0016311 GO:0016787 GO:0016791 GO:0035335	0	Cnidaria	adi_v1.0.1.prot
comp10372_c0_seq54	733	I7GP16	Macaca_fascicularis_brain_cDNA_clone:_QflA-23425,_similar_to_human_protein_tyrosine_phosphatase,_receptor_type,_A_(PTPRA),transcript_variant_3,_mRNA,_RefSeq:_NM_080841.1_	GO:0004721 GO:0004725 GO:0006470 GO:0016311 GO:0016787 GO:0016791 GO:0035335	K18032	Cnidaria	adi_v1.0.1.prot
comp10372_c0_seq55	729	G9KJD4	Protein_tyrosine_phosphatase,_receptor_type,_D_(Fragment)_	GO:0004721 GO:0004725 GO:0006470 GO:0016311 GO:0016787 GO:0016791 GO:0035335	0	Cnidaria	adi_v1.0.1.prot
comp10372_c0_seq56	688	I7GP16	Macaca_fascicularis_brain_cDNA_clone:_QflA-23425,_similar_to_human_protein_tyrosine_phosphatase,_receptor_type,_A_(PTPRA),transcript_variant_3,_mRNA,_RefSeq:_NM_080841.1_	GO:0004721 GO:0004725 GO:0006470 GO:0016311 GO:0016787 GO:0016791 GO:0035335	K18032	Cnidaria	adi_v1.0.1.prot
comp10372_c0_seq57	677	G9KJD4	Protein_tyrosine_phosphatase,_receptor_type,_D_(Fragment)_	GO:0004721 GO:0004725 GO:0006470 GO:0016311 GO:0016787 GO:0016791 GO:0035335	K06777	Cnidaria	adi_v1.0.1.prot
comp10372_c0_seq58	456				0		no match
comp10372_c0_seq59	450				0		no match
comp10372_c0_seq6	6226	R0M268	Receptor-type_tyrosine-protein_phosphatase_(Fragment)_		0	Cnidaria	adi_v1.0.1.prot
comp10372_c0_seq60	450				0		no match
comp10372_c0_seq61	445	S4R2Y5	Receptor-type_tyrosine-protein_phosphatase_epsilon_		K05695	Cnidaria	adi_v1.0.1.prot
comp10372_c0_seq62	440				0		no match
comp10372_c0_seq63	429	U6DKK3	Protein_tyrosine_phosphatase,_receptor_type,_M_(Fragment)_		K06776	Cnidaria	adi_v1.0.1.prot
comp10372_c0_seq64	429	U6DKK3	Protein_tyrosine_phosphatase,_receptor_type,_M_(Fragment)_		K06776	Cnidaria	adi_v1.0.1.prot
comp10372_c0_seq65	417	U6DKK3	Protein_tyrosine_phosphatase,_receptor_type,_M_(Fragment)_		K06776	Cnidaria	adi_v1.0.1.prot
comp10372_c0_seq66	417	U6DKK3	Protein_tyrosine_phosphatase,_receptor_type,_M_(Fragment)_		K06776	Cnidaria	adi_v1.0.1.prot
comp10372_c0_seq67	416	Q8JIQ6	Protein_tyrosine_phosphatase_a_(Fragment)_	GO:0004725 GO:0006470 GO:0016311 GO:0016791 GO:0035335	0	Cnidaria	adi_v1.0.1.prot
comp10372_c0_seq68	410				0		no match
comp10372_c0_seq69	408	U6DKK3	Protein_tyrosine_phosphatase,_receptor_type,_M_(Fragment)_		K06776	Cnidaria	adi_v1.0.1.prot
comp10372_c0_seq7	6193	R0M268	Receptor-type_tyrosine-protein_phosphatase_(Fragment)_		0	Cnidaria	adi_v1.0.1.prot
comp10372_c0_seq70	393	Q7PYY8	AGAP011650-PA_(Fragment)_	GO:0004721 GO:0004725 GO:0006470 GO:0016311 GO:0016787 GO:0016791 GO:0035335	K05695	Cnidaria	adi_v1.0.1.prot
comp10372_c0_seq71	374	C7U121	Protein-tyrosine_phosphatase_kappa_(Fragment)_	GO:0004725 GO:0006470 GO:0016311 GO:0016791 GO:0035335	K06776	Cnidaria	adi_v1.0.1.prot
comp10372_c0_seq72	360	Q9NL14	AmPTPR4b_protein_(Fragment)_	GO:0004721 GO:0004725 GO:0006470 GO:0016311 GO:0016787 GO:0016791 GO:0035335	K18032	Cnidaria	adi_v1.0.1.prot
comp10372_c0_seq73	359	Q9NL14	AmPTPR4b_protein_(Fragment)_	GO:0004721 GO:0004725 GO:0006470 GO:0016311 GO:0016787 GO:0016791 GO:0035335	K18032	Cnidaria	adi_v1.0.1.prot
comp10372_c0_seq74	348	Q9IBA2	RyPTPR2Ab_protein_(Fragment)_	GO:0004721 GO:0004725 GO:0006470 GO:0016311 GO:0016787 GO:0016791 GO:0035335	K06777	Cnidaria	adi_v1.0.1.prot
comp10372_c0_seq75	345	G9KJD4	Protein_tyrosine_phosphatase,_receptor_type,_D_(Fragment)_	GO:0004721 GO:0004725 GO:0006470 GO:0016311 GO:0016787 GO:0016791 GO:0035335	K06777	Cnidaria	adi_v1.0.1.prot
comp10372_c0_seq76	312				0		adi_v1.0.1.prot
comp10372_c0_seq77	310	K1PVE9	Receptor-type_tyrosine-protein_phosphatase_kappa_	GO:0004725 GO:0006470 GO:0016311 GO:0016791 GO:0035335	K06777	Cnidaria	adi_v1.0.1.prot
comp10372_c0_seq78	310	K1PVE9	Receptor-type_tyrosine-protein_phosphatase_kappa_	GO:0004725 GO:0006470 GO:0016311 GO:0016791 GO:0035335	K06777	Cnidaria	adi_v1.0.1.prot
comp10372_c0_seq79	305				0		no match
comp10372_c0_seq8	6193	R0M268	Receptor-type_tyrosine-protein_phosphatase_(Fragment)_		0	Cnidaria	adi_v1.0.1.prot
comp10372_c0_seq80	288				0		adi_v1.0.1.prot
comp10372_c0_seq81	267	H9CWQ4	PTPRDb_	GO:0004721 GO:0004725 GO:0006470 GO:0016311 GO:0016787 GO:0016791 GO:0035335	K06777	Cnidaria	adi_v1.0.1.prot
comp10372_c0_seq82	262	Q9IB99	RyPTPR2B_protein_(Fragment)_	GO:0004721 GO:0004725 GO:0006470 GO:0016311 GO:0016787 GO:0016791 GO:0035335	K06776	Cnidaria	adi_v1.0.1.prot
comp10372_c0_seq83	238	Q9Y1X5	SPTPR2B_(Fragment)_	GO:0004721 GO:0004725 GO:0006470 GO:0016311 GO:0016787 GO:0016791 GO:0035335	K18032	Cnidaria	adi_v1.0.1.prot
comp10372_c0_seq84	219				0		no match
comp10372_c0_seq85	213	U6JBD4	Receptor_type_tyrosine_protein_phosphatase_		0		adi_v1.0.1.prot
comp10372_c0_seq86	212	I7GIC7	Macaca_fascicularis_brain_cDNA_clone:_QflA-18955,_similar_to_human_protein_tyrosine_phosphatase,_receptor_type,_E_(PTPRE),transcript_variant_1,_mRNA,_RefSeq:_NM_006504.3_	GO:0004721 GO:0004725 GO:0006470 GO:0016311 GO:0016787 GO:0016791 GO:0035335	0	Gnathostomata	adi_v1.0.1.prot
comp10372_c0_seq9	4898	Q9IB97	RyPTPR4b_protein_(Fragment)_	GO:0004721 GO:0004725 GO:0006470 GO:0016311 GO:0016787 GO:0016791 GO:0035335	0	Cnidaria	adi_v1.0.1.prot
comp103724_c0_seq1	2076	M7B746	GON-4-like_protein_		0	Cnidaria	adi_v1.0.1.prot
comp103724_c0_seq2	2076	M7B746	GON-4-like_protein_		0	Cnidaria	adi_v1.0.1.prot
comp103724_c0_seq3	1404	M7B746	GON-4-like_protein_		0	Cnidaria	adi_v1.0.1.prot
comp103724_c0_seq4	1404	M7B746	GON-4-like_protein_		0	Cnidaria	adi_v1.0.1.prot
comp103729_c0_seq1	334				0		no match
comp103733_c0_seq1	304				0		no match
comp103733_c0_seq2	239				0		no match
comp103740_c0_seq1	707				0		no match
comp103740_c0_seq2	440				0		no match
comp103740_c0_seq3	440				0		no match
comp103751_c0_seq1	3226	U7QE13	Methyltransferase_domain_protein_(Fragment)_		K00665	Nostoc	adi_v1.0.1.prot
comp103751_c0_seq10	646	I8U1X2	Amino_acid_adenylation_domain_protein_	GO:0000166 GO:0003824 GO:0008152 GO:0016740 GO:0031177	0		adi_v1.0.1.prot
comp103751_c0_seq11	518	Q10Y11	Beta-ketoacyl_synthase_	GO:0000166 GO:0003824 GO:0008152 GO:0008270 GO:0016491 GO:0016740 GO:0016747 GO:0055114	0	Trichodesmium	adi_v1.0.1.prot
comp103751_c0_seq12	518	Q10Y11	Beta-ketoacyl_synthase_	GO:0000166 GO:0003824 GO:0008152 GO:0008270 GO:0016491 GO:0016740 GO:0016747 GO:0055114	0	Trichodesmium	adi_v1.0.1.prot
comp103751_c0_seq13	518	Q10Y11	Beta-ketoacyl_synthase_	GO:0000166 GO:0003824 GO:0008152 GO:0008270 GO:0016491 GO:0016740 GO:0016747 GO:0055114	0	Trichodesmium	adi_v1.0.1.prot
comp103751_c0_seq14	511	I4I214	CrpB_	GO:0000166 GO:0003824 GO:0008152 GO:0016740 GO:0031177	K00665	Anabaena	adi_v1.0.1.prot
comp103751_c0_seq15	511	I4I214	CrpB_	GO:0000166 GO:0003824 GO:0008152 GO:0016740 GO:0031177	K00665	Anabaena	adi_v1.0.1.prot
comp103751_c0_seq16	423	D4TQX7	Non-ribosomal_peptide_synthase_	GO:0003824 GO:0008152 GO:0009058 GO:0016788	0	Raphidiopsis	adi_v1.0.1.prot
comp103751_c0_seq17	423	D4TQX7	Non-ribosomal_peptide_synthase_	GO:0003824 GO:0008152 GO:0009058 GO:0016788	0	Raphidiopsis	adi_v1.0.1.prot
comp103751_c0_seq18	400				0		adi_v1.0.1.prot
comp103751_c0_seq19	355	I8U1X2	Amino_acid_adenylation_domain_protein_	GO:0000166 GO:0003824 GO:0008152 GO:0016740 GO:0031177	0	Cyanothece	adi_v1.0.1.prot
comp103751_c0_seq2	3226	U7QE13	Methyltransferase_domain_protein_(Fragment)_		K00665	Nostoc	adi_v1.0.1.prot
comp103751_c0_seq20	355	I8U1X2	Amino_acid_adenylation_domain_protein_	GO:0000166 GO:0003824 GO:0008152 GO:0016740 GO:0031177	0	Cyanothece	adi_v1.0.1.prot
comp103751_c0_seq21	355	I8U1X2	Amino_acid_adenylation_domain_protein_	GO:0000166 GO:0003824 GO:0008152 GO:0016740 GO:0031177	0	Cyanothece	adi_v1.0.1.prot
comp103751_c0_seq22	355	I8U1X2	Amino_acid_adenylation_domain_protein_	GO:0000166 GO:0003824 GO:0008152 GO:0016740 GO:0031177	0	Cyanothece	adi_v1.0.1.prot
comp103751_c0_seq23	336				0		adi_v1.0.1.prot
comp103751_c0_seq24	328				0		adi_v1.0.1.prot
comp103751_c0_seq3	2322	U7QE13	Methyltransferase_domain_protein_(Fragment)_		K00665	Nostoc	adi_v1.0.1.prot
comp103751_c0_seq4	1906	U7QE13	Methyltransferase_domain_protein_(Fragment)_		0	Cnidaria	adi_v1.0.1.prot
comp103751_c0_seq5	1506	U7QE13	Methyltransferase_domain_protein_(Fragment)_		0	Cnidaria	adi_v1.0.1.prot
comp103751_c0_seq6	1401	U7QE13	Methyltransferase_domain_protein_(Fragment)_		0	Actinomycetales	adi_v1.0.1.prot
comp103751_c0_seq7	1166	K9T4M8	Polyketide_synthase_family_protein_		0	Nostoc	adi_v1.0.1.prot
comp103751_c0_seq8	723	F8CHC1	Polyketide/non-ribosomal_peptide_synthetase_	GO:0000166 GO:0003824 GO:0008152 GO:0009058 GO:0016740 GO:0016788	0	Myxococcales	adi_v1.0.1.prot
comp103751_c0_seq9	646	I8U1X2	Amino_acid_adenylation_domain_protein_	GO:0000166 GO:0003824 GO:0008152 GO:0016740 GO:0031177	0		adi_v1.0.1.prot
comp103755_c0_seq1	1076	V5HNK8	Putative_mlx_interactor_(Fragment)_		0	Cnidaria	adi_v1.0.1.prot
comp103755_c0_seq2	1029	V5H0G9	MLX-interacting_protein_(Fragment)_		0	Cnidaria	adi_v1.0.1.prot
comp103756_c0_seq1	366				0	Cnidaria	adi_v1.0.1.prot
comp103781_c0_seq1	864				0		no match
comp103781_c0_seq2	864				0		no match
comp103782_c0_seq1	461				0	Cnidaria	no match
comp103782_c0_seq2	442				0	Cnidaria	no match
comp103782_c0_seq3	442				0	Cnidaria	no match
comp103782_c0_seq4	423				0	Cnidaria	no match
comp103786_c0_seq1	750	Q3LG56	ORF2-encoded_protein_(Fragment)_	GO:0003723 GO:0003964 GO:0006278	0	Chordata	no match
comp103794_c0_seq1	239				0		no match
comp103795_c0_seq1	276				0		no match
comp103798_c0_seq1	629				0		no match
comp103799_c0_seq1	520				0		no match
comp103799_c0_seq2	497				0		no match
comp10380_c0_seq1	1566				0		no match
comp10380_c0_seq2	1235				0		no match
comp103802_c0_seq1	1299	U6DUT9	Flightless_I_homolog_(Drosophila)_(Fragment)_		0	Cnidaria	adi_v1.0.1.prot
comp103808_c0_seq1	836				0		no match
comp10382_c0_seq1	736				0		no match
comp103823_c0_seq1	530				0		no match
comp103829_c0_seq1	473				0		no match
comp10383_c0_seq1	292	C0IX24	Carbonic_anhydrase_		0	Cnidaria	adi_v1.0.1.prot
comp103830_c0_seq1	460				0		no match
comp103834_c0_seq1	2859				0	Cnidaria	adi_v1.0.1.prot
comp10384_c0_seq1	766				0		no match
comp10384_c0_seq10	454	A7RG82	Protein_CLP1_homolog_	GO:0000166 GO:0005524 GO:0005634 GO:0006397	K14399	Cnidaria	adi_v1.0.1.prot
comp10384_c0_seq11	454	A7RG82	Protein_CLP1_homolog_	GO:0000166 GO:0005524 GO:0005634 GO:0006397	K14399	Cnidaria	adi_v1.0.1.prot
comp10384_c0_seq12	446	A7RG82	Protein_CLP1_homolog_	GO:0000166 GO:0005524 GO:0005634 GO:0006397	K14399	Cnidaria	symbB.v1.2.augustus.prot
comp10384_c0_seq13	446	A7RG82	Protein_CLP1_homolog_	GO:0000166 GO:0005524 GO:0005634 GO:0006397	K14399	Cnidaria	symbB.v1.2.augustus.prot
comp10384_c0_seq14	425	A7RG82	Protein_CLP1_homolog_	GO:0000166 GO:0005524 GO:0005634 GO:0006397	K14399	Cnidaria	no match
comp10384_c0_seq15	424	A7RG82	Protein_CLP1_homolog_	GO:0000166 GO:0005524 GO:0005634 GO:0006397	K14399	Cnidaria	no match
comp10384_c0_seq16	418				0		no match
comp10384_c0_seq17	409	A7RG82	Protein_CLP1_homolog_	GO:0000166 GO:0005524 GO:0005634 GO:0006397	K14399	Cnidaria	no match
comp10384_c0_seq18	405	A7RG82	Protein_CLP1_homolog_	GO:0000166 GO:0005524 GO:0005634 GO:0006397	K14399	Cnidaria	no match
comp10384_c0_seq19	343	A7RG82	Protein_CLP1_homolog_	GO:0000166 GO:0005524 GO:0005634 GO:0006397	K14399	Cnidaria	no match
comp10384_c0_seq2	713				0		no match
comp10384_c0_seq20	343	A7RG82	Protein_CLP1_homolog_	GO:0000166 GO:0005524 GO:0005634 GO:0006397	K14399	Cnidaria	no match
comp10384_c0_seq21	331				0		no match
comp10384_c0_seq22	317				0		no match
comp10384_c0_seq23	312				0		no match
comp10384_c0_seq24	308	A7RG82	Protein_CLP1_homolog_	GO:0000166 GO:0005524 GO:0005634 GO:0006397	K14399	Cnidaria	symbB.v1.2.augustus.prot
comp10384_c0_seq25	293				0		no match
comp10384_c0_seq26	292	A7RG82	Protein_CLP1_homolog_	GO:0000166 GO:0005524 GO:0005634 GO:0006397	K14399	Cnidaria	symbB.v1.2.augustus.prot
comp10384_c0_seq27	291				0		no match
comp10384_c0_seq28	259	A7RG82	Protein_CLP1_homolog_	GO:0000166 GO:0005524 GO:0005634 GO:0006397	K14399	Cnidaria	symbB.v1.2.augustus.prot
comp10384_c0_seq29	259	A7RG82	Protein_CLP1_homolog_	GO:0000166 GO:0005524 GO:0005634 GO:0006397	K14399	Cnidaria	symbB.v1.2.augustus.prot
comp10384_c0_seq3	713				0		no match
comp10384_c0_seq4	709				0		no match
comp10384_c0_seq5	667	A7RG82	Protein_CLP1_homolog_	GO:0000166 GO:0005524 GO:0005634 GO:0006397	K14399	Cnidaria	symbB.v1.2.augustus.prot
comp10384_c0_seq6	648	A7RG82	Protein_CLP1_homolog_	GO:0000166 GO:0005524 GO:0005634 GO:0006397	K14399	Cnidaria	symbB.v1.2.augustus.prot
comp10384_c0_seq7	643	A7RG82	Protein_CLP1_homolog_	GO:0000166 GO:0005524 GO:0005634 GO:0006397	K14399	Cnidaria	symbB.v1.2.augustus.prot
comp10384_c0_seq8	592	A7RG82	Protein_CLP1_homolog_	GO:0000166 GO:0005524 GO:0005634 GO:0006397	K14399	Cnidaria	adi_v1.0.1.prot
comp10384_c0_seq9	473	A7RG82	Protein_CLP1_homolog_	GO:0000166 GO:0005524 GO:0005634 GO:0006397	K14399	Cnidaria	adi_v1.0.1.prot
comp103842_c0_seq1	464				0		no match
comp103843_c0_seq1	1132				0		no match
comp103843_c0_seq2	831				0		no match
comp103849_c0_seq1	368	T2M4C7	Beta-1,4-galactosyltransferase_7_		K00733	Cnidaria	symbB.v1.2.augustus.prot
comp103850_c0_seq1	2787	F0VNJ2	Putative_IQ_calmodulin-binding_motif_domain-containing_protein_		0	Bilateria	adi_v1.0.1.prot
comp103851_c0_seq1	201				0		no match
comp103868_c0_seq1	363				0		no match
comp103868_c0_seq2	329				0		no match
comp10388_c0_seq1	317				0		no match
comp103889_c0_seq1	911	K9WZR7	DnaJ-class_molecular_chaperone_with_C-terminal_Zn_finger_domain_		0	Bilateria	adi_v1.0.1.prot
comp103889_c0_seq2	824	K9WZR7	DnaJ-class_molecular_chaperone_with_C-terminal_Zn_finger_domain_		0	Bilateria	adi_v1.0.1.prot
comp103889_c0_seq3	597	K1Q742	Mitosis_inhibitor_protein_kinase_wee1_	GO:0003924 GO:0004672 GO:0005524 GO:0005525 GO:0006184 GO:0006468 GO:0016301 GO:0016310 GO:0016772	0	Cnidaria	adi_v1.0.1.prot
comp103889_c0_seq4	378	K1Q742	Mitosis_inhibitor_protein_kinase_wee1_	GO:0003924 GO:0004672 GO:0005524 GO:0005525 GO:0006184 GO:0006468 GO:0016301 GO:0016310 GO:0016772	0	Cnidaria	adi_v1.0.1.prot
comp103889_c0_seq5	219				0		no match
comp103895_c2_seq1	469				0		no match
comp103895_c2_seq2	319				0		no match
comp103895_c2_seq3	293				0		no match
comp103903_c0_seq1	1392				0		no match
comp103903_c0_seq2	1301				0		no match
comp103906_c0_seq1	1138	T2I4T4	Peropsin_		K04150	Bilateria	adi_v1.0.1.prot
comp103914_c0_seq1	361				0		no match
comp103919_c0_seq1	335				0	Oligohymenophorea	no match
comp103922_c0_seq1	725				0	Cnidaria	adi_v1.0.1.prot
comp103924_c0_seq1	754				0		no match
comp103926_c0_seq1	1570				0		no match
comp10393_c0_seq1	786				0	Cnidaria	adi_v1.0.1.prot
comp10393_c0_seq2	274				0	Cnidaria	no match
comp10393_c0_seq3	274				0	Cnidaria	no match
comp10393_c0_seq4	268				0	Cnidaria	no match
comp10393_c0_seq5	267				0	Cnidaria	no match
comp103930_c0_seq1	1566				0	Cnidaria	no match
comp103930_c0_seq2	1566				0	Cnidaria	no match
comp103930_c0_seq3	1316				0	Cnidaria	no match
comp103930_c0_seq4	1316				0	Cnidaria	no match
comp103930_c0_seq5	854				0	Cnidaria	no match
comp103930_c0_seq6	604				0	Cnidaria	no match
comp103930_c0_seq7	241				0	Cnidaria	no match
comp103931_c0_seq1	3176	M5UK41	Outer_membrane_adhesin_like_proteiin_		0		adi_v1.0.1.prot
comp103942_c0_seq1	341				K06819	Cnidaria	adi_v1.0.1.prot
comp103942_c0_seq2	204				0	Cnidaria	adi_v1.0.1.prot
comp103943_c0_seq1	420				0		no match
comp103946_c0_seq1	439	Q5HZL0	LOC496368_protein_	GO:0008270 GO:0046872	0	Bilateria	symbB.v1.2.augustus.prot
comp103955_c0_seq1	1037	K1QJL8	Alpha-mannosidase_2C1_	GO:0003824 GO:0004553 GO:0004559 GO:0005975 GO:0006013 GO:0008270 GO:0015923 GO:0030246	K01191	Cnidaria	adi_v1.0.1.prot
comp103956_c0_seq1	290				0		no match
comp103957_c0_seq1	350				0		no match
comp103957_c0_seq2	350				0		no match
comp103959_c0_seq1	674				0		no match
comp103960_c0_seq1	318				0		no match
comp103960_c0_seq2	205				0		no match
comp103972_c0_seq1	301				0		no match
comp103979_c0_seq1	344				0		no match
comp103980_c0_seq1	326				0		no match
comp103983_c0_seq1	1351	C3YX30	Arginyl-tRNA--protein_transferase_1_	GO:0004057 GO:0016598 GO:0016740 GO:0016746	K00685	Bilateria	adi_v1.0.1.prot
comp103984_c0_seq1	730	K4G0K7	Nucleoporin_Nup43_		K14305	Cnidaria	adi_v1.0.1.prot
comp104_c0_seq1	906				0		no match
comp104006_c0_seq1	258				0		no match
comp104006_c0_seq2	213				0		no match
comp104012_c0_seq1	955				0		adi_v1.0.1.prot
comp104016_c0_seq1	245	Q25677	Pod-EPPT_protein_(Fragment)_		0	Cnidaria	adi_v1.0.1.prot
comp104017_c0_seq1	230				0		no match
comp104019_c0_seq1	1135				0		no match
comp10402_c0_seq1	1395	P86854	Perlucin-like_protein_	GO:0005576 GO:0030246	K06560	Cnidaria	adi_v1.0.1.prot
comp10402_c0_seq2	1162				K06560	Cnidaria	adi_v1.0.1.prot
comp10402_c0_seq3	886	K3W4U1	Low_affinity_immunoglobulin_epsilon_Fc_receptor_membrane-bound_form_	GO:0030246	K06468	Cnidaria	adi_v1.0.1.prot
comp10402_c0_seq4	869	P86854	Perlucin-like_protein_	GO:0005576 GO:0030246	K06560	Cnidaria	adi_v1.0.1.prot
comp10402_c0_seq5	729	K3W4U1	Low_affinity_immunoglobulin_epsilon_Fc_receptor_membrane-bound_form_	GO:0030246	K06468	Cnidaria	adi_v1.0.1.prot
comp10402_c0_seq6	717	P86854	Perlucin-like_protein_	GO:0005576 GO:0030246	K06560	Cnidaria	adi_v1.0.1.prot
comp10402_c0_seq7	219	C9WVW1	Mannan-binding_lectin_(Precursor)_	GO:0030246	K06560	Bilateria	adi_v1.0.1.prot
comp104027_c0_seq1	1093	F6XXE6	Protein_Agl_(Fragment)_	GO:0003824 GO:0004133 GO:0004134 GO:0004135 GO:0005515 GO:0005634 GO:0005737 GO:0005977 GO:0005978 GO:0005980 GO:0016234 GO:0030247 GO:0031593	K01196	Deuterostomia	adi_v1.0.1.prot
comp104031_c0_seq1	267	Q7PTB5	AGAP007135-PA_	GO:0005622 GO:0008270 GO:0046872	0	Cnidaria	adi_v1.0.1.prot
comp104038_c0_seq1	1327	C5UQE6	Glycosyl_hydrolase,_family_5_	GO:0003824 GO:0004553 GO:0005975 GO:0016787 GO:0043169	0	Cnidaria	adi_v1.0.1.prot
comp104043_c0_seq1	793	C0HBG6	Ras-related_and_estrogen-regulated_growth_inhibitor_	GO:0000166 GO:0003924 GO:0005525 GO:0006184 GO:0007165 GO:0007264 GO:0016020	0	Cnidaria	adi_v1.0.1.prot
comp104044_c0_seq1	297				0		no match
comp104049_c0_seq1	989				0		no match
comp104050_c0_seq1	478				0		no match
comp104055_c0_seq1	829	Q66KA5	Protein_YIPF5_	GO:0000139 GO:0005783 GO:0005789 GO:0005794 GO:0006810 GO:0015031 GO:0016020 GO:0016021 GO:0016192	0	Cnidaria	adi_v1.0.1.prot
comp104063_c0_seq1	839				0		no match
comp104065_c0_seq1	708	Q3TDU5	Milk_fat_globule-EGF_factor_8_protein,_isoform_CRA_a_	GO:0001786 GO:0005178 GO:0005615 GO:0006910 GO:0006911 GO:0007155 GO:0008429 GO:0009897 GO:0019897 GO:0050766	0	Cnidaria	adi_v1.0.1.prot
comp104065_c0_seq2	476	Q1RLY9	Neuropilin_1a_	GO:0007155 GO:0016020	0	Cnidaria	adi_v1.0.1.prot
comp10407_c0_seq1	1840	Q28HY5	UPF0472_protein_C16orf72_homolog_		0	Cnidaria	adi_v1.0.1.prot
comp10408_c0_seq1	10735	G5BVJ4	Myosin-XVIIIa_	GO:0000166 GO:0003677 GO:0003774 GO:0005524 GO:0006259 GO:0008094 GO:0016459	K10362	Gnathostomata	adi_v1.0.1.prot
comp10408_c0_seq10	3111	S7ND09	Myosin-XVIIIa_		K10362	Deuterostomia	adi_v1.0.1.prot
comp10408_c0_seq11	2841	S7ND09	Myosin-XVIIIa_		K10362	Deuterostomia	adi_v1.0.1.prot
comp10408_c0_seq12	2449	K1QV80	Myosin-XVIIIa_	GO:0003774 GO:0005524 GO:0016459	K10362	Bilateria	symbB.v1.2.augustus.prot
comp10408_c0_seq13	2449	K1QV80	Myosin-XVIIIa_	GO:0003774 GO:0005524 GO:0016459	K10362	Bilateria	symbB.v1.2.augustus.prot
comp10408_c0_seq14	2137	K1QV80	Myosin-XVIIIa_	GO:0003774 GO:0005524 GO:0016459	K10362	Bilateria	adi_v1.0.1.prot
comp10408_c0_seq15	2137	K1QV80	Myosin-XVIIIa_	GO:0003774 GO:0005524 GO:0016459	K10362	Bilateria	adi_v1.0.1.prot
comp10408_c0_seq16	2059	K1QV80	Myosin-XVIIIa_	GO:0003774 GO:0005524 GO:0016459	K10362	Bilateria	adi_v1.0.1.prot
comp10408_c0_seq17	1125	K1QV80	Myosin-XVIIIa_	GO:0003774 GO:0005524 GO:0016459	K10362	Bilateria	adi_v1.0.1.prot
comp10408_c0_seq18	1028	G9KC52	Myosin_XVIIIA_(Fragment)_	GO:0003774 GO:0016459	K10362	Bilateria	adi_v1.0.1.prot
comp10408_c0_seq19	813	K1QV80	Myosin-XVIIIa_	GO:0003774 GO:0005524 GO:0016459	K10362	Bilateria	adi_v1.0.1.prot
comp10408_c0_seq2	7070	G5BVJ4	Myosin-XVIIIa_	GO:0000166 GO:0003677 GO:0003774 GO:0005524 GO:0006259 GO:0008094 GO:0016459	K10362	Gnathostomata	adi_v1.0.1.prot
comp10408_c0_seq20	700	K1QMP6	Myosin-XVIIIa_		K10362	Bilateria	adi_v1.0.1.prot
comp10408_c0_seq21	700	K1QMP6	Myosin-XVIIIa_		K10362	Bilateria	adi_v1.0.1.prot
comp10408_c0_seq22	662	B4NL14	GK14016_(Fragment)_	GO:0003774 GO:0016459	K10362	Bilateria	adi_v1.0.1.prot
comp10408_c0_seq23	631	B4NL14	GK14016_(Fragment)_	GO:0003774 GO:0016459	K10362	Bilateria	adi_v1.0.1.prot
comp10408_c0_seq24	628				0		no match
comp10408_c0_seq25	628				0		no match
comp10408_c0_seq26	430	K1QMP6	Myosin-XVIIIa_		0	Bilateria	no match
comp10408_c0_seq27	414	L7MIA5	Nucleoside_diphosphate_kinase_(Fragment)_		K00940	Cnidaria	no match
comp10408_c0_seq28	414	L7MIA5	Nucleoside_diphosphate_kinase_(Fragment)_		K00940	Cnidaria	no match
comp10408_c0_seq29	357				0		no match
comp10408_c0_seq3	6800	K9J0S2	Putative_myosin-xviiia_isoform_1_		K10362	Deuterostomia	adi_v1.0.1.prot
comp10408_c0_seq30	357				0		no match
comp10408_c0_seq31	226	E1ZXJ2	Myosin-XVIIIa_	GO:0003774 GO:0005524 GO:0016459	0	Neopterygii	adi_v1.0.1.prot
comp10408_c0_seq4	6776	S7ND09	Myosin-XVIIIa_		K10362	Deuterostomia	adi_v1.0.1.prot
comp10408_c0_seq5	6018	K1QV80	Myosin-XVIIIa_	GO:0003774 GO:0005524 GO:0016459	K10362	Bilateria	adi_v1.0.1.prot
comp10408_c0_seq6	4365	G3I7W5	Myosin-XVIIIa_	GO:0000166 GO:0003774 GO:0005524 GO:0016459	K00940	Cnidaria	adi_v1.0.1.prot
comp10408_c0_seq7	4088	G3I7W5	Myosin-XVIIIa_	GO:0000166 GO:0003774 GO:0005524 GO:0016459	K00940	Cnidaria	adi_v1.0.1.prot
comp10408_c0_seq8	3873	K9J0S2	Putative_myosin-xviiia_isoform_1_		K10362	Bilateria	adi_v1.0.1.prot
comp10408_c0_seq9	3647	K7D2K7	Myosin_XVIIIA_		K10362	Bilateria	adi_v1.0.1.prot
comp104088_c0_seq1	655	T2M4D6	PRKCA-binding_protein_		0	Cnidaria	adi_v1.0.1.prot
comp10409_c0_seq1	792				0		no match
comp10409_c0_seq2	531				0		no match
comp104090_c0_seq1	1146	K1RHF5	Exosome_complex_exonuclease_RRP46_	GO:0004527	K12590	Cnidaria	adi_v1.0.1.prot
comp104098_c0_seq1	668				0	Cnidaria	adi_v1.0.1.prot
comp104104_c0_seq1	239				0		no match
comp104108_c0_seq1	1471	C1C1V9	Metallophosphoesterase_1_	GO:0016787	0	Bilateria	adi_v1.0.1.prot
comp104108_c0_seq2	732				0		no match
comp10411_c0_seq1	979				0		no match
comp10411_c0_seq2	483				0		no match
comp104119_c0_seq1	328				0		no match
comp104120_c0_seq1	2407	K9INS8	Putative_phosphorylase_kinase_		K07190	Vertebrata	adi_v1.0.1.prot
comp104125_c0_seq1	524				0		no match
comp104128_c0_seq1	1019	R0JUJ6	Polypeptide_N-acetylgalactosaminyltransferase_2_(Fragment)_		K00710	Cnidaria	adi_v1.0.1.prot
comp104128_c0_seq2	958	L5K2T8	Polypeptide_N-acetylgalactosaminyltransferase_2_		K00710	Cnidaria	adi_v1.0.1.prot
comp104128_c0_seq3	577	R0JUJ6	Polypeptide_N-acetylgalactosaminyltransferase_2_(Fragment)_		K00710	Cnidaria	adi_v1.0.1.prot
comp104128_c0_seq4	405	M1ERH8	UDP-N-acetyl-alpha-D-galactosamine:polypeptide_N-acetylgalactosaminyltransferase-like_1_(Fragment)_		K00710	Craniata	adi_v1.0.1.prot
comp104128_c0_seq5	344	M1ES28	UDP-N-acetyl-alpha-D-galactosamine:polypeptide_N-acetylgalactosaminyltransferase_14_(Fragment)_		K00710	Cnidaria	adi_v1.0.1.prot
comp104138_c0_seq1	340				0		no match
comp10414_c0_seq1	1576	G5BTQ7	Succinyl-CoA_ligase_[ADP-forming]_subunit_beta,_mitochondrial_	GO:0003824 GO:0005524 GO:0008152 GO:0016874 GO:0046872	K01900	Cnidaria	adi_v1.0.1.prot
comp10415_c0_seq1	1389				0	Enterobacteriaceae	no match
comp10415_c0_seq2	947				0		no match
comp10415_c0_seq3	876				0		no match
[truncated: 63,536 more rows]
