# Supplementary material for: De Novo Assembly and Characterization of Four Anthozoan (Phylum Cnidaria) Transcriptomes
Source: G3 (Bethesda). 2015 Sep 17;5(11):2441–52. doi: 10.1534/g3.115.020164 (PMC4632063; doi:10.1534/g3.115.020164)
Supplement: Supporting Information [file supp_g3.115.020164_TableS7.xls]

## Sheet: F. scutaria
Table S7. Compiled annotation for F. scutaria transcriptome including transcript ID, UniProt, GO and KEGG annotation, and ribosomal RNA, mitochondrial DNA or taxa origin from local and NCBI database searches.
Sequence Name	Seq. Length	UniProt Match	UniProt Gene Description	GO Annotation	KEGG	NCBI Taxon Match	A.digitifera, Symbiodinium or no match	mtRNA (A. tenuis)	rRNA (N.vectensis)
comp130331_c0_seq1	335				#N/A				Nv_rRNA
comp56552_c0_seq1	477				0				Nv_rRNA
comp62919_c0_seq2	1856	Q9BV79	Trans-2-enoyl-CoA_reductase,_mitochondrial_(MECR)	GO:0000166 GO:0005102 GO:0005739 GO:0006629 GO:0006631 GO:0006633 GO:0008270 GO:0016491 GO:0019166 GO:0055114	#N/A	Teleostomi			Nv_rRNA
comp56578_c0_seq3	2485	Q9WTV0	Prolactin_regulatory_element-binding_protein_(Preb)	GO:0001077 GO:0003677 GO:0005634 GO:0005783 GO:0005789 GO:0006351 GO:0006355 GO:0006810 GO:0015031 GO:0016020 GO:0016021 GO:0016192	#N/A	Cnidaria			Nv_rRNA
comp58922_c0_seq1	1156				0				Nv_rRNA
comp140561_c0_seq1	580				0				Nv_rRNA
comp61160_c0_seq1	271				#N/A				Nv_rRNA
comp95382_c0_seq2	213				#N/A				Nv_rRNA
comp349681_c0_seq1	257				#N/A				Nv_rRNA
comp189401_c0_seq1	780	Q8NI08	Nuclear_receptor_coactivator_7_(NCOA7)	GO:0005515 GO:0005622 GO:0005634 GO:0006351 GO:0006355 GO:0016998 GO:0030374 GO:0035257 GO:0045944	0				Nv_rRNA
comp188780_c0_seq1	471				0				Nv_rRNA
comp176095_c0_seq1	453				0				Nv_rRNA
comp210454_c0_seq1	273				#N/A				Nv_rRNA
comp339046_c0_seq1	216				#N/A	Cnidaria			Nv_rRNA
comp755_c0_seq2	4194	J8X8E5	Cell_wall-associated_hydrolase_	GO:0016787	0	Burkholderiaceae			Nv_rRNA
comp2118_c0_seq4	1345	Q5F3Z3	Ubiquitin-conjugating_enzyme_E2_variant_2_(UBE2V2)	GO:0000729 GO:0005634 GO:0016881 GO:0031372	#N/A				Nv_rRNA
comp306_c0_seq32	3130	Q9Y297	F-box/WD_repeat-containing_protein_1A_(BTRC)	GO:0000209 GO:0000278 GO:0004842 GO:0005515 GO:0005634 GO:0005737 GO:0005829 GO:0006470 GO:0006511 GO:0007165 GO:0008013 GO:0016032 GO:0016055 GO:0016567 GO:0016874 GO:0019005 GO:0019048 GO:0030163 GO:0031145 GO:0031648 GO:0033598 GO:0042753 GO:0043122 GO:0043433 GO:0045309 GO:0045862 GO:0045879 GO:0045892 GO:0045893 GO:0046983 GO:0051437 GO:0051439 GO:0051726 GO:0060444 GO:0061136 GO:0071407	#N/A	Cnidaria			Nv_rRNA
comp280_c13_seq486	1494				#N/A	Cnidaria			Nv_rRNA
comp2118_c0_seq1	1851	Q5F3Z3	Ubiquitin-conjugating_enzyme_E2_variant_2_(UBE2V2)	GO:0000729 GO:0005634 GO:0016881 GO:0031372	K10704				Nv_rRNA
comp1363_c0_seq1	3443	P20072	Annexin_A7_(ANXA7)	GO:0005509 GO:0005544 GO:0005634 GO:0005635 GO:0005829 GO:0005886 GO:0006874 GO:0007599 GO:0008283 GO:0008360 GO:0009651 GO:0009992 GO:0031982 GO:0035176 GO:0048306	K17095	Cnidaria			Nv_rRNA
comp6_c0_seq2	856	Q8TGM6	Protein_TAR1_(TAR1)	GO:0003674 GO:0005739 GO:0043457	#N/A	Cnidaria			Nv_rRNA
comp487496_c0_seq1	224	B5M6G9	Tumor_differentially_expressed_protein_		#N/A	Bilateria			Nv_rRNA
comp755_c0_seq1	4194	J8X8E5	Cell_wall-associated_hydrolase_	GO:0016787	#N/A	Burkholderiaceae			Nv_rRNA
comp72_c0_seq1	1058				0				Nv_rRNA
comp5063_c0_seq1	513				0				Nv_rRNA
comp3169_c0_seq11	394	Q6P3H7	Histone-binding_protein_RBBP4_(rbbp4)	GO:0005634 GO:0006260 GO:0006338 GO:0006351 GO:0006355 GO:0007049 GO:0008094 GO:0016568 GO:0031497 GO:0033186 GO:0035098	#N/A	Bilateria			Nv_rRNA
comp2728_c0_seq1	596	Q0MQE7	NADH_dehydrogenase_[ubiquinone]_1_beta_subcomplex_subunit_8,_mitochondrial_(NDUFB8)	GO:0003954 GO:0005739 GO:0005743 GO:0005747 GO:0006120 GO:0008137 GO:0016020 GO:0016021 GO:0022900 GO:0070469	0	Cnidaria			Nv_rRNA
comp3757_c0_seq3	1764	P62332	ADP-ribosylation_factor_6_(Arf6)	GO:0000166 GO:0001726 GO:0001889 GO:0005525 GO:0005622 GO:0005737 GO:0005768 GO:0005769 GO:0005794 GO:0005886 GO:0005938 GO:0006810 GO:0006915 GO:0007264 GO:0007399 GO:0010008 GO:0015031 GO:0016020 GO:0016192 GO:0016358 GO:0030036 GO:0030154 GO:0030838 GO:0030866 GO:0031527 GO:0031529 GO:0031996 GO:0034394 GO:0035020 GO:0042995 GO:0051489 GO:0055037 GO:0060998 GO:0090004 GO:0090162	#N/A	Protostomia			Nv_rRNA
comp3757_c0_seq4	1547	P62332	ADP-ribosylation_factor_6_(Arf6)	GO:0000166 GO:0001726 GO:0001889 GO:0005525 GO:0005622 GO:0005737 GO:0005768 GO:0005769 GO:0005794 GO:0005886 GO:0005938 GO:0006810 GO:0006915 GO:0007264 GO:0007399 GO:0010008 GO:0015031 GO:0016020 GO:0016192 GO:0016358 GO:0030036 GO:0030154 GO:0030838 GO:0030866 GO:0031527 GO:0031529 GO:0031996 GO:0034394 GO:0035020 GO:0042995 GO:0051489 GO:0055037 GO:0060998 GO:0090004 GO:0090162	#N/A	Bilateria			Nv_rRNA
comp2728_c1_seq1	757	Q0MQE7	NADH_dehydrogenase_[ubiquinone]_1_beta_subcomplex_subunit_8,_mitochondrial_(NDUFB8)	GO:0003954 GO:0005739 GO:0005743 GO:0005747 GO:0006120 GO:0008137 GO:0016020 GO:0016021 GO:0022900 GO:0070469	0	Cnidaria			Nv_rRNA
comp2728_c0_seq2	596	Q0MQE7	NADH_dehydrogenase_[ubiquinone]_1_beta_subcomplex_subunit_8,_mitochondrial_(NDUFB8)	GO:0003954 GO:0005739 GO:0005743 GO:0005747 GO:0006120 GO:0008137 GO:0016020 GO:0016021 GO:0022900 GO:0070469	#N/A	Cnidaria			Nv_rRNA
comp5545_c0_seq8	1247				#N/A				Nv_rRNA
comp3169_c1_seq1	1224	Q5M7K4	Histone-binding_protein_RBBP4_(rbbp4)	GO:0005634 GO:0006260 GO:0006351 GO:0006355 GO:0007049 GO:0016568 GO:0031497 GO:0033186 GO:0035098	K10752	Elopocephala			Nv_rRNA
comp1897_c0_seq1	1467	R4Y493	Klebsiella_pneumoniae_subsp._rhinoscleromatis_strain_SB3432,_complete_genome_		0	Rhodospirillaceae			Nv_rRNA
comp1363_c0_seq2	1074	P83851	Inosine-uridine_preferring_nucleoside_hydrolase_(NSNH)	GO:0005509 GO:0005575 GO:0008152 GO:0008477 GO:0009117 GO:0016787 GO:0016798 GO:0016799 GO:0043101 GO:0045437 GO:0046872 GO:0047724	#N/A	Cnidaria			Nv_rRNA
comp2118_c0_seq2	1746	Q5F3Z3	Ubiquitin-conjugating_enzyme_E2_variant_2_(UBE2V2)	GO:0000729 GO:0005634 GO:0016881 GO:0031372	#N/A				Nv_rRNA
comp306_c0_seq45	1022	Q9Y297	F-box/WD_repeat-containing_protein_1A_(BTRC)	GO:0000209 GO:0000278 GO:0004842 GO:0005515 GO:0005634 GO:0005737 GO:0005829 GO:0006470 GO:0006511 GO:0007165 GO:0008013 GO:0016032 GO:0016055 GO:0016567 GO:0016874 GO:0019005 GO:0019048 GO:0030163 GO:0031145 GO:0031648 GO:0033598 GO:0042753 GO:0043122 GO:0043433 GO:0045309 GO:0045862 GO:0045879 GO:0045892 GO:0045893 GO:0046983 GO:0051437 GO:0051439 GO:0051726 GO:0060444 GO:0061136 GO:0071407	#N/A	Cnidaria			Nv_rRNA
comp280_c13_seq497	1480				#N/A	Cnidaria			Nv_rRNA
comp3169_c0_seq10	394	Q6P3H7	Histone-binding_protein_RBBP4_(rbbp4)	GO:0005634 GO:0006260 GO:0006338 GO:0006351 GO:0006355 GO:0007049 GO:0008094 GO:0016568 GO:0031497 GO:0033186 GO:0035098	#N/A	Bilateria			Nv_rRNA
comp5545_c0_seq3	1563				#N/A				Nv_rRNA
comp2118_c0_seq3	1740	Q5F3Z3	Ubiquitin-conjugating_enzyme_E2_variant_2_(UBE2V2)	GO:0000729 GO:0005634 GO:0016881 GO:0031372	#N/A				Nv_rRNA
comp306_c0_seq33	2975	Q9Y297	F-box/WD_repeat-containing_protein_1A_(BTRC)	GO:0000209 GO:0000278 GO:0004842 GO:0005515 GO:0005634 GO:0005737 GO:0005829 GO:0006470 GO:0006511 GO:0007165 GO:0008013 GO:0016032 GO:0016055 GO:0016567 GO:0016874 GO:0019005 GO:0019048 GO:0030163 GO:0031145 GO:0031648 GO:0033598 GO:0042753 GO:0043122 GO:0043433 GO:0045309 GO:0045862 GO:0045879 GO:0045892 GO:0045893 GO:0046983 GO:0051437 GO:0051439 GO:0051726 GO:0060444 GO:0061136 GO:0071407	#N/A	Cnidaria			Nv_rRNA
comp3757_c0_seq2	1764	P62332	ADP-ribosylation_factor_6_(Arf6)	GO:0000166 GO:0001726 GO:0001889 GO:0005525 GO:0005622 GO:0005737 GO:0005768 GO:0005769 GO:0005794 GO:0005886 GO:0005938 GO:0006810 GO:0006915 GO:0007264 GO:0007399 GO:0010008 GO:0015031 GO:0016020 GO:0016192 GO:0016358 GO:0030036 GO:0030154 GO:0030838 GO:0030866 GO:0031527 GO:0031529 GO:0031996 GO:0034394 GO:0035020 GO:0042995 GO:0051489 GO:0055037 GO:0060998 GO:0090004 GO:0090162	#N/A	Protostomia			Nv_rRNA
comp2092_c0_seq1	244				#N/A				Nv_rRNA
comp3757_c0_seq1	3156	P62332	ADP-ribosylation_factor_6_(Arf6)	GO:0000166 GO:0001726 GO:0001889 GO:0005525 GO:0005622 GO:0005737 GO:0005768 GO:0005769 GO:0005794 GO:0005886 GO:0005938 GO:0006810 GO:0006915 GO:0007264 GO:0007399 GO:0010008 GO:0015031 GO:0016020 GO:0016192 GO:0016358 GO:0030036 GO:0030154 GO:0030838 GO:0030866 GO:0031527 GO:0031529 GO:0031996 GO:0034394 GO:0035020 GO:0042995 GO:0051489 GO:0055037 GO:0060998 GO:0090004 GO:0090162	K07941	Bilateria			Nv_rRNA
comp280_c13_seq341	1933				#N/A	Cnidaria			Nv_rRNA
comp6_c0_seq1	1607	Q8TGM6	Protein_TAR1_(TAR1)	GO:0003674 GO:0005739 GO:0043457	0	Cnidaria			Nv_rRNA
comp6598_c1_seq19	218				#N/A				Nv_rRNA
comp8561_c0_seq10	3101	Q5RB75	NudC_domain-containing_protein_3_(NUDCD3)	T2MA20	#N/A	Cnidaria			Nv_rRNA
comp8561_c0_seq1	3456	Q5RB75	NudC_domain-containing_protein_3_(NUDCD3)	T2MA20	0	Cnidaria			Nv_rRNA
comp8561_c0_seq17	2746	Q5RB75	NudC_domain-containing_protein_3_(NUDCD3)	T2MA20	#N/A	Cnidaria			Nv_rRNA
comp8561_c0_seq8	3412	Q5RB75	NudC_domain-containing_protein_3_(NUDCD3)	G5BIK7	#N/A	Cnidaria			Nv_rRNA
comp8561_c0_seq15	3079	Q5RB75	NudC_domain-containing_protein_3_(NUDCD3)	G5BIK7	#N/A	Cnidaria			Nv_rRNA
comp8561_c0_seq5	3434	Q5RB75	NudC_domain-containing_protein_3_(NUDCD3)	G5BIK7	#N/A	Cnidaria			Nv_rRNA
comp6598_c1_seq9	333				#N/A				Nv_rRNA
comp7792_c0_seq1	972				0				Nv_rRNA
comp8561_c0_seq3	3434	Q5RB75	NudC_domain-containing_protein_3_(NUDCD3)	G5BIK7	#N/A	Cnidaria			Nv_rRNA
comp8561_c0_seq13	3079	Q5RB75	NudC_domain-containing_protein_3_(NUDCD3)	G5BIK7	#N/A	Cnidaria			Nv_rRNA
comp8561_c0_seq18	2746	Q5RB75	NudC_domain-containing_protein_3_(NUDCD3)	T2MA20	#N/A	Cnidaria			Nv_rRNA
comp8561_c0_seq11	3101	Q5RB75	NudC_domain-containing_protein_3_(NUDCD3)	T2MA20	#N/A	Cnidaria			Nv_rRNA
comp8561_c0_seq9	3101	Q5RB75	NudC_domain-containing_protein_3_(NUDCD3)	T2MA20	#N/A	Cnidaria			Nv_rRNA
comp6598_c1_seq18	232				#N/A				Nv_rRNA
comp8561_c0_seq2	3456	Q5RB75	NudC_domain-containing_protein_3_(NUDCD3)	T2MA20	#N/A	Cnidaria			Nv_rRNA
comp8561_c0_seq7	3412	Q5RB75	NudC_domain-containing_protein_3_(NUDCD3)	G5BIK7	#N/A	Cnidaria			Nv_rRNA
comp8561_c0_seq14	3079	Q5RB75	NudC_domain-containing_protein_3_(NUDCD3)	G5BIK7	#N/A	Cnidaria			Nv_rRNA
comp8063_c1_seq1	670	Q5RCG9	Prefoldin_subunit_3_(VBP1)	GO:0005634 GO:0005737 GO:0006457 GO:0016272 GO:0043231 GO:0051082	0	Cnidaria			Nv_rRNA
comp8561_c0_seq6	3434	Q5RB75	NudC_domain-containing_protein_3_(NUDCD3)	G5BIK7	#N/A	Cnidaria			Nv_rRNA
comp8561_c0_seq16	3079	Q5RB75	NudC_domain-containing_protein_3_(NUDCD3)	G5BIK7	#N/A	Cnidaria			Nv_rRNA
comp8753_c0_seq1	314				#N/A				Nv_rRNA
comp8561_c0_seq12	3101	Q5RB75	NudC_domain-containing_protein_3_(NUDCD3)	T2MA20	#N/A	Cnidaria			Nv_rRNA
comp3497_c4_seq30	294				#N/A				Nv_rRNA
comp8561_c0_seq4	3434	Q5RB75	NudC_domain-containing_protein_3_(NUDCD3)	G5BIK7	#N/A	Cnidaria			Nv_rRNA
comp11222_c0_seq1	2248	Q5ZMV7	WD_repeat-containing_protein_82_(WDR82)	GO:0005634	K14962	Cnidaria			Nv_rRNA
comp13956_c0_seq5	1287	A7UVG2	AGAP011825-PA_		#N/A	Bilateria			Nv_rRNA
comp13956_c0_seq3	1312	A7UVG2	AGAP011825-PA_		#N/A	Bilateria			Nv_rRNA
comp16568_c0_seq2	430				#N/A				Nv_rRNA
comp14127_c0_seq4	661	Q86U44	N6-adenosine-methyltransferase_70_kDa_subunit_(METTL3)	GO:0001510 GO:0003723 GO:0005634 GO:0005654 GO:0006139 GO:0008168 GO:0010467 GO:0016422 GO:0016607 GO:0016740 GO:0032259	#N/A	Chordata			Nv_rRNA
comp16568_c0_seq4	395				#N/A				Nv_rRNA
comp12106_c0_seq3	1662	Q923Q2	StAR-related_lipid_transfer_protein_13_(Stard13)	GO:0005096 GO:0005622 GO:0005737 GO:0005739 GO:0005811 GO:0007049 GO:0007165 GO:0016020 GO:0031966 GO:0043547	#N/A	Cnidaria			Nv_rRNA
comp14127_c0_seq6	496	Q8C3P7	N6-adenosine-methyltransferase_70_kDa_subunit_(Mettl3)	GO:0001510 GO:0001734 GO:0003723 GO:0005634 GO:0006139 GO:0008168 GO:0016422 GO:0016556 GO:0016607 GO:0016740 GO:0032259	#N/A	Elopocephala			Nv_rRNA
comp12106_c0_seq1	3175	Q923Q2	StAR-related_lipid_transfer_protein_13_(Stard13)	GO:0005096 GO:0005622 GO:0005737 GO:0005739 GO:0005811 GO:0007049 GO:0007165 GO:0016020 GO:0031966 GO:0043547	0	Cnidaria			Nv_rRNA
comp13817_c0_seq14	470				#N/A				Nv_rRNA
comp16568_c0_seq1	450				0				Nv_rRNA
comp13956_c0_seq4	1306	A7UVG2	AGAP011825-PA_		#N/A	Bilateria			Nv_rRNA
comp16568_c0_seq3	415				#N/A				Nv_rRNA
comp12106_c0_seq9	885				#N/A				Nv_rRNA
comp12106_c0_seq2	3069	Q923Q2	StAR-related_lipid_transfer_protein_13_(Stard13)	GO:0005096 GO:0005622 GO:0005737 GO:0005739 GO:0005811 GO:0007049 GO:0007165 GO:0016020 GO:0031966 GO:0043547	#N/A	Cnidaria			Nv_rRNA
comp13956_c0_seq2	1331	A7UVG2	AGAP011825-PA_		#N/A	Bilateria			Nv_rRNA
comp12106_c0_seq10	885				#N/A				Nv_rRNA
comp14127_c0_seq7	464	Q8C3P7	N6-adenosine-methyltransferase_70_kDa_subunit_(Mettl3)	GO:0001510 GO:0001734 GO:0003723 GO:0005634 GO:0006139 GO:0008168 GO:0016422 GO:0016556 GO:0016607 GO:0016740 GO:0032259	#N/A	Elopocephala			Nv_rRNA
comp24952_c0_seq2	2406	Q8BL48	RING_finger_protein_unkempt_homolog_(Unk)	GO:0003676 GO:0005575 GO:0005634 GO:0008150 GO:0008270 GO:0046872	#N/A	Bilateria			Nv_rRNA
comp21451_c0_seq1	427				0				Nv_rRNA
comp24952_c0_seq3	2389	Q8BL48	RING_finger_protein_unkempt_homolog_(Unk)	GO:0003676 GO:0005575 GO:0005634 GO:0008150 GO:0008270 GO:0046872	#N/A	Bilateria			Nv_rRNA
comp17232_c0_seq2	521				#N/A				Nv_rRNA
comp17540_c0_seq1	2047				0	Bacteroidales			Nv_rRNA
comp18074_c0_seq1	413				0				Nv_rRNA
comp19870_c0_seq1	220				#N/A				Nv_rRNA
comp39196_c0_seq7	265				#N/A				Nv_rRNA
comp38663_c0_seq1	476				0				Nv_rRNA
comp52443_c0_seq1	1489	P08640	Flocculation_protein_FLO11_(MUC1)	GO:0000128 GO:0001403 GO:0003674 GO:0005576 GO:0005618 GO:0005886 GO:0005935 GO:0007124 GO:0016020 GO:0016337 GO:0030447 GO:0031225 GO:0042710	0	Ascomycota			Nv_rRNA
comp41510_c0_seq1	358				#N/A				Nv_rRNA
comp39196_c0_seq3	2364	Q17I16	WD_repeat-containing_protein_on_Y_chromosome_(WDY)	GO:0003674 GO:0005509 GO:0005575 GO:0008150	#N/A	Cnidaria			Nv_rRNA
comp47328_c0_seq1	425				0				Nv_rRNA
comp39196_c0_seq5	467				#N/A				Nv_rRNA
comp32156_c0_seq1	269				#N/A				Nv_rRNA
comp24885_c0_seq9	599				#N/A				Nv_rRNA
comp32102_c0_seq1	2551	Q28084	Collagen_alpha-3(IV)_chain_(Fragment)_(COL4A3)	GO:0005201 GO:0005576 GO:0005578 GO:0005581 GO:0005604 GO:0007155	K06237	Chordata			Nv_rRNA
comp24885_c1_seq11	321				#N/A				Nv_rRNA
comp29069_c0_seq1	624				0				Nv_rRNA
comp24885_c0_seq12	511				#N/A				Nv_rRNA
comp28462_c0_seq1	455				0				Nv_rRNA
comp24952_c0_seq1	2504	Q8BL48	RING_finger_protein_unkempt_homolog_(Unk)	GO:0003676 GO:0005575 GO:0005634 GO:0008150 GO:0008270 GO:0046872	0	Bilateria			Nv_rRNA
comp34357_c0_seq1	363				#N/A				Nv_rRNA
comp32959_c0_seq1	239				#N/A				Nv_rRNA
comp25723_c0_seq2	4074	Q803R5	Cap-specific_mRNA_(nucleoside-2'-O-)-methyltransferase_1_(ftsjd2)	GO:0003676 GO:0004483 GO:0005634 GO:0006370 GO:0006397 GO:0008168 GO:0016740 GO:0032259 GO:0080009	#N/A	Teleostomi			Nv_rRNA
comp82074_c0_seq2	406				#N/A				Nv_rRNA
comp82954_c0_seq1	1027				0				Nv_rRNA
comp86358_c0_seq1	548				0				Nv_rRNA
comp95382_c0_seq1	241				#N/A				Nv_rRNA
comp75438_c0_seq1	811	Q76IK7	Pol-like_protein_	GO:0003723 GO:0003964 GO:0006278	0	Bilateria			Nv_rRNA
comp56578_c0_seq2	2485	Q9WTV0	Prolactin_regulatory_element-binding_protein_(Preb)	GO:0001077 GO:0003677 GO:0005634 GO:0005783 GO:0005789 GO:0006351 GO:0006355 GO:0006810 GO:0015031 GO:0016020 GO:0016021 GO:0016192	#N/A	Cnidaria			Nv_rRNA
comp68412_c0_seq1	246				#N/A				Nv_rRNA
comp92173_c0_seq1	1016				0				Nv_rRNA
comp62919_c0_seq1	1869	Q9BV79	Trans-2-enoyl-CoA_reductase,_mitochondrial_(MECR)	GO:0000166 GO:0005102 GO:0005739 GO:0006629 GO:0006631 GO:0006633 GO:0008270 GO:0016491 GO:0019166 GO:0055114	K07512	Teleostomi			Nv_rRNA
comp92173_c0_seq2	1016				#N/A				Nv_rRNA
comp67952_c0_seq1	258				#N/A				Nv_rRNA
comp39196_c0_seq6	467				#N/A				Nv_rRNA
comp3_c0_seq4	1704				#N/A			At_mt
comp7_c0_seq2	3291	F8UM09	NADH-ubiquinone_oxidoreductase_chain_1_	GO:0005739 GO:0005886 GO:0016020 GO:0016021 GO:0016491 GO:0016655 GO:0048038 GO:0050136 GO:0055114	#N/A	Cnidaria		At_mt
comp256_c0_seq1	1790	O47495	NADH-ubiquinone_oxidoreductase_chain_2_(ND2)	GO:0005739 GO:0005743 GO:0008137 GO:0016020 GO:0016021 GO:0016491 GO:0022900 GO:0042773 GO:0055114 GO:0070469	K00343	Cnidaria		At_mt
comp189_c0_seq2	2759	O47497	NADH-ubiquinone_oxidoreductase_chain_4_(ND4)	GO:0005739 GO:0008137 GO:0016020 GO:0016021 GO:0016491 GO:0022900 GO:0031966 GO:0042773 GO:0055114 GO:0070469	#N/A	Cnidaria		At_mt
comp3_c0_seq1	3651				#N/A			At_mt
comp189_c0_seq1	2783	O47497	NADH-ubiquinone_oxidoreductase_chain_4_(ND4)	GO:0005739 GO:0008137 GO:0016020 GO:0016021 GO:0016491 GO:0022900 GO:0031966 GO:0042773 GO:0055114 GO:0070469	K00342	Cnidaria		At_mt
comp7_c0_seq4	1997	Q35099	NADH-ubiquinone_oxidoreductase_chain_5_(ND5)	GO:0005739 GO:0005743 GO:0008137 GO:0016020 GO:0016021 GO:0016491 GO:0022900 GO:0042773 GO:0055114 GO:0070469	#N/A	Cnidaria		At_mt
comp17_c0_seq1	2576	Q35101	Cytochrome_c_oxidase_subunit_1_(COI)	GO:0004129 GO:0005506 GO:0005507 GO:0005739 GO:0005743 GO:0005886 GO:0006119 GO:0006810 GO:0009055 GO:0009060 GO:0016020 GO:0016021 GO:0016491 GO:0020037 GO:0022900 GO:0046872 GO:0055114 GO:0070469	K02256	Cnidaria		At_mt
comp1906_c0_seq1	1700	D5H0H3	PG1_protein,_homology_to_Homo_sapiens_		0	Lactobacillaceae		At_mt
comp189_c0_seq3	2742	O47497	NADH-ubiquinone_oxidoreductase_chain_4_(ND4)	GO:0005739 GO:0008137 GO:0016020 GO:0016021 GO:0016491 GO:0022900 GO:0031966 GO:0042773 GO:0055114 GO:0070469	#N/A	Cnidaria		At_mt
comp3_c0_seq2	3651				0			At_mt
comp7_c0_seq1	8789	Q35099	NADH-ubiquinone_oxidoreductase_chain_5_(ND5)	GO:0005739 GO:0005743 GO:0008137 GO:0016020 GO:0016021 GO:0016491 GO:0022900 GO:0042773 GO:0055114 GO:0070469	K00341	Cnidaria		At_mt
comp3_c0_seq3	3447				#N/A			At_mt
comp7_c0_seq3	3291	F8UM09	NADH-ubiquinone_oxidoreductase_chain_1_	GO:0005739 GO:0005886 GO:0016020 GO:0016021 GO:0016491 GO:0016655 GO:0048038 GO:0050136 GO:0055114	#N/A	Cnidaria		At_mt
comp7_c0_seq5	1974	Q35099	NADH-ubiquinone_oxidoreductase_chain_5_(ND5)	GO:0005739 GO:0005743 GO:0008137 GO:0016020 GO:0016021 GO:0016491 GO:0022900 GO:0042773 GO:0055114 GO:0070469	#N/A	Cnidaria		At_mt
comp8918_c0_seq1	1398				0			At_mt
comp109035_c0_seq1	1625	Q8BW00	Probable_peptidyl-tRNA_hydrolase_(Ptrh1)	GO:0004045 GO:0005739 GO:0016787	K01056	Cnidaria	adi_v1.0.1.prot
comp171548_c0_seq1	547	Q9W0Y8	Sodium_channel_protein_60E_(NaCP60E)	GO:0001518 GO:0005216 GO:0005244 GO:0005248 GO:0005272 GO:0005886 GO:0006810 GO:0006811 GO:0006814 GO:0007608 GO:0016020 GO:0016021 GO:0022843 GO:0034765 GO:0035725 GO:0042048 GO:0050896 GO:0055085	K04836	Cnidaria	adi_v1.0.1.prot
comp142665_c0_seq1	633				0		adi_v1.0.1.prot
comp119131_c0_seq1	342	E9Q555	E3_ubiquitin-protein_ligase_RNF213_(Rnf213)	GO:0000166 GO:0004842 GO:0005737 GO:0006200 GO:0008270 GO:0016567 GO:0016874 GO:0016887 GO:0017111 GO:0046872 GO:0051865	#N/A	Bilateria	adi_v1.0.1.prot
comp127220_c0_seq1	883	Q80VF6	Protein_FAM181B_(Fam181b)		0	Cnidaria	adi_v1.0.1.prot
comp161157_c0_seq1	779				0	Bilateria	adi_v1.0.1.prot
comp141011_c0_seq1	395	Q15485	Ficolin-2_(FCN2)	GO:0001867 GO:0003823 GO:0005102 GO:0005509 GO:0005576 GO:0005581 GO:0005615 GO:0007165 GO:0008228 GO:0030246 GO:0045087 GO:0048306	#N/A	Cnidaria	adi_v1.0.1.prot
comp126225_c0_seq7	1070				#N/A	Bilateria	adi_v1.0.1.prot
comp100807_c0_seq1	494	Q96PQ7	Kelch-like_protein_5_(KLHL5)	GO:0003674 GO:0003779 GO:0005737 GO:0005856 GO:0008150	K10446	Cnidaria	adi_v1.0.1.prot
comp113843_c0_seq1	313	Q16880	2-hydroxyacylsphingosine_1-beta-galactosyltransferase_(UGT8)	GO:0002175 GO:0003851 GO:0006629 GO:0006665 GO:0006682 GO:0007010 GO:0007417 GO:0007422 GO:0008088 GO:0008152 GO:0008489 GO:0016020 GO:0016021 GO:0016740 GO:0016757 GO:0016758 GO:0030913 GO:0048812	#N/A	Cnidaria	adi_v1.0.1.prot
comp170270_c0_seq1	1728				0	Cnidaria	adi_v1.0.1.prot
comp137578_c0_seq1	1102				0		adi_v1.0.1.prot
comp120881_c0_seq4	402				#N/A		adi_v1.0.1.prot
comp153695_c0_seq1	1145	C7C206	Gag-Pol_polyprotein_	GO:0003676 GO:0008270 GO:0015074	0	Chordata	adi_v1.0.1.prot
comp144042_c0_seq1	292	D5EWV0	Tetratricopeptide_repeat_protein_		#N/A	Bacteroidales	adi_v1.0.1.prot
comp149448_c0_seq1	283				#N/A	Bilateria	adi_v1.0.1.prot
comp126225_c0_seq3	1514	P35749	Myosin-11_(MYH11)	GO:0000166 GO:0001725 GO:0003774 GO:0003779 GO:0005516 GO:0005524 GO:0005829 GO:0005859 GO:0006936 GO:0006939 GO:0007411 GO:0008307 GO:0016459 GO:0030241 GO:0030485 GO:0032982 GO:0042470 GO:0048251 GO:0048739	#N/A	Bilateria	adi_v1.0.1.prot
comp149836_c0_seq3	788	A7S4N4	Probable_serine_incorporator_(serinc)	GO:0005783 GO:0005789 GO:0006629 GO:0008654 GO:0016020 GO:0016021	#N/A	Cnidaria	adi_v1.0.1.prot
comp158350_c0_seq1	730	V5HMG6	Putative_p2x_purinoceptor_(Fragment)_		0	Cnidaria	adi_v1.0.1.prot
comp133088_c0_seq1	648	Q90752	Bone_morphogenetic_protein_4_(BMP4)	GO:0001503 GO:0005125 GO:0005576 GO:0005615 GO:0007275 GO:0008083 GO:0008283 GO:0030154 GO:0040007 GO:0048704 GO:0051216 GO:0060197 GO:0060675 GO:0071729 GO:0072138 GO:0072198	0		adi_v1.0.1.prot
comp99819_c0_seq1	219	P35440	Thrombospondin-2_(THBS2)	GO:0005509 GO:0005576 GO:0007155 GO:0008201	#N/A	Cnidaria	adi_v1.0.1.prot
comp100017_c0_seq1	1999	P29119	Furin-1_(furin)	GO:0004252 GO:0006508 GO:0008233 GO:0008236 GO:0016020 GO:0016021 GO:0016787	K01349	Elopocephala	adi_v1.0.1.prot
comp155231_c0_seq1	1495	Q8R508	Protocadherin_Fat_3_(Fat3)	GO:0005509 GO:0005886 GO:0007155 GO:0007156 GO:0007275 GO:0016020 GO:0016021	K16506	Cnidaria	adi_v1.0.1.prot
comp126306_c0_seq1	1035				0		adi_v1.0.1.prot
comp110358_c0_seq1	622	Q8NDA2	Hemicentin-2_(HMCN2)	GO:0005509 GO:0005576 GO:0005578 GO:0050896	0	Cnidaria	adi_v1.0.1.prot
comp123581_c0_seq1	812	P25962	Beta-3_adrenergic_receptor_(Adrb3)	GO:0002024 GO:0002025 GO:0004871 GO:0004930 GO:0004935 GO:0004939 GO:0005634 GO:0005886 GO:0007165 GO:0007186 GO:0007189 GO:0007190 GO:0007568 GO:0009409 GO:0015052 GO:0016020 GO:0016021 GO:0031649 GO:0031699 GO:0040015 GO:0042755 GO:0042803 GO:0043235 GO:0043410 GO:0050873 GO:0051379 GO:0051380 GO:0071875	K04141	Cnidaria	adi_v1.0.1.prot
comp133178_c0_seq1	1513	Q4PZA2	Endothelin-converting_enzyme_1_(Ece1)	GO:0001666 GO:0001921 GO:0004175 GO:0004222 GO:0005768 GO:0005769 GO:0005794 GO:0005886 GO:0006508 GO:0006915 GO:0007507 GO:0008233 GO:0008237 GO:0009897 GO:0009986 GO:0010814 GO:0010815 GO:0010816 GO:0016020 GO:0016021 GO:0016485 GO:0016486 GO:0016787 GO:0030141 GO:0031982 GO:0033093 GO:0034959 GO:0042447 GO:0042733 GO:0042803 GO:0043583 GO:0045745 GO:0046872 GO:0048471 GO:0060037	K01415	Cnidaria	adi_v1.0.1.prot
comp139294_c0_seq3	292	O27273	L-sulfolactate_dehydrogenase_(comC)	GO:0005737 GO:0008152 GO:0016491 GO:0019295 GO:0055114	#N/A	Bilateria	adi_v1.0.1.prot
comp101478_c0_seq1	1236	Q5R655	Pentatricopeptide_repeat-containing_protein_1_(PTCD1)	GO:0000049 GO:0005739 GO:0005759 GO:0008033 GO:0042780	K17710	Bilateria	adi_v1.0.1.prot
comp99941_c0_seq1	487	P48746	Anion_exchange_protein_2_(SLC4A2)	GO:0005215 GO:0005452 GO:0006810 GO:0006811 GO:0006820 GO:0008509 GO:0015297 GO:0015301 GO:0016020 GO:0016021	K13855	Cnidaria	adi_v1.0.1.prot
comp149582_c0_seq1	594				0	Bilateria	adi_v1.0.1.prot
comp147432_c0_seq1	1295	Q9P2E3	NFX1-type_zinc_finger-containing_protein_1_(ZNFX1)	GO:0046872	0	Bilateria	adi_v1.0.1.prot
comp126458_c0_seq1	481	O60662	Kelch_repeat_and_BTB_domain-containing_protein_10_(KBTBD10)	GO:0001726 GO:0005634 GO:0005730 GO:0005737 GO:0005813 GO:0005856 GO:0005886 GO:0006941 GO:0016567 GO:0031143 GO:0031275 GO:0042995	K10473	Cnidaria	adi_v1.0.1.prot
comp149581_c0_seq4	332	Q8CDN9	Leucine-rich_repeat-containing_protein_9_(Lrrc9)	GO:0003674 GO:0005575 GO:0008150	#N/A	Cnidaria	adi_v1.0.1.prot
comp111878_c0_seq1	2544	T2M5U7	Methyltransferase-like_protein_22_(Fragment)_		0		adi_v1.0.1.prot
comp157883_c0_seq2	1726	O88871	Gamma-aminobutyric_acid_type_B_receptor_subunit_2_(Gabbr2)	GO:0004871 GO:0004930 GO:0004965 GO:0005737 GO:0005886 GO:0007165 GO:0007186 GO:0007214 GO:0016020 GO:0016021 GO:0030054 GO:0043005 GO:0045202 GO:0045211	K04615	Cnidaria	adi_v1.0.1.prot
comp128033_c0_seq2	467				#N/A		adi_v1.0.1.prot
comp128737_c0_seq2	715				#N/A		adi_v1.0.1.prot
comp162125_c0_seq1	905	Q9CPU9	Probable_low_affinity_copper_uptake_protein_2_(Slc31a2)	GO:0003674 GO:0005375 GO:0005575 GO:0006810 GO:0006811 GO:0006825 GO:0008150 GO:0016020 GO:0016021 GO:0035434	0	Cnidaria	adi_v1.0.1.prot
comp151771_c0_seq1	823	P35556	Fibrillin-2_(FBN2)	GO:0001527 GO:0005201 GO:0005509 GO:0005576 GO:0005578 GO:0009653 GO:0030326 GO:0030501 GO:0035108 GO:0035583 GO:0045669 GO:0060346	0	Protostomia	adi_v1.0.1.prot
comp149870_c0_seq1	672	A1L1W9	Monocarboxylate_transporter_10_(slc16a10)	GO:0005886 GO:0016020 GO:0016021 GO:0055085	K08187	Cnidaria	adi_v1.0.1.prot
comp166516_c0_seq1	632				0		adi_v1.0.1.prot
comp171399_c0_seq1	382				#N/A		adi_v1.0.1.prot
comp173454_c0_seq1	232				#N/A		adi_v1.0.1.prot
comp118843_c0_seq1	517	Q2PZL6	Protocadherin_Fat_4_(Fat4)	GO:0005509 GO:0005886 GO:0007155 GO:0007156 GO:0016020 GO:0016021	K16669	Cnidaria	adi_v1.0.1.prot
comp139751_c0_seq1	742	Q9P225	Dynein_heavy_chain_2,_axonemal_(DNAH2)	GO:0000166 GO:0001539 GO:0003774 GO:0003777 GO:0005524 GO:0005737 GO:0005856 GO:0005858 GO:0005874 GO:0005929 GO:0006200 GO:0007018 GO:0016887 GO:0017111 GO:0030286 GO:0035085 GO:0042995	K10408	Cnidaria	adi_v1.0.1.prot
comp146947_c0_seq1	694	P57681	Farnesylcysteine_lyase_(FLCY)	GO:0001735 GO:0005764 GO:0005773 GO:0005774 GO:0009738 GO:0016491 GO:0016670 GO:0030327 GO:0030328 GO:0042744 GO:0045338 GO:0055114	K05906	Cnidaria	adi_v1.0.1.prot
comp164490_c0_seq1	390	Q6YKA8	Protein_E(sev)2B_(drk)	GO:0004871 GO:0005070 GO:0005886 GO:0007165 GO:0016020	#N/A	Mandibulata	adi_v1.0.1.prot
comp104592_c0_seq1	955	Q8C206	Probable_G-protein_coupled_receptor_157_(Gpr157)	GO:0003674 GO:0004871 GO:0004888 GO:0004930 GO:0005575 GO:0005886 GO:0007165 GO:0007166 GO:0007186 GO:0008150 GO:0016020 GO:0016021	K08467	Cnidaria	adi_v1.0.1.prot
comp163156_c0_seq1	371				#N/A	Cnidaria	adi_v1.0.1.prot
comp146461_c0_seq1	376	T2MEW6	Biotin--protein_ligase_(Fragment)_		#N/A	Cnidaria	adi_v1.0.1.prot
comp160920_c0_seq4	1682	Q5YLM1	Sn1-specific_diacylglycerol_lipase_alpha_(Dagla)	GO:0004806 GO:0005886 GO:0006629 GO:0016020 GO:0016021 GO:0016042 GO:0016787 GO:0046872	K13806	Cnidaria	adi_v1.0.1.prot
comp169278_c0_seq1	788				0		adi_v1.0.1.prot
comp101953_c0_seq6	344	P31512	Dimethylaniline_monooxygenase_[N-oxide-forming]_4_(FMO4)	GO:0004497 GO:0004499 GO:0005783 GO:0005789 GO:0006805 GO:0016020 GO:0016021 GO:0016491 GO:0031090 GO:0031227 GO:0043231 GO:0050660 GO:0050661 GO:0055114	#N/A	Bilateria	adi_v1.0.1.prot
comp172693_c0_seq1	216				#N/A	Bilateria	adi_v1.0.1.prot
comp171241_c0_seq1	775				0	Elopocephala	adi_v1.0.1.prot
comp125375_c0_seq1	739	Q5RG49	Acyl-CoA_synthetase_family_member_4_(aasdh)	GO:0000166 GO:0003824 GO:0005524 GO:0006629 GO:0006631 GO:0008152 GO:0016874 GO:0016878	K00142	Bilateria	adi_v1.0.1.prot
comp128260_c0_seq1	553				0		adi_v1.0.1.prot
comp138163_c0_seq1	712	O60733	85_kDa_calcium-independent_phospholipase_A2_(PLA2G6)	GO:0004623 GO:0005516 GO:0005737 GO:0005813 GO:0005829 GO:0006629 GO:0006644 GO:0006935 GO:0008152 GO:0008219 GO:0016020 GO:0016042 GO:0016787 GO:0032049 GO:0035965 GO:0036151 GO:0036152 GO:0044281 GO:0046474 GO:0047499	#N/A	Cnidaria	adi_v1.0.1.prot
comp128665_c0_seq1	497	D3AZL1	RING_zinc_finger-containing_protein_	GO:0008270	0		adi_v1.0.1.prot
comp161963_c0_seq1	292	Q30KW9	Reverse_transcriptase_SR3-right_(Fragment)_	GO:0003723 GO:0003964 GO:0006278	#N/A	Bilateria	adi_v1.0.1.prot
comp155096_c0_seq1	814	Q16739	Ceramide_glucosyltransferase_(UGCG)	GO:0000139 GO:0005794 GO:0006629 GO:0006644 GO:0006665 GO:0006679 GO:0006687 GO:0006688 GO:0008120 GO:0008544 GO:0016020 GO:0016021 GO:0016740 GO:0016757 GO:0044281	K00720	Cnidaria	adi_v1.0.1.prot
comp114241_c0_seq1	2707	Q96AE7	Tetratricopeptide_repeat_protein_17_(TTC17)	K1S1I1	#N/A	Cnidaria	adi_v1.0.1.prot
comp120912_c0_seq2	214	Q03350	Thrombospondin-2_(Thbs2)	GO:0005509 GO:0005515 GO:0005576 GO:0005604 GO:0007155 GO:0008201 GO:0016525 GO:0031012 GO:0051965	#N/A	Cnidaria	adi_v1.0.1.prot
comp112367_c0_seq1	616	Q96L50	Leucine-rich_repeat_protein_1_(LRR1)	GO:0016567	K10348	Cnidaria	adi_v1.0.1.prot
comp125223_c0_seq3	834	Q9ST43	Pleckstrin_homology_domain-containing_protein_1_(PH1)	GO:0005543 GO:0005737 GO:0008289	#N/A	Cnidaria	adi_v1.0.1.prot
comp169322_c0_seq1	444	Q7SY48	HEAT_repeat-containing_protein_1_(heatr1)	GO:0000462 GO:0005634 GO:0005730 GO:0006364 GO:0030529 GO:0042254 GO:0043066 GO:0043487	K14550	Cnidaria	adi_v1.0.1.prot
comp135185_c0_seq1	392	P33533	Delta-type_opioid_receptor_(Oprd1)	GO:0000060 GO:0004871 GO:0004930 GO:0004985 GO:0005737 GO:0005886 GO:0007165 GO:0007186 GO:0007193 GO:0007200 GO:0007218 GO:0008344 GO:0016020 GO:0016021 GO:0031982 GO:0032590 GO:0038003 GO:0038046 GO:0043679 GO:0045121 GO:0045211 GO:0051924 GO:0051930 GO:0071363	#N/A	Cnidaria	adi_v1.0.1.prot
comp166965_c0_seq1	906				0		adi_v1.0.1.prot
comp146340_c0_seq1	606	Q05932	Folylpolyglutamate_synthase,_mitochondrial_(FPGS)	GO:0000166 GO:0004326 GO:0005524 GO:0005737 GO:0005739 GO:0005743 GO:0005759 GO:0005829 GO:0006139 GO:0006730 GO:0006766 GO:0006767 GO:0009058 GO:0009396 GO:0016020 GO:0016874 GO:0044281 GO:0046655 GO:0046901	#N/A	Bilateria	adi_v1.0.1.prot
comp165203_c0_seq1	571	Q3U4G3	Xyloside_xylosyltransferase_1_(Xxylt1)	GO:0003674 GO:0005575 GO:0005783 GO:0005789 GO:0008150 GO:0016020 GO:0016021 GO:0016740 GO:0016757 GO:0016763	0	Gnathostomata	adi_v1.0.1.prot
comp151118_c0_seq1	825	P62287	Abnormal_spindle-like_microcephaly-associated_protein_homolog_(ASPM)	GO:0005516 GO:0005634 GO:0005737 GO:0005819 GO:0005856 GO:0007049 GO:0007067 GO:0051301	K16743	Teleostomi	adi_v1.0.1.prot
comp107063_c0_seq4	1212				#N/A	Bilateria	adi_v1.0.1.prot
comp173811_c0_seq1	1029	Q5TZE1	BTB/POZ_domain-containing_protein_6-B_(btbd6b)	GO:0000932 GO:0005737 GO:0007275 GO:0007399 GO:0030154	K10478	Chordata	adi_v1.0.1.prot
comp160034_c0_seq2	418	P49013	Fibropellin-3_(EGF3)	GO:0005509 GO:0005576 GO:0005615	#N/A	Cnidaria	adi_v1.0.1.prot
comp155480_c0_seq1	603	Q9BRZ2	E3_ubiquitin-protein_ligase_TRIM56_(TRIM56)	GO:0004842 GO:0005622 GO:0005737 GO:0008270 GO:0016874 GO:0032608 GO:0034340 GO:0045087 GO:0046872 GO:0051607 GO:0070534	K12026	Cnidaria	adi_v1.0.1.prot
comp166746_c0_seq1	722	Q4KWH8	1-phosphatidylinositol_4,5-bisphosphate_phosphodiesterase_eta-1_(PLCH1)	GO:0004435 GO:0004871 GO:0005509 GO:0005543 GO:0005737 GO:0005829 GO:0006629 GO:0007165 GO:0008081 GO:0016020 GO:0016042 GO:0016787 GO:0031965 GO:0035556 GO:0043231 GO:0046872 GO:0048015 GO:0050429	K19006	Cnidaria	adi_v1.0.1.prot
comp130480_c0_seq1	325	P15622	Zinc_finger_protein_250_(ZNF250)	GO:0003676 GO:0003677 GO:0005622 GO:0005634 GO:0006351 GO:0006355 GO:0008270 GO:0046872	#N/A	Gnathostomata	adi_v1.0.1.prot
comp101102_c0_seq1	998	Q5F349	Protein_kinase-like_protein_SgK196_(SGK196)	GO:0000166 GO:0004672 GO:0005524 GO:0006468 GO:0016020 GO:0016021 GO:0016772	K17547	Cnidaria	adi_v1.0.1.prot
comp109101_c0_seq1	555				0		adi_v1.0.1.prot
comp125937_c0_seq1	826	O70521	Regulator_of_G-protein_signaling_19_(Rgs19)	GO:0000139 GO:0001965 GO:0005096 GO:0005886 GO:0005903 GO:0008150 GO:0008277 GO:0009968 GO:0016020 GO:0030136 GO:0038032 GO:0043547 GO:0044445	K16449	Cnidaria	adi_v1.0.1.prot
comp106733_c0_seq1	1562	M7BN83	Docking_protein_2_		0	Cnidaria	adi_v1.0.1.prot
comp132178_c0_seq1	1549	Q06003	Protein_goliath_(gol)	GO:0001707 GO:0003677 GO:0005634 GO:0006351 GO:0006355 GO:0007275 GO:0008270 GO:0016020 GO:0016021 GO:0046872	0	Cnidaria	adi_v1.0.1.prot
comp106542_c0_seq1	1335				0	Cnidaria	adi_v1.0.1.prot
comp118271_c0_seq1	842	Q14517	Protocadherin_Fat_1_(FAT1)	GO:0005509 GO:0005515 GO:0005634 GO:0005737 GO:0005886 GO:0005887 GO:0005911 GO:0007015 GO:0007155 GO:0007156 GO:0007163 GO:0007267 GO:0009653 GO:0016020 GO:0016021 GO:0016337 GO:0016477 GO:0030027 GO:0030054 GO:0030175 GO:0048471	K16506	Cnidaria	adi_v1.0.1.prot
comp153818_c0_seq1	393	Q8ISL6	ABC_membrane_transporter_(Fragment)_	GO:0016020	#N/A	Cnidaria	adi_v1.0.1.prot
comp169749_c0_seq1	395	O15439	Multidrug_resistance-associated_protein_4_(ABCC4)	GO:0000166 GO:0002576 GO:0005524 GO:0005886 GO:0006200 GO:0006810 GO:0007596 GO:0008150 GO:0016020 GO:0016021 GO:0016404 GO:0016887 GO:0017111 GO:0030168 GO:0031088 GO:0042626 GO:0055085	#N/A	Cnidaria	adi_v1.0.1.prot
comp163144_c0_seq1	230	P21783	Neurogenic_locus_notch_protein_homolog_(notch1)	GO:0004872 GO:0005509 GO:0005654 GO:0006355 GO:0007219 GO:0007275 GO:0007399 GO:0016020 GO:0016021 GO:0030154 GO:0050793	#N/A	Cnidaria	adi_v1.0.1.prot
comp140343_c0_seq1	910	G7KL60	Disease_resistance-like_protein_GS3-1_	GO:0005622 GO:0006952 GO:0007165 GO:0043531	0	Cnidaria	adi_v1.0.1.prot
comp158923_c0_seq1	979	Q9VJ87	Pre-mRNA-splicing_factor_CWC22_homolog_(ncm)	GO:0003677 GO:0003723 GO:0005634 GO:0005681 GO:0006397 GO:0006911 GO:0008380 GO:0016070	0	Bilateria	adi_v1.0.1.prot
comp134224_c0_seq7	309	B9EMR1	ZK1236.4_	GO:0003723 GO:0003964 GO:0006278	#N/A	Cnidaria	adi_v1.0.1.prot
comp164776_c0_seq1	948				0	Cnidaria	adi_v1.0.1.prot
comp122804_c0_seq1	773				0		adi_v1.0.1.prot
comp136515_c0_seq1	788	O35276	Neuropilin-2_(Nrp2)	GO:0001755 GO:0007155 GO:0007275 GO:0007399 GO:0007411 GO:0007507 GO:0008201 GO:0016020 GO:0016021 GO:0017154 GO:0030154 GO:0030424 GO:0046872 GO:0050919 GO:0071526	K06819	Neopterygii	adi_v1.0.1.prot
comp149034_c0_seq2	901	O08852	Polycystin-1_(Pkd1)	GO:0001502 GO:0001568 GO:0001701 GO:0001822 GO:0001892 GO:0002133 GO:0005261 GO:0005262 GO:0005515 GO:0005634 GO:0005737 GO:0005886 GO:0005929 GO:0006611 GO:0006816 GO:0007050 GO:0007218 GO:0007259 GO:0007507 GO:0016020 GO:0016021 GO:0016323 GO:0016337 GO:0018105 GO:0019901 GO:0019904 GO:0021510 GO:0021915 GO:0030246 GO:0031512 GO:0031659 GO:0032092 GO:0042994 GO:0042995 GO:0043588 GO:0044325 GO:…	#N/A	Elopocephala	adi_v1.0.1.prot
comp101953_c0_seq1	1632	P49109	Dimethylaniline_monooxygenase_[N-oxide-forming]_5_(FMO5)	GO:0004497 GO:0004499 GO:0005783 GO:0005789 GO:0016020 GO:0016021 GO:0016491 GO:0031090 GO:0031227 GO:0043231 GO:0050660 GO:0050661 GO:0055114	K00485	Cnidaria	adi_v1.0.1.prot
comp108418_c0_seq4	1272				#N/A	Cnidaria	adi_v1.0.1.prot
comp112965_c0_seq1	766	Q6UWP7	Lysocardiolipin_acyltransferase_1_(LCLAT1)	GO:0003841 GO:0005783 GO:0005789 GO:0006629 GO:0006644 GO:0006654 GO:0007275 GO:0008152 GO:0008654 GO:0016020 GO:0016021 GO:0016024 GO:0016740 GO:0016746 GO:0019432 GO:0035965 GO:0044255 GO:0044281 GO:0046474	K13513		adi_v1.0.1.prot
comp126852_c0_seq1	2412				0		adi_v1.0.1.prot
comp134224_c0_seq4	877				#N/A		adi_v1.0.1.prot
comp127039_c0_seq1	839	G2NYW5	Methyltransferase_type_11_	GO:0008152 GO:0008168 GO:0016740 GO:0032259	0	Actinomycetales	adi_v1.0.1.prot
comp160579_c0_seq1	752	Q0VBN2	Dermatan-sulfate_epimerase-like_protein_(Dsel)	GO:0003674 GO:0005575 GO:0008146 GO:0008150 GO:0016020 GO:0016021 GO:0016853	0	Teleostomi	adi_v1.0.1.prot
comp109637_c0_seq2	1292				#N/A		adi_v1.0.1.prot
comp167377_c0_seq1	270	Q1JPS1	Polycomb_group_RING_finger_protein_5-B_(pcgf5b)	GO:0005634 GO:0006351 GO:0006355 GO:0008270 GO:0031519 GO:0046872	#N/A	Cnidaria	adi_v1.0.1.prot
comp142365_c0_seq1	423				0	Cnidaria	adi_v1.0.1.prot
comp102419_c0_seq1	1788	Q4R3B7	Schlafen-like_protein_1_(SLFNL1)	GO:0000166 GO:0005524	0		adi_v1.0.1.prot
comp114706_c0_seq1	775	P18519	Tumor_necrosis_factor_receptor_superfamily_member_16_(NGFR)	GO:0005035 GO:0005737 GO:0005886 GO:0006915 GO:0006917 GO:0007165 GO:0007275 GO:0007399 GO:0010468 GO:0016020 GO:0016021 GO:0016048 GO:0030154 GO:0031625 GO:0040037 GO:0042488 GO:0048146 GO:0048406 GO:0051799	0	Cnidaria	adi_v1.0.1.prot
comp145863_c0_seq1	957	Q68EK7	Ras-related_protein_Rab-4B_(rab4b)	GO:0000166 GO:0005525 GO:0005886 GO:0006810 GO:0007264 GO:0015031 GO:0016020	K07874	Cnidaria	adi_v1.0.1.prot
comp109272_c0_seq1	958				0	Cnidaria	adi_v1.0.1.prot
comp161532_c0_seq1	424	P09849	Lactase-phlorizin_hydrolase_(LCT)	GO:0000016 GO:0003824 GO:0004553 GO:0005886 GO:0005975 GO:0008152 GO:0016020 GO:0016021 GO:0016324 GO:0016787 GO:0016798 GO:0017042 GO:0043169	K01229	Cnidaria	adi_v1.0.1.prot
comp112686_c0_seq2	417				#N/A		adi_v1.0.1.prot
comp102856_c0_seq1	1022	B2RX88	Centrosome_and_spindle_pole_associated_protein_1_(Cspp1)	GO:0000922 GO:0005515 GO:0005737 GO:0005813 GO:0005815 GO:0005819 GO:0005856 GO:0005874 GO:0051781 GO:0071777	0	Cnidaria	adi_v1.0.1.prot
comp105804_c0_seq1	3194	O75976	Carboxypeptidase_D_(CPD)	GO:0004180 GO:0004181 GO:0004185 GO:0005634 GO:0005802 GO:0006508 GO:0008233 GO:0008237 GO:0008270 GO:0016020 GO:0016021 GO:0016787 GO:0046872 GO:0071352	K07752	Cnidaria	adi_v1.0.1.prot
comp116169_c0_seq2	611	P35556	Fibrillin-2_(FBN2)	GO:0001527 GO:0005201 GO:0005509 GO:0005576 GO:0005578 GO:0009653 GO:0030326 GO:0030501 GO:0035108 GO:0035583 GO:0045669 GO:0060346	#N/A	Cnidaria	adi_v1.0.1.prot
comp136020_c0_seq1	1646	Q8AVA9	Gag-pol_fusion_polyprotein_	GO:0003676 GO:0015074	0	Bilateria	adi_v1.0.1.prot
comp122071_c0_seq1	1307	Q9CPQ3	Mitochondrial_import_receptor_subunit_TOM22_homolog_(Tomm22)	GO:0005515 GO:0005739 GO:0005741 GO:0005742 GO:0005743 GO:0006810 GO:0006886 GO:0008320 GO:0015031 GO:0016020 GO:0016021 GO:0045040	K17769	Cnidaria	adi_v1.0.1.prot
comp153550_c0_seq1	877	Q03938	Zinc_finger_protein_90_(ZNF90)	GO:0003676 GO:0003677 GO:0003700 GO:0005622 GO:0005634 GO:0005794 GO:0006351 GO:0006355 GO:0008270 GO:0046872	K09214	Gnathostomata	adi_v1.0.1.prot
comp162849_c0_seq1	445	Q03042	cGMP-dependent_protein_kinase,_isozyme_1_(Pkg21D)	GO:0000166 GO:0004672 GO:0004674 GO:0004692 GO:0005524 GO:0006468 GO:0016301 GO:0016310 GO:0016740 GO:0016772 GO:0030553	0	Bilateria	adi_v1.0.1.prot
comp126081_c0_seq1	919	Q80TC5	Pogo_transposable_element_with_KRAB_domain_(Pogk)	GO:0003676 GO:0003677 GO:0005575 GO:0005622 GO:0005634 GO:0006355 GO:0007275 GO:0008150	0	Bilateria	adi_v1.0.1.prot
comp144361_c0_seq1	1032	T2M7K2	Brevican_core_protein_(Fragment)_		0		adi_v1.0.1.prot
comp114622_c0_seq1	790	Q6R3M4	DNA_polymerase_iota_(Poli)	GO:0003677 GO:0003684 GO:0003887 GO:0005634 GO:0006260 GO:0006281 GO:0006974 GO:0016740 GO:0016779 GO:0046872	0		adi_v1.0.1.prot
comp102049_c0_seq1	1328	L7MML9	Putative_tick_transposon_(Fragment)_		0	Bilateria	adi_v1.0.1.prot
comp132729_c0_seq4	288				#N/A		adi_v1.0.1.prot
comp149864_c0_seq1	592	P48630	Omega-6_fatty_acid_desaturase,_endoplasmic_reticulum_isozyme_1_(FAD2-1)	GO:0005783 GO:0005789 GO:0006629 GO:0006631 GO:0006633 GO:0006636 GO:0016020 GO:0016021 GO:0016491 GO:0055114	0	Cnidaria	adi_v1.0.1.prot
comp149964_c0_seq4	371				#N/A	Cnidaria	adi_v1.0.1.prot
comp171248_c0_seq1	1314	V5HGX8	Putative_endonuclease/reverse_transcript_(Fragment)_		0	Cnidaria	adi_v1.0.1.prot
comp160887_c0_seq1	796				0	Cnidaria	adi_v1.0.1.prot
comp165901_c0_seq1	714	Q96MU8	Kremen_protein_1_(KREMEN1)	GO:0005515 GO:0007154 GO:0016020 GO:0016021 GO:0016055 GO:0060828	K00771	Cnidaria	adi_v1.0.1.prot
comp133340_c0_seq1	647	P16591	Tyrosine-protein_kinase_Fer_(FER)	GO:0000166 GO:0000226 GO:0000278 GO:0000790 GO:0001932 GO:0003779 GO:0004672 GO:0004713 GO:0004715 GO:0005154 GO:0005524 GO:0005634 GO:0005737 GO:0005829 GO:0005856 GO:0005886 GO:0005938 GO:0006468 GO:0006935 GO:0007155 GO:0007165 GO:0008092 GO:0008157 GO:0008283 GO:0008284 GO:0008289 GO:0010591 GO:0010762 GO:0015629 GO:0015630 GO:0016020 GO:0016301 GO:0016310 GO:0016740 GO:0016772 GO:0017137 GO:…	K08889	Cnidaria	adi_v1.0.1.prot
comp106183_c0_seq1	1628	Q86Y13	E3_ubiquitin-protein_ligase_DZIP3_(DZIP3)	GO:0000209 GO:0003723 GO:0004842 GO:0005515 GO:0005737 GO:0008270 GO:0016567 GO:0016874 GO:0019902 GO:0031593 GO:0046872	K10642	Cnidaria	adi_v1.0.1.prot
comp167820_c0_seq1	366				#N/A	Cnidaria	adi_v1.0.1.prot
comp135139_c0_seq1	462	A4IFI8	MGC151671_protein_	GO:0005509	0	Cnidaria	adi_v1.0.1.prot
comp120706_c0_seq1	1410	B1WB65	Cingulin_(cgn)	GO:0003774 GO:0005923 GO:0016459 GO:0030054	0	Cnidaria	adi_v1.0.1.prot
comp112686_c0_seq9	250				#N/A		adi_v1.0.1.prot
comp160254_c0_seq1	771	P04323	Retrovirus-related_Pol_polyprotein_from_transposon_17.6_(pol)	GO:0003676 GO:0003723 GO:0003964 GO:0004190 GO:0004518 GO:0004519 GO:0006278 GO:0006508 GO:0008233 GO:0015074 GO:0016740 GO:0016779 GO:0016787 GO:0090305	K07497	Actinopteri	adi_v1.0.1.prot
comp101680_c0_seq2	1481	O15439	Multidrug_resistance-associated_protein_4_(ABCC4)	GO:0000166 GO:0002576 GO:0005524 GO:0005886 GO:0006200 GO:0006810 GO:0007596 GO:0008150 GO:0016020 GO:0016021 GO:0016404 GO:0016887 GO:0017111 GO:0030168 GO:0031088 GO:0042626 GO:0055085	K06147	Cnidaria	adi_v1.0.1.prot
comp168517_c0_seq1	446	P28575	Actin-binding_protein_IPP_(Ipp)	GO:0003779 GO:0005737 GO:0005856	0	Cnidaria	adi_v1.0.1.prot
comp136889_c0_seq1	739	A7YY53	Manganese-dependent_ADP-ribose/CDP-alcohol_diphosphatase_	GO:0016787 GO:0046872 GO:0047631 GO:0047734	K01517		adi_v1.0.1.prot
comp126979_c0_seq1	395	Q68VM4	Reverse_transcriptase_(Fragment)_	GO:0003723 GO:0003964 GO:0006278	#N/A	Bilateria	adi_v1.0.1.prot
comp148909_c0_seq1	658	Q9DEI1	DNA-dependent_protein_kinase_catalytic_subunit_(prkdc)	GO:0000166 GO:0003677 GO:0004674 GO:0004677 GO:0005524 GO:0005634 GO:0005730 GO:0006281 GO:0006303 GO:0006974 GO:0016301 GO:0016310 GO:0016740 GO:0016772 GO:0016773 GO:0070419	0	Bilateria	adi_v1.0.1.prot
comp151308_c0_seq1	784	Q2TBN6	PCI_domain-containing_protein_2_(PCID2)	GO:0005575 GO:0043066 GO:0043488 GO:0045893 GO:0048536 GO:0090267 GO:2000117	0	Cnidaria	adi_v1.0.1.prot
comp103945_c0_seq1	384	P01122	Ras-like_GTP-binding_protein_RHO_(RHO)	GO:0000166 GO:0005525 GO:0005622 GO:0005886 GO:0007264 GO:0016020	#N/A	Cnidaria	adi_v1.0.1.prot
comp106233_c0_seq4	1202	P33175	Kinesin_heavy_chain_isoform_5A_(Kif5a)	GO:0000166 GO:0003777 GO:0005515 GO:0005524 GO:0005737 GO:0005856 GO:0005871 GO:0005874 GO:0005875 GO:0007018 GO:0033267 GO:0035253 GO:0043005 GO:0048471	#N/A	Entamoeba	adi_v1.0.1.prot
comp113069_c0_seq1	1041	Q5RDC9	UDP-N-acetylglucosamine/UDP-glucose/GDP-mannose_transporter_(SLC35D2)	GO:0000139 GO:0005794 GO:0006810 GO:0008643 GO:0016020 GO:0016021	K15281	Cnidaria	adi_v1.0.1.prot
comp116565_c0_seq1	298	O62770	Sperm_surface_protein_Sp17_(SPA17)	GO:0007165 GO:0007339 GO:0008603 GO:0016020	#N/A	Cnidaria	adi_v1.0.1.prot
comp101791_c0_seq1	304	P35458	Dynactin_subunit_1_(DCTN1)	GO:0003774 GO:0005737 GO:0005856 GO:0005874 GO:0030286	#N/A	Ascomycota	adi_v1.0.1.prot
comp103996_c0_seq12	250	Q9ULI1	Leucine-rich_repeat_and_WD_repeat-containing_protein_KIAA1239_(KIAA1239)	E2BLG4	#N/A	Cnidaria	adi_v1.0.1.prot
comp128236_c0_seq1	497	P08548	LINE-1_reverse_transcriptase_homolog_	GO:0003723 GO:0003964 GO:0006278 GO:0016740 GO:0016779 GO:0046872	0	Bilateria	adi_v1.0.1.prot
comp140376_c0_seq1	575	Q5ZKG3	DNA2-like_helicase_(DNA2)	GO:0000076 GO:0000166 GO:0000729 GO:0003677 GO:0003678 GO:0003824 GO:0004386 GO:0004518 GO:0004519 GO:0005524 GO:0005634 GO:0005739 GO:0005760 GO:0006260 GO:0006264 GO:0006281 GO:0006284 GO:0006974 GO:0008152 GO:0016787 GO:0016890 GO:0017108 GO:0032508 GO:0033567 GO:0043137 GO:0043139 GO:0043142 GO:0045740 GO:0046872 GO:0051536 GO:0051539	K10742	Cnidaria	adi_v1.0.1.prot
comp106093_c0_seq1	991				0	Bilateria	adi_v1.0.1.prot
comp133482_c0_seq1	512	Q8IY37	Probable_ATP-dependent_RNA_helicase_DHX37_(DHX37)	GO:0000166 GO:0003676 GO:0004386 GO:0005524 GO:0008026 GO:0016787	K14780	Cnidaria	adi_v1.0.1.prot
comp105043_c0_seq1	227	Q96KE9	BTB/POZ_domain-containing_protein_6_(BTBD6)	GO:0000932 GO:0005737	#N/A	Cnidaria	adi_v1.0.1.prot
comp147313_c0_seq1	356				#N/A		adi_v1.0.1.prot
comp102337_c0_seq1	788	Q9P2S5	WD_repeat-containing_protein_WRAP73_(WRAP73)	GO:0005737 GO:0005813	0	Cnidaria	adi_v1.0.1.prot
comp109931_c0_seq1	958				K07497	Bilateria	adi_v1.0.1.prot
comp126319_c0_seq2	678	P29315	Ribonuclease_inhibitor_(Rnh1)	GO:0005737 GO:0008428 GO:0032311 GO:0045765	#N/A	Chordata	adi_v1.0.1.prot
comp143730_c0_seq1	650				0		adi_v1.0.1.prot
comp103996_c0_seq3	541	Q6P5U7	Leucine-rich_repeat_and_WD_repeat-containing_protein_KIAA1239_(Kiaa1239)	GO:0003674 GO:0005575 GO:0008150	#N/A	Cnidaria	adi_v1.0.1.prot
comp170909_c0_seq1	1061	Q9VIP7	Alkaline_ceramidase_(bwa)	GO:0005783 GO:0006629 GO:0006665 GO:0006672 GO:0007420 GO:0016020 GO:0016021 GO:0016787 GO:0016811 GO:0017040 GO:0019216 GO:0046514	K01441	Cnidaria	adi_v1.0.1.prot
comp136910_c0_seq1	4205	Q9U518	L-asparaginase_	GO:0004067 GO:0005575 GO:0006520 GO:0006528 GO:0016787	K13278	Cnidaria	adi_v1.0.1.prot
comp116022_c0_seq1	1420				0		adi_v1.0.1.prot
comp155297_c0_seq2	3165	Q9ULJ7	Ankyrin_repeat_domain-containing_protein_50_(ANKRD50)	L9KIT6	0	Bilateria	adi_v1.0.1.prot
comp145203_c0_seq1	1138	I6MZ87	Lefftyrin_(Fragment)_	GO:0000272 GO:0004721 GO:0004725 GO:0005509 GO:0005886 GO:0006470 GO:0007155 GO:0007156 GO:0016020 GO:0016021 GO:0016311 GO:0016787 GO:0016791 GO:0030246 GO:0035335	0	Salpingoeca	adi_v1.0.1.prot
comp163999_c0_seq1	329	Q0V8T0	Contactin-associated_protein-like_5_(CNTNAP5)	GO:0005102 GO:0007155 GO:0007165 GO:0016020 GO:0016021	#N/A	Cnidaria	adi_v1.0.1.prot
comp165859_c0_seq2	1949	P22462	Potassium_voltage-gated_channel_subfamily_C_member_2_(Kcnc2)	GO:0001508 GO:0005216 GO:0005244 GO:0005249 GO:0005267 GO:0006810 GO:0006811 GO:0006813 GO:0008076 GO:0016020 GO:0016021 GO:0034765 GO:0051260 GO:0055085 GO:0071805	K05320	Cnidaria	adi_v1.0.1.prot
comp146073_c0_seq1	993	Q8VIG3	Radial_spoke_head_1_homolog_(Rsph1)	GO:0005634 GO:0005694 GO:0005737 GO:0005829 GO:0007126	0	Cnidaria	adi_v1.0.1.prot
comp105865_c0_seq1	2368	Q7T076	U7_snRNA-associated_Sm-like_protein_LSm11_(lsm11)	GO:0003723 GO:0005634 GO:0006397 GO:0030529	0		adi_v1.0.1.prot
comp108918_c0_seq21	324	Q9H324	A_disintegrin_and_metalloproteinase_with_thrombospondin_motifs_10_(ADAMTS10)	GO:0001527 GO:0003674 GO:0004222 GO:0005515 GO:0005575 GO:0005576 GO:0005578 GO:0006508 GO:0008150 GO:0008233 GO:0008237 GO:0008270 GO:0016787 GO:0031012 GO:0046872	#N/A	Cnidaria	adi_v1.0.1.prot
comp104281_c0_seq1	1281				0		adi_v1.0.1.prot
comp133880_c0_seq2	409	P97479	Unconventional_myosin-VIIa_(Myo7a)	GO:0000146 GO:0000166 GO:0001750 GO:0001845 GO:0001917 GO:0003774 GO:0003779 GO:0005515 GO:0005516 GO:0005524 GO:0005737 GO:0005765 GO:0005829 GO:0005856 GO:0005902 GO:0005938 GO:0006810 GO:0006886 GO:0006909 GO:0007040 GO:0007600 GO:0007601 GO:0007605 GO:0016324 GO:0016459 GO:0019904 GO:0030030 GO:0030048 GO:0032391 GO:0032420 GO:0042470 GO:0042472 GO:0042490 GO:0042491 GO:0045202 GO:0048563 GO:…	#N/A	Cnidaria	adi_v1.0.1.prot
comp164479_c0_seq3	444				#N/A	Bilateria	adi_v1.0.1.prot
comp106440_c0_seq1	1159	Q9UKJ5	Cysteine-rich_hydrophobic_domain_2_protein_(CHIC2)	GO:0003674 GO:0005515 GO:0005575 GO:0005794 GO:0005798 GO:0005886 GO:0008150 GO:0016020 GO:0016023 GO:0031410	0	Cnidaria	adi_v1.0.1.prot
comp144431_c0_seq1	589	O43557	Tumor_necrosis_factor_ligand_superfamily_member_14_(TNFSF14)	GO:0005102 GO:0005125 GO:0005164 GO:0005515 GO:0005576 GO:0005615 GO:0005737 GO:0005886 GO:0006917 GO:0006955 GO:0007165 GO:0008588 GO:0016020 GO:0016021 GO:0031295 GO:0042098 GO:0042110 GO:0043027 GO:0043029 GO:0043154 GO:0071260	0	Teleostomi	adi_v1.0.1.prot
comp145904_c0_seq1	725	P33450	Cadherin-related_tumor_suppressor_(ft)	GO:0000904 GO:0001736 GO:0001737 GO:0004872 GO:0005509 GO:0005886 GO:0005887 GO:0007155 GO:0007156 GO:0007164 GO:0007446 GO:0007476 GO:0008283 GO:0008285 GO:0016020 GO:0016021 GO:0016318 GO:0016337 GO:0016339 GO:0018149 GO:0030054 GO:0030178 GO:0035159 GO:0035329 GO:0040008 GO:0042067 GO:0045198 GO:0045317 GO:0045571 GO:0045926 GO:0046620 GO:0048105 GO:0050839 GO:0090176	K16669	Bilateria	adi_v1.0.1.prot
comp120951_c0_seq1	895	Q8BTM8	Filamin-A_(Flna)	GO:0001837 GO:0001948 GO:0003779 GO:0004871 GO:0005080 GO:0005515 GO:0005634 GO:0005737 GO:0005802 GO:0005856 GO:0005886 GO:0005938 GO:0007195 GO:0008134 GO:0015629 GO:0017048 GO:0017160 GO:0030030 GO:0030036 GO:0031267 GO:0031523 GO:0031532 GO:0034394 GO:0034988 GO:0042177 GO:0042384 GO:0042803 GO:0042993 GO:0043113 GO:0043123 GO:0043433 GO:0045022 GO:0045184 GO:0048365 GO:0050821 GO:0051015 GO:…	K04437	Cnidaria	adi_v1.0.1.prot
comp146058_c0_seq2	596	Q9ULI1	Leucine-rich_repeat_and_WD_repeat-containing_protein_KIAA1239_(KIAA1239)	K1RXG6	#N/A	Cnidaria	adi_v1.0.1.prot
comp139737_c0_seq1	278				#N/A		adi_v1.0.1.prot
comp154224_c0_seq3	294	Q08DY9	Caspase-3_(CASP3)	GO:0004197 GO:0005737 GO:0006508 GO:0006915 GO:0008233 GO:0008234 GO:0016787	#N/A		adi_v1.0.1.prot
comp157366_c0_seq1	495	P07996	Thrombospondin-1_(THBS1)	GO:0000187 GO:0001666 GO:0001786 GO:0001937 GO:0001948 GO:0001953 GO:0001968 GO:0002040 GO:0002544 GO:0002576 GO:0002581 GO:0002605 GO:0003417 GO:0005178 GO:0005509 GO:0005515 GO:0005576 GO:0005577 GO:0005615 GO:0006917 GO:0006954 GO:0006955 GO:0007050 GO:0007155 GO:0007596 GO:0008201 GO:0009749 GO:0009897 GO:0010595 GO:0010596 GO:0010748 GO:0010751 GO:0010754 GO:0010757 GO:0010759 GO:0010763 GO:…	0	Bilateria	adi_v1.0.1.prot
comp109088_c0_seq1	935	Q68FA2	UPF0687_protein_C20orf27_homolog_	K1R9S8	0	Cnidaria	adi_v1.0.1.prot
comp123304_c0_seq1	977				0	Cnidaria	adi_v1.0.1.prot
comp100630_c0_seq8	262	Q9W6F8	Wnt_inhibitory_factor_1_(wif1)	GO:0005576 GO:0007275 GO:0016055	#N/A	Bilateria	adi_v1.0.1.prot
comp116671_c0_seq1	1012				0	Cnidaria	adi_v1.0.1.prot
comp115845_c0_seq1	601				0		adi_v1.0.1.prot
comp125626_c0_seq1	397	Q0IIF6	Fas_apoptotic_inhibitory_molecule_1_(FAIM)	GO:0005737 GO:0006915 GO:0043066	#N/A	Cnidaria	adi_v1.0.1.prot
comp119094_c0_seq1	838				0	Cnidaria	adi_v1.0.1.prot
comp124695_c0_seq1	2222	D3ZEH5	SID1_transmembrane_family_member_2_(Sidt2)	GO:0005764 GO:0005765 GO:0016020 GO:0016021 GO:0016246 GO:0033227 GO:0051033	0	Cnidaria	adi_v1.0.1.prot
comp137538_c0_seq1	780	Q0P6D2	Protein_FAM69C_(FAM69C)	GO:0005783 GO:0005789 GO:0016020 GO:0016021	0	Cnidaria	adi_v1.0.1.prot
comp104660_c0_seq8	327	Q5U374	Kelch-like_protein_12_(klhl12)	GO:0006513 GO:0006810 GO:0006888 GO:0007275 GO:0009952 GO:0016055 GO:0016192 GO:0016567 GO:0030134 GO:0031410 GO:0031463 GO:0048208 GO:0060028	#N/A	Cnidaria	adi_v1.0.1.prot
comp122146_c0_seq1	699	Q5SW96	Low_density_lipoprotein_receptor_adapter_protein_1_(LDLRAP1)	GO:0001540 GO:0001784 GO:0005515 GO:0005546 GO:0005737 GO:0005769 GO:0005829 GO:0005883 GO:0006629 GO:0006810 GO:0006897 GO:0006898 GO:0008202 GO:0008203 GO:0009898 GO:0009925 GO:0009967 GO:0030121 GO:0030122 GO:0030159 GO:0030276 GO:0030424 GO:0031623 GO:0035591 GO:0035612 GO:0035615 GO:0042632 GO:0042982 GO:0043393 GO:0048260 GO:0050750 GO:0055037 GO:0090003 GO:0090118 GO:0090205	K12474	Cnidaria	adi_v1.0.1.prot
comp99685_c0_seq1	3119	P20585	DNA_mismatch_repair_protein_Msh3_(MSH3)	GO:0000166 GO:0000228 GO:0000403 GO:0000404 GO:0000406 GO:0000710 GO:0003677 GO:0003684 GO:0003697 GO:0005515 GO:0005524 GO:0005634 GO:0006281 GO:0006298 GO:0006974 GO:0007131 GO:0008094 GO:0016447 GO:0019237 GO:0019899 GO:0030983 GO:0032137 GO:0032139 GO:0032142 GO:0032181 GO:0032302 GO:0032357 GO:0042803 GO:0043570 GO:0045910 GO:0051096	K08736	Cnidaria	adi_v1.0.1.prot
comp140673_c0_seq1	1286	A1L1W9	Monocarboxylate_transporter_10_(slc16a10)	GO:0005886 GO:0016020 GO:0016021 GO:0055085	K08187	Cnidaria	adi_v1.0.1.prot
comp121771_c0_seq1	799	Q6AY14	Protein_FAM161A_(Fam161a)	GO:0005737 GO:0005813 GO:0005856 GO:0005929 GO:0005932 GO:0030030 GO:0032391 GO:0036064 GO:0042384 GO:0042995	0	Cnidaria	adi_v1.0.1.prot
comp161206_c0_seq5	377				#N/A	Cnidaria	adi_v1.0.1.prot
comp145431_c0_seq1	500	B0XLF4	Slowpoke_binding_protein_	GO:0004672 GO:0005524 GO:0006468 GO:0016772	0	Bilateria	adi_v1.0.1.prot
comp120169_c0_seq1	209	D2S4K7	D-inositol_3-phosphate_glycosyltransferase_(mshA)	GO:0008375 GO:0009058 GO:0010125 GO:0016740 GO:0016757 GO:0046872	#N/A	Bilateria	adi_v1.0.1.prot
comp114108_c0_seq1	1423	P48416	Cytochrome_P450_10_(CYP10)	GO:0004497 GO:0005506 GO:0009055 GO:0016491 GO:0016705 GO:0020037 GO:0046872 GO:0055114	K07436	Cnidaria	adi_v1.0.1.prot
comp111875_c0_seq1	907				0	Bilateria	adi_v1.0.1.prot
comp147849_c0_seq1	755				0	Cnidaria	adi_v1.0.1.prot
comp145250_c0_seq1	611	T2M4A8	Guanine_nucleotide-binding_protein_subunit_gamma_(Fragment)_		0	Cnidaria	adi_v1.0.1.prot
comp119286_c0_seq1	525	Q92616	Translational_activator_GCN1_(GCN1L1)	GO:0005737 GO:0005840 GO:0006412 GO:0006417 GO:0008135	0	Cnidaria	adi_v1.0.1.prot
comp152413_c0_seq1	730	H3BQI2	VPS9_domain-containing_protein_1_(Fragment)_		0	Bilateria	adi_v1.0.1.prot
comp140696_c0_seq1	1695	O75140	DEP_domain-containing_protein_5_(DEPDC5)	GO:0005622 GO:0035556	0	Bilateria	adi_v1.0.1.prot
comp160511_c0_seq2	475	Q96DM1	PiggyBac_transposable_element-derived_protein_4_(PGBD4)	C7ENG7	#N/A	Chordata	adi_v1.0.1.prot
comp107943_c0_seq3	217				#N/A		adi_v1.0.1.prot
comp129372_c0_seq1	1089				0		adi_v1.0.1.prot
comp99873_c0_seq1	992	Q28178	Thrombospondin-1_(THBS1)	GO:0005509 GO:0005576 GO:0007155 GO:0008201	K16857	Cnidaria	adi_v1.0.1.prot
comp128329_c0_seq1	357	P12260	Coagulation_factor_XIII_A_chain_(Fragment)_(F13A1)	GO:0003810 GO:0005576 GO:0005737 GO:0007596 GO:0007599 GO:0016740 GO:0016746 GO:0018149	#N/A	Bilateria	adi_v1.0.1.prot
comp169178_c0_seq1	1035	Q9P2G9	Kelch-like_protein_8_(KLHL8)	R1EAT9	K10446	Cnidaria	adi_v1.0.1.prot
comp134630_c0_seq1	726	P42695	Condensin-2_complex_subunit_D3_(NCAPD3)	GO:0000799 GO:0005634 GO:0007049 GO:0007067 GO:0007076 GO:0030261 GO:0031618 GO:0035064 GO:0051301	K11491	Bilateria	adi_v1.0.1.prot
comp121893_c0_seq1	1143	Q8BMG1	ATR-interacting_protein_(Atrip)	GO:0005515 GO:0005634 GO:0006281 GO:0006974	K10905	Cnidaria	adi_v1.0.1.prot
comp129674_c0_seq2	682				#N/A		adi_v1.0.1.prot
comp138802_c0_seq1	1146	Q6NSJ5	Leucine-rich_repeat-containing_protein_8E_(LRRC8E)	GO:0016020 GO:0016021	0	Cnidaria	adi_v1.0.1.prot
comp126885_c0_seq2	225	Q90YJ2	Neuroglobin_(ngb)	GO:0001666 GO:0005344 GO:0005506 GO:0005737 GO:0006810 GO:0015671 GO:0019825 GO:0020037 GO:0043204 GO:0046872	#N/A	Cnidaria	adi_v1.0.1.prot
comp148117_c0_seq2	295				#N/A		adi_v1.0.1.prot
comp101791_c0_seq2	274	E0S7G2	Dynactin_complex_subunit_		#N/A	Apansporoblastina	adi_v1.0.1.prot
comp136359_c0_seq1	450	Q6X9E4	F-box/WD_repeat-containing_protein_12_(FBXW12)	M7BRY0	K10267	Cnidaria	adi_v1.0.1.prot
comp113875_c0_seq1	708	Q14623	Indian_hedgehog_protein_(IHH)	GO:0001501 GO:0001503 GO:0001569 GO:0001649 GO:0001701 GO:0001708 GO:0001763 GO:0001944 GO:0001947 GO:0002053 GO:0003382 GO:0003406 GO:0005113 GO:0005576 GO:0005615 GO:0005886 GO:0006029 GO:0006508 GO:0007154 GO:0007224 GO:0007267 GO:0007275 GO:0007389 GO:0008233 GO:0008284 GO:0009790 GO:0009880 GO:0009968 GO:0015485 GO:0016020 GO:0016539 GO:0016787 GO:0030154 GO:0030704 GO:0031012 GO:0031016 GO:…	K11989	Cnidaria	adi_v1.0.1.prot
comp136997_c0_seq3	440				#N/A	Cnidaria	adi_v1.0.1.prot
comp147581_c0_seq1	415	Q91175	Alpha-1A_adrenergic_receptor_(adra1a)	GO:0004871 GO:0004930 GO:0004935 GO:0005886 GO:0007165 GO:0007186 GO:0016020 GO:0016021 GO:0071875	K04163	Cnidaria	adi_v1.0.1.prot
comp113010_c0_seq1	910	Q9W6S5	Allantoicase_(allc)	GO:0000256 GO:0004037 GO:0006144 GO:0016787	K01477	Cnidaria	adi_v1.0.1.prot
comp118765_c0_seq13	270	Q02989	Alpha-latroinsectotoxin-Lt1a_(Fragment)_	GO:0005576 GO:0006887 GO:0016020 GO:0016021 GO:0044218 GO:0044279 GO:0072556	#N/A		adi_v1.0.1.prot
comp123076_c0_seq1	1059				0		adi_v1.0.1.prot
comp164311_c0_seq1	639				0		adi_v1.0.1.prot
comp170157_c0_seq1	1254	P0C7A1	Cytosolic_endo-beta-N-acetylglucosaminidase_(ENGASE)	GO:0005737 GO:0005829 GO:0008152 GO:0016787 GO:0016798 GO:0033925	K01227	Cnidaria	adi_v1.0.1.prot
comp137786_c0_seq1	700	Q8BFQ6	Disrupted_in_renal_carcinoma_protein_2_homolog_(Dirc2)	GO:0003674 GO:0005575 GO:0005764 GO:0005765 GO:0006810 GO:0008150 GO:0016020 GO:0016021	K15381	Cnidaria	adi_v1.0.1.prot
comp145597_c0_seq1	531				0		adi_v1.0.1.prot
comp115898_c0_seq2	750	Q14032	Bile_acid-CoA:amino_acid_N-acyltransferase_(BAAT)	GO:0001889 GO:0002152 GO:0004091 GO:0005102 GO:0005737 GO:0005777 GO:0005782 GO:0005829 GO:0006544 GO:0006629 GO:0006631 GO:0006637 GO:0006699 GO:0008206 GO:0015721 GO:0016290 GO:0016410 GO:0016740 GO:0016746 GO:0016787 GO:0016790 GO:0019530 GO:0031100 GO:0044281 GO:0047963 GO:0052815 GO:0052816 GO:0052817	#N/A	Cnidaria	adi_v1.0.1.prot
comp130332_c0_seq4	206	Q9NW61	Pleckstrin_homology_domain-containing_family_J_member_1_(PLEKHJ1)	GO:0005543	#N/A	Cnidaria	adi_v1.0.1.prot
comp129698_c0_seq3	479	Q5RIW8	Mediator_of_RNA_polymerase_II_transcription_subunit_23_(med23)	GO:0005634 GO:0006351 GO:0006355	#N/A	Chordata	adi_v1.0.1.prot
comp111867_c0_seq2	1162	G6CJS9	Endonuclease-reverse_transcriptase_	GO:0003723 GO:0003964 GO:0004519 GO:0006278	0		adi_v1.0.1.prot
comp116437_c0_seq1	1101	Q13449	Limbic_system-associated_membrane_protein_(LSAMP)	GO:0005515 GO:0005886 GO:0007155 GO:0007399 GO:0016020 GO:0031225	K06775	Chordata	adi_v1.0.1.prot
comp111437_c0_seq2	1493	Q5XII5	Telomerase_Cajal_body_protein_1_(Wrap53)	GO:0003723 GO:0005634 GO:0005697 GO:0005730 GO:0005737 GO:0015030 GO:0032203 GO:0051973	0	Cnidaria	adi_v1.0.1.prot
comp145852_c0_seq1	519	L7LTI4	Putative_tick_transposon_		0	Cnidaria	adi_v1.0.1.prot
comp103595_c0_seq1	2746	Q8IYW2	Tetratricopeptide_repeat_protein_40_(TTC40)	K1PE79	0	Bilateria	adi_v1.0.1.prot
comp134022_c0_seq5	857				#N/A	Cnidaria	adi_v1.0.1.prot
comp123135_c0_seq1	661				0		adi_v1.0.1.prot
comp120237_c0_seq1	232				#N/A	Cnidaria	adi_v1.0.1.prot
comp116418_c0_seq3	450	P70490	Lactadherin_(Mfge8)	GO:0001525 GO:0005576 GO:0007155 GO:0007338 GO:0008284 GO:0016020 GO:0043627	#N/A	Cnidaria	adi_v1.0.1.prot
comp136899_c0_seq1	656	V5GYR8	Putative_signal_peptide_cub_domain_protein_(Fragment)_		0		adi_v1.0.1.prot
comp148863_c0_seq1	429				0		adi_v1.0.1.prot
comp148164_c0_seq1	635				0	Cnidaria	adi_v1.0.1.prot
comp144133_c0_seq1	1207				0	Bilateria	adi_v1.0.1.prot
comp163307_c0_seq1	2394	Q6TYB5	Fasciculation_and_elongation_protein_zeta-2_(Fez2)	GO:0005515 GO:0005575 GO:0008150	0	Cnidaria	adi_v1.0.1.prot
comp136294_c0_seq2	1964	P14272	Plasma_kallikrein_(Klkb1)	GO:0003674 GO:0003824 GO:0004252 GO:0005575 GO:0005576 GO:0005615 GO:0006508 GO:0006954 GO:0007596 GO:0007599 GO:0008150 GO:0008233 GO:0008236 GO:0016787 GO:0031639 GO:0042730 GO:0051919	#N/A	Cnidaria	adi_v1.0.1.prot
comp118908_c0_seq1	298				#N/A		adi_v1.0.1.prot
comp144645_c0_seq1	888	Q9P215	Pogo_transposable_element_with_KRAB_domain_(POGK)	GO:0003676 GO:0003677 GO:0005622 GO:0005634 GO:0006355 GO:0007275	0	Bilateria	adi_v1.0.1.prot
comp152134_c0_seq1	609	Q766D5	N-acetyl-beta-glucosaminyl-glycoprotein_4-beta-N-acetylgalactosaminyltransferase_1_(B4galnt4)	GO:0005794 GO:0008376 GO:0016020 GO:0016021 GO:0016740 GO:0016758 GO:0032580 GO:0033842	K09657	Cnidaria	adi_v1.0.1.prot
comp102424_c0_seq2	1177	K1QCS6	Ankyrin-1_	GO:0005216 GO:0005262 GO:0006811 GO:0016020 GO:0055085 GO:0070588	#N/A	Bilateria	adi_v1.0.1.prot
comp166691_c0_seq1	644	Q05688	Insulin-like_growth_factor_1_receptor_(Fragment)_(IGF1R)	GO:0000166 GO:0004672 GO:0004713 GO:0004714 GO:0005010 GO:0005158 GO:0005520 GO:0005524 GO:0005886 GO:0006468 GO:0006955 GO:0007169 GO:0007420 GO:0009887 GO:0016020 GO:0016021 GO:0016301 GO:0016310 GO:0016740 GO:0016772 GO:0030238 GO:0030335 GO:0030879 GO:0031017 GO:0031994 GO:0042802 GO:0043066 GO:0043409 GO:0043410 GO:0043548 GO:0043559 GO:0043560 GO:0045740 GO:0046328 GO:0046777 GO:0048009 GO:…	0		adi_v1.0.1.prot
comp163320_c0_seq1	1674				0	Cnidaria	adi_v1.0.1.prot
comp113653_c0_seq1	1464	K1PKC1	Collagen_alpha-6(VI)_chain_	GO:0005581 GO:0005622 GO:0007165	0	Cnidaria	adi_v1.0.1.prot
comp137378_c0_seq1	391	P17139	Collagen_alpha-1(IV)_chain_(emb-9)	GO:0000003 GO:0002119 GO:0005201 GO:0005576 GO:0005578 GO:0005581 GO:0005604 GO:0006898 GO:0007517 GO:0008340 GO:0009790 GO:0009792 GO:0030198 GO:0040007 GO:0040010 GO:0040011 GO:0050714	#N/A		adi_v1.0.1.prot
comp172762_c0_seq1	559				0	Bilateria	adi_v1.0.1.prot
comp132620_c0_seq1	986				0		adi_v1.0.1.prot
comp158299_c0_seq1	610	Q9BX70	BTB/POZ_domain-containing_protein_2_(BTBD2)	GO:0000932 GO:0005515 GO:0005737	K10477	Cnidaria	adi_v1.0.1.prot
comp170058_c0_seq1	794	Q6DFF6	Kelch-like_protein_20_(klhl20)	GO:0004842 GO:0005634 GO:0005737 GO:0016567 GO:0016605 GO:0019964 GO:0031463 GO:0043066 GO:0043161 GO:0044444 GO:0048471	#N/A	Cnidaria	adi_v1.0.1.prot
comp133541_c0_seq1	682	Q64176	Carboxylesterase_1E_(Ces1e)	GO:0004091 GO:0005783 GO:0005788 GO:0016290 GO:0016787 GO:0050253 GO:0080030 GO:0080031 GO:0080032	K03929	Cnidaria	adi_v1.0.1.prot
comp160249_c0_seq1	517	D1LX78	Neuralized_PATS1_	GO:0005622 GO:0007165	0	Cnidaria	adi_v1.0.1.prot
comp105375_c0_seq2	988				#N/A	Bilateria	adi_v1.0.1.prot
comp153339_c0_seq1	498	Q8IV35	WD_repeat-containing_protein_49_(WDR49)	K1S4F4	0		adi_v1.0.1.prot
comp151502_c0_seq2	427	Q6TDP4	Kelch-like_protein_17_(KLHL17)	GO:0003779 GO:0005886 GO:0007420 GO:0014069 GO:0015629 GO:0016020 GO:0016567 GO:0030036 GO:0030054 GO:0031208 GO:0032839 GO:0032947 GO:0043025 GO:0045202 GO:0045211 GO:0051015	#N/A	Cnidaria	adi_v1.0.1.prot
comp110672_c0_seq2	1134	Q8R081	Heterogeneous_nuclear_ribonucleoprotein_L_(Hnrnpl)	GO:0000166 GO:0003676 GO:0003723 GO:0005634 GO:0005654 GO:0005737 GO:0006397 GO:0030529 GO:0044212 GO:0045120	#N/A	Cnidaria	adi_v1.0.1.prot
comp113127_c0_seq2	460	Q9BS34	Zinc_finger_protein_670_(ZNF670)	GO:0003676 GO:0003677 GO:0005622 GO:0005634 GO:0006351 GO:0006355 GO:0008270 GO:0046872	#N/A	Chordata	adi_v1.0.1.prot
comp114999_c0_seq1	207	Q6ZNF0	Iron/zinc_purple_acid_phosphatase-like_protein_(PAPL)	GO:0003993 GO:0005576 GO:0016787 GO:0046872	#N/A	Cnidaria	adi_v1.0.1.prot
comp104690_c0_seq1	754	O57460	Dorsal-ventral_patterning_tolloid-like_protein_1_(tll1)	GO:0001568 GO:0001707 GO:0001885 GO:0004222 GO:0005509 GO:0005515 GO:0005576 GO:0006508 GO:0007275 GO:0008233 GO:0008237 GO:0008270 GO:0009953 GO:0016787 GO:0030513 GO:0035124 GO:0035162 GO:0046872 GO:0048264	K13047	Bilateria	adi_v1.0.1.prot
comp118919_c0_seq1	672				0	Cnidaria	adi_v1.0.1.prot
comp125598_c0_seq5	1015	Q9ULH0	Kinase_D-interacting_substrate_of_220_kDa_(KIDINS220)	GO:0000186 GO:0001701 GO:0005829 GO:0016020 GO:0016021 GO:0048011 GO:0048813	#N/A	Craniata	adi_v1.0.1.prot
comp159506_c0_seq5	214				#N/A		adi_v1.0.1.prot
comp168945_c0_seq1	1393	Q26627	Sperm_receptor_for_egg_jelly_(REJ)	GO:0005886 GO:0007218 GO:0016020 GO:0016021 GO:0030246	K04985	Bilateria	adi_v1.0.1.prot
comp131974_c0_seq1	627				0	Bilateria	adi_v1.0.1.prot
comp137802_c0_seq1	758	Q96N58	Zinc_finger_protein_578_(ZNF578)	GO:0003676 GO:0003677 GO:0005622 GO:0005634 GO:0006351 GO:0006355 GO:0008270 GO:0046872	K09228	Gnathostomata	adi_v1.0.1.prot
comp102420_c0_seq2	2830	P83858	Pyroglutamylated_RFamide_peptide_receptor_(Qrfpr)	GO:0004871 GO:0004930 GO:0004983 GO:0005886 GO:0007165 GO:0007186 GO:0016020 GO:0016021	#N/A	Cnidaria	adi_v1.0.1.prot
comp106405_c0_seq4	1008	P07174	Tumor_necrosis_factor_receptor_superfamily_member_16_(Ngfr)	GO:0001540 GO:0005035 GO:0005168 GO:0005515 GO:0005634 GO:0005635 GO:0005737 GO:0005791 GO:0005794 GO:0005886 GO:0006915 GO:0006917 GO:0007165 GO:0007275 GO:0007399 GO:0007411 GO:0007417 GO:0009611 GO:0009897 GO:0010468 GO:0010942 GO:0010977 GO:0016020 GO:0016021 GO:0016048 GO:0019233 GO:0021675 GO:0030135 GO:0030154 GO:0031069 GO:0031625 GO:0031643 GO:0032224 GO:0032496 GO:0032590 GO:0032809 GO:…	#N/A	Cnidaria	adi_v1.0.1.prot
comp134468_c0_seq1	594	Q9I7F7	Tyrosine-protein_kinase_PR2_(PR2)	GO:0000166 GO:0004672 GO:0004713 GO:0004715 GO:0005524 GO:0005575 GO:0006468 GO:0016301 GO:0016310 GO:0016740 GO:0016772 GO:0035071 GO:0048102	0	Cnidaria	adi_v1.0.1.prot
comp103339_c0_seq1	493	A7DTG3	SERTA_domain-containing_protein_4_(Sertad4)	GO:0003674 GO:0005575 GO:0008150	0	Cnidaria	adi_v1.0.1.prot
comp153752_c0_seq1	1135	Q14746	Conserved_oligomeric_Golgi_complex_subunit_2_(COG2)	GO:0000139 GO:0005515 GO:0005794 GO:0005795 GO:0006486 GO:0006810 GO:0006886 GO:0006891 GO:0007030 GO:0008565 GO:0009312 GO:0015031 GO:0016020 GO:0017119	0	Cnidaria	adi_v1.0.1.prot
comp127610_c0_seq1	784	Q9C000	NACHT,_LRR_and_PYD_domains-containing_protein_1_(NLRP1)	GO:0000166 GO:0005515 GO:0005524 GO:0005622 GO:0005634 GO:0005737 GO:0005829 GO:0006915 GO:0006917 GO:0006919 GO:0006952 GO:0008656 GO:0019899 GO:0019904 GO:0032495 GO:0035872 GO:0042742 GO:0042981 GO:0045087 GO:0050718 GO:0050727 GO:0051402 GO:0072558	K12798	Gnathostomata	adi_v1.0.1.prot
comp138637_c0_seq4	654	Q9H0W7	THAP_domain-containing_protein_2_(THAP2)	GO:0003676 GO:0003677 GO:0005730 GO:0046872	#N/A	Gnathostomata	adi_v1.0.1.prot
comp170582_c0_seq2	1142	E5SAC4	Zinc_knuckle_protein_	GO:0003676 GO:0004190 GO:0006508 GO:0008270 GO:0015074	0	Bilateria	adi_v1.0.1.prot
comp162334_c0_seq1	527	Q7M560	Replicase/helicase/endonuclease_	GO:0004386 GO:0004519	0	Bilateria	adi_v1.0.1.prot
comp121863_c0_seq1	324				#N/A		adi_v1.0.1.prot
comp140335_c0_seq1	1007	Q9SX79	Polyadenylate-binding_protein_RBP47C_(RBP47C)	GO:0000166 GO:0003676 GO:0003723 GO:0005634 GO:0006397 GO:0008143 GO:0010494 GO:0034605	0		adi_v1.0.1.prot
comp119934_c0_seq1	1108				0		adi_v1.0.1.prot
comp139944_c0_seq1	1001	Q90X38	G_patch_domain_and_KOW_motifs-containing_protein_(gpkow)	GO:0003676 GO:0005634	0	Cnidaria	adi_v1.0.1.prot
comp155881_c0_seq1	3072	K1Q5B6	28S_ribosomal_protein_S29,_mitochondrial_	GO:0005840	0	Bilateria	adi_v1.0.1.prot
comp118765_c0_seq7	324	Q8C8R3	Ankyrin-2_(Ank2)	GO:0002027 GO:0003283 GO:0005515 GO:0005622 GO:0005737 GO:0005856 GO:0005886 GO:0005887 GO:0006874 GO:0006915 GO:0007165 GO:0008104 GO:0010628 GO:0010881 GO:0010882 GO:0014704 GO:0015459 GO:0016020 GO:0016323 GO:0016324 GO:0019899 GO:0019901 GO:0030018 GO:0030054 GO:0030315 GO:0030507 GO:0030674 GO:0031430 GO:0031647 GO:0031672 GO:0033292 GO:0033365 GO:0034394 GO:0034613 GO:0042383 GO:0042981 GO:…	#N/A	Bilateria	adi_v1.0.1.prot
comp117106_c0_seq1	1209	Q7TT79	Microcephalin_(Mcph1)	GO:0000132 GO:0003674 GO:0005575 GO:0005737 GO:0005815 GO:0005856 GO:0010468 GO:0021987 GO:0043549 GO:0046605 GO:0060623 GO:0071539 GO:0097150	0	Bilateria	adi_v1.0.1.prot
comp154622_c0_seq1	411				0	Cnidaria	adi_v1.0.1.prot
comp158753_c0_seq1	269				#N/A	Cnidaria	adi_v1.0.1.prot
comp169107_c0_seq1	898	P42893	Endothelin-converting_enzyme_1_(Ece1)	GO:0001666 GO:0001921 GO:0004175 GO:0004222 GO:0005768 GO:0005769 GO:0005886 GO:0006508 GO:0006915 GO:0007507 GO:0008233 GO:0008237 GO:0009897 GO:0010814 GO:0010815 GO:0010816 GO:0016020 GO:0016021 GO:0016485 GO:0016486 GO:0016787 GO:0030141 GO:0031982 GO:0033093 GO:0034959 GO:0042447 GO:0042733 GO:0042803 GO:0043583 GO:0045745 GO:0046872 GO:0048471 GO:0060037	K01415	Cnidaria	adi_v1.0.1.prot
comp115999_c0_seq2	1109	I1FWI9	Dimethylaniline_monooxygenase_[N-oxide-forming]_	GO:0004497 GO:0004499 GO:0005783 GO:0005789 GO:0016020 GO:0016491 GO:0031090 GO:0031227 GO:0043231 GO:0050660 GO:0050661 GO:0055114	#N/A		adi_v1.0.1.prot
comp163762_c0_seq1	1184	Q03376	Balbiani_ring_protein_3_(BR3)	GO:0005576	0	Cnidaria	adi_v1.0.1.prot
comp165855_c0_seq1	270				#N/A		adi_v1.0.1.prot
comp123519_c0_seq1	1762	P11528	Resact_receptor_	GO:0000166 GO:0004383 GO:0004672 GO:0005524 GO:0005525 GO:0006182 GO:0006468 GO:0016020 GO:0016021 GO:0016772 GO:0016829	K01769	Cnidaria	adi_v1.0.1.prot
comp140253_c0_seq4	483				#N/A	Cnidaria	adi_v1.0.1.prot
comp119667_c0_seq4	1179	Q9H0J9	Poly_[ADP-ribose]_polymerase_12_(PARP12)	GO:0003676 GO:0003950 GO:0005634 GO:0008270 GO:0016740 GO:0046872	#N/A	Bilateria	adi_v1.0.1.prot
comp145872_c0_seq1	362				#N/A	Cnidaria	adi_v1.0.1.prot
comp165447_c0_seq1	645				0		adi_v1.0.1.prot
comp122180_c0_seq1	2033	Q8IYW2	Tetratricopeptide_repeat_protein_40_(TTC40)	R0LLK2	#N/A	Bilateria	adi_v1.0.1.prot
comp161365_c0_seq1	1570	Q9HCF6	Transient_receptor_potential_cation_channel_subfamily_M_member_3_(TRPM3)	GO:0005216 GO:0005261 GO:0005262 GO:0006810 GO:0006811 GO:0006812 GO:0006816 GO:0016020 GO:0016021 GO:0055085 GO:0070588	K04981		adi_v1.0.1.prot
comp146968_c0_seq1	637				0		adi_v1.0.1.prot
comp170952_c0_seq7	442	O15439	Multidrug_resistance-associated_protein_4_(ABCC4)	GO:0000166 GO:0002576 GO:0005524 GO:0005886 GO:0006200 GO:0006810 GO:0007596 GO:0008150 GO:0016020 GO:0016021 GO:0016404 GO:0016887 GO:0017111 GO:0030168 GO:0031088 GO:0042626 GO:0055085	#N/A	Cnidaria	adi_v1.0.1.prot
comp145100_c0_seq2	784				#N/A		adi_v1.0.1.prot
comp116735_c0_seq1	1065	C3VPR6	Protein_NLRC5_(Nlrc5)	GO:0000166 GO:0005524 GO:0005634 GO:0005737 GO:0005829 GO:0006952 GO:0032088 GO:0045087 GO:0051607 GO:0060335 GO:0060339 GO:0060340	0	Bilateria	adi_v1.0.1.prot
comp163022_c0_seq1	628				0		adi_v1.0.1.prot
comp102606_c0_seq2	1068	Q91X17	Uromodulin_(Umod)	GO:0000922 GO:0005509 GO:0005576 GO:0005615 GO:0005794 GO:0005886 GO:0007588 GO:0010033 GO:0016020 GO:0016323 GO:0016324 GO:0031225 GO:0031410 GO:0042995 GO:0045121 GO:0045177 GO:0048878 GO:0060170 GO:0072218 GO:0072221 GO:0072233 GO:0072372 GO:2000021	K18274	Cnidaria	adi_v1.0.1.prot
comp102900_c0_seq4	631	A2AX52	Collagen_alpha-4(VI)_chain_(Col6a4)	GO:0003674 GO:0005576 GO:0005578 GO:0005581 GO:0007155 GO:0043234 GO:0070208	#N/A	Bilateria	adi_v1.0.1.prot
comp147076_c0_seq1	848	O60290	Zinc_finger_protein_862_(ZNF862)	GO:0003674 GO:0003676 GO:0005575 GO:0005622 GO:0005634 GO:0006351 GO:0006355 GO:0008150 GO:0046872 GO:0046983	#N/A	Bilateria	adi_v1.0.1.prot
comp148421_c0_seq1	740	Q6DCQ6	von_Willebrand_factor_A_domain-containing_protein_2_(vwa2)	GO:0005576	0	Cnidaria	adi_v1.0.1.prot
comp140811_c0_seq1	289	Q6GP17	Histone-lysine_N-methyltransferase_SUV420H1-A_(suv420h1-a)	GO:0005634 GO:0005694 GO:0006351 GO:0006355 GO:0008168 GO:0016568 GO:0016740 GO:0018024 GO:0032259 GO:0034773 GO:0042799	#N/A	Cnidaria	adi_v1.0.1.prot
comp134706_c0_seq1	1143	Q4G0U5	Primary_ciliary_dyskinesia_protein_1_(PCDP1)	GO:0005516 GO:0005929 GO:0042995	0	Cnidaria	adi_v1.0.1.prot
comp144070_c0_seq2	843				#N/A		adi_v1.0.1.prot
comp143884_c0_seq2	276				#N/A	Cnidaria	adi_v1.0.1.prot
comp170047_c0_seq1	2133				0	Chordata	adi_v1.0.1.prot
comp103496_c0_seq1	1371	Q6NUT5	Heterogeneous_nuclear_ribonucleoprotein_U-like_1_	GO:0003676 GO:0006396 GO:0008150 GO:0009615 GO:0030529	0	Chordata	adi_v1.0.1.prot
comp172632_c0_seq1	640				0	Bilateria	adi_v1.0.1.prot
comp117232_c0_seq1	1385				#N/A		adi_v1.0.1.prot
comp156837_c0_seq1	416	O05485	Extracellular_protease_(eprA1)	GO:0004222 GO:0006508 GO:0008233 GO:0008237 GO:0016787 GO:0046872	0	Neisseriaceae	adi_v1.0.1.prot
comp104633_c0_seq1	546	A6QPB3	Collagen_alpha-1(XVII)_chain_(COL17A1)	GO:0005576 GO:0005578 GO:0005581 GO:0005604 GO:0016020 GO:0016021 GO:0030054 GO:0030056 GO:0031581	0	Ecdysozoa	adi_v1.0.1.prot
comp135399_c0_seq2	640	Q22165	Stomatin-4_(sto-4)	GO:0016020 GO:0016021	#N/A	Cnidaria	adi_v1.0.1.prot
comp133653_c0_seq1	664	A7SVT1	Adenosine_monophosphate-protein_transferase_FICD_homolog_(v1g194069)	GO:0000166 GO:0005524 GO:0016020 GO:0016021 GO:0016740 GO:0016779 GO:0018117 GO:0070733	0	Cnidaria	adi_v1.0.1.prot
comp146803_c0_seq1	665	Q7Z7G8	Vacuolar_protein_sorting-associated_protein_13B_(VPS13B)	GO:0006810 GO:0008104 GO:0015031	0	Cnidaria	adi_v1.0.1.prot
comp158191_c0_seq1	638	A7S8T5	Coiled-coil_domain-containing_protein_42_homolog_(v1g187067)	A7S8T5	0	Cnidaria	adi_v1.0.1.prot
comp164834_c0_seq1	308	A2AL36	Centriolin_(Cntrl)	GO:0003674 GO:0005737 GO:0005813 GO:0005815 GO:0005856 GO:0007049 GO:0008150 GO:0051301	#N/A		adi_v1.0.1.prot
comp103181_c0_seq1	3579	Q9XZ08	Exostosin-3_(botv)	GO:0000139 GO:0001888 GO:0005783 GO:0005789 GO:0005794 GO:0006024 GO:0006044 GO:0007224 GO:0007275 GO:0008101 GO:0008375 GO:0015012 GO:0015014 GO:0016020 GO:0016021 GO:0016055 GO:0016740 GO:0016757 GO:0016758 GO:0030210 GO:0031227	K02370	Cnidaria	adi_v1.0.1.prot
comp113624_c0_seq1	370				#N/A		adi_v1.0.1.prot
comp146998_c0_seq2	339	Q3B8P0	Presenilins-associated_rhomboid-like_protein,_mitochondrial_(Parl)	GO:0004252 GO:0005634 GO:0005739 GO:0005743 GO:0006508 GO:0008233 GO:0008236 GO:0016020 GO:0016021 GO:0016787 GO:0090201 GO:2001243	#N/A	Vertebrata	adi_v1.0.1.prot
comp125525_c0_seq1	513	Q8IZD6	Solute_carrier_family_22_member_15_(SLC22A15)	GO:0006810 GO:0006811 GO:0016020 GO:0016021 GO:0022857 GO:0055085	K08211	Cnidaria	adi_v1.0.1.prot
comp129946_c0_seq2	689	M3G782	ATP-dependent_DNA_helicase,_RecQ_family_		#N/A	Acidithiobacillaceae	adi_v1.0.1.prot
comp138697_c0_seq3	936	P10040	Protein_crumbs_(crb)	GO:0001738 GO:0001745 GO:0002009 GO:0005080 GO:0005509 GO:0005515 GO:0005886 GO:0005918 GO:0007043 GO:0007163 GO:0007275 GO:0007399 GO:0007424 GO:0007431 GO:0007435 GO:0007443 GO:0008104 GO:0008284 GO:0016020 GO:0016021 GO:0016028 GO:0016044 GO:0016324 GO:0016327 GO:0016332 GO:0016334 GO:0030154 GO:0030507 GO:0034332 GO:0035002 GO:0035003 GO:0035088 GO:0035090 GO:0035239 GO:0035330 GO:0042051 GO:…	#N/A	Bilateria	adi_v1.0.1.prot
comp124311_c0_seq3	817				#N/A		adi_v1.0.1.prot
comp145913_c0_seq1	465	P0C152	Meckelin_(Tmem67)	GO:0005737 GO:0005783 GO:0005789 GO:0005813 GO:0005856 GO:0005886 GO:0005929 GO:0005932 GO:0010826 GO:0016020 GO:0016021 GO:0030030 GO:0030433 GO:0030659 GO:0031005 GO:0036038 GO:0042384 GO:0042995 GO:0051082 GO:0060170 GO:0060271	0	Cnidaria	adi_v1.0.1.prot
comp101964_c0_seq3	714	B5X906	Ly6/PLAUR_domain-containing_protein_2_		#N/A	Cnidaria	adi_v1.0.1.prot
comp107949_c0_seq2	966				0		adi_v1.0.1.prot
comp113900_c0_seq2	668				#N/A		adi_v1.0.1.prot
comp155645_c0_seq1	353	P42893	Endothelin-converting_enzyme_1_(Ece1)	GO:0001666 GO:0001921 GO:0004175 GO:0004222 GO:0005768 GO:0005769 GO:0005886 GO:0006508 GO:0006915 GO:0007507 GO:0008233 GO:0008237 GO:0009897 GO:0010814 GO:0010815 GO:0010816 GO:0016020 GO:0016021 GO:0016485 GO:0016486 GO:0016787 GO:0030141 GO:0031982 GO:0033093 GO:0034959 GO:0042447 GO:0042733 GO:0042803 GO:0043583 GO:0045745 GO:0046872 GO:0048471 GO:0060037	#N/A	Bilateria	adi_v1.0.1.prot
comp114905_c0_seq1	1034	Q80U30	Protein_CLEC16A_(Clec16a)	GO:0003674 GO:0005575 GO:0008150	0	Cnidaria	adi_v1.0.1.prot
comp166792_c0_seq1	523	P04323	Retrovirus-related_Pol_polyprotein_from_transposon_17.6_(pol)	GO:0003676 GO:0003723 GO:0003964 GO:0004190 GO:0004518 GO:0004519 GO:0006278 GO:0006508 GO:0008233 GO:0015074 GO:0016740 GO:0016779 GO:0016787 GO:0090305	K07497	Bilateria	adi_v1.0.1.prot
comp158053_c0_seq2	1934	P0CG55	Polyubiquitin-B_(UBB)	GO:0005634 GO:0005737	#N/A	Bilateria	adi_v1.0.1.prot
comp133083_c0_seq1	609	Q196X6	Putative_ubiquitin_thioesterase_232R_(IIV3-084L)	GO:0006353 GO:0006508 GO:0008233 GO:0008234 GO:0016787	0	Cnidaria	adi_v1.0.1.prot
comp99310_c0_seq3	707	Q6ZS30	Neurobeachin-like_protein_1_(NBEAL1)	R0K034	#N/A	Bilateria	adi_v1.0.1.prot
comp147198_c0_seq1	270	P35447	Spondin-1_(spon1)	GO:0005576 GO:0005578 GO:0007155	#N/A	Cnidaria	adi_v1.0.1.prot
comp114169_c0_seq1	1430				K07497	Bilateria	adi_v1.0.1.prot
comp124858_c0_seq1	2524	P35555	Fibrillin-1_(FBN1)	GO:0001501 GO:0001527 GO:0005201 GO:0005509 GO:0005515 GO:0005576 GO:0005578 GO:0005604 GO:0005615 GO:0007507 GO:0031012 GO:0035582 GO:0035583	K06825	Bilateria	adi_v1.0.1.prot
comp117165_c0_seq5	444				#N/A	Bilateria	adi_v1.0.1.prot
comp161691_c0_seq1	295	Q5FWM8	Integral_membrane_protein_GPR180_(gpr180)	GO:0016020 GO:0016021	#N/A	Bilateria	adi_v1.0.1.prot
comp115912_c0_seq1	693	Q9FGH2	At5g58500_		0	Bilateria	adi_v1.0.1.prot
comp114799_c0_seq2	926	Q6AZT7	Nephrocystin-3_(nphp3)	GO:0005929 GO:0016055 GO:0042995 GO:0060027 GO:0060271 GO:0072372 GO:0090090 GO:2000095	#N/A	Cnidaria	adi_v1.0.1.prot
comp132290_c0_seq1	677	P0C5Y8	Alsin_(Als2)	GO:0001662 GO:0001701 GO:0001881 GO:0003674 GO:0005085 GO:0005089 GO:0005543 GO:0005622 GO:0005737 GO:0005769 GO:0005813 GO:0005829 GO:0006979 GO:0007409 GO:0007528 GO:0007626 GO:0008104 GO:0008219 GO:0014069 GO:0016020 GO:0016050 GO:0016197 GO:0016601 GO:0017112 GO:0017137 GO:0030424 GO:0030425 GO:0030426 GO:0030676 GO:0031982 GO:0032313 GO:0032855 GO:0035023 GO:0035249 GO:0042803 GO:0043005 GO:…	K04575	Cnidaria	adi_v1.0.1.prot
comp133862_c0_seq1	1034	Q9BQS2	Synaptotagmin-15_(SYT15)	GO:0005886 GO:0016020 GO:0016021	0	Cnidaria	adi_v1.0.1.prot
comp134297_c0_seq5	211	Q1PRL4	Tripartite_motif-containing_protein_71_(TRIM71)	GO:0000082 GO:0000932 GO:0003723 GO:0004842 GO:0005622 GO:0005737 GO:0007275 GO:0008270 GO:0008543 GO:0010586 GO:0016874 GO:0021915 GO:0031047 GO:0035198 GO:0035278 GO:0046872 GO:0051865 GO:0060964 GO:0072089 GO:2000177	#N/A	Cnidaria	adi_v1.0.1.prot
comp146309_c0_seq1	514	C9K7F5	Similar_to_Tc1-mariner_class_transposase_	GO:0003676 GO:0003677	0	Cnidaria	adi_v1.0.1.prot
comp173705_c0_seq1	502	O75762	Transient_receptor_potential_cation_channel_subfamily_A_member_1_(TRPA1)	GO:0005216 GO:0005262 GO:0005887 GO:0006810 GO:0006811 GO:0006816 GO:0009409 GO:0015267 GO:0016020 GO:0016021 GO:0032421 GO:0042493 GO:0042542 GO:0048265 GO:0050896 GO:0050955 GO:0050966 GO:0050968 GO:0055085 GO:0070588	K04984	Cnidaria	adi_v1.0.1.prot
comp148010_c0_seq1	937				0	Cnidaria	adi_v1.0.1.prot
comp148172_c0_seq2	1021	A8TX70	Collagen_alpha-5(VI)_chain_(COL6A5)	GO:0005576 GO:0005578 GO:0005581 GO:0007155 GO:0031012	#N/A	Cnidaria	adi_v1.0.1.prot
comp139105_c0_seq6	1062				#N/A		adi_v1.0.1.prot
comp104525_c0_seq1	2093	L7MJ28	Putative_tick_transposon_(Fragment)_		0		adi_v1.0.1.prot
comp107370_c0_seq1	1538				0		adi_v1.0.1.prot
comp105735_c0_seq2	325	P58743	Prestin_(SLC26A5)	GO:0005886 GO:0007605 GO:0008271 GO:0008272 GO:0008360 GO:0015116 GO:0016020 GO:0016021 GO:0016323 GO:0016328 GO:0030507 GO:0042391 GO:0055085	#N/A	Deuterostomia	adi_v1.0.1.prot
comp125746_c0_seq1	1289	P49013	Fibropellin-3_(EGF3)	GO:0005509 GO:0005576 GO:0005615	K02599	Cnidaria	adi_v1.0.1.prot
comp116534_c0_seq1	1894	Q86WZ0	HEAT_repeat-containing_protein_4_(HEATR4)	K1QU52	0	Cnidaria	adi_v1.0.1.prot
comp126892_c0_seq1	346	K1QCT6	Tankyrase-1_		#N/A		adi_v1.0.1.prot
comp107280_c0_seq1	652	Q6BDS2	UHRF1-binding_protein_1_(UHRF1BP1)	GO:0005515 GO:0042802 GO:0042826	0	Gnathostomata	adi_v1.0.1.prot
comp112680_c0_seq1	1070	P08478	Peptidyl-glycine_alpha-amidating_monooxygenase_A_(pam-a)	GO:0003824 GO:0004497 GO:0004504 GO:0004598 GO:0005507 GO:0006518 GO:0008152 GO:0016020 GO:0016021 GO:0016491 GO:0016715 GO:0016829 GO:0030658 GO:0031410 GO:0046872 GO:0055114	K18200	Bilateria	adi_v1.0.1.prot
comp140306_c0_seq1	1039	Q8GZ52	ABC_transporter_G_family_member_30_(ABCG30)	GO:0000166 GO:0005102 GO:0005524 GO:0005577 GO:0006200 GO:0006810 GO:0007165 GO:0016020 GO:0016021 GO:0016887 GO:0017111 GO:0030168 GO:0030674 GO:0051258	K05683		adi_v1.0.1.prot
comp146992_c0_seq1	220				#N/A		adi_v1.0.1.prot
comp119004_c0_seq4	408	O15439	Multidrug_resistance-associated_protein_4_(ABCC4)	GO:0000166 GO:0002576 GO:0005524 GO:0005886 GO:0006200 GO:0006810 GO:0007596 GO:0008150 GO:0016020 GO:0016021 GO:0016404 GO:0016887 GO:0017111 GO:0030168 GO:0031088 GO:0042626 GO:0055085	#N/A	Deuterostomia	adi_v1.0.1.prot
comp137820_c0_seq1	411				0		adi_v1.0.1.prot
comp154497_c0_seq1	934				0		adi_v1.0.1.prot
comp154827_c0_seq1	1743	P22129	Ras-related_protein_Rab-11B_	GO:0000166 GO:0005525 GO:0005886 GO:0006810 GO:0007049 GO:0007264 GO:0015031 GO:0016020	K07904	Cnidaria	adi_v1.0.1.prot
comp163207_c0_seq1	1418	Q62632	Follistatin-related_protein_1_(Fstl1)	GO:0005509 GO:0005576 GO:0008201	0		adi_v1.0.1.prot
comp102999_c0_seq1	425	M6S483	Alpha/beta_hydrolase_family_protein_		0	Bilateria	adi_v1.0.1.prot
comp135409_c0_seq1	515	Q9H7Z3	UPF0614_protein_C14orf102_(C14orf102)	GO:0003674 GO:0005575 GO:0008150	0	Bilateria	adi_v1.0.1.prot
comp160903_c0_seq1	720	O16025	Allene_oxide_synthase-lipoxygenase_protein_	GO:0003824 GO:0004096 GO:0005506 GO:0005737 GO:0006629 GO:0006631 GO:0006633 GO:0006691 GO:0008152 GO:0016020 GO:0016165 GO:0016491 GO:0016702 GO:0016829 GO:0019369 GO:0020037 GO:0031408 GO:0046872 GO:0047677 GO:0047987 GO:0055114	K00461	Cnidaria	adi_v1.0.1.prot
comp141153_c0_seq1	1032	Q0D2E8	Protein_RFT1_homolog_(rft1)	GO:0005319 GO:0006810 GO:0006869 GO:0008643 GO:0016020 GO:0016021	K06316	Cnidaria	adi_v1.0.1.prot
comp146662_c0_seq5	424				#N/A		adi_v1.0.1.prot
comp133385_c0_seq1	370				#N/A	Bilateria	adi_v1.0.1.prot
comp132985_c0_seq1	333				#N/A		adi_v1.0.1.prot
comp142377_c0_seq1	488	Q9Y4D8	Probable_E3_ubiquitin-protein_ligase_C12orf51_(C12orf51)	GO:0004842 GO:0005622 GO:0005634 GO:0005737 GO:0006464 GO:0016020 GO:0016021 GO:0016567 GO:0016874 GO:0042787	K17849	Gnathostomata	adi_v1.0.1.prot
comp103069_c0_seq1	1501	C7Q4Y6	D-inositol_3-phosphate_glycosyltransferase_1_(mshA1)	GO:0008375 GO:0009058 GO:0010125 GO:0016740 GO:0016757 GO:0046872	0	Actinomycetales	adi_v1.0.1.prot
comp108497_c0_seq1	894	Q61160	Protein_FADD_(Fadd)	GO:0005164 GO:0005737 GO:0006915 GO:0007165 GO:0031264 GO:0031265 GO:0032757 GO:0032760 GO:0032813 GO:0042802 GO:0042981 GO:0043005 GO:0043065 GO:0043123 GO:0043234 GO:0044297 GO:0045087 GO:0045121 GO:0045944 GO:0051607 GO:0060340 GO:0070265 GO:0071260 GO:0097191 GO:2001238	0	Cnidaria	adi_v1.0.1.prot
comp108918_c0_seq1	1083	Q5VXM1	CUB_domain-containing_protein_2_(CDCP2)	GO:0005576	0	Cnidaria	adi_v1.0.1.prot
comp172000_c0_seq1	643	Q62220	Keratin-associated_protein_5-4_(Krtap5-4)	GO:0003674 GO:0005575 GO:0005882 GO:0008150 GO:0045095	0	Cnidaria	adi_v1.0.1.prot
comp110021_c0_seq3	552	K1QTF1	Caspase-2_(Fragment)_	GO:0005622 GO:0042981	#N/A	Bilateria	adi_v1.0.1.prot
comp132340_c0_seq1	926	P51955	Serine/threonine-protein_kinase_Nek2_(NEK2)	GO:0000070 GO:0000086 GO:0000166 GO:0000278 GO:0000775 GO:0000776 GO:0000777 GO:0000794 GO:0000922 GO:0004672 GO:0004674 GO:0005515 GO:0005524 GO:0005634 GO:0005694 GO:0005730 GO:0005737 GO:0005813 GO:0005815 GO:0005829 GO:0005856 GO:0005874 GO:0006468 GO:0007049 GO:0007059 GO:0007067 GO:0007088 GO:0007126 GO:0016301 GO:0016310 GO:0016740 GO:0016772 GO:0019903 GO:0030496 GO:0043234 GO:0043392 GO:…	K08857	Cnidaria	adi_v1.0.1.prot
comp136598_c0_seq1	791	Q62632	Follistatin-related_protein_1_(Fstl1)	GO:0005509 GO:0005576 GO:0008201	0	Cnidaria	adi_v1.0.1.prot
comp158519_c0_seq1	215				#N/A		adi_v1.0.1.prot
comp166784_c0_seq1	497	P55028	5,6-dihydroxyindole-2-carboxylic_acid_oxidase_(tyrp1)	GO:0004497 GO:0005507 GO:0008152 GO:0016020 GO:0016021 GO:0016491 GO:0016716 GO:0033162 GO:0042438 GO:0046872 GO:0055114	K01827	Bilateria	adi_v1.0.1.prot
comp124452_c0_seq1	1282	Q6PIJ6	F-box_only_protein_38_(FBXO38)	GO:0005634 GO:0005737	K10313	Gnathostomata	adi_v1.0.1.prot
comp138658_c0_seq1	307	Q5ZKD5	RRP12-like_protein_(RRP12)	GO:0005634 GO:0005730 GO:0016020 GO:0016021 GO:0031965	#N/A	Cnidaria	adi_v1.0.1.prot
comp141850_c0_seq1	923				0	Bilateria	adi_v1.0.1.prot
comp124215_c0_seq1	546				0	Cnidaria	adi_v1.0.1.prot
comp133319_c0_seq1	335				#N/A	Cnidaria	adi_v1.0.1.prot
comp107739_c0_seq5	205	H6RDC4	Putative_cinnamoyl-CoA_reductase_	GO:0000166 GO:0003824 GO:0044237 GO:0050662	#N/A	Cnidaria	adi_v1.0.1.prot
comp150162_c0_seq1	381				#N/A		adi_v1.0.1.prot
comp168388_c0_seq1	1254	Q62770	Protein_unc-13_homolog_C_(Unc13c)	GO:0005737 GO:0005886 GO:0006887 GO:0007268 GO:0016020 GO:0030054 GO:0035556 GO:0042734 GO:0045202 GO:0046872 GO:0046928	0	Cnidaria	adi_v1.0.1.prot
comp126530_c0_seq1	249				#N/A	Cnidaria	adi_v1.0.1.prot
comp109407_c0_seq1	1010	O66878	Chromosome_partition_protein_Smc_(smc)	GO:0000166 GO:0003677 GO:0005524 GO:0005694 GO:0005737 GO:0006281 GO:0006310 GO:0007062 GO:0030261 GO:0051276	0	Cnidaria	adi_v1.0.1.prot
comp111693_c0_seq3	437				#N/A		adi_v1.0.1.prot
comp145643_c0_seq1	1241	Q4R684	Archaemetzincin-2_(AMZ2)	GO:0006508 GO:0008233 GO:0008237 GO:0008270 GO:0016787 GO:0046872	K06974	Bilateria	adi_v1.0.1.prot
comp161583_c0_seq1	533				0		adi_v1.0.1.prot
comp133009_c0_seq1	293				#N/A		adi_v1.0.1.prot
comp154157_c0_seq2	1090				#N/A	Cnidaria	adi_v1.0.1.prot
comp148809_c0_seq1	1305	K1JQ10	Acyltransferase,_WS/DGAT/MGAT_	GO:0004144 GO:0016740 GO:0016746 GO:0045017	0	Cnidaria	adi_v1.0.1.prot
comp135679_c0_seq1	394				#N/A		adi_v1.0.1.prot
comp111737_c0_seq1	1312	Q8BH60	Golgi-associated_PDZ_and_coiled-coil_motif-containing_protein_(Gopc)	GO:0000139 GO:0005083 GO:0005109 GO:0005515 GO:0005737 GO:0005794 GO:0005886 GO:0006810 GO:0006914 GO:0007289 GO:0008022 GO:0014069 GO:0015031 GO:0016020 GO:0019905 GO:0030054 GO:0030140 GO:0030425 GO:0042803 GO:0042995 GO:0043234 GO:0044325 GO:0045202 GO:0045211 GO:0051260	0	Cnidaria	adi_v1.0.1.prot
comp130344_c0_seq1	2893	Q96DM1	PiggyBac_transposable_element-derived_protein_4_(PGBD4)	C7ENG8	0		adi_v1.0.1.prot
comp105529_c0_seq1	1793	Q14008	Cytoskeleton-associated_protein_5_(CKAP5)	GO:0000086 GO:0000087 GO:0000236 GO:0000278 GO:0000922 GO:0000930 GO:0005515 GO:0005737 GO:0005813 GO:0005815 GO:0005829 GO:0005856 GO:0007049 GO:0007051 GO:0007067 GO:0015630 GO:0030951 GO:0035371 GO:0043234 GO:0050658 GO:0051297 GO:0051301	K16803	Cnidaria	adi_v1.0.1.prot
comp106326_c0_seq1	659				0		adi_v1.0.1.prot
comp113985_c0_seq1	570				0	Cnidaria	adi_v1.0.1.prot
comp135672_c0_seq1	327	P70191	TNF_receptor-associated_factor_5_(Traf5)	GO:0004842 GO:0004871 GO:0005515 GO:0005737 GO:0006915 GO:0007165 GO:0008270 GO:0008284 GO:0009898 GO:0016567 GO:0035631 GO:0042981 GO:0046872	#N/A	Cnidaria	adi_v1.0.1.prot
comp111444_c0_seq2	1072	Q9Y2I7	1-phosphatidylinositol_3-phosphate_5-kinase_(PIKFYVE)	GO:0000139 GO:0000166 GO:0000285 GO:0005515 GO:0005524 GO:0005768 GO:0005829 GO:0006644 GO:0006661 GO:0006898 GO:0008270 GO:0010008 GO:0012506 GO:0016020 GO:0016301 GO:0016307 GO:0016308 GO:0016310 GO:0016740 GO:0031410 GO:0031901 GO:0031902 GO:0034504 GO:0035556 GO:0036092 GO:0042147 GO:0043813 GO:0044267 GO:0044281 GO:0045121 GO:0046488 GO:0046854 GO:0046872 GO:0048471	#N/A	Cnidaria	adi_v1.0.1.prot
comp124121_c0_seq1	532	Q15013	MAD2L1-binding_protein_(MAD2L1BP)	GO:0005515 GO:0005634 GO:0005737 GO:0005819 GO:0005856 GO:0007093 GO:0007096	0	Cnidaria	adi_v1.0.1.prot
comp102766_c0_seq1	301	P18724	Gastrula_zinc_finger_protein_XlCGF49.1_(Fragment)_	GO:0003676 GO:0003677 GO:0005622 GO:0005634 GO:0006351 GO:0006355 GO:0008270 GO:0046872	#N/A	Bilateria	adi_v1.0.1.prot
comp102034_c0_seq4	1516				#N/A	Bilateria	adi_v1.0.1.prot
comp107140_c0_seq1	1154	Q6UXZ4	Netrin_receptor_UNC5D_(UNC5D)	GO:0006915 GO:0007165 GO:0007275 GO:0007411 GO:0009986 GO:0016020 GO:0016021	K07521	Elopocephala	adi_v1.0.1.prot
comp169800_c0_seq1	905	Q60431	Caspase-3_(CASP3)	GO:0004197 GO:0005737 GO:0006508 GO:0006915 GO:0008233 GO:0008234 GO:0016787	K04399	Cnidaria	adi_v1.0.1.prot
comp112348_c0_seq1	1586	Q5SPP5	Protein_EFR3_homolog_B_(efr3b)	K1PSF2	0	Cnidaria	adi_v1.0.1.prot
comp166095_c0_seq1	525				0	Cnidaria	adi_v1.0.1.prot
comp121539_c0_seq1	468	A4IGM4	Hydroxysteroid_11-beta-dehydrogenase_1-like_protein_(hsd11b1l)	GO:0000166 GO:0005576 GO:0008152 GO:0016491 GO:0055114	K15680	Bilateria	adi_v1.0.1.prot
comp119032_c0_seq1	525	Q6P1H6	Ankyrin_repeat_and_LEM_domain-containing_protein_2_(Ankle2)	GO:0005635 GO:0005737 GO:0005783 GO:0005789 GO:0007049 GO:0007067 GO:0007084 GO:0016020 GO:0016021 GO:0030176 GO:0035307 GO:0042326 GO:0051301 GO:0051721	0	Bilateria	adi_v1.0.1.prot
comp122281_c0_seq1	949				0	Cnidaria	adi_v1.0.1.prot
comp162155_c0_seq1	419	Q80ZF8	Brain-specific_angiogenesis_inhibitor_3_(Bai3)	GO:0004871 GO:0004888 GO:0004930 GO:0005515 GO:0005886 GO:0007165 GO:0007166 GO:0007186 GO:0007218 GO:0016020 GO:0016021 GO:0016525	0		adi_v1.0.1.prot
comp164765_c0_seq1	329	K1PHQ2	Cation-dependent_mannose-6-phosphate_receptor_		#N/A	Cnidaria	adi_v1.0.1.prot
comp162250_c0_seq1	577	Q5TZE1	BTB/POZ_domain-containing_protein_6-B_(btbd6b)	GO:0000932 GO:0005737 GO:0007275 GO:0007399 GO:0030154	K10478	Cnidaria	adi_v1.0.1.prot
comp170952_c0_seq2	513	O15439	Multidrug_resistance-associated_protein_4_(ABCC4)	GO:0000166 GO:0002576 GO:0005524 GO:0005886 GO:0006200 GO:0006810 GO:0007596 GO:0008150 GO:0016020 GO:0016021 GO:0016404 GO:0016887 GO:0017111 GO:0030168 GO:0031088 GO:0042626 GO:0055085	#N/A	Cnidaria	adi_v1.0.1.prot
comp108379_c0_seq3	873				#N/A		adi_v1.0.1.prot
comp130556_c0_seq1	236				#N/A		adi_v1.0.1.prot
comp118765_c0_seq15	239				#N/A		adi_v1.0.1.prot
comp163088_c0_seq1	838				0		adi_v1.0.1.prot
comp163074_c0_seq1	443	Q7ZYY7	Novel_protein_similar_to_DNA_polymerases_	GO:0000166 GO:0003676 GO:0003677 GO:0003887 GO:0006260 GO:0008408	0	Bilateria	adi_v1.0.1.prot
comp122229_c0_seq1	390				#N/A		adi_v1.0.1.prot
comp172166_c0_seq1	1127	Q91641	Thyroid_hormone-induced_protein_B_	GO:0005576 GO:0005615 GO:0007275 GO:0016020	0	Cnidaria	adi_v1.0.1.prot
comp99166_c0_seq3	1152	P18519	Tumor_necrosis_factor_receptor_superfamily_member_16_(NGFR)	GO:0005035 GO:0005737 GO:0005886 GO:0006915 GO:0006917 GO:0007165 GO:0007275 GO:0007399 GO:0010468 GO:0016020 GO:0016021 GO:0016048 GO:0030154 GO:0031625 GO:0040037 GO:0042488 GO:0048146 GO:0048406 GO:0051799	#N/A	Cnidaria	adi_v1.0.1.prot
comp122646_c0_seq1	741				#N/A		adi_v1.0.1.prot
comp136997_c0_seq1	799				0	Cnidaria	adi_v1.0.1.prot
comp154400_c0_seq1	912				0		adi_v1.0.1.prot
comp101213_c0_seq7	457				#N/A		adi_v1.0.1.prot
comp146577_c0_seq1	621	Q9DBS5	Kinesin_light_chain_4_(Klc4)	GO:0003674 GO:0003777 GO:0005575 GO:0005737 GO:0005856 GO:0005871 GO:0005874 GO:0008150	K10407	Thiotrichaceae	adi_v1.0.1.prot
comp168033_c0_seq2	667	K4FUZ4	Tumor_necrosis_factor_ligand_superfamily_member_15_		#N/A	Bilateria	adi_v1.0.1.prot
comp112698_c0_seq1	484	Q7QFM8	AGAP000574-PA_(Fragment)_	GO:0008083 GO:0016020 GO:0051781	0	Bilateria	adi_v1.0.1.prot
comp109732_c0_seq1	1277	P27115	Alpha-1,3-mannosyl-glycoprotein_2-beta-N-acetylglucosaminyltransferase_(MGAT1)	GO:0000139 GO:0003827 GO:0005794 GO:0005797 GO:0006013 GO:0006486 GO:0006487 GO:0008375 GO:0016020 GO:0016021 GO:0016262 GO:0016740 GO:0016757 GO:0046872	K00726	Bilateria	adi_v1.0.1.prot
comp136198_c0_seq1	549	N1R6B5	NFX1-type_zinc_finger-containing_protein_1_		0	Cnidaria	adi_v1.0.1.prot
comp138697_c0_seq2	960	P10040	Protein_crumbs_(crb)	GO:0001738 GO:0001745 GO:0002009 GO:0005080 GO:0005509 GO:0005515 GO:0005886 GO:0005918 GO:0007043 GO:0007163 GO:0007275 GO:0007399 GO:0007424 GO:0007431 GO:0007435 GO:0007443 GO:0008104 GO:0008284 GO:0016020 GO:0016021 GO:0016028 GO:0016044 GO:0016324 GO:0016327 GO:0016332 GO:0016334 GO:0030154 GO:0030507 GO:0034332 GO:0035002 GO:0035003 GO:0035088 GO:0035090 GO:0035239 GO:0035330 GO:0042051 GO:…	K16506	Bilateria	adi_v1.0.1.prot
comp167970_c0_seq2	779				#N/A		adi_v1.0.1.prot
comp139571_c0_seq1	846	K1QD06	Zinc_finger_MYM-type_protein_3_		0		adi_v1.0.1.prot
comp104726_c0_seq1	1465	Q5F364	Multidrug_resistance-associated_protein_1_(ABCC1)	GO:0000166 GO:0005215 GO:0005524 GO:0005886 GO:0006200 GO:0006810 GO:0016020 GO:0016021 GO:0016787 GO:0016887 GO:0017111 GO:0042626 GO:0055085	K05665	Cnidaria	adi_v1.0.1.prot
comp169064_c0_seq1	426	P51522	Zinc_finger_protein_83_(ZNF83)	GO:0003676 GO:0003677 GO:0003700 GO:0005622 GO:0005634 GO:0006351 GO:0006355 GO:0008270 GO:0046872	K09228	Bilateria	adi_v1.0.1.prot
comp103987_c0_seq2	1569	Q94BZ1	Protein_ZINC_INDUCED_FACILITATOR-LIKE_1_(ZIFL1)	GO:0005215 GO:0005886 GO:0006810 GO:0016020 GO:0016021 GO:0055085 GO:0080167	#N/A	Cnidaria	adi_v1.0.1.prot
comp167482_c0_seq1	208	Q7YR83	Epididymal_sperm-binding_protein_1_(ELSPBP1)	GO:0005576 GO:0007338	#N/A	Bilateria	adi_v1.0.1.prot
comp123450_c0_seq2	1107	Q24118	Protein_pigeon_(pigeon)	GO:0003674 GO:0005575 GO:0008150	#N/A	Cnidaria	adi_v1.0.1.prot
comp163289_c0_seq2	429	Q6DFU2	Influenza_virus_NS1A-binding_protein_homolog_(ivns1abp)	GO:0005634 GO:0005737 GO:0005856	#N/A	Bilateria	adi_v1.0.1.prot
comp105293_c0_seq5	268	O02664	D(1A)_dopamine_receptor_(Fragment)_(DRD1)	GO:0004871 GO:0004930 GO:0004952 GO:0005783 GO:0005789 GO:0005886 GO:0007165 GO:0007186 GO:0007212 GO:0016020 GO:0016021	#N/A	Cnidaria	adi_v1.0.1.prot
comp122064_c0_seq2	649	Q5RAR5	Required_for_meiotic_nuclear_division_protein_1_homolog_(RMND1)	Q5SZ82	#N/A	Bilateria	adi_v1.0.1.prot
comp139394_c0_seq1	1748	Q5RAK3	E3_ubiquitin-protein_ligase_RNF180_(RNF180)	GO:0005634 GO:0005635 GO:0005783 GO:0005789 GO:0008270 GO:0016020 GO:0016021 GO:0016567 GO:0016874 GO:0046872	K15708	Cnidaria	adi_v1.0.1.prot
comp163262_c0_seq1	293	P0C6B8	Sushi,_von_Willebrand_factor_type_A,_EGF_and_pentraxin_domain-containing_protein_1_(Svep1)	GO:0003682 GO:0005509 GO:0005576 GO:0005737 GO:0007155 GO:0016020	#N/A	Cnidaria	adi_v1.0.1.prot
comp148514_c0_seq3	294				#N/A	Bilateria	adi_v1.0.1.prot
comp143344_c0_seq1	327				#N/A		adi_v1.0.1.prot
comp150901_c0_seq1	1507	Q9H4G4	Golgi-associated_plant_pathogenesis-related_protein_1_(GLIPR2)	GO:0000139 GO:0005576 GO:0005794 GO:0016020	0	Cnidaria	adi_v1.0.1.prot
comp134380_c0_seq3	1684	Q8L753	Reverse_transcriptase_	GO:0003723 GO:0003964 GO:0006278	#N/A	Cnidaria	adi_v1.0.1.prot
comp166861_c0_seq1	300				#N/A		adi_v1.0.1.prot
comp112285_c0_seq1	712	Q8JG30	Sulfotransferase_family_cytosolic_1B_member_1_(SULT1B1)	GO:0005737 GO:0006629 GO:0008146 GO:0008202 GO:0016740	K01014	Bilateria	adi_v1.0.1.prot
comp101680_c0_seq3	897	O15439	Multidrug_resistance-associated_protein_4_(ABCC4)	GO:0000166 GO:0002576 GO:0005524 GO:0005886 GO:0006200 GO:0006810 GO:0007596 GO:0008150 GO:0016020 GO:0016021 GO:0016404 GO:0016887 GO:0017111 GO:0030168 GO:0031088 GO:0042626 GO:0055085	#N/A	Cnidaria	adi_v1.0.1.prot
comp108513_c0_seq1	626	Q9TSZ3	Potassium_voltage-gated_channel_subfamily_H_member_2_(KCNH2)	GO:0000155 GO:0000160 GO:0004871 GO:0005216 GO:0005244 GO:0005249 GO:0005267 GO:0006355 GO:0006810 GO:0006811 GO:0006813 GO:0007165 GO:0016020 GO:0016021 GO:0023014 GO:0034765 GO:0055085 GO:0071805	K04909	Cnidaria	adi_v1.0.1.prot
comp113014_c0_seq1	2583	Q99PQ1	Tripartite_motif-containing_protein_12A_(Trim12a)	GO:0005622 GO:0005737 GO:0008150 GO:0008270 GO:0046872	K12028	Bilateria	adi_v1.0.1.prot
comp107725_c0_seq1	852	Q9IBG7	Kielin/chordin-like_protein_(kcp)	GO:0005576	0	Bilateria	adi_v1.0.1.prot
comp162481_c0_seq2	1259	Q9UBN4	Short_transient_receptor_potential_channel_4_(TRPC4)	GO:0005216 GO:0005262 GO:0005515 GO:0005737 GO:0005886 GO:0005887 GO:0005901 GO:0005911 GO:0006810 GO:0006811 GO:0006816 GO:0007411 GO:0008013 GO:0009986 GO:0014051 GO:0015279 GO:0016020 GO:0016021 GO:0016323 GO:0030863 GO:0034704 GO:0043234 GO:0045121 GO:0045296 GO:0051924 GO:0055085 GO:0070509 GO:0070588 GO:0070679	#N/A		adi_v1.0.1.prot
comp169727_c0_seq1	263	O08562	Sodium_channel_protein_type_9_subunit_alpha_(Scn9a)	GO:0001518 GO:0005216 GO:0005244 GO:0005248 GO:0005272 GO:0006810 GO:0006811 GO:0006814 GO:0006954 GO:0009636 GO:0009791 GO:0016020 GO:0016021 GO:0019228 GO:0031402 GO:0034765 GO:0035725 GO:0043179 GO:0048266 GO:0055085	#N/A	Cnidaria	adi_v1.0.1.prot
comp134032_c0_seq1	494	Q7SZS1	Transcription_factor_Sox-21-A_(sox21a)	GO:0000122 GO:0001071 GO:0003677 GO:0005634 GO:0006351 GO:0006355 GO:0007275 GO:0009953 GO:0043565 GO:0045892	K09267	Cnidaria	adi_v1.0.1.prot
comp100140_c0_seq1	824	Q9BT22	Chitobiosyldiphosphodolichol_beta-mannosyltransferase_(ALG1)	GO:0000030 GO:0004578 GO:0005783 GO:0005789 GO:0006486 GO:0006488 GO:0009103 GO:0016020 GO:0016021 GO:0016740 GO:0016757 GO:0018279 GO:0043687 GO:0044267	K03842	Euteleostomi	adi_v1.0.1.prot
comp164941_c0_seq1	573				0		adi_v1.0.1.prot
comp134857_c0_seq3	240	O15439	Multidrug_resistance-associated_protein_4_(ABCC4)	GO:0000166 GO:0002576 GO:0005524 GO:0005886 GO:0006200 GO:0006810 GO:0007596 GO:0008150 GO:0016020 GO:0016021 GO:0016404 GO:0016887 GO:0017111 GO:0030168 GO:0031088 GO:0042626 GO:0055085	#N/A	Salpingoeca	adi_v1.0.1.prot
comp120630_c0_seq1	911	Q2WAN4	DNA_mismatch_repair_protein_MutS_(mutS)	GO:0000166 GO:0003677 GO:0005524 GO:0006281 GO:0006298 GO:0006974 GO:0030983	K03555	Cnidaria	adi_v1.0.1.prot
comp138708_c0_seq1	508	Q8R4V5	Oncoprotein-induced_transcript_3_protein_(Oit3)	GO:0005634 GO:0005635	0	Cnidaria	adi_v1.0.1.prot
comp107807_c0_seq1	924	K1PFN2	Fibronectin_		0	Cnidaria	adi_v1.0.1.prot
comp126013_c0_seq4	482	Q5PYH5	Discs_large_homolog_1-like_protein_(dlg1l)	GO:0001935 GO:0007015 GO:0007268 GO:0016020 GO:0016323 GO:0016337 GO:0019901 GO:0019902 GO:0030866 GO:0045930 GO:0050808	#N/A	Cnidaria	adi_v1.0.1.prot
comp138768_c0_seq1	914	Q7L5Y6	DET1_homolog_(DET1)	GO:0005634	K10571	Cnidaria	adi_v1.0.1.prot
comp159997_c0_seq1	313	Q96AY4	Tetratricopeptide_repeat_protein_28_(TTC28)	B0JIJ6	#N/A	Microcystis	adi_v1.0.1.prot
comp167837_c0_seq1	527	Q5DU56	Protein_NLRC3_(Nlrc3)	GO:0000166 GO:0003674 GO:0005524 GO:0005737 GO:0007249 GO:0032088 GO:0042110	0		adi_v1.0.1.prot
comp120423_c0_seq1	1258	Q7ZVL2	WD_repeat-containing_protein_24_(wdr24)	GO:0005053 GO:0005575 GO:0005777 GO:0016558	0	Cnidaria	adi_v1.0.1.prot
comp127819_c0_seq2	431				#N/A		adi_v1.0.1.prot
comp100957_c0_seq2	1485				0		adi_v1.0.1.prot
comp154645_c0_seq2	1310				#N/A	Cnidaria	adi_v1.0.1.prot
comp130511_c0_seq1	1253	Q9Z1S0	Mitotic_checkpoint_serine/threonine-protein_kinase_BUB1_beta_(Bub1b)	GO:0000166 GO:0000775 GO:0000776 GO:0000777 GO:0000778 GO:0000940 GO:0004672 GO:0004674 GO:0005515 GO:0005524 GO:0005634 GO:0005694 GO:0005737 GO:0006468 GO:0006915 GO:0007049 GO:0007067 GO:0007091 GO:0016301 GO:0016310 GO:0016740 GO:0016772 GO:0034501 GO:0048471 GO:0051301 GO:0071459	K06637	Cnidaria	adi_v1.0.1.prot
comp161034_c0_seq1	377	Q5M868	Non-lysosomal_glucosylceramidase_(Gba2)	GO:0003824 GO:0004348 GO:0005886 GO:0006629 GO:0006665 GO:0006680 GO:0008152 GO:0008206 GO:0008422 GO:0016020 GO:0016021 GO:0016139 GO:0016787 GO:0016798	#N/A	Cnidaria	adi_v1.0.1.prot
comp159506_c0_seq3	752				#N/A		adi_v1.0.1.prot
comp109458_c0_seq1	724	Q8BYI6	Lysophosphatidylcholine_acyltransferase_2_(Lpcat2)	GO:0000139 GO:0005509 GO:0005783 GO:0005789 GO:0005794 GO:0005795 GO:0006629 GO:0006644 GO:0006663 GO:0008152 GO:0008654 GO:0016020 GO:0016021 GO:0016044 GO:0016740 GO:0016746 GO:0046872 GO:0047184 GO:0047192	K13510	Cnidaria	adi_v1.0.1.prot
comp131161_c0_seq2	881	O75095	Multiple_epidermal_growth_factor-like_domains_protein_6_(MEGF6)	GO:0005509 GO:0005515 GO:0005575 GO:0005576 GO:0008150	#N/A	Cnidaria	adi_v1.0.1.prot
comp136710_c0_seq1	540				0	Cnidaria	adi_v1.0.1.prot
comp136704_c0_seq2	1710	K1R8L8	G2/M_phase-specific_E3_ubiquitin-protein_ligase_	GO:0004842 GO:0005622 GO:0006464 GO:0016567 GO:0016874	0	Bilateria	adi_v1.0.1.prot
comp146068_c0_seq1	649	P08548	LINE-1_reverse_transcriptase_homolog_	GO:0003723 GO:0003964 GO:0006278 GO:0016740 GO:0016779 GO:0046872	0	Chordata	adi_v1.0.1.prot
comp100785_c0_seq1	772	O76329	Interaptin_(abpD)	GO:0003779 GO:0005634 GO:0005635 GO:0005737 GO:0005783 GO:0005789 GO:0005794 GO:0005815 GO:0005856 GO:0007275 GO:0009847 GO:0016020 GO:0016021 GO:0016337 GO:0031965 GO:0032580 GO:0042175 GO:0044351	0	Sulfolobaceae	adi_v1.0.1.prot
comp151655_c0_seq1	603				0		adi_v1.0.1.prot
comp145090_c0_seq2	1865	Q8N5C6	S1_RNA-binding_domain-containing_protein_1_(SRBD1)	GO:0003723 GO:0006139 GO:0016788	#N/A	Bilateria	adi_v1.0.1.prot
comp158263_c0_seq1	466				0		adi_v1.0.1.prot
comp139880_c0_seq1	1274	Q9GZU8	Protein_FAM192A_(FAM192A)	GO:0005634	#N/A	Euteleostomi	adi_v1.0.1.prot
comp155074_c0_seq1	362	Q3ZB96	Zgc:113527_	GO:0003950	#N/A	Chordata	adi_v1.0.1.prot
comp100539_c0_seq1	536	Q502W6	von_Willebrand_factor_A_domain-containing_protein_3B_(VWA3B)	M7BKC0	0	Bilateria	adi_v1.0.1.prot
comp164775_c0_seq1	660	A4IF98	RecQ-mediated_genome_instability_protein_1_(RMI1)	GO:0005634 GO:0006260	0	Cnidaria	adi_v1.0.1.prot
comp114593_c0_seq3	1740	Q8W4E1	DEAD-box_ATP-dependent_RNA_helicase_47,_mitochondrial_(RH47)	GO:0000166 GO:0003676 GO:0003723 GO:0004386 GO:0005524 GO:0005739 GO:0008026 GO:0009663 GO:0010497 GO:0016787	#N/A	Cnidaria	adi_v1.0.1.prot
comp161724_c0_seq1	203	Q3UR70	Transforming_growth_factor-beta_receptor-associated_protein_1_(Tgfbrap1)	GO:0005083 GO:0005160 GO:0005737 GO:0006355 GO:0006886 GO:0007165 GO:0016020 GO:0016192 GO:0046332	#N/A	Cnidaria	adi_v1.0.1.prot
comp99701_c0_seq1	1465				0		adi_v1.0.1.prot
comp162532_c0_seq1	1298	L7LXB1	Putative_tick_transposon_		0	Bilateria	adi_v1.0.1.prot
comp164599_c0_seq1	361	A0JPF9	Isoprenoid_synthase_domain-containing_protein_(ispd)	GO:0003824 GO:0005575 GO:0006486 GO:0008299 GO:0016740 GO:0016779 GO:0035269 GO:0048747 GO:0048854 GO:0060049	#N/A	Cnidaria	adi_v1.0.1.prot
comp143933_c0_seq1	555	Q09415	SET_domain-containing_protein_14_(set-14)	GO:0003677 GO:0005634 GO:0008270 GO:0046872	0	Cnidaria	adi_v1.0.1.prot
comp133007_c0_seq1	708	Q76IK7	Pol-like_protein_	GO:0003723 GO:0003964 GO:0006278	0	Bilateria	adi_v1.0.1.prot
comp169810_c0_seq1	2255	T2M4A8	Guanine_nucleotide-binding_protein_subunit_gamma_(Fragment)_		0		adi_v1.0.1.prot
comp122576_c0_seq3	513	P79863	Rhodopsin_(rho)	GO:0004871 GO:0004930 GO:0007165 GO:0007186 GO:0007601 GO:0007602 GO:0009881 GO:0016020 GO:0016021 GO:0018298 GO:0050896	#N/A	Cnidaria	adi_v1.0.1.prot
comp109637_c0_seq4	981	A2CE44	Zinc_finger_X-linked_protein_ZXDA/ZXDB_(Zxda)	GO:0003676 GO:0003700 GO:0005622 GO:0005634 GO:0006351 GO:0006355 GO:0008150 GO:0008270 GO:0045893 GO:0046872 GO:0070742	#N/A	Cnidaria	adi_v1.0.1.prot
comp108918_c0_seq8	772	Q5VXM1	CUB_domain-containing_protein_2_(CDCP2)	GO:0005576	#N/A	Cnidaria	adi_v1.0.1.prot
comp114293_c0_seq1	1458	A2TGR5	Polyprotein_	GO:0003676 GO:0003723 GO:0003964 GO:0006278 GO:0008270 GO:0015074	K07497	Elopocephala	adi_v1.0.1.prot
comp125996_c0_seq1	1933	Q3TLR7	Denticleless_protein_homolog_(Dtl)	GO:0000209 GO:0004842 GO:0005634 GO:0005737 GO:0005813 GO:0005815 GO:0005856 GO:0006260 GO:0006511 GO:0006513 GO:0006974 GO:0009411 GO:0016020 GO:0016567 GO:0019985 GO:0031464 GO:0031465 GO:0031572 GO:0031965 GO:0051726	K11790	Cnidaria	adi_v1.0.1.prot
comp114671_c0_seq1	674	Q8QHA5	DNA2-like_helicase_(dna2)	GO:0000076 GO:0000166 GO:0000729 GO:0003677 GO:0003678 GO:0003824 GO:0004386 GO:0004518 GO:0004519 GO:0005524 GO:0005634 GO:0005739 GO:0005760 GO:0006260 GO:0006264 GO:0006281 GO:0006284 GO:0006974 GO:0008152 GO:0016787 GO:0016890 GO:0017108 GO:0032508 GO:0033567 GO:0043137 GO:0043139 GO:0043142 GO:0045740 GO:0046872 GO:0051536 GO:0051539	K10742	Cnidaria	adi_v1.0.1.prot
comp99801_c0_seq1	3410	Q6CPQ8	Crossover_junction_endonuclease_MUS81_(MUS81)	GO:0003677 GO:0003824 GO:0004518 GO:0004519 GO:0005634 GO:0006259 GO:0006281 GO:0006310 GO:0006974 GO:0007126 GO:0016787 GO:0046872 GO:0090305	K08991	Bilateria	adi_v1.0.1.prot
comp125677_c0_seq1	884	C7C204	Gag-Pol_polyprotein_	GO:0003676 GO:0008270 GO:0015074	0		adi_v1.0.1.prot
comp124101_c0_seq1	738	Q8WXU2	Dyslexia_susceptibility_1_candidate_gene_1_protein_(DYX1C1)	GO:0001764 GO:0005515 GO:0005634 GO:0005737 GO:0007399 GO:0030331 GO:0033146 GO:0061136	0	Bilateria	adi_v1.0.1.prot
comp127145_c0_seq1	1377	Q7ZW34	Contactin-5_(cntn5)	GO:0005886 GO:0007155 GO:0016020 GO:0031225	K17341	Bilateria	adi_v1.0.1.prot
comp113594_c0_seq1	971	Q9NU22	Midasin_(MDN1)	GO:0000166 GO:0005524 GO:0005634 GO:0005730 GO:0006200 GO:0006461 GO:0016887 GO:0017111 GO:0051082	K14572	Bilateria	adi_v1.0.1.prot
comp127057_c0_seq1	946	P07314	Gamma-glutamyltranspeptidase_1_(Ggt1)	GO:0003840 GO:0005615 GO:0005887 GO:0006749 GO:0006750 GO:0007568 GO:0016020 GO:0016021 GO:0016740 GO:0016746 GO:0016787 GO:0031179 GO:0032355 GO:0032496 GO:0034599 GO:0034612	K18592	Cnidaria	adi_v1.0.1.prot
comp101996_c0_seq4	442	Q01831	DNA_repair_protein_complementing_XP-C_cells_(XPC)	GO:0000075 GO:0000404 GO:0000405 GO:0000715 GO:0000718 GO:0003677 GO:0003684 GO:0003697 GO:0005515 GO:0005634 GO:0005654 GO:0005737 GO:0006281 GO:0006289 GO:0006974 GO:0010224 GO:0031573 GO:0042493 GO:0071942	#N/A	Bilateria	adi_v1.0.1.prot
comp115486_c0_seq1	661	Q6AZB0	Brother_of_CDO_(Boc)	GO:0005515 GO:0005886 GO:0005887 GO:0007155 GO:0007224 GO:0007411 GO:0009986 GO:0016020 GO:0016021 GO:0016202 GO:0016337 GO:0030030 GO:0030424 GO:0030426 GO:0043025 GO:0045663	K17341	Bilateria	adi_v1.0.1.prot
comp133153_c0_seq1	450				0	Cnidaria	adi_v1.0.1.prot
comp130499_c0_seq3	642	Q8WXR4	Myosin-IIIb_(MYO3B)	GO:0000166 GO:0003774 GO:0003779 GO:0004672 GO:0004674 GO:0005524 GO:0005737 GO:0005856 GO:0006468 GO:0007601 GO:0016301 GO:0016310 GO:0016459 GO:0016740 GO:0016772 GO:0050896	#N/A	Cnidaria	adi_v1.0.1.prot
comp130003_c0_seq7	457				#N/A		adi_v1.0.1.prot
comp161114_c0_seq1	997	O60287	Nucleolar_pre-ribosomal-associated_protein_1_(URB1)	GO:0003674 GO:0005634 GO:0005730 GO:0008150	K14861	Neopterygii	adi_v1.0.1.prot
comp163302_c0_seq4	852	Q86U06	Probable_RNA-binding_protein_23_(RBM23)	GO:0000166 GO:0003676 GO:0003723 GO:0005634 GO:0006397	#N/A		adi_v1.0.1.prot
comp104726_c0_seq6	439				#N/A		adi_v1.0.1.prot
comp104738_c0_seq1	1088	O75460	Serine/threonine-protein_kinase/endoribonuclease_IRE1_(ERN1)	GO:0000166 GO:0000287 GO:0003824 GO:0004519 GO:0004521 GO:0004672 GO:0004674 GO:0005515 GO:0005524 GO:0005637 GO:0005783 GO:0005789 GO:0006351 GO:0006355 GO:0006397 GO:0006468 GO:0006915 GO:0006917 GO:0006986 GO:0006987 GO:0007050 GO:0008152 GO:0016020 GO:0016021 GO:0016301 GO:0016310 GO:0016740 GO:0016772 GO:0016787 GO:0016891 GO:0030176 GO:0030968 GO:0046777 GO:0046872 GO:1900103	K08852	Cnidaria	adi_v1.0.1.prot
comp171520_c0_seq1	662	Q5XHZ6	Kelch-like_protein_7_(Klhl7)	GO:0005634 GO:0005730 GO:0005737 GO:0005886 GO:0016567 GO:0031463 GO:0042803	K10445	Vertebrata	adi_v1.0.1.prot
comp133653_c0_seq2	664	A7SVT1	Adenosine_monophosphate-protein_transferase_FICD_homolog_(v1g194069)	GO:0000166 GO:0005524 GO:0016020 GO:0016021 GO:0016740 GO:0016779 GO:0018117 GO:0070733	#N/A	Cnidaria	adi_v1.0.1.prot
comp133867_c0_seq1	784	P97608	5-oxoprolinase_(Oplah)	GO:0000166 GO:0003824 GO:0005524 GO:0008152 GO:0016787 GO:0017168	K01469	Bilateria	adi_v1.0.1.prot
comp162955_c0_seq1	404	Q9NXK8	F-box/LRR-repeat_protein_12_(FBXL12)	GO:0000151 GO:0005515 GO:0005737 GO:0006511	K10278	Cnidaria	adi_v1.0.1.prot
comp135981_c0_seq1	347				#N/A		adi_v1.0.1.prot
comp159829_c0_seq1	966	Q91175	Alpha-1A_adrenergic_receptor_(adra1a)	GO:0004871 GO:0004930 GO:0004935 GO:0005886 GO:0007165 GO:0007186 GO:0016020 GO:0016021 GO:0071875	0	Cnidaria	adi_v1.0.1.prot
comp134725_c0_seq5	308				#N/A		adi_v1.0.1.prot
comp141127_c0_seq2	988				0	Cnidaria	adi_v1.0.1.prot
comp163552_c0_seq1	1093	K9S590	Outer_membrane_adhesin_like_proteiin_		0		adi_v1.0.1.prot
comp149852_c0_seq1	589	O54853	Potassium_voltage-gated_channel_subfamily_H_member_6_(Kcnh6)	GO:0004871 GO:0005216 GO:0005242 GO:0005244 GO:0005249 GO:0005267 GO:0005887 GO:0006355 GO:0006810 GO:0006811 GO:0006813 GO:0007165 GO:0016020 GO:0016021 GO:0034765 GO:0051291 GO:0055085 GO:0071805	K05322	Cnidaria	adi_v1.0.1.prot
comp162997_c0_seq1	495	Q9HBH1	Peptide_deformylase,_mitochondrial_(PDF)	GO:0005506 GO:0005739 GO:0006412 GO:0008284 GO:0016787 GO:0018206 GO:0031365 GO:0042586 GO:0046872	K01462	Cnidaria	adi_v1.0.1.prot
comp157920_c0_seq1	575	Q10588	ADP-ribosyl_cyclase_2_(BST1)	GO:0000166 GO:0003953 GO:0005886 GO:0006959 GO:0007275 GO:0016020 GO:0016787 GO:0019898 GO:0031225	0	Cnidaria	adi_v1.0.1.prot
comp134831_c0_seq1	1046	Q9TWL9	Conodipine-M_alpha_chain_	GO:0004623 GO:0005576 GO:0006629 GO:0016042 GO:0016787	0	Cnidaria	adi_v1.0.1.prot
comp123798_c0_seq1	1453	A4RKC3	Dicer-like_protein_1_(DCL1)	GO:0000166 GO:0003676 GO:0003677 GO:0003723 GO:0004386 GO:0004525 GO:0005524 GO:0006396 GO:0016787 GO:0016891 GO:0046872 GO:0050688 GO:0051607	K11592	Cnidaria	adi_v1.0.1.prot
comp163033_c0_seq1	414				0		adi_v1.0.1.prot
comp173364_c0_seq1	437	G2GY84	Pao_retrotransposon_peptidase_protein_(Fragment)_		0		adi_v1.0.1.prot
comp146730_c0_seq1	762	Q76IK4	Pol-like_protein_	GO:0003723 GO:0003964 GO:0006278	0	Bilateria	adi_v1.0.1.prot
comp136407_c0_seq2	1686	Q640L5	Coiled-coil_domain-containing_protein_18_(Ccdc18)	GO:0003674 GO:0005575 GO:0008150	#N/A	Thermococcaceae	adi_v1.0.1.prot
comp157449_c0_seq1	1115				0		adi_v1.0.1.prot
comp122965_c0_seq1	547	Q90640	Chromosome-associated_kinesin_KIF4_(KIF4)	GO:0000166 GO:0003677 GO:0003777 GO:0005524 GO:0005634 GO:0005694 GO:0005737 GO:0005856 GO:0005874 GO:0005875 GO:0007018	K10395	Cnidaria	adi_v1.0.1.prot
comp118958_c0_seq1	1231	K7DMF7	KIAA1841_		0	Bilateria	adi_v1.0.1.prot
comp136866_c0_seq1	288				#N/A		adi_v1.0.1.prot
comp153288_c0_seq1	629	Q92771	Putative_ATP-dependent_RNA_helicase_DDX12_(DDX12P)	GO:0000166 GO:0003676 GO:0003677 GO:0003723 GO:0004003 GO:0004386 GO:0005524 GO:0005634 GO:0006139 GO:0007049 GO:0008026 GO:0016787 GO:0016817 GO:0016818	K11273	Bilateria	adi_v1.0.1.prot
comp105491_c0_seq1	684				0		adi_v1.0.1.prot
comp102034_c0_seq9	1181				#N/A	Bilateria	adi_v1.0.1.prot
comp123118_c0_seq1	864				0	Cnidaria	adi_v1.0.1.prot
comp117107_c0_seq1	424				0	Cnidaria	adi_v1.0.1.prot
comp146742_c0_seq1	661				0		adi_v1.0.1.prot
comp151844_c0_seq1	354				#N/A		adi_v1.0.1.prot
comp152630_c0_seq1	233	Q95SX7	Probable_RNA-directed_DNA_polymerase_from_transposon_BS_(RTase)	GO:0003723 GO:0003964 GO:0005575 GO:0006278 GO:0006313 GO:0016740 GO:0016779	#N/A	Bilateria	adi_v1.0.1.prot
comp117624_c0_seq1	338	A0JPQ9	Chitinase_domain-containing_protein_1_(Chid1)	GO:0003824 GO:0004553 GO:0004568 GO:0005576 GO:0005764 GO:0005975 GO:0006032 GO:0043169 GO:0045087	#N/A	Cnidaria	adi_v1.0.1.prot
comp103623_c0_seq7	247	Q8BTP0	GPI_mannosyltransferase_4_(Pigz)	GO:0000026 GO:0000030 GO:0005783 GO:0005789 GO:0006506 GO:0016020 GO:0016021 GO:0016740 GO:0016757 GO:0031227	#N/A	Cnidaria	adi_v1.0.1.prot
comp100993_c0_seq3	2160	Q13972	Ras-specific_guanine_nucleotide-releasing_factor_1_(RASGRF1)	GO:0005085 GO:0005088 GO:0005089 GO:0005543 GO:0005622 GO:0005829 GO:0005886 GO:0006915 GO:0007165 GO:0007264 GO:0007268 GO:0007616 GO:0008283 GO:0030426 GO:0031175 GO:0032320 GO:0032863 GO:0035020 GO:0035023 GO:0035254 GO:0035556 GO:0043005 GO:0046578 GO:0046579 GO:0048011 GO:0048167 GO:0048168 GO:0051056	#N/A	Bilateria	adi_v1.0.1.prot
comp124089_c0_seq1	1268	Q9JLM4	Zinc_finger_MYM-type_protein_3_(Zmym3)	GO:0005634 GO:0007010 GO:0008270 GO:0022604 GO:0046872	0		adi_v1.0.1.prot
comp112892_c0_seq1	1382	Q6FY25	Spindle_pole_body_component_110_(SPC110)	GO:0005634 GO:0005737 GO:0005816 GO:0005856	0		adi_v1.0.1.prot
comp124462_c0_seq1	1471				0		adi_v1.0.1.prot
comp150720_c0_seq1	422	Q5SZK8	FRAS1-related_extracellular_matrix_protein_2_(FREM2)	GO:0002009 GO:0005509 GO:0005604 GO:0005886 GO:0007154 GO:0007155 GO:0007156 GO:0007275 GO:0016020 GO:0016021 GO:0046872 GO:0048839	0	Cnidaria	adi_v1.0.1.prot
comp146577_c0_seq8	229	O88447	Kinesin_light_chain_1_(Klc1)	GO:0003777 GO:0005515 GO:0005737 GO:0005829 GO:0005856 GO:0005871 GO:0005874 GO:0007018 GO:0035617	#N/A	Spirochaetaceae	adi_v1.0.1.prot
comp156742_c0_seq1	468	B7UBD4	Nanor_b_		0		adi_v1.0.1.prot
comp160920_c0_seq2	1682	Q5YLM1	Sn1-specific_diacylglycerol_lipase_alpha_(Dagla)	GO:0004806 GO:0005886 GO:0006629 GO:0016020 GO:0016021 GO:0016042 GO:0016787 GO:0046872	#N/A	Cnidaria	adi_v1.0.1.prot
comp111301_c0_seq2	695	Q92832	Protein_kinase_C-binding_protein_NELL1_(NELL1)	GO:0005080 GO:0005509 GO:0005515 GO:0005576 GO:0005634 GO:0005635 GO:0005737 GO:0006917 GO:0007399 GO:0010468 GO:0030154 GO:0030501 GO:0033689 GO:0045667 GO:0045669 GO:0045778 GO:0048471 GO:2000599	#N/A	Bilateria	adi_v1.0.1.prot
comp115638_c0_seq2	1465				#N/A	Cnidaria	adi_v1.0.1.prot
comp121939_c0_seq1	700				0		adi_v1.0.1.prot
comp167221_c0_seq1	838	Q2M2Z5	Centrosomal_protein_kizuna_(PLK1S1)	GO:0005515 GO:0005737 GO:0005813 GO:0005815 GO:0005856 GO:0007051 GO:0019901	0	Bilateria	adi_v1.0.1.prot
comp110382_c0_seq1	1665				0	Bilateria	adi_v1.0.1.prot
comp124420_c0_seq1	1065	P54697	Myosin-J_heavy_chain_(myoJ)	GO:0000146 GO:0000166 GO:0000331 GO:0003774 GO:0003779 GO:0005516 GO:0005524 GO:0005773 GO:0016459 GO:0030898 GO:0033275 GO:0042641 GO:0043531 GO:0044351 GO:0051015	0		adi_v1.0.1.prot
comp102931_c0_seq1	1423	Q4KLT3	Probable_tRNA_(uracil-O(2)-)-methyltransferase_(mettl19)	GO:0003676 GO:0005737 GO:0008033 GO:0008168 GO:0008270 GO:0016740 GO:0032259 GO:0046872	K15447	Cnidaria	adi_v1.0.1.prot
comp164679_c0_seq2	395				#N/A		adi_v1.0.1.prot
comp125132_c0_seq2	904	Q4KM30	Desumoylating_isopeptidase_1_(Desi1)	GO:0005634 GO:0005737 GO:0006508 GO:0008233 GO:0016787	#N/A	Cnidaria	adi_v1.0.1.prot
comp124983_c0_seq2	302	H2DJY3	Unclassified_LIM_protein_ML064935a_	GO:0005576 GO:0008270 GO:0046872	#N/A	Ctenophora	adi_v1.0.1.prot
comp146578_c0_seq1	925	Q6L8H1	Keratin-associated_protein_5-4_(KRTAP5-4)	GO:0005882 GO:0045095	0	Cnidaria	adi_v1.0.1.prot
comp110272_c0_seq1	4377	Q61549	EGF-like_module-containing_mucin-like_hormone_receptor-like_1_(Emr1)	GO:0004871 GO:0004888 GO:0004930 GO:0005509 GO:0005886 GO:0007165 GO:0007166 GO:0007186 GO:0007218 GO:0009897 GO:0016020 GO:0016021 GO:0071944	K08463	Bilateria	adi_v1.0.1.prot
comp143116_c0_seq1	326	P70490	Lactadherin_(Mfge8)	GO:0001525 GO:0005576 GO:0007155 GO:0007338 GO:0008284 GO:0016020 GO:0043627	#N/A	Elopocephala	adi_v1.0.1.prot
comp135196_c0_seq1	202				#N/A	Cnidaria	adi_v1.0.1.prot
comp102312_c0_seq1	532				0		adi_v1.0.1.prot
comp112618_c0_seq11	478				#N/A		adi_v1.0.1.prot
comp133520_c0_seq2	302	Q8N782	Zinc_finger_protein_525_(ZNF525)	GO:0003676 GO:0003677 GO:0005622 GO:0005634 GO:0006351 GO:0006355 GO:0008270 GO:0046872	#N/A	Chordata	adi_v1.0.1.prot
comp114386_c0_seq1	1167	B7ZCC9	Probable_G-protein_coupled_receptor_112_(Gpr112)	GO:0004871 GO:0004888 GO:0004930 GO:0005886 GO:0007165 GO:0007166 GO:0007186 GO:0007218 GO:0016020 GO:0016021	K08462	Cnidaria	adi_v1.0.1.prot
comp122576_c0_seq5	391	P18762	Beta-2_adrenergic_receptor_(Adrb2)	GO:0001993 GO:0002024 GO:0002025 GO:0002028 GO:0002032 GO:0002086 GO:0003059 GO:0004871 GO:0004930 GO:0004935 GO:0004941 GO:0005515 GO:0005634 GO:0005737 GO:0005768 GO:0005886 GO:0005887 GO:0005901 GO:0006898 GO:0007165 GO:0007186 GO:0007189 GO:0007190 GO:0008144 GO:0008179 GO:0008284 GO:0009409 GO:0010765 GO:0015459 GO:0016020 GO:0016021 GO:0016324 GO:0030279 GO:0030424 GO:0030425 GO:0030501 GO:…	#N/A	Cnidaria	adi_v1.0.1.prot
comp132729_c0_seq2	307				#N/A		adi_v1.0.1.prot
comp151282_c0_seq1	604	Q6L8S8	N-acetyl-beta-glucosaminyl-glycoprotein_4-beta-N-acetylgalactosaminyltransferase_2_(B4galnt3)	GO:0005794 GO:0008376 GO:0016020 GO:0016021 GO:0016740 GO:0016758 GO:0032580 GO:0033842	0		adi_v1.0.1.prot
comp136292_c0_seq1	1338	Q6E2N3	E3_ubiquitin-protein_ligase_TRIM33_(trim33)	GO:0003677 GO:0005622 GO:0005634 GO:0006351 GO:0006355 GO:0008270 GO:0016567 GO:0016874 GO:0046872	K08883	Cnidaria	adi_v1.0.1.prot
comp126905_c0_seq1	298	R9WTR7	Egg_protein_		#N/A	Cnidaria	adi_v1.0.1.prot
comp144853_c0_seq1	1196	Q13114	TNF_receptor-associated_factor_3_(TRAF3)	GO:0001817 GO:0002224 GO:0004842 GO:0004871 GO:0005515 GO:0005737 GO:0005739 GO:0005768 GO:0005829 GO:0006915 GO:0006917 GO:0007165 GO:0008063 GO:0008270 GO:0009898 GO:0016567 GO:0016874 GO:0019901 GO:0030162 GO:0031625 GO:0031996 GO:0032088 GO:0032480 GO:0032648 GO:0033209 GO:0034138 GO:0034142 GO:0035631 GO:0035666 GO:0042981 GO:0045087 GO:0046872 GO:0050688	K09848	Cnidaria	adi_v1.0.1.prot
comp104304_c0_seq1	888	P33527	Multidrug_resistance-associated_protein_1_(ABCC1)	GO:0000166 GO:0005215 GO:0005324 GO:0005524 GO:0005634 GO:0005730 GO:0005737 GO:0005794 GO:0005886 GO:0005887 GO:0006200 GO:0006810 GO:0006855 GO:0006979 GO:0008559 GO:0015238 GO:0015431 GO:0015562 GO:0015911 GO:0016020 GO:0016021 GO:0016323 GO:0016787 GO:0016887 GO:0017111 GO:0030335 GO:0033700 GO:0034040 GO:0034634 GO:0034775 GO:0042493 GO:0042626 GO:0042908 GO:0046618 GO:0046624 GO:0055085 GO:…	K06147	Cnidaria	adi_v1.0.1.prot
comp147804_c0_seq1	499	A5D9D4	Protein_misato_homolog_1_(MSTO1)	GO:0005737 GO:0005739 GO:0005741 GO:0007005 GO:0016020 GO:0043234 GO:0048311 GO:0051258	0	Cnidaria	adi_v1.0.1.prot
comp149684_c0_seq2	213				#N/A	Bilateria	adi_v1.0.1.prot
comp100908_c0_seq1	540	Q75T13	GPI_inositol-deacylase_(PGAP1)	GO:0004518 GO:0005783 GO:0005789 GO:0006501 GO:0006505 GO:0006506 GO:0006810 GO:0006886 GO:0007605 GO:0009880 GO:0009948 GO:0015031 GO:0015798 GO:0016020 GO:0016021 GO:0016255 GO:0016787 GO:0016788 GO:0021871 GO:0031227 GO:0042578 GO:0043687 GO:0044267 GO:0060322 GO:0090305	0	Cnidaria	adi_v1.0.1.prot
comp129617_c0_seq2	1555	Q8WXF8	DNA-binding_death_effector_domain-containing_protein_2_(DEDD2)	GO:0003677 GO:0005515 GO:0005634 GO:0005730 GO:0006351 GO:0006355 GO:0006396 GO:0006915 GO:0008625 GO:0016075 GO:0019725 GO:0030159 GO:0030262 GO:0035556 GO:0042981 GO:0045892 GO:2001238	#N/A		adi_v1.0.1.prot
comp138535_c0_seq2	1041	Q91W67	Ubiquitin-like_protein_7_(Ubl7)	GO:0003674 GO:0005575 GO:0008150	#N/A		adi_v1.0.1.prot
comp144429_c0_seq1	486				0		adi_v1.0.1.prot
comp140876_c0_seq4	350	Q5F2L2	Alpha-(1,3)-fucosyltransferase_10_(Fut10)	GO:0000139 GO:0003674 GO:0005575 GO:0005794 GO:0006486 GO:0008417 GO:0016020 GO:0016021 GO:0016740 GO:0016757 GO:0032580 GO:0036065 GO:0046920	#N/A	Cnidaria	adi_v1.0.1.prot
comp122430_c0_seq1	836				0		adi_v1.0.1.prot
comp116746_c0_seq1	241				#N/A		adi_v1.0.1.prot
comp166509_c0_seq2	360	Q2M0J9	Kelch-like_protein_diablo_(dbo)	GO:0003674 GO:0003779 GO:0005575 GO:0016049 GO:0016567 GO:0050807	#N/A	Cnidaria	adi_v1.0.1.prot
comp110327_c0_seq1	2280	A0JM13	C2_domain-containing_protein_3_(c2cd3)	K1Q143	K16751	Bilateria	adi_v1.0.1.prot
comp164093_c0_seq1	970				0	Cnidaria	adi_v1.0.1.prot
comp129270_c0_seq7	773	Q9YHY6	Condensin_complex_subunit_1_(ncapd2)	GO:0005634 GO:0005694 GO:0005737 GO:0007049 GO:0007067 GO:0007076 GO:0030261 GO:0051301	#N/A	Cnidaria	adi_v1.0.1.prot
comp105148_c0_seq1	1027				0	Cnidaria	adi_v1.0.1.prot
comp118679_c0_seq1	429				0	Cnidaria	adi_v1.0.1.prot
comp169079_c0_seq1	495	Q5RFW0	Scavenger_receptor_class_A_member_5_(scara5)	GO:0005044 GO:0005886 GO:0005887 GO:0006810 GO:0006811 GO:0006879 GO:0006897 GO:0016020 GO:0016021 GO:0034755 GO:0055072 GO:0070207 GO:0070287	K00280	Bilateria	adi_v1.0.1.prot
comp108652_c0_seq9	243	P98106	P-selectin_(Selp)	GO:0001530 GO:0001948 GO:0002687 GO:0002691 GO:0005615 GO:0005634 GO:0005737 GO:0006954 GO:0007155 GO:0007157 GO:0007159 GO:0008201 GO:0009897 GO:0010572 GO:0014068 GO:0014070 GO:0016020 GO:0016021 GO:0016337 GO:0030246 GO:0031092 GO:0032496 GO:0033623 GO:0033691 GO:0042806 GO:0043499 GO:0045785 GO:0048306 GO:0048514 GO:0050900 GO:0050901 GO:0070492	#N/A		adi_v1.0.1.prot
comp122234_c0_seq1	550	B0WWP2	Kelch-like_protein_diablo_(dbo)	GO:0003674 GO:0003779 GO:0005575 GO:0016049 GO:0016567 GO:0050807	K10446	Cnidaria	adi_v1.0.1.prot
comp125727_c0_seq1	473	Q80ZA4	Fibrocystin-L_(Pkhd1l1)	GO:0003674 GO:0005575 GO:0008150 GO:0016020 GO:0016021	0	Cnidaria	adi_v1.0.1.prot
comp141985_c0_seq2	287	Q66H95	Disrupted_in_renal_carcinoma_protein_2_homolog_(Dirc2)	GO:0003674 GO:0005575 GO:0005764 GO:0005765 GO:0006810 GO:0008150 GO:0016020 GO:0016021 GO:0055085	#N/A	Cnidaria	adi_v1.0.1.prot
comp117464_c0_seq1	373	Q8NBE8	Kelch-like_protein_23_(KLHL23)	T1E5M7	#N/A	Cnidaria	adi_v1.0.1.prot
comp134118_c0_seq1	855	O94889	Kelch-like_protein_18_(KLHL18)	S7PK72	#N/A	Cnidaria	adi_v1.0.1.prot
comp169956_c0_seq1	454				#N/A		adi_v1.0.1.prot
comp107063_c0_seq2	1352				#N/A	Bilateria	adi_v1.0.1.prot
comp102034_c0_seq2	1915				#N/A	Bilateria	adi_v1.0.1.prot
comp106016_c0_seq3	599				#N/A	Bilateria	adi_v1.0.1.prot
comp135114_c0_seq1	586	P14100	Calcium/calmodulin-dependent_3',5'-cyclic_nucleotide_phosphodiesterase_1A_(PDE1A)	GO:0003824 GO:0004114 GO:0004117 GO:0005515 GO:0005516 GO:0007165 GO:0008081 GO:0008152 GO:0016787 GO:0046872 GO:0048101	K13755	Cnidaria	adi_v1.0.1.prot
comp153834_c0_seq1	358	Q9Z2I4	Roundabout_homolog_3_(Robo3)	GO:0005886 GO:0006935 GO:0007275 GO:0007399 GO:0016020 GO:0016021 GO:0016199 GO:0030154	#N/A	Cnidaria	adi_v1.0.1.prot
comp126474_c0_seq1	591				0	Cnidaria	adi_v1.0.1.prot
comp169651_c0_seq1	571	K1QWV6	Protein_neuralized_	GO:0005622 GO:0007165	0	Cnidaria	adi_v1.0.1.prot
comp105835_c0_seq1	256	P21440	Multidrug_resistance_protein_3_(Abcb4)	GO:0000139 GO:0000166 GO:0005524 GO:0005886 GO:0006200 GO:0006810 GO:0008559 GO:0016020 GO:0016021 GO:0016324 GO:0016787 GO:0016887 GO:0017111 GO:0042493 GO:0042626 GO:0046581 GO:0051384 GO:0055085	#N/A	Cnidaria	adi_v1.0.1.prot
comp153117_c0_seq2	659				#N/A		adi_v1.0.1.prot
comp107004_c0_seq1	806	Q8BYI6	Lysophosphatidylcholine_acyltransferase_2_(Lpcat2)	GO:0000139 GO:0005509 GO:0005783 GO:0005789 GO:0005794 GO:0005795 GO:0006629 GO:0006644 GO:0006663 GO:0008152 GO:0008654 GO:0016020 GO:0016021 GO:0016044 GO:0016740 GO:0016746 GO:0046872 GO:0047184 GO:0047192	K13510	Bilateria	adi_v1.0.1.prot
comp135639_c0_seq1	1199	Q96N46	Tetratricopeptide_repeat_protein_14_(TTC14)	GO:0003723	0	Cnidaria	adi_v1.0.1.prot
comp172001_c0_seq1	790				0	Cnidaria	adi_v1.0.1.prot
comp152297_c0_seq1	812	Q01513	Adenylate_cyclase_	GO:0000166 GO:0000287 GO:0003824 GO:0004016 GO:0005524 GO:0005622 GO:0006171 GO:0007165 GO:0009190 GO:0016829 GO:0016849 GO:0035556 GO:0046872	0	Bilateria	adi_v1.0.1.prot
comp122450_c0_seq5	959				#N/A	Bilateria	adi_v1.0.1.prot
comp158346_c0_seq1	385	Q28062	Brevican_core_protein_(BCAN)	GO:0005540 GO:0005576 GO:0005578 GO:0007155 GO:0030246	#N/A	Cnidaria	adi_v1.0.1.prot
comp149930_c0_seq1	286	Q9ULI1	Leucine-rich_repeat_and_WD_repeat-containing_protein_KIAA1239_(KIAA1239)	K1QGH7	#N/A	Cnidaria	adi_v1.0.1.prot
comp147061_c0_seq1	844	Q76FK4	Nucleolar_protein_8_(NOL8)	GO:0000166 GO:0003676 GO:0003723 GO:0005515 GO:0005634 GO:0005730 GO:0005737 GO:0006260 GO:0006364 GO:0030307	0	Gnathostomata	adi_v1.0.1.prot
comp112686_c0_seq4	305	Q69Z37	Sterile_alpha_motif_domain-containing_protein_9-like_(Samd9l)	M7C4A6	#N/A	Bilateria	adi_v1.0.1.prot
comp106221_c0_seq2	3802	Q9WVM6	Tolloid-like_protein_2_(Tll2)	GO:0004222 GO:0005509 GO:0005576 GO:0006508 GO:0007275 GO:0008233 GO:0008237 GO:0008270 GO:0016787 GO:0030154 GO:0046872	K05502	Cnidaria	adi_v1.0.1.prot
comp172677_c0_seq1	1004	Q2EMV9	Poly_[ADP-ribose]_polymerase_14_(Parp14)	GO:0000166 GO:0003676 GO:0003950 GO:0005515 GO:0005634 GO:0005737 GO:0005886 GO:0006351 GO:0006355 GO:0016740 GO:0016757	K15261	Vertebrata	adi_v1.0.1.prot
comp159448_c0_seq1	366	Q9P215	Pogo_transposable_element_with_KRAB_domain_(POGK)	GO:0003676 GO:0003677 GO:0005622 GO:0005634 GO:0006355 GO:0007275	#N/A	Bilateria	adi_v1.0.1.prot
comp134224_c0_seq2	890				#N/A		adi_v1.0.1.prot
comp104158_c0_seq1	463	O75095	Multiple_epidermal_growth_factor-like_domains_protein_6_(MEGF6)	GO:0005509 GO:0005515 GO:0005575 GO:0005576 GO:0008150	K17307		adi_v1.0.1.prot
comp147481_c0_seq1	697	Q9P2E3	NFX1-type_zinc_finger-containing_protein_1_(ZNFX1)	GO:0046872	0	Oligohymenophorea	adi_v1.0.1.prot
comp141662_c0_seq1	294	Q13243	Serine/arginine-rich_splicing_factor_5_(SRSF5)	GO:0000166 GO:0000398 GO:0003676 GO:0003723 GO:0005515 GO:0005634 GO:0005654 GO:0005730 GO:0005737 GO:0006366 GO:0006369 GO:0006376 GO:0006397 GO:0006406 GO:0008380 GO:0009611 GO:0010467 GO:0016607 GO:0031124 GO:0050733 GO:0051726	#N/A	Cnidaria	adi_v1.0.1.prot
comp147775_c0_seq1	866	Q3M6C5	ATP-grasp_enzyme-like_protein_	GO:0005524 GO:0008171	0	Cnidaria	adi_v1.0.1.prot
comp152646_c0_seq1	1651	Q9JLC8	Sacsin_(Sacs)	GO:0005524 GO:0005634 GO:0005737 GO:0005739 GO:0030544 GO:0031072 GO:0050750 GO:0051087 GO:0070628 GO:0090084	K17592	Cnidaria	adi_v1.0.1.prot
comp139751_c0_seq3	334	K1QK39	Dynein_heavy_chain_2,_axonemal_	GO:0000166 GO:0003777 GO:0007018 GO:0017111	#N/A	Cnidaria	adi_v1.0.1.prot
comp125598_c0_seq7	991	Q9ULH0	Kinase_D-interacting_substrate_of_220_kDa_(KIDINS220)	GO:0000186 GO:0001701 GO:0005829 GO:0016020 GO:0016021 GO:0048011 GO:0048813	#N/A	Craniata	adi_v1.0.1.prot
comp165978_c0_seq2	1232	T2M2K3	Sorting_nexin-10_(Fragment)_		#N/A		adi_v1.0.1.prot
comp105804_c0_seq3	793	P83852	Carboxypeptidase_D_(Fragment)_(CPD)	GO:0004180 GO:0004181 GO:0004185 GO:0006508 GO:0008233 GO:0008237 GO:0008270 GO:0016021 GO:0016787 GO:0046872	#N/A	Cnidaria	adi_v1.0.1.prot
comp99315_c0_seq1	1500	Q0P5K9	Chromosome_3_open_reading_frame_19_ortholog_		0	Elopocephala	adi_v1.0.1.prot
comp107160_c0_seq1	346				#N/A	Cnidaria	adi_v1.0.1.prot
comp143036_c0_seq1	871	B4XWB9	NLR_protein_	GO:0007165	0	Bilateria	adi_v1.0.1.prot
comp123484_c0_seq1	919	Q93075	Putative_deoxyribonuclease_TATDN2_(TATDN2)	GO:0004518 GO:0005634 GO:0005654 GO:0006987 GO:0016787 GO:0016888 GO:0030968 GO:0046872 GO:0090305	K03424	Cnidaria	adi_v1.0.1.prot
comp134882_c0_seq1	578	Q32L31	High_mobility_group_protein_B3_(HMGB3)	GO:0003677 GO:0003690 GO:0005634 GO:0005694 GO:0006310 GO:0008301	0		adi_v1.0.1.prot
comp164041_c0_seq1	752	A4IF63	Tripartite_motif-containing_protein_2_(TRIM2)	GO:0004842 GO:0005622 GO:0005737 GO:0008270 GO:0016567 GO:0016874 GO:0043523 GO:0046872	K11997	Gnathostomata	adi_v1.0.1.prot
comp146302_c0_seq1	1203	Q15075	Early_endosome_antigen_1_(EEA1)	GO:0005515 GO:0005516 GO:0005545 GO:0005622 GO:0005737 GO:0005768 GO:0005769 GO:0005829 GO:0005886 GO:0005969 GO:0006897 GO:0006906 GO:0008270 GO:0016020 GO:0016189 GO:0019897 GO:0030742 GO:0031901 GO:0042803 GO:0045022 GO:0046872	K12478	Bilateria	adi_v1.0.1.prot
comp115578_c0_seq1	550	Q9W0Y8	Sodium_channel_protein_60E_(NaCP60E)	GO:0001518 GO:0005216 GO:0005244 GO:0005248 GO:0005272 GO:0005886 GO:0006810 GO:0006811 GO:0006814 GO:0007608 GO:0016020 GO:0016021 GO:0022843 GO:0034765 GO:0035725 GO:0042048 GO:0050896 GO:0055085	0	Cnidaria	adi_v1.0.1.prot
comp145770_c0_seq1	268				#N/A		adi_v1.0.1.prot
comp150785_c0_seq1	991	Q7Z443	Polycystic_kidney_disease_protein_1-like_3_(PKD1L3)	GO:0001581 GO:0005216 GO:0005261 GO:0006810 GO:0006811 GO:0006812 GO:0007218 GO:0008324 GO:0009986 GO:0016020 GO:0016021 GO:0030246 GO:0033040 GO:0071468	K04989	Cnidaria	adi_v1.0.1.prot
comp109637_c0_seq12	429				#N/A		adi_v1.0.1.prot
comp139480_c0_seq1	511				0	Cnidaria	adi_v1.0.1.prot
comp162725_c0_seq1	346	Q8WX94	NACHT,_LRR_and_PYD_domains-containing_protein_7_(NLRP7)	GO:0000166 GO:0005524	#N/A	Cnidaria	adi_v1.0.1.prot
comp116435_c0_seq1	234				#N/A		adi_v1.0.1.prot
comp122915_c0_seq1	1542	P13816	Glutamic_acid-rich_protein_(GARP)	Q9YTL7	0		adi_v1.0.1.prot
comp119659_c0_seq1	803				0		adi_v1.0.1.prot
comp115094_c0_seq1	992	K1QX02	Tenascin-X_	GO:0007154 GO:0007155 GO:0016020	0	Bilateria	adi_v1.0.1.prot
comp141291_c0_seq1	546	Q3UPY5	Beta-galactosidase-1-like_protein_2_(Glb1l2)	GO:0003824 GO:0004553 GO:0004565 GO:0005575 GO:0005576 GO:0005975 GO:0008152 GO:0016787 GO:0016798 GO:0043169	K12309	Bilateria	adi_v1.0.1.prot
comp172856_c0_seq1	1189	Q76IK6	Pol-like_protein_	GO:0003723 GO:0003964 GO:0006278	0	Bilateria	adi_v1.0.1.prot
comp102908_c0_seq3	807	P70372	ELAV-like_protein_1_(Elavl1)	GO:0000166 GO:0003676 GO:0003723 GO:0005634 GO:0005737 GO:0017091 GO:0019901 GO:0045727 GO:0048255 GO:0070935	#N/A	Cnidaria	adi_v1.0.1.prot
comp152776_c0_seq1	515	B4L0G9	Kelch-like_protein_diablo_(dbo)	GO:0003674 GO:0003779 GO:0005575 GO:0016049 GO:0016567 GO:0050807	K10464	Cnidaria	adi_v1.0.1.prot
comp158389_c0_seq1	716				0		adi_v1.0.1.prot
comp162709_c0_seq1	576				0		adi_v1.0.1.prot
comp116358_c0_seq4	397	B4XKD7	Bf-CARD-NACHT_(Fragment)_		#N/A	Bilateria	adi_v1.0.1.prot
comp127904_c0_seq1	1103	O15232	Matrilin-3_(MATN3)	GO:0001501 GO:0005201 GO:0005509 GO:0005515 GO:0005576 GO:0005578	0	Bilateria	adi_v1.0.1.prot
comp117353_c0_seq2	366	O95630	STAM-binding_protein_(STAMBP)	GO:0000281 GO:0004843 GO:0005515 GO:0005634 GO:0005730 GO:0005737 GO:0005768 GO:0005769 GO:0005886 GO:0006508 GO:0007259 GO:0008233 GO:0008237 GO:0008284 GO:0016020 GO:0016579 GO:0016787 GO:0032154 GO:0046872	#N/A	Cnidaria	adi_v1.0.1.prot
comp125661_c0_seq1	591				0		adi_v1.0.1.prot
comp149648_c0_seq1	400	O60290	Zinc_finger_protein_862_(ZNF862)	GO:0003674 GO:0003676 GO:0005575 GO:0005622 GO:0005634 GO:0006351 GO:0006355 GO:0008150 GO:0046872 GO:0046983	0	Bilateria	adi_v1.0.1.prot
comp105441_c0_seq1	1227	Q0EEE2	Patched_domain-containing_protein_3_(Ptchd3)	GO:0008158 GO:0016020 GO:0016021	0	Cnidaria	adi_v1.0.1.prot
comp135934_c0_seq1	689				0		adi_v1.0.1.prot
comp157635_c0_seq2	922	Q9ER04	Transmembrane_protease_serine_5_(Tmprss5)	GO:0003824 GO:0004252 GO:0005044 GO:0005886 GO:0006508 GO:0008233 GO:0008236 GO:0016020 GO:0016021 GO:0016787 GO:0043025	#N/A	Cnidaria	adi_v1.0.1.prot
comp102345_c0_seq1	2296				0		adi_v1.0.1.prot
comp101933_c0_seq1	634	Q99758	ATP-binding_cassette_sub-family_A_member_3_(ABCA3)	GO:0000166 GO:0005215 GO:0005524 GO:0005886 GO:0006200 GO:0006810 GO:0016020 GO:0016021 GO:0016887 GO:0017111 GO:0042493 GO:0042626 GO:0055085 GO:0097208 GO:0097233	K05643	Bilateria	adi_v1.0.1.prot
comp120415_c0_seq1	405				0		adi_v1.0.1.prot
comp145966_c0_seq1	1254	O42409	Zinc_finger_protein_Gfi-1b_(GFI1B)	GO:0001085 GO:0003676 GO:0003677 GO:0005622 GO:0005634 GO:0005667 GO:0006351 GO:0006355 GO:0007275 GO:0008270 GO:0016363 GO:0016568 GO:0030854 GO:0045646 GO:0046872 GO:0051572 GO:0051574	K09223	Cnidaria	adi_v1.0.1.prot
comp162043_c0_seq1	439				0		adi_v1.0.1.prot
comp142990_c0_seq3	316				#N/A		adi_v1.0.1.prot
comp150454_c0_seq3	598	O35910	Monocarboxylate_transporter_4_(Slc16a3)	GO:0005886 GO:0006810 GO:0015293 GO:0015355 GO:0015629 GO:0015711 GO:0016020 GO:0016021 GO:0031965 GO:0055085	#N/A	Cnidaria	adi_v1.0.1.prot
comp166123_c0_seq1	1203	Q9UKP5	A_disintegrin_and_metalloproteinase_with_thrombospondin_motifs_6_(ADAMTS6)	GO:0004222 GO:0005576 GO:0005578 GO:0006508 GO:0008233 GO:0008237 GO:0008270 GO:0016787 GO:0031012 GO:0046872	K08630	Cnidaria	adi_v1.0.1.prot
comp106233_c0_seq2	1571	O76329	Interaptin_(abpD)	GO:0003779 GO:0005634 GO:0005635 GO:0005737 GO:0005783 GO:0005789 GO:0005794 GO:0005815 GO:0005856 GO:0007275 GO:0009847 GO:0016020 GO:0016021 GO:0016337 GO:0031965 GO:0032580 GO:0042175 GO:0044351	#N/A	Oligohymenophorea	adi_v1.0.1.prot
comp103996_c0_seq5	527	Q6P5U7	Leucine-rich_repeat_and_WD_repeat-containing_protein_KIAA1239_(Kiaa1239)	GO:0003674 GO:0005575 GO:0008150	#N/A	Cnidaria	adi_v1.0.1.prot
comp146700_c0_seq1	377				#N/A	Cnidaria	adi_v1.0.1.prot
comp163960_c0_seq1	592				0	Cnidaria	adi_v1.0.1.prot
comp116476_c0_seq1	525	P33724	Caveolin-1_(CAV1)	GO:0000122 GO:0000139 GO:0000165 GO:0000188 GO:0001570 GO:0001666 GO:0001937 GO:0001960 GO:0002080 GO:0005102 GO:0005113 GO:0005198 GO:0005515 GO:0005622 GO:0005768 GO:0005783 GO:0005794 GO:0005886 GO:0005887 GO:0005901 GO:0005938 GO:0006641 GO:0006816 GO:0006874 GO:0006940 GO:0007519 GO:0007595 GO:0008104 GO:0008150 GO:0008285 GO:0009267 GO:0009968 GO:0010524 GO:0010952 GO:0016020 GO:0016050 GO:…	K06278	Bilateria	adi_v1.0.1.prot
comp107739_c0_seq4	218	H6RDC4	Putative_cinnamoyl-CoA_reductase_	GO:0000166 GO:0003824 GO:0044237 GO:0050662	#N/A	Cnidaria	adi_v1.0.1.prot
comp129270_c0_seq14	356	Q15021	Condensin_complex_subunit_1_(NCAPD2)	GO:0000228 GO:0000793 GO:0000796 GO:0000797 GO:0005515 GO:0005634 GO:0005694 GO:0005730 GO:0005737 GO:0007049 GO:0007067 GO:0007076 GO:0030261 GO:0042393 GO:0045120 GO:0051301	#N/A	Cnidaria	adi_v1.0.1.prot
comp163403_c0_seq1	212	Q10738	Matrilysin_(Mmp7)	GO:0004222 GO:0005576 GO:0005578 GO:0006508 GO:0008152 GO:0008233 GO:0008237 GO:0008270 GO:0016787 GO:0030574 GO:0031012 GO:0046872	#N/A	Bilateria	adi_v1.0.1.prot
comp139226_c0_seq3	219	Q9CPW0	Contactin-associated_protein-like_2_(Cntnap2)	GO:0005102 GO:0005515 GO:0005769 GO:0005794 GO:0007155 GO:0007165 GO:0008038 GO:0008076 GO:0009986 GO:0016020 GO:0016021 GO:0019899 GO:0021761 GO:0030424 GO:0030425 GO:0030673 GO:0031175 GO:0034613 GO:0043025 GO:0043204 GO:0044224 GO:0045163 GO:0071205	#N/A	Cnidaria	adi_v1.0.1.prot
comp113845_c0_seq1	1729	Q86WI3	Protein_NLRC5_(NLRC5)	GO:0000166 GO:0000979 GO:0005515 GO:0005524 GO:0005634 GO:0005737 GO:0005829 GO:0032088 GO:0032480 GO:0043549 GO:0045087 GO:0045345 GO:0045944 GO:0051607 GO:0060335 GO:0060339 GO:0060340	0	Cnidaria	adi_v1.0.1.prot
comp149500_c0_seq1	391				#N/A	Chordata	adi_v1.0.1.prot
comp102542_c1_seq1	1841	Q812E0	Cytoplasmic_polyadenylation_element-binding_protein_2_(Cpeb2)	GO:0000166 GO:0003676 GO:0003723 GO:0005515 GO:0005737 GO:0005844 GO:0006417 GO:0008187 GO:0033125 GO:0045900	K02602	Cnidaria	adi_v1.0.1.prot
comp158076_c0_seq1	535	O15427	Monocarboxylate_transporter_4_(SLC16A3)	GO:0005886 GO:0005887 GO:0006090 GO:0006810 GO:0007596 GO:0008028 GO:0015293 GO:0015355 GO:0015629 GO:0015711 GO:0015718 GO:0016020 GO:0016021 GO:0031965 GO:0044281 GO:0050900 GO:0055085	K11810	Cnidaria	adi_v1.0.1.prot
comp169250_c0_seq1	489	A8TX70	Collagen_alpha-5(VI)_chain_(COL6A5)	GO:0005576 GO:0005578 GO:0005581 GO:0007155 GO:0031012	K06238	Cnidaria	adi_v1.0.1.prot
comp126225_c0_seq5	1077	Q8VDC1	FYVE_and_coiled-coil_domain-containing_protein_1_(Fyco1)	GO:0005764 GO:0005768 GO:0005770 GO:0005776 GO:0006810 GO:0016021 GO:0031410 GO:0046872 GO:0072383	#N/A	Bilateria	adi_v1.0.1.prot
comp163928_c0_seq1	628				0		adi_v1.0.1.prot
comp102744_c0_seq1	861	Q8NF91	Nesprin-1_(SYNE1)	GO:0003779 GO:0005515 GO:0005521 GO:0005634 GO:0005635 GO:0005640 GO:0005730 GO:0005737 GO:0005794 GO:0005856 GO:0006997 GO:0007030 GO:0008219 GO:0016020 GO:0016021 GO:0030017 GO:0031965 GO:0034993 GO:0042692 GO:0042803 GO:0045211 GO:0090286 GO:0090292	0	Gnathostomata	adi_v1.0.1.prot
comp151118_c0_seq2	220	P62288	Abnormal_spindle-like_microcephaly-associated_protein_homolog_(Fragment)_(ASPM)	GO:0005516 GO:0005634 GO:0005737 GO:0005819 GO:0005856 GO:0007049 GO:0007067 GO:0051301	#N/A	Bilateria	adi_v1.0.1.prot
comp124604_c0_seq1	594	Q8QZR1	Tyrosine_aminotransferase_(Tat)	GO:0003824 GO:0004838 GO:0005739 GO:0006103 GO:0006520 GO:0006536 GO:0006559 GO:0006572 GO:0006979 GO:0008483 GO:0009058 GO:0009072 GO:0009074 GO:0014070 GO:0016597 GO:0016740 GO:0030170 GO:0046689 GO:0051384 GO:0080130	K00815	Cnidaria	adi_v1.0.1.prot
comp100191_c0_seq1	1342	Q7Z3D6	UPF0317_protein_C14orf159,_mitochondrial_(C14orf159)	GO:0003674 GO:0005575 GO:0005739 GO:0008150	0	Cnidaria	adi_v1.0.1.prot
comp101996_c0_seq2	657	Q01831	DNA_repair_protein_complementing_XP-C_cells_(XPC)	GO:0000075 GO:0000404 GO:0000405 GO:0000715 GO:0000718 GO:0003677 GO:0003684 GO:0003697 GO:0005515 GO:0005634 GO:0005654 GO:0005737 GO:0006281 GO:0006289 GO:0006974 GO:0010224 GO:0031573 GO:0042493 GO:0071942	#N/A	Bilateria	adi_v1.0.1.prot
comp124449_c0_seq2	399	A6X919	Protein_dpy-19_homolog_1_(Dpy19l1)	GO:0003674 GO:0005575 GO:0008150 GO:0016020 GO:0016021	#N/A	Cnidaria	adi_v1.0.1.prot
comp165659_c0_seq1	361				#N/A	Cnidaria	adi_v1.0.1.prot
comp141780_c0_seq4	257				#N/A		adi_v1.0.1.prot
comp172785_c0_seq1	898	O15439	Multidrug_resistance-associated_protein_4_(ABCC4)	GO:0000166 GO:0002576 GO:0005524 GO:0005886 GO:0006200 GO:0006810 GO:0007596 GO:0008150 GO:0016020 GO:0016021 GO:0016404 GO:0016887 GO:0017111 GO:0030168 GO:0031088 GO:0042626 GO:0055085	0	Cnidaria	adi_v1.0.1.prot
comp136355_c0_seq2	676	T2MFC5	Prostaglandin_E2_receptor_EP3_subtype_(Fragment)_		0		adi_v1.0.1.prot
comp112270_c0_seq2	721	P0C090	RING_finger_and_CCCH-type_zinc_finger_domain-containing_protein_2_(Rc3h2)	GO:0003676 GO:0003677 GO:0005737 GO:0008150 GO:0008270 GO:0009986 GO:0012505 GO:0016020 GO:0046872 GO:0048471	#N/A	Cnidaria	adi_v1.0.1.prot
comp149581_c0_seq6	285	Q8CDN9	Leucine-rich_repeat-containing_protein_9_(Lrrc9)	GO:0003674 GO:0005575 GO:0008150	#N/A	Cnidaria	adi_v1.0.1.prot
comp114258_c0_seq1	1149	Q8N1W0	Transmembrane_protein_FLJ37396_	GO:0016020 GO:0016021	0	Cnidaria	adi_v1.0.1.prot
comp101953_c0_seq8	281	P49109	Dimethylaniline_monooxygenase_[N-oxide-forming]_5_(FMO5)	GO:0004497 GO:0004499 GO:0005783 GO:0005789 GO:0016020 GO:0016021 GO:0016491 GO:0031090 GO:0031227 GO:0043231 GO:0050660 GO:0050661 GO:0055114	#N/A	Bilateria	adi_v1.0.1.prot
comp108330_c0_seq1	961	Q14586	Zinc_finger_protein_267_(ZNF267)	GO:0003676 GO:0003677 GO:0005622 GO:0005634 GO:0006351 GO:0006355 GO:0007275 GO:0008270 GO:0046872	K09299		adi_v1.0.1.prot
comp111367_c0_seq2	410	O62826	Short_transient_receptor_potential_channel_2_homolog_(TRPC2)	GO:0005216 GO:0005262 GO:0006810 GO:0006811 GO:0006816 GO:0016020 GO:0016021 GO:0055085 GO:0070588	#N/A	Cnidaria	adi_v1.0.1.prot
comp127515_c0_seq1	2087	D3ZK35	Protein_2410089E03Rik_		0	Cnidaria	adi_v1.0.1.prot
comp164297_c0_seq1	634				0	Cnidaria	adi_v1.0.1.prot
comp113153_c0_seq1	647				0	Cnidaria	adi_v1.0.1.prot
comp145837_c0_seq1	1027	P29241	ADP-ribosyl_cyclase_	GO:0000166 GO:0003953 GO:0007338 GO:0016023 GO:0016787 GO:0031410	K01242	Cnidaria	adi_v1.0.1.prot
comp112883_c0_seq1	1169				0	Cnidaria	adi_v1.0.1.prot
comp152436_c0_seq1	216	Q6AYJ1	ATP-dependent_DNA_helicase_Q1_(Recql)	GO:0000166 GO:0003674 GO:0003676 GO:0003677 GO:0004386 GO:0005524 GO:0005575 GO:0005634 GO:0006260 GO:0006281 GO:0006310 GO:0008026 GO:0008150 GO:0016787 GO:0043140	#N/A	Cnidaria	adi_v1.0.1.prot
comp123734_c0_seq1	854				0	Cnidaria	adi_v1.0.1.prot
comp135399_c0_seq1	660	Q27433	Mechanosensory_protein_2_(mec-2)	GO:0007638 GO:0009612 GO:0016020 GO:0016021 GO:0032589 GO:0043005	K17286	Bilateria	adi_v1.0.1.prot
comp129490_c0_seq2	1833				0	Cnidaria	adi_v1.0.1.prot
comp127255_c0_seq1	504				0		adi_v1.0.1.prot
comp101953_c0_seq2	1356	P49326	Dimethylaniline_monooxygenase_[N-oxide-forming]_5_(FMO5)	GO:0004497 GO:0004499 GO:0005783 GO:0005789 GO:0008150 GO:0016020 GO:0016021 GO:0016491 GO:0031090 GO:0031227 GO:0043231 GO:0050660 GO:0050661 GO:0055114	#N/A	Cnidaria	adi_v1.0.1.prot
comp157582_c0_seq2	936				0	Cnidaria	adi_v1.0.1.prot
comp166509_c0_seq1	674	Q2M0J9	Kelch-like_protein_diablo_(dbo)	GO:0003674 GO:0003779 GO:0005575 GO:0016049 GO:0016567 GO:0050807	K10457	Cnidaria	adi_v1.0.1.prot
comp122815_c0_seq1	566	A6QQZ5	MGC165715_protein_		0	Bilateria	adi_v1.0.1.prot
comp144392_c0_seq1	716	K1J4H9	Beta-phosphoglucomutase_family_hydrolase_	GO:0008152 GO:0016787	0	Cnidaria	adi_v1.0.1.prot
comp168945_c0_seq4	1023	Q26627	Sperm_receptor_for_egg_jelly_(REJ)	GO:0005886 GO:0007218 GO:0016020 GO:0016021 GO:0030246	#N/A	Cnidaria	adi_v1.0.1.prot
comp139821_c0_seq1	218	Q55DA0	ABC_transporter_G_family_member_22_(abcG22)	GO:0000166 GO:0005524 GO:0006200 GO:0006810 GO:0006928 GO:0016020 GO:0016021 GO:0016887 GO:0017111	#N/A		adi_v1.0.1.prot
comp161480_c0_seq1	1181	Q9WY68	Putative_1-aminocyclopropane-1-carboxylate_deaminase_(TM_0225)	GO:0003824 GO:0008152 GO:0008660 GO:0016787 GO:0030170	0	Cnidaria	adi_v1.0.1.prot
comp107672_c0_seq1	711	Q9NWZ8	Gem-associated_protein_8_(GEMIN8)	GO:0000387 GO:0005515 GO:0005634 GO:0005681 GO:0005730 GO:0005737 GO:0006397 GO:0008380 GO:0015030 GO:0032797	K13136	Cnidaria	adi_v1.0.1.prot
comp125827_c0_seq1	682				0	Chordata	adi_v1.0.1.prot
comp104794_c0_seq1	701				0		adi_v1.0.1.prot
comp154504_c0_seq1	565	Q6PHS6	Sorting_nexin-13_(Snx13)	GO:0005622 GO:0005768 GO:0005769 GO:0006810 GO:0006886 GO:0007154 GO:0008289 GO:0009968 GO:0015031 GO:0016020 GO:0031901 GO:0035091 GO:0038032 GO:0043547	0	Cnidaria	adi_v1.0.1.prot
comp99287_c0_seq1	837	Q54NU2	Ras-related_protein_Rab-1D_(rab1D)	GO:0000166 GO:0005525 GO:0005886 GO:0007264 GO:0015031 GO:0016020 GO:0044351 GO:0045335	K07930	Cnidaria	adi_v1.0.1.prot
comp152005_c0_seq1	352	O97764	Zeta-crystallin_(CRYZ)	GO:0000166 GO:0003677 GO:0003723 GO:0003730 GO:0003960 GO:0005737 GO:0005794 GO:0005829 GO:0008270 GO:0016491 GO:0042178 GO:0043231 GO:0050661 GO:0051289 GO:0055114 GO:0070402	#N/A		adi_v1.0.1.prot
comp134986_c0_seq1	2899				#N/A	Cnidaria	adi_v1.0.1.prot
comp126252_c0_seq1	857	Q8CI75	DIS3-like_exonuclease_2_(Dis3l2)	GO:0003723 GO:0004518 GO:0004527 GO:0004540 GO:0005737 GO:0007049 GO:0007067 GO:0008285 GO:0016787 GO:0051301 GO:0051306 GO:0090305	K18758	Cnidaria	adi_v1.0.1.prot
comp128844_c0_seq1	507	Q96KM6	Zinc_finger_protein_512B_(ZNF512B)	GO:0003677 GO:0005622 GO:0005634 GO:0005730 GO:0006351 GO:0006355 GO:0008270 GO:0046872	0		adi_v1.0.1.prot
comp134455_c0_seq1	1163	O88871	Gamma-aminobutyric_acid_type_B_receptor_subunit_2_(Gabbr2)	GO:0004871 GO:0004930 GO:0004965 GO:0005737 GO:0005886 GO:0007165 GO:0007186 GO:0007214 GO:0016020 GO:0016021 GO:0030054 GO:0043005 GO:0045202 GO:0045211	K04615	Cnidaria	adi_v1.0.1.prot
comp154514_c0_seq1	498	T2MEW6	Biotin--protein_ligase_(Fragment)_		0	Cnidaria	adi_v1.0.1.prot
comp161717_c0_seq1	499				0	Cnidaria	adi_v1.0.1.prot
comp109369_c0_seq1	632	Q8WMP9	Group_XV_phospholipase_A2_(PLA2G15)	GO:0005576 GO:0005739 GO:0005764 GO:0006629 GO:0006631 GO:0006672 GO:0008374 GO:0016740 GO:0016746 GO:0016787 GO:0043231 GO:0047499	K06129	Cnidaria	adi_v1.0.1.prot
comp155780_c0_seq1	394	Q96AY4	Tetratricopeptide_repeat_protein_28_(TTC28)	L8NM38	#N/A	Microcystis	adi_v1.0.1.prot
comp114225_c0_seq1	1225	Q5ZI16	tRNA-specific_adenosine_deaminase_1_(ADAT1)	GO:0003723 GO:0004000 GO:0006396 GO:0008033 GO:0008251 GO:0016787 GO:0046872	K15440	Bilateria	adi_v1.0.1.prot
comp157640_c0_seq2	1034				0		adi_v1.0.1.prot
comp146067_c0_seq1	443	Q19673	Putative_tyrosinase-like_protein_tyr-3_(tyr-3)	GO:0004497 GO:0008152 GO:0016491 GO:0046872 GO:0055114	0	Cnidaria	adi_v1.0.1.prot
comp154870_c0_seq1	1049	Q9NYA1	Sphingosine_kinase_1_(SPHK1)	GO:0000166 GO:0000287 GO:0001568 GO:0003677 GO:0004143 GO:0005515 GO:0005516 GO:0005524 GO:0005634 GO:0005737 GO:0005829 GO:0005886 GO:0006457 GO:0006644 GO:0006665 GO:0006670 GO:0006954 GO:0007165 GO:0007205 GO:0007420 GO:0008284 GO:0008481 GO:0010803 GO:0016301 GO:0016310 GO:0016740 GO:0017050 GO:0019722 GO:0030148 GO:0030307 GO:0030335 GO:0031398 GO:0032651 GO:0035556 GO:0042346 GO:0043066 GO:…	K04718	Cnidaria	adi_v1.0.1.prot
comp124849_c0_seq1	311	Q9BY79	Membrane_frizzled-related_protein_(MFRP)	GO:0003674 GO:0009790 GO:0016020 GO:0016021	#N/A	Cnidaria	adi_v1.0.1.prot
comp161793_c0_seq1	556	Q9EPZ8	E3_ubiquitin-protein_ligase_RNF103_(Rnf103)	GO:0004842 GO:0005783 GO:0005789 GO:0008270 GO:0016020 GO:0016021 GO:0016567 GO:0016874 GO:0046872	K15695	Cnidaria	adi_v1.0.1.prot
comp154490_c0_seq1	242				#N/A		adi_v1.0.1.prot
comp138798_c0_seq1	2390				0		adi_v1.0.1.prot
comp102900_c0_seq2	1096	O57409	Delta-like_protein_B_(dlb)	GO:0005509 GO:0007154 GO:0007219 GO:0007275 GO:0007399 GO:0016020 GO:0016021 GO:0021536 GO:0030154 GO:0030901	K16681	Cnidaria	adi_v1.0.1.prot
comp134905_c0_seq2	1371	O75339	Cartilage_intermediate_layer_protein_1_(CILP)	GO:0004035 GO:0004551 GO:0005576 GO:0005578 GO:0005615 GO:0043569 GO:0044420	#N/A	Bilateria	adi_v1.0.1.prot
comp157355_c0_seq1	890	B6HA82	Pc16g15400_protein_		0	Cnidaria	adi_v1.0.1.prot
comp105353_c0_seq3	2069	Q922Q5	Adenosine_3'-phospho_5'-phosphosulfate_transporter_2_(Slc35b3)	GO:0000139 GO:0005739 GO:0005794 GO:0006810 GO:0016020 GO:0016021 GO:0055085	#N/A	Cnidaria	adi_v1.0.1.prot
comp128281_c0_seq1	811	Q8AV58	Protein_sidekick-1_(SDK1)	GO:0005886 GO:0007155 GO:0016020 GO:0016021 GO:0030054 GO:0045202	K16353	Cnidaria	adi_v1.0.1.prot
comp112686_c0_seq10	226				#N/A		adi_v1.0.1.prot
comp110669_c0_seq1	1895				#N/A	Bilateria	adi_v1.0.1.prot
comp100043_c0_seq2	1246	H0UH71	GMC_oxidoreductase_family_protein_	GO:0016614 GO:0050660 GO:0055114	#N/A	Bilateria	adi_v1.0.1.prot
comp127278_c0_seq1	1436	T2MAA1	Dyslexia-associated_protein_KIAA0319-like_protein_		0		adi_v1.0.1.prot
comp157544_c0_seq2	221				#N/A		adi_v1.0.1.prot
comp111995_c0_seq1	1122	Q58CU4	Probable_palmitoyltransferase_ZDHHC16_(ZDHHC16)	GO:0005783 GO:0005789 GO:0006915 GO:0008270 GO:0016020 GO:0016021 GO:0016740 GO:0016746 GO:0046872	K18932	Cnidaria	adi_v1.0.1.prot
comp131771_c0_seq1	360	P18751	Oocyte_zinc_finger_protein_XlCOF7.1_(Fragment)_	GO:0003676 GO:0003677 GO:0005622 GO:0005634 GO:0006351 GO:0006355 GO:0008270 GO:0046872	#N/A	Elopocephala	adi_v1.0.1.prot
comp104377_c0_seq2	568	Q70VZ7	2-acylglycerol_O-acyltransferase_1_(MOGAT1)	GO:0003846 GO:0004144 GO:0005783 GO:0005789 GO:0006071 GO:0006629 GO:0006651 GO:0016020 GO:0016021 GO:0016740 GO:0016746 GO:0016747 GO:0019432	#N/A	Deuterostomia	adi_v1.0.1.prot
comp168951_c0_seq1	1256	Q6DCE3	Zinc_transporter_9_(slc30a9)	GO:0000166 GO:0005634 GO:0006351 GO:0006355 GO:0006810 GO:0006811 GO:0006812 GO:0006829 GO:0008324 GO:0016020 GO:0016021 GO:0055085	K14696	Bilateria	adi_v1.0.1.prot
comp132095_c0_seq2	1159	O43497	Voltage-dependent_T-type_calcium_channel_subunit_alpha-1G_(CACNA1G)	GO:0001508 GO:0002027 GO:0005216 GO:0005244 GO:0005245 GO:0005262 GO:0005886 GO:0005891 GO:0006810 GO:0006811 GO:0006816 GO:0007268 GO:0007411 GO:0008332 GO:0010045 GO:0016020 GO:0016021 GO:0034765 GO:0042391 GO:0055085 GO:0060371 GO:0070509 GO:0070588 GO:0097110	#N/A	Cnidaria	adi_v1.0.1.prot
comp152629_c0_seq1	267	Q80XC6	UPF0614_protein_C14orf102_homolog_	GO:0003674 GO:0005575 GO:0008150	#N/A	Cnidaria	adi_v1.0.1.prot
comp104947_c0_seq1	1288	Q3UMB5	Smith-Magenis_syndrome_chromosomal_region_candidate_gene_8_protein_homolog_(Smcr8)	GO:0003674 GO:0008150	0		adi_v1.0.1.prot
comp133175_c0_seq1	1135	Q6DFU2	Influenza_virus_NS1A-binding_protein_homolog_(ivns1abp)	GO:0005634 GO:0005737 GO:0005856	K15046		adi_v1.0.1.prot
comp145436_c0_seq1	1161	Q5ZI89	Trafficking_protein_particle_complex_subunit_11_(TRAPPC11)	GO:0005794 GO:0006810 GO:0016192	0	Cnidaria	adi_v1.0.1.prot
comp106425_c0_seq2	826				#N/A		adi_v1.0.1.prot
comp128426_c0_seq1	1020	Q9BSV6	tRNA-splicing_endonuclease_subunit_Sen34_(TSEN34)	GO:0000213 GO:0000214 GO:0000379 GO:0003676 GO:0004518 GO:0004519 GO:0005634 GO:0005730 GO:0006388 GO:0006397 GO:0008033 GO:0016787 GO:0090305	K15323	Cnidaria	adi_v1.0.1.prot
comp125223_c0_seq1	1021	Q9ST43	Pleckstrin_homology_domain-containing_protein_1_(PH1)	GO:0005543 GO:0005737 GO:0008289	#N/A	Cnidaria	adi_v1.0.1.prot
comp138163_c0_seq3	583	O60733	85_kDa_calcium-independent_phospholipase_A2_(PLA2G6)	GO:0004623 GO:0005516 GO:0005737 GO:0005813 GO:0005829 GO:0006629 GO:0006644 GO:0006935 GO:0008152 GO:0008219 GO:0016020 GO:0016042 GO:0016787 GO:0032049 GO:0035965 GO:0036151 GO:0036152 GO:0044281 GO:0046474 GO:0047499	#N/A	Cnidaria	adi_v1.0.1.prot
comp108345_c0_seq1	477				0	Cnidaria	adi_v1.0.1.prot
comp143672_c0_seq1	784				0		adi_v1.0.1.prot
comp128390_c0_seq1	383	R0KMJ7	Microtubule-associated_protein_1B_(Fragment)_		#N/A	Cnidaria	adi_v1.0.1.prot
comp160777_c0_seq1	1020	Q1WK23	Serine_protease_23_(PRSS23)	GO:0003824 GO:0004252 GO:0005576 GO:0005634 GO:0006508 GO:0008233 GO:0008236 GO:0016787	K09627	Vertebrata	adi_v1.0.1.prot
comp166534_c0_seq2	744	Q7ZWG6	Proton-coupled_folate_transporter_(slc46a1)	GO:0005542 GO:0006810 GO:0016020 GO:0016021 GO:0055085	#N/A	Cnidaria	adi_v1.0.1.prot
comp140876_c0_seq3	377	Q68FV3	Alpha-(1,3)-fucosyltransferase_11_(Fut11)	GO:0000139 GO:0005794 GO:0006486 GO:0008417 GO:0016020 GO:0016021 GO:0016740 GO:0016757 GO:0032580 GO:0036065 GO:0046920	#N/A	Cnidaria	adi_v1.0.1.prot
comp108539_c0_seq1	903	B5DF07	Mitochondrial_ribonuclease_P_protein_3_(Mrpp3)	GO:0005739 GO:0008033	K17655	Cnidaria	adi_v1.0.1.prot
comp136424_c0_seq1	1170	P53995	Anaphase-promoting_complex_subunit_1_(Anapc1)	GO:0005515 GO:0005634 GO:0005680 GO:0007049 GO:0007067 GO:0016567 GO:0051301 GO:0070979	K03348	Cnidaria	adi_v1.0.1.prot
comp146612_c0_seq1	530				0		adi_v1.0.1.prot
comp148556_c0_seq1	849				0		adi_v1.0.1.prot
comp165501_c0_seq1	269	Q5RBD4	Probable_ATP-dependent_RNA_helicase_DHX35_(DHX35)	GO:0000166 GO:0003676 GO:0004386 GO:0005524 GO:0005681 GO:0006397 GO:0008026 GO:0008380 GO:0016787	#N/A	Cnidaria	adi_v1.0.1.prot
comp161321_c0_seq1	396	Q05966	Glycine-rich_RNA-binding_protein_10_(GRP10)	GO:0000166 GO:0003676 GO:0003723	#N/A	Cnidaria	adi_v1.0.1.prot
comp115665_c0_seq1	882				0	Cnidaria	adi_v1.0.1.prot
comp170157_c0_seq2	1164	P0C7A1	Cytosolic_endo-beta-N-acetylglucosaminidase_(ENGASE)	GO:0005737 GO:0005829 GO:0008152 GO:0016787 GO:0016798 GO:0033925	#N/A	Cnidaria	adi_v1.0.1.prot
comp101986_c0_seq1	1138	P16546	Spectrin_alpha_chain,_brain_(Sptan1)	GO:0003779 GO:0005509 GO:0005516 GO:0005737 GO:0005856 GO:0005916 GO:0005938 GO:0016020 GO:0016328 GO:0030018 GO:0030507 GO:0030863 GO:0032437 GO:0033270 GO:0046872 GO:0046982 GO:0051693	K06114	Cnidaria	adi_v1.0.1.prot
comp106917_c0_seq1	442	P16890	Late_histone_H2B.L4_(Fragment)_	GO:0000786 GO:0003677 GO:0005634 GO:0005694 GO:0006334 GO:0046982	K11252	Bilateria	adi_v1.0.1.prot
comp112145_c0_seq1	963				0	Cnidaria	adi_v1.0.1.prot
comp122180_c0_seq3	1456	Q8IYW2	Tetratricopeptide_repeat_protein_40_(TTC40)	R0LLK2	#N/A	Bilateria	adi_v1.0.1.prot
comp137022_c0_seq1	931	Q76IK4	Pol-like_protein_	GO:0003723 GO:0003964 GO:0006278	0	Bilateria	adi_v1.0.1.prot
comp126420_c0_seq1	996	Q5RE08	F-box_only_protein_22_(FBXO22)	Q5RE08	K10302	Cnidaria	adi_v1.0.1.prot
comp116901_c0_seq1	920	Q6DCX5	Proton-coupled_folate_transporter_(slc46a1)	GO:0005542 GO:0006810 GO:0016020 GO:0016021 GO:0055085	K14613	Teleostomi	adi_v1.0.1.prot
comp163302_c0_seq8	425	Q86U06	Probable_RNA-binding_protein_23_(RBM23)	GO:0000166 GO:0003676 GO:0003723 GO:0005634 GO:0006397	#N/A		adi_v1.0.1.prot
comp138024_c0_seq2	220				#N/A		adi_v1.0.1.prot
comp103133_c0_seq1	2016	Q99020	Heterogeneous_nuclear_ribonucleoprotein_A/B_(Hnrnpab)	GO:0000166 GO:0001837 GO:0003676 GO:0003677 GO:0003700 GO:0003723 GO:0005515 GO:0005634 GO:0005737 GO:0006351 GO:0006355 GO:0030529 GO:0043565 GO:0045893	K14411		adi_v1.0.1.prot
comp115115_c0_seq1	1869	B4KMZ1	Latrophilin_Cirl_(Cirl)	GO:0004871 GO:0004888 GO:0004930 GO:0005886 GO:0007165 GO:0007166 GO:0007186 GO:0007218 GO:0016020 GO:0016021 GO:0030246	K04601	Cnidaria	adi_v1.0.1.prot
comp158495_c0_seq1	792	P35439	Glutamate_[NMDA]_receptor_subunit_zeta-1_(Grin1)	GO:0004872 GO:0004970 GO:0004972 GO:0005215 GO:0005216 GO:0005234 GO:0005515 GO:0005886 GO:0006810 GO:0006811 GO:0007611 GO:0010942 GO:0014069 GO:0014070 GO:0014075 GO:0016020 GO:0016021 GO:0016594 GO:0016595 GO:0017146 GO:0019899 GO:0022843 GO:0030054 GO:0030288 GO:0032590 GO:0035235 GO:0035254 GO:0042165 GO:0043083 GO:0043195 GO:0043197 GO:0045202 GO:0045211 GO:0048511 GO:0051592 GO:0060076 GO:…	K05208	Cnidaria	adi_v1.0.1.prot
comp100017_c0_seq4	1620	P29119	Furin-1_(furin)	GO:0004252 GO:0006508 GO:0008233 GO:0008236 GO:0016020 GO:0016021 GO:0016787	#N/A	Elopocephala	adi_v1.0.1.prot
comp163963_c0_seq1	331	Q8C1B2	TCDD-inducible_poly_[ADP-ribose]_polymerase_(Tiparp)	GO:0001570 GO:0001822 GO:0003674 GO:0003676 GO:0003950 GO:0005575 GO:0006471 GO:0006807 GO:0008209 GO:0008210 GO:0008270 GO:0008585 GO:0009791 GO:0016740 GO:0016757 GO:0030097 GO:0044236 GO:0046872 GO:0048008 GO:0048705 GO:0048745 GO:0060021 GO:0060325	#N/A	Bilateria	adi_v1.0.1.prot
comp142133_c0_seq1	385				#N/A		adi_v1.0.1.prot
comp145435_c0_seq2	697	Q01818	Chromaffin_granule_amine_transporter_(Slc18a1)	GO:0005737 GO:0006810 GO:0006836 GO:0006855 GO:0015222 GO:0015238 GO:0015893 GO:0016020 GO:0016021 GO:0019899 GO:0030659 GO:0031410 GO:0033603 GO:0051610 GO:0051612 GO:0055085 GO:0071285	#N/A	Vertebrata	adi_v1.0.1.prot
comp169175_c0_seq1	419				0		adi_v1.0.1.prot
comp145621_c0_seq1	212				#N/A	Cnidaria	adi_v1.0.1.prot
comp135370_c0_seq1	1447	Q9EP86	Neuropeptide_FF_receptor_1_(Npffr1)	GO:0004871 GO:0004930 GO:0005886 GO:0007165 GO:0007186 GO:0007218 GO:0008188 GO:0016020 GO:0016021	0	Cnidaria	adi_v1.0.1.prot
comp118765_c0_seq5	547	O75762	Transient_receptor_potential_cation_channel_subfamily_A_member_1_(TRPA1)	GO:0005216 GO:0005262 GO:0005887 GO:0006810 GO:0006811 GO:0006816 GO:0009409 GO:0015267 GO:0016020 GO:0016021 GO:0032421 GO:0042493 GO:0042542 GO:0048265 GO:0050896 GO:0050955 GO:0050966 GO:0050968 GO:0055085 GO:0070588	#N/A	Bilateria	adi_v1.0.1.prot
comp118629_c0_seq1	784	P59723	Hypoxia-inducible_factor_1-alpha_inhibitor_(hif1an)	GO:0005634 GO:0005737 GO:0006351 GO:0006355 GO:0016491 GO:0016702 GO:0016706 GO:0036138 GO:0036139 GO:0036140 GO:0042264 GO:0042265 GO:0046872 GO:0048471 GO:0055114	K10277	Cnidaria	adi_v1.0.1.prot
comp158195_c0_seq1	489	Q9FPQ6	Vegetative_cell_wall_protein_gp1_(GP1)	GO:0005199	0	Cnidaria	adi_v1.0.1.prot
comp172228_c0_seq1	265	P48999	Arachidonate_5-lipoxygenase_(Alox5)	GO:0002526 GO:0002540 GO:0004051 GO:0005506 GO:0005515 GO:0005634 GO:0005635 GO:0005641 GO:0005737 GO:0005829 GO:0006691 GO:0006954 GO:0007584 GO:0016020 GO:0016165 GO:0016363 GO:0016491 GO:0016702 GO:0019233 GO:0019369 GO:0019370 GO:0019372 GO:0030425 GO:0031965 GO:0042383 GO:0045907 GO:0046872 GO:0055093 GO:0055114	#N/A		adi_v1.0.1.prot
comp129432_c0_seq1	717	P15381	Voltage-dependent_L-type_calcium_channel_subunit_alpha-1C_(CACNA1C)	GO:0005216 GO:0005244 GO:0005245 GO:0005262 GO:0005516 GO:0005886 GO:0005891 GO:0006810 GO:0006811 GO:0006816 GO:0007204 GO:0014069 GO:0016020 GO:0016021 GO:0034765 GO:0046872 GO:0055085 GO:0070588	K04850	Cnidaria	adi_v1.0.1.prot
comp138265_c0_seq1	1432	T2M9Z8	Peptidase_M20_domain-containing_protein_2_(Fragment)_		0	Bilateria	adi_v1.0.1.prot
comp163936_c0_seq1	742	P60889	Chromobox_protein_homolog_7_(Cbx7)	GO:0000122 GO:0000790 GO:0000792 GO:0003723 GO:0003727 GO:0005634 GO:0006351 GO:0006355 GO:0016568 GO:0031519 GO:0035064 GO:0035102	0	Chordata	adi_v1.0.1.prot
comp120583_c0_seq2	1481				0		adi_v1.0.1.prot
comp155537_c0_seq1	473	Q91838	Cadherin-20_(cdh20)	GO:0005509 GO:0005886 GO:0007155 GO:0007156 GO:0016020 GO:0016021	0	Bilateria	adi_v1.0.1.prot
comp130499_c0_seq2	730	Q8WXR4	Myosin-IIIb_(MYO3B)	GO:0000166 GO:0003774 GO:0003779 GO:0004672 GO:0004674 GO:0005524 GO:0005737 GO:0005856 GO:0006468 GO:0007601 GO:0016301 GO:0016310 GO:0016459 GO:0016740 GO:0016772 GO:0050896	#N/A	Cnidaria	adi_v1.0.1.prot
comp166534_c0_seq3	744	Q7ZWG6	Proton-coupled_folate_transporter_(slc46a1)	GO:0005542 GO:0006810 GO:0016020 GO:0016021 GO:0055085	#N/A	Cnidaria	adi_v1.0.1.prot
comp153381_c0_seq1	249	Q5TQ66	AGAP007960-PA_		#N/A	Protostomia	adi_v1.0.1.prot
comp129964_c0_seq1	789	B0WT94	Ankyrin_2,3/unc44_	GO:0007165	0	Cnidaria	adi_v1.0.1.prot
comp123393_c0_seq1	639				0	Cnidaria	adi_v1.0.1.prot
comp171857_c0_seq1	409	A6QLR4	Flotillin-2_(FLOT2)	GO:0002080 GO:0005768 GO:0005886 GO:0005901 GO:0007155 GO:0009986 GO:0016020 GO:0016600 GO:0030139 GO:0045121	K07192	Deuterostomia	adi_v1.0.1.prot
comp116805_c0_seq1	361	Q5FYB1	Arylsulfatase_I_(ARSI)	GO:0003824 GO:0004065 GO:0005576 GO:0005783 GO:0005788 GO:0006644 GO:0006665 GO:0006687 GO:0008152 GO:0008484 GO:0016787 GO:0043687 GO:0044267 GO:0044281 GO:0046872	#N/A	Cnidaria	adi_v1.0.1.prot
comp123538_c0_seq1	982	Q96KE9	BTB/POZ_domain-containing_protein_6_(BTBD6)	GO:0000932 GO:0005737	K10478	Cnidaria	adi_v1.0.1.prot
comp123794_c0_seq1	560	P02751	Fibronectin_(FN1)	GO:0001525 GO:0002020 GO:0002576 GO:0005201 GO:0005515 GO:0005518 GO:0005576 GO:0005577 GO:0005578 GO:0005604 GO:0005615 GO:0005793 GO:0006953 GO:0007044 GO:0007155 GO:0007160 GO:0007161 GO:0007596 GO:0008201 GO:0008360 GO:0009611 GO:0010952 GO:0016324 GO:0016477 GO:0016504 GO:0018149 GO:0030168 GO:0030198 GO:0031012 GO:0031093 GO:0034446 GO:0042060 GO:0045340 GO:0050900	K01403	Cnidaria	adi_v1.0.1.prot
comp162257_c0_seq1	773	P62286	Abnormal_spindle-like_microcephaly-associated_protein_homolog_(ASPM)	GO:0000922 GO:0001764 GO:0002052 GO:0005516 GO:0005634 GO:0005737 GO:0005819 GO:0005856 GO:0007049 GO:0007067 GO:0007283 GO:0007420 GO:0021873 GO:0030496 GO:0045665 GO:0045769 GO:0048477 GO:0048589 GO:0051301 GO:0051661 GO:0090263	K16743	Teleostomi	adi_v1.0.1.prot
comp145997_c0_seq1	618				0		adi_v1.0.1.prot
comp128997_c0_seq2	1500	Q9WV18	Gamma-aminobutyric_acid_type_B_receptor_subunit_1_(Gabbr1)	GO:0001649 GO:0004871 GO:0004930 GO:0004965 GO:0005515 GO:0005737 GO:0005789 GO:0005886 GO:0007165 GO:0007186 GO:0007194 GO:0007214 GO:0008021 GO:0008134 GO:0008285 GO:0014048 GO:0014053 GO:0016020 GO:0016021 GO:0030054 GO:0030673 GO:0030817 GO:0031966 GO:0032811 GO:0033602 GO:0035094 GO:0038037 GO:0042734 GO:0043025 GO:0043197 GO:0043198 GO:0045121 GO:0045202 GO:0045211 GO:0045471 GO:0050805 GO:…	#N/A	Bilateria	adi_v1.0.1.prot
comp166197_c0_seq1	642				0	Cnidaria	adi_v1.0.1.prot
comp132744_c0_seq2	1955				#N/A	Cnidaria	adi_v1.0.1.prot
comp167359_c0_seq1	456				0	Cnidaria	adi_v1.0.1.prot
comp130255_c0_seq2	1497	Q28824	Myosin_light_chain_kinase,_smooth_muscle_(MYLK)	GO:0000166 GO:0003779 GO:0004672 GO:0004674 GO:0004687 GO:0005516 GO:0005524 GO:0005737 GO:0005856 GO:0006468 GO:0016301 GO:0016310 GO:0016740 GO:0016772 GO:0030027 GO:0032154 GO:0042995 GO:0046872	#N/A	Cnidaria	adi_v1.0.1.prot
comp158475_c0_seq1	919	Q0VA04	Protein_smg8_(smg8)	GO:0000184 GO:0045859	K18734	Cnidaria	adi_v1.0.1.prot
comp103765_c0_seq1	308	Q9ERU2	Zinc_finger_protein_22_(Znf22)	GO:0003676 GO:0003677 GO:0005622 GO:0005634 GO:0005730 GO:0005886 GO:0006351 GO:0006355 GO:0008270 GO:0042476 GO:0046872	#N/A	Gnathostomata	adi_v1.0.1.prot
comp134124_c0_seq3	719	Q9DBS5	Kinesin_light_chain_4_(Klc4)	GO:0003674 GO:0003777 GO:0005575 GO:0005737 GO:0005856 GO:0005871 GO:0005874 GO:0008150	#N/A		adi_v1.0.1.prot
comp169150_c0_seq1	854	Q86HG9	Probable_serine/threonine-protein_kinase_DDB_G0271682_(DDB_G0271682)	GO:0000166 GO:0004672 GO:0004674 GO:0005524 GO:0005575 GO:0006468 GO:0016301 GO:0016310 GO:0016740 GO:0016772	K17535	Cnidaria	adi_v1.0.1.prot
comp129532_c0_seq2	342	Q05940	Synaptic_vesicular_amine_transporter_(SLC18A2)	GO:0001975 GO:0005275 GO:0005737 GO:0005886 GO:0005887 GO:0006810 GO:0006836 GO:0006837 GO:0007268 GO:0007269 GO:0007568 GO:0007626 GO:0008021 GO:0008144 GO:0008504 GO:0009635 GO:0009636 GO:0009791 GO:0010038 GO:0010043 GO:0015222 GO:0015842 GO:0015844 GO:0016020 GO:0016021 GO:0016265 GO:0019899 GO:0030073 GO:0030659 GO:0030672 GO:0031045 GO:0031072 GO:0031410 GO:0032456 GO:0035690 GO:0042220 GO:…	#N/A	Gnathostomata	adi_v1.0.1.prot
comp138834_c0_seq1	1675	Q6DGM8	Jun_dimerization_protein_2_(jdp2)	GO:0003677 GO:0003700 GO:0005634 GO:0006351 GO:0006355 GO:0043565	0	Cnidaria	adi_v1.0.1.prot
comp157436_c0_seq1	529	Q9WVQ0	Polyamine-modulated_factor_1-binding_protein_1_(Pmfbp1)	GO:0003674 GO:0005737 GO:0008150	0	Gnathostomata	adi_v1.0.1.prot
comp127423_c0_seq1	277				#N/A		adi_v1.0.1.prot
comp154761_c0_seq1	1196				0	Bilateria	adi_v1.0.1.prot
comp120679_c0_seq1	462				0		adi_v1.0.1.prot
comp156551_c0_seq1	664	Q29H55	Protein_mab-21-like_(GA18415)	GO:0003674 GO:0005575 GO:0008150 GO:0045165	0	Cnidaria	adi_v1.0.1.prot
comp163062_c0_seq2	872	U6NWM6	Putative_tick_transposon_		#N/A	Neopterygii	adi_v1.0.1.prot
comp106269_c0_seq1	1317	Q9U3W6	Protein_mab-21_(mab-21)	GO:0003674 GO:0005575 GO:0008150 GO:0045165	0	Cnidaria	adi_v1.0.1.prot
comp136661_c0_seq1	1269	Q8N328	PiggyBac_transposable_element-derived_protein_3_(PGBD3)	E5SXX9	0		adi_v1.0.1.prot
comp133723_c0_seq1	353				#N/A		adi_v1.0.1.prot
comp153505_c0_seq1	888	Q9NR61	Delta-like_protein_4_(DLL4)	GO:0000122 GO:0001525 GO:0001569 GO:0001974 GO:0003208 GO:0003209 GO:0003222 GO:0003344 GO:0005112 GO:0005509 GO:0005886 GO:0007154 GO:0007165 GO:0007219 GO:0007220 GO:0007275 GO:0008015 GO:0016020 GO:0016021 GO:0030154 GO:0035912 GO:0043537 GO:0050767 GO:0061314 GO:0072554	K06051	Bilateria	adi_v1.0.1.prot
comp149958_c0_seq1	393				#N/A	Cnidaria	adi_v1.0.1.prot
comp152970_c0_seq1	280	Q9Z1G4	V-type_proton_ATPase_116_kDa_subunit_a_isoform_1_(Atp6v0a1)	GO:0000220 GO:0005515 GO:0005634 GO:0005737 GO:0005794 GO:0005886 GO:0006810 GO:0006811 GO:0015078 GO:0015991 GO:0015992 GO:0016020 GO:0016021 GO:0030659 GO:0031410 GO:0033177 GO:0042470 GO:0043231 GO:0051117	#N/A	Cnidaria	adi_v1.0.1.prot
comp121681_c0_seq2	978	P30098	Neuromedin-K_receptor_(TACR3)	GO:0004871 GO:0004888 GO:0004930 GO:0004995 GO:0005886 GO:0005887 GO:0007165 GO:0007166 GO:0007186 GO:0007217 GO:0016020 GO:0016021	#N/A	Cnidaria	adi_v1.0.1.prot
comp113770_c0_seq1	630	G2FBZ8	Cupin_family_protein_		K09705	Cnidaria	adi_v1.0.1.prot
comp123592_c0_seq1	388	C3VPR6	Protein_NLRC5_(Nlrc5)	GO:0000166 GO:0005524 GO:0005634 GO:0005737 GO:0005829 GO:0006952 GO:0032088 GO:0045087 GO:0051607 GO:0060335 GO:0060339 GO:0060340	#N/A	Gnathostomata	adi_v1.0.1.prot
comp116021_c0_seq1	868	Q96CG8	Collagen_triple_helix_repeat-containing_protein_1_(CTHRC1)	GO:0005109 GO:0005576 GO:0005578 GO:0005581 GO:0005615 GO:0005737 GO:0016477 GO:0017147 GO:0032092 GO:0033690 GO:0043932 GO:0045669 GO:0060071 GO:0060122 GO:0090090 GO:0090103 GO:0090177	0	Cnidaria	adi_v1.0.1.prot
comp132388_c0_seq4	1386	Q6V595	Kelch-like_protein_6_(Klhl6)	GO:0002467 GO:0003674 GO:0005575 GO:0050853	#N/A	Bilateria	adi_v1.0.1.prot
comp109171_c0_seq1	633				0		adi_v1.0.1.prot
comp154678_c0_seq1	209				#N/A	Cnidaria	adi_v1.0.1.prot
comp139294_c0_seq1	529	P16142	Malate/L-sulfolactate_dehydrogenase_(mdh)	GO:0005737 GO:0006099 GO:0008152 GO:0016491 GO:0030060 GO:0046554 GO:0050578 GO:0055114	0	Cnidaria	adi_v1.0.1.prot
comp125345_c0_seq1	843	Q6UUX1	Plasma_membrane_calcium_ATPase_	GO:0000166 GO:0003824 GO:0005388 GO:0005524 GO:0006754 GO:0006810 GO:0006811 GO:0006812 GO:0008152 GO:0015662 GO:0016020 GO:0016021 GO:0016787 GO:0016820 GO:0046872 GO:0070588	0	Cnidaria	adi_v1.0.1.prot
comp104660_c0_seq6	613	Q8BZM0	Kelch-like_protein_12_(Klhl12)	GO:0003674 GO:0006513 GO:0006810 GO:0006888 GO:0016055 GO:0016192 GO:0016567 GO:0030134 GO:0031410 GO:0031463 GO:0048208	#N/A	Cnidaria	adi_v1.0.1.prot
comp162806_c0_seq1	613	B7S993	Reverse_transcriptase_and_recombinase_	GO:0003677 GO:0003723 GO:0003964 GO:0006278 GO:0006310 GO:0015074	0	Cnidaria	adi_v1.0.1.prot
comp134815_c0_seq1	1186	P85120	Daple-like_protein_(ccdc88c)	GO:0000226 GO:0001736 GO:0005737 GO:0007257 GO:0008017 GO:0009950 GO:0016055 GO:0030165 GO:0060070 GO:0060071	0	Cnidaria	adi_v1.0.1.prot
comp137596_c0_seq1	861				0	Cnidaria	adi_v1.0.1.prot
comp154068_c0_seq2	2347	P54277	PMS1_protein_homolog_1_(PMS1)	GO:0003677 GO:0003697 GO:0005524 GO:0005634 GO:0006200 GO:0006281 GO:0006298 GO:0006974 GO:0007131 GO:0016887 GO:0030983 GO:0032300 GO:0032389 GO:0032407	K10864	Cnidaria	adi_v1.0.1.prot
comp113804_c0_seq1	887				0		adi_v1.0.1.prot
comp114108_c0_seq3	665	P48416	Cytochrome_P450_10_(CYP10)	GO:0004497 GO:0005506 GO:0009055 GO:0016491 GO:0016705 GO:0020037 GO:0046872 GO:0055114	#N/A	Cnidaria	adi_v1.0.1.prot
comp116001_c0_seq1	426				0		adi_v1.0.1.prot
comp125598_c0_seq1	1440	Q9ULH0	Kinase_D-interacting_substrate_of_220_kDa_(KIDINS220)	GO:0000186 GO:0001701 GO:0005829 GO:0016020 GO:0016021 GO:0048011 GO:0048813	K12460	Craniata	adi_v1.0.1.prot
comp150871_c0_seq1	640	Q9JJB9	Transmembrane_protein_183_(Tmem183)	GO:0003674 GO:0005575 GO:0008150 GO:0016020 GO:0016021	0	Cnidaria	adi_v1.0.1.prot
comp117312_c0_seq2	709	A6NE52	WD_repeat-containing_protein_KIAA1875_(KIAA1875)	L5KK51	#N/A	Bilateria	adi_v1.0.1.prot
comp173031_c0_seq1	958	P04323	Retrovirus-related_Pol_polyprotein_from_transposon_17.6_(pol)	GO:0003676 GO:0003723 GO:0003964 GO:0004190 GO:0004518 GO:0004519 GO:0006278 GO:0006508 GO:0008233 GO:0015074 GO:0016740 GO:0016779 GO:0016787 GO:0090305	K07497	Bilateria	adi_v1.0.1.prot
comp173387_c0_seq2	391	Q7JP90	Protein_C16E9.2,_isoform_b_		#N/A	Bilateria	adi_v1.0.1.prot
comp101358_c0_seq1	1147	K1PGB2	Zinc_finger_FYVE_domain-containing_protein_26_	GO:0046872	0		adi_v1.0.1.prot
comp152707_c0_seq1	1136				K07497	Bilateria	adi_v1.0.1.prot
comp148116_c0_seq1	2380	O02811	Phosphatidylinositol_4-kinase_alpha_(PI4KA)	GO:0000166 GO:0004430 GO:0005524 GO:0016301 GO:0016310 GO:0016740 GO:0016772 GO:0016773 GO:0046854 GO:0048015	K00888	Protostomia	adi_v1.0.1.prot
comp141521_c0_seq1	729				0	Bilateria	adi_v1.0.1.prot
comp164643_c0_seq1	298	U7QL65	TPR_repeat_family_protein_		#N/A	Cnidaria	adi_v1.0.1.prot
comp133148_c0_seq2	1206	Q6BUT3	Stress_response_protein_NST1_(NST1)	GO:0005737 GO:0006950	#N/A	Oligohymenophorea	adi_v1.0.1.prot
comp108427_c0_seq1	1895	Q96RW7	Hemicentin-1_(HMCN1)	GO:0005509 GO:0005576 GO:0005578 GO:0005604 GO:0005938 GO:0007601 GO:0030054 GO:0031012 GO:0050896	K17341		adi_v1.0.1.prot
comp147402_c0_seq1	315				#N/A	Cnidaria	adi_v1.0.1.prot
comp150078_c0_seq2	937				#N/A		adi_v1.0.1.prot
comp128002_c0_seq1	741	U6G039	Fibrinogen-binding_protein_		0		adi_v1.0.1.prot
comp166923_c0_seq1	336				#N/A	Cnidaria	adi_v1.0.1.prot
comp147490_c0_seq1	651				0		adi_v1.0.1.prot
comp120935_c0_seq2	230	A0A8J8	Angiopoietin-2_(ANGPT2)	GO:0001525 GO:0005102 GO:0005576 GO:0005615 GO:0007165 GO:0007275 GO:0010812 GO:0016525 GO:0030154 GO:0030971 GO:0043537 GO:0046872 GO:0048014 GO:0048514 GO:0050928	#N/A	Cnidaria	adi_v1.0.1.prot
comp132696_c0_seq1	427				#N/A		adi_v1.0.1.prot
comp110002_c0_seq1	288	P00765	Trypsin-1_	GO:0003824 GO:0004252 GO:0005576 GO:0005615 GO:0006508 GO:0007586 GO:0008233 GO:0008236 GO:0016787 GO:0046872	#N/A	Cnidaria	adi_v1.0.1.prot
comp105868_c0_seq1	1486				0	Cnidaria	adi_v1.0.1.prot
comp171685_c0_seq1	1378	Q6P5D4	Centrosomal_protein_of_135_kDa_(Cep135)	GO:0005737 GO:0005813 GO:0005814 GO:0005856 GO:0007099 GO:0008022 GO:0010457	K16461	Bilateria	adi_v1.0.1.prot
comp139754_c0_seq2	750				#N/A	Cnidaria	adi_v1.0.1.prot
comp129114_c0_seq1	227				#N/A	Cnidaria	adi_v1.0.1.prot
comp155273_c0_seq1	207				#N/A	Cnidaria	adi_v1.0.1.prot
comp168002_c0_seq1	456				0		adi_v1.0.1.prot
comp129431_c0_seq1	369	P87387	Protein_Wnt-2b-A_(wnt2b-a)	GO:0005102 GO:0005576 GO:0005578 GO:0007275 GO:0016055	#N/A	Cnidaria	adi_v1.0.1.prot
comp151221_c0_seq2	2751				0		adi_v1.0.1.prot
comp146686_c0_seq1	1037				0	Bilateria	adi_v1.0.1.prot
comp149942_c0_seq1	492	Q13563	Polycystin-2_(PKD2)	GO:0001658 GO:0001822 GO:0001889 GO:0001892 GO:0002133 GO:0003127 GO:0005102 GO:0005216 GO:0005244 GO:0005245 GO:0005248 GO:0005267 GO:0005509 GO:0005515 GO:0005737 GO:0005783 GO:0005789 GO:0005886 GO:0005887 GO:0005911 GO:0005929 GO:0005932 GO:0006810 GO:0006811 GO:0006816 GO:0006874 GO:0007050 GO:0007259 GO:0007368 GO:0007507 GO:0008092 GO:0008285 GO:0009925 GO:0010628 GO:0015267 GO:0016020 GO:…	0	Cnidaria	adi_v1.0.1.prot
comp152377_c0_seq1	681	Q9NU22	Midasin_(MDN1)	GO:0000166 GO:0005524 GO:0005634 GO:0005730 GO:0006200 GO:0006461 GO:0016887 GO:0017111 GO:0051082	K14572	Teleostomi	adi_v1.0.1.prot
comp122667_c0_seq1	876	L7MAW1	Putative_tick_transposon_(Fragment)_		0	Cnidaria	adi_v1.0.1.prot
comp168994_c0_seq1	713				0	Cnidaria	adi_v1.0.1.prot
comp133744_c0_seq1	267	Q91924	Zinc_finger_protein_SNAI2_(snai2)	GO:0001755 GO:0003676 GO:0003677 GO:0005622 GO:0005634 GO:0006351 GO:0006355 GO:0007275 GO:0008270 GO:0014029 GO:0014036 GO:0046872	#N/A	Chordata	adi_v1.0.1.prot
comp124817_c0_seq1	824	I4KHV8	Methyltransferase_domain_protein_	GO:0008152 GO:0008168 GO:0016740 GO:0032259	0	Cnidaria	adi_v1.0.1.prot
comp168100_c0_seq1	483	Q26261	Netrin_receptor_unc-5_(unc-5)	GO:0005042 GO:0005887 GO:0007165 GO:0007275 GO:0007411 GO:0008045 GO:0008078 GO:0016020 GO:0016021 GO:0016358 GO:0033563 GO:0035262 GO:0038007 GO:0040017 GO:0045773	K07521	Cnidaria	adi_v1.0.1.prot
comp155731_c0_seq1	294	Q6ZQH8	Nucleoporin_NUP188_homolog_(Nup188)	GO:0005634 GO:0005643 GO:0006810 GO:0015031 GO:0051028	#N/A	Chordata	adi_v1.0.1.prot
comp154186_c0_seq1	886	Q9UBS5	Gamma-aminobutyric_acid_type_B_receptor_subunit_1_(GABBR1)	GO:0001649 GO:0004871 GO:0004930 GO:0004965 GO:0005515 GO:0005576 GO:0005737 GO:0005789 GO:0005886 GO:0005887 GO:0007165 GO:0007186 GO:0007194 GO:0007214 GO:0007268 GO:0008021 GO:0008134 GO:0008285 GO:0014048 GO:0014053 GO:0016020 GO:0016021 GO:0030054 GO:0030673 GO:0030817 GO:0031966 GO:0032811 GO:0033602 GO:0035094 GO:0038037 GO:0042734 GO:0043025 GO:0043197 GO:0043198 GO:0045121 GO:0045202 GO:…	K04615	Bilateria	adi_v1.0.1.prot
comp115337_c0_seq1	1928	A0JM13	C2_domain-containing_protein_3_(c2cd3)	K1Q143	K16751	Cnidaria	adi_v1.0.1.prot
comp153649_c0_seq2	1336	Q4QQE8	Endonuclease-reverse_transcriptase_	GO:0003723 GO:0003964 GO:0004519 GO:0006278	0		adi_v1.0.1.prot
comp135908_c0_seq1	636				0		adi_v1.0.1.prot
comp172582_c0_seq1	223	Q92616	Translational_activator_GCN1_(GCN1L1)	GO:0005737 GO:0005840 GO:0006412 GO:0006417 GO:0008135	#N/A	Cnidaria	adi_v1.0.1.prot
comp156433_c0_seq1	1507	P35384	Extracellular_calcium-sensing_receptor_(CASR)	GO:0001503 GO:0004871 GO:0004930 GO:0005886 GO:0006816 GO:0006874 GO:0007165 GO:0007186 GO:0007254 GO:0008284 GO:0016020 GO:0016021 GO:0042311 GO:0043679	#N/A	Vertebrata	adi_v1.0.1.prot
comp99295_c0_seq1	2303	A0ZSK4	Neoverrucotoxin_subunit_beta_	GO:0005576 GO:0019835 GO:0044179	0	Elopocephala	adi_v1.0.1.prot
comp138509_c0_seq4	622	O14657	Torsin-1B_(TOR1B)	GO:0000166 GO:0005524 GO:0005635 GO:0005737 GO:0005783 GO:0005788 GO:0006986 GO:0017111 GO:0051082 GO:0051085 GO:0051260 GO:0071763	#N/A	Cnidaria	adi_v1.0.1.prot
comp100025_c0_seq1	675				0		adi_v1.0.1.prot
comp163307_c0_seq3	2281	Q6TYB5	Fasciculation_and_elongation_protein_zeta-2_(Fez2)	GO:0005515 GO:0005575 GO:0008150	#N/A	Cnidaria	adi_v1.0.1.prot
comp125475_c0_seq1	313	Q9ERU2	Zinc_finger_protein_22_(Znf22)	GO:0003676 GO:0003677 GO:0005622 GO:0005634 GO:0005730 GO:0005886 GO:0006351 GO:0006355 GO:0008270 GO:0042476 GO:0046872	#N/A	Bilateria	adi_v1.0.1.prot
comp131667_c0_seq5	385	Q9YGS2	Reverse_transcriptase-like_protein_	GO:0003723 GO:0003964 GO:0006278	#N/A	Bilateria	adi_v1.0.1.prot
comp136938_c0_seq1	1214	Q9CZE3	Ras-related_protein_Rab-32_(Rab32)	GO:0000166 GO:0005525 GO:0005739 GO:0007264 GO:0015031	0	Cnidaria	adi_v1.0.1.prot
comp123835_c0_seq1	506	Q8K394	Inactive_phospholipase_C-like_protein_2_(Plcl2)	GO:0004435 GO:0004871 GO:0005509 GO:0005543 GO:0005737 GO:0006629 GO:0007165 GO:0008081 GO:0035556	K15370		adi_v1.0.1.prot
comp145692_c0_seq1	241				#N/A	Cnidaria	adi_v1.0.1.prot
comp104760_c0_seq2	787				#N/A		adi_v1.0.1.prot
comp164861_c0_seq1	302	Q86WI1	Fibrocystin-L_(PKHD1L1)	GO:0004872 GO:0005615 GO:0005829 GO:0006955 GO:0016020 GO:0016021	#N/A	Cnidaria	adi_v1.0.1.prot
comp144823_c0_seq1	696				K07497	Bilateria	adi_v1.0.1.prot
comp119275_c0_seq1	629				0		adi_v1.0.1.prot
comp104148_c0_seq1	724	Q6DK93	Cornifelin_homolog_(cnfn)		0	Cnidaria	adi_v1.0.1.prot
comp99297_c0_seq1	1179	P97846	Contactin-associated_protein_1_(Cntnap1)	GO:0002175 GO:0005102 GO:0005515 GO:0007010 GO:0007155 GO:0007165 GO:0008076 GO:0008088 GO:0016020 GO:0016021 GO:0017124 GO:0030424 GO:0030913 GO:0033270 GO:0042552 GO:0048812 GO:0050884	K07379	Cnidaria	adi_v1.0.1.prot
comp132388_c0_seq2	2307	E1B932	Kelch-like_protein_12_(KLHL12)	GO:0006513 GO:0006810 GO:0006888 GO:0016055 GO:0016192 GO:0016567 GO:0030134 GO:0031410 GO:0031463 GO:0048208	#N/A	Bilateria	adi_v1.0.1.prot
comp102510_c0_seq3	412				#N/A		adi_v1.0.1.prot
comp148123_c0_seq1	369	Q68F68	Torsin-2A_(tor2a)	GO:0000166 GO:0005524 GO:0005783 GO:0051085	#N/A	Cnidaria	adi_v1.0.1.prot
comp163850_c0_seq2	418				#N/A	Cnidaria	adi_v1.0.1.prot
comp108843_c0_seq1	560	P70428	Exostosin-2_(Ext2)	GO:0000139 GO:0001503 GO:0001707 GO:0005783 GO:0005789 GO:0005794 GO:0006024 GO:0006486 GO:0008375 GO:0015012 GO:0015014 GO:0015020 GO:0016020 GO:0016021 GO:0016740 GO:0016757 GO:0016758 GO:0030154 GO:0031227 GO:0033692 GO:0042328 GO:0042803 GO:0046982 GO:0050508 GO:0050509	K02367	Cnidaria	adi_v1.0.1.prot
comp150806_c0_seq1	489				0		adi_v1.0.1.prot
comp168090_c0_seq1	561	T2MEB0	Forkhead_box_protein_K1_(Fragment)_		0	Cnidaria	adi_v1.0.1.prot
comp107140_c0_seq3	241				#N/A		adi_v1.0.1.prot
comp114132_c0_seq1	1559				0		adi_v1.0.1.prot
comp163040_c0_seq1	649	A9JTI0	LOC798124_protein_(Fragment)_	GO:0003676	0	Bilateria	adi_v1.0.1.prot
comp170575_c0_seq1	1065	Q2VIU1	DNA-binding_protein_inhibitor_ID-2_(ID2)	GO:0000122 GO:0001656 GO:0001779 GO:0002521 GO:0003166 GO:0005634 GO:0005737 GO:0005829 GO:0007275 GO:0007507 GO:0009649 GO:0010628 GO:0010629 GO:0014003 GO:0019216 GO:0021772 GO:0033598 GO:0043234 GO:0043353 GO:0043392 GO:0043433 GO:0044325 GO:0045578 GO:0045600 GO:0045648 GO:0045651 GO:0045665 GO:0045668 GO:0045777 GO:0045892 GO:0045893 GO:0046983 GO:0048468 GO:0048469 GO:0048541 GO:0048557 GO:…	K17693	Cnidaria	adi_v1.0.1.prot
comp104660_c0_seq4	894	Q8BZM0	Kelch-like_protein_12_(Klhl12)	GO:0003674 GO:0006513 GO:0006810 GO:0006888 GO:0016055 GO:0016192 GO:0016567 GO:0030134 GO:0031410 GO:0031463 GO:0048208	#N/A	Cnidaria	adi_v1.0.1.prot
comp104726_c0_seq8	230	Q9LK62	ABC_transporter_C_family_member_7_(ABCC7)	GO:0000166 GO:0005524 GO:0005774 GO:0006200 GO:0006810 GO:0008559 GO:0009627 GO:0009697 GO:0016020 GO:0016021 GO:0016787 GO:0016887 GO:0017111 GO:0042626 GO:0051707 GO:0055085	#N/A	Cnidaria	adi_v1.0.1.prot
comp148104_c0_seq1	1511	O46392	Collagen_alpha-2(I)_chain_(COL1A2)	GO:0005201 GO:0005576 GO:0005578 GO:0005581 GO:0046872	0	Deuterostomia	adi_v1.0.1.prot
comp106274_c0_seq2	4062	P28039	Acyloxyacyl_hydrolase_(AOAH)	GO:0003824 GO:0004465 GO:0005576 GO:0006629 GO:0006954 GO:0008653 GO:0016787 GO:0016788 GO:0050528 GO:0050728	#N/A	Cnidaria	adi_v1.0.1.prot
comp112542_c0_seq1	1597	Q04786	Beta-hexosaminidase_(hex)	GO:0000272 GO:0003824 GO:0004553 GO:0004563 GO:0005975 GO:0006032 GO:0008152 GO:0016787 GO:0016798 GO:0030246 GO:0030247 GO:0043169	K12373	Cnidaria	adi_v1.0.1.prot
comp116330_c0_seq1	628				0		adi_v1.0.1.prot
comp140090_c0_seq2	612	Q99PD7	Sodium/potassium/calcium_exchanger_3_(Slc24a3)	GO:0005886 GO:0006810 GO:0006811 GO:0006812 GO:0006813 GO:0006814 GO:0006816 GO:0006874 GO:0008273 GO:0015293 GO:0015297 GO:0016020 GO:0016021 GO:0055085	#N/A	Cnidaria	adi_v1.0.1.prot
comp107147_c0_seq1	1455	Q9BX63	Fanconi_anemia_group_J_protein_(BRIP1)	GO:0000077 GO:0000166 GO:0003676 GO:0003677 GO:0004003 GO:0004386 GO:0005515 GO:0005524 GO:0005634 GO:0005737 GO:0006139 GO:0006281 GO:0006302 GO:0006357 GO:0006974 GO:0008026 GO:0016787 GO:0016817 GO:0016818 GO:0031965 GO:0046872 GO:0051536 GO:0051539	K15362	Elopocephala	adi_v1.0.1.prot
comp173192_c0_seq2	499	Q80TY5	Vacuolar_protein_sorting-associated_protein_13B_(Vps13b)	GO:0003674 GO:0005575 GO:0006810 GO:0008104 GO:0008150 GO:0015031	0	Vertebrata	adi_v1.0.1.prot
comp122646_c0_seq3	738				#N/A		adi_v1.0.1.prot
comp133282_c0_seq1	765	A9JRD8	BTB/POZ_domain-containing_protein_6-A_(btbd6a)	GO:0000932 GO:0005737 GO:0007275 GO:0007399 GO:0030154	K10478	Cnidaria	adi_v1.0.1.prot
comp99701_c0_seq3	819				#N/A		adi_v1.0.1.prot
comp147352_c0_seq1	617	L7MJ28	Putative_tick_transposon_(Fragment)_		0	Bilateria	adi_v1.0.1.prot
comp100272_c0_seq2	365	Q923L3	CUB_and_sushi_domain-containing_protein_1_(Csmd1)	GO:0003674 GO:0005575 GO:0008150 GO:0016020 GO:0016021	#N/A	Cnidaria	adi_v1.0.1.prot
comp145868_c0_seq1	361	A8PB21	Pao_retrotransposon_peptidase_family_protein_	GO:0003676 GO:0003723 GO:0003964 GO:0006278 GO:0008270 GO:0015074	#N/A	Bilateria	adi_v1.0.1.prot
comp171519_c0_seq1	310	U6PXW7	Putative_tick_transposon_		#N/A	Bilateria	adi_v1.0.1.prot
comp145633_c0_seq1	1442	C7C206	Gag-Pol_polyprotein_	GO:0003676 GO:0008270 GO:0015074	0	Bilateria	adi_v1.0.1.prot
comp133432_c0_seq2	543	Q641X3	Beta-hexosaminidase_subunit_alpha_(Hexa)	GO:0001501 GO:0003824 GO:0004553 GO:0004563 GO:0005764 GO:0005975 GO:0006689 GO:0007040 GO:0007605 GO:0007626 GO:0007628 GO:0008152 GO:0016020 GO:0016787 GO:0016798 GO:0019915 GO:0019953 GO:0030203 GO:0042552 GO:0043169 GO:0046982 GO:0048667 GO:0050884 GO:0050885	#N/A		adi_v1.0.1.prot
comp170211_c0_seq1	281	I1FWI9	Dimethylaniline_monooxygenase_[N-oxide-forming]_	GO:0004497 GO:0004499 GO:0005783 GO:0005789 GO:0016020 GO:0016491 GO:0031090 GO:0031227 GO:0043231 GO:0050660 GO:0050661 GO:0055114	#N/A		adi_v1.0.1.prot
comp100932_c0_seq1	737	Q60847	Collagen_alpha-1(XII)_chain_(Col12a1)	GO:0005576 GO:0005578 GO:0005581 GO:0005595 GO:0005615 GO:0007155 GO:0031012	K16629	Cnidaria	adi_v1.0.1.prot
comp162313_c0_seq1	247				#N/A		adi_v1.0.1.prot
comp121672_c0_seq1	2356	Q96DM1	PiggyBac_transposable_element-derived_protein_4_(PGBD4)	A8J4K9	0	Bilateria	adi_v1.0.1.prot
comp136598_c1_seq1	768	Q62632	Follistatin-related_protein_1_(Fstl1)	GO:0005509 GO:0005576 GO:0008201	0	Cnidaria	adi_v1.0.1.prot
comp108553_c0_seq2	1260	Q9V9S7	Rho_GTPase-activating_protein_100F_(RhoGAP100F)	GO:0005096 GO:0005100 GO:0005575 GO:0005622 GO:0007165 GO:0032862 GO:0048786 GO:0048789 GO:0048790	#N/A	Cnidaria	adi_v1.0.1.prot
comp169571_c0_seq1	1164				0		adi_v1.0.1.prot
comp164479_c0_seq9	259				#N/A		adi_v1.0.1.prot
comp155465_c0_seq1	246				#N/A		adi_v1.0.1.prot
comp102034_c0_seq6	1212				#N/A	Bilateria	adi_v1.0.1.prot
comp148974_c0_seq1	1081				0		adi_v1.0.1.prot
comp169952_c0_seq1	347	A6X919	Protein_dpy-19_homolog_1_(Dpy19l1)	GO:0003674 GO:0005575 GO:0008150 GO:0016020 GO:0016021	#N/A	Cnidaria	adi_v1.0.1.prot
comp147484_c0_seq1	823	O73792	Tyrosine-protein_kinase_receptor_Tie-1_(Fragment)_(tie1)	GO:0000166 GO:0001525 GO:0004672 GO:0004713 GO:0004714 GO:0005524 GO:0005886 GO:0006468 GO:0016020 GO:0016021 GO:0016301 GO:0016310 GO:0016740 GO:0016772	K05126	Cnidaria	adi_v1.0.1.prot
comp118765_c0_seq10	305	Q9HYV6	Putative_ankyrin_repeat_protein_PA3287_(PA3287)	T2MI21	#N/A	Bilateria	adi_v1.0.1.prot
comp146250_c0_seq1	889				0		adi_v1.0.1.prot
comp120538_c0_seq1	1246				0	Cnidaria	adi_v1.0.1.prot
comp112110_c0_seq1	647	Q69ZN7	Myoferlin_(Myof)	GO:0001778 GO:0005543 GO:0005634 GO:0005886 GO:0005901 GO:0016020 GO:0016021 GO:0030659 GO:0030947 GO:0031410 GO:0031965 GO:0034605 GO:0043231	K18261	Cnidaria	adi_v1.0.1.prot
comp122277_c0_seq1	1232	L7LUP6	Putative_tick_transposon_		0	Phytophthora	adi_v1.0.1.prot
comp105514_c0_seq1	851	Q16U10	AAEL010061-PA_	GO:0003779 GO:0016043 GO:0030036	0	Cnidaria	adi_v1.0.1.prot
comp113814_c0_seq1	1596	Q4EB47	Kinesin_light_chain_	GO:0003777 GO:0005871	0	Anaplasmataceae	adi_v1.0.1.prot
comp163725_c0_seq1	994	Q6NUT3	Major_facilitator_superfamily_domain-containing_protein_12_(MFSD12)	GO:0006810 GO:0016020 GO:0016021	0	Cnidaria	adi_v1.0.1.prot
comp133008_c0_seq1	911	Q5HZP7	Protein_kinase-like_protein_SgK196_(sgk196)	GO:0000166 GO:0004672 GO:0005524 GO:0006468 GO:0016020 GO:0016021 GO:0016772	K17547	Bilateria	adi_v1.0.1.prot
comp149274_c0_seq1	1019	P62288	Abnormal_spindle-like_microcephaly-associated_protein_homolog_(Fragment)_(ASPM)	GO:0005516 GO:0005634 GO:0005737 GO:0005819 GO:0005856 GO:0007049 GO:0007067 GO:0051301	0	Bilateria	adi_v1.0.1.prot
comp138535_c0_seq4	622	Q91W67	Ubiquitin-like_protein_7_(Ubl7)	GO:0003674 GO:0005575 GO:0008150	#N/A	Cnidaria	adi_v1.0.1.prot
comp151980_c0_seq1	971				0	Bilateria	adi_v1.0.1.prot
comp101705_c0_seq1	481	Q9BDJ5	Pantetheinase_(VNN1)	GO:0005886 GO:0006807 GO:0016020 GO:0016787 GO:0016810 GO:0016811 GO:0017159 GO:0031225	K08069	Cnidaria	adi_v1.0.1.prot
comp128997_c0_seq5	637	C4XV88	Venus_kinase_receptor_(Fragment)_	GO:0000166 GO:0004672 GO:0004713 GO:0004965 GO:0005524 GO:0006468 GO:0007186 GO:0016021 GO:0016301 GO:0016310 GO:0016740 GO:0016772	#N/A	Protostomia	adi_v1.0.1.prot
comp140253_c0_seq1	829				0	Cnidaria	adi_v1.0.1.prot
comp119220_c0_seq1	911	B9L2V9	Nerd_domain_protein_	GO:0005524	0	Bilateria	adi_v1.0.1.prot
comp123450_c0_seq4	573	A4D1B5	Gamma-secretase-activating_protein_(PION)	GO:0001540 GO:0005794 GO:0005802 GO:0030162 GO:0034205	#N/A	Cnidaria	adi_v1.0.1.prot
comp123454_c0_seq1	892	P83861	Pyroglutamylated_RFamide_peptide_receptor_(Qrfpr)	GO:0004871 GO:0004930 GO:0004983 GO:0005886 GO:0007165 GO:0007186 GO:0016020 GO:0016021	K08378	Cnidaria	adi_v1.0.1.prot
comp166945_c0_seq2	1818	Q9BUZ4	TNF_receptor-associated_factor_4_(TRAF4)	GO:0003677 GO:0004842 GO:0005515 GO:0005634 GO:0005737 GO:0005856 GO:0005886 GO:0005923 GO:0006915 GO:0007165 GO:0007275 GO:0007585 GO:0008270 GO:0016020 GO:0016567 GO:0019901 GO:0030054 GO:0030323 GO:0031625 GO:0031996 GO:0042981 GO:0045860 GO:0046330 GO:0046872 GO:0048471 GO:0050699 GO:0090073	#N/A	Cnidaria	adi_v1.0.1.prot
comp159078_c0_seq7	323	Q5M786	WD_repeat-containing_protein_5_(wdr5)	GO:0000123 GO:0005634 GO:0006351 GO:0006355 GO:0016568 GO:0034968 GO:0035064 GO:0043981 GO:0043982 GO:0043984 GO:0043995 GO:0043996 GO:0046972 GO:0071339	#N/A	Gnathostomata	adi_v1.0.1.prot
comp100630_c0_seq1	763	O76840	Papilin_(mig-6)	GO:0000003 GO:0000902 GO:0002009 GO:0002119 GO:0004222 GO:0004867 GO:0005576 GO:0005578 GO:0005604 GO:0006898 GO:0007275 GO:0008233 GO:0008237 GO:0008270 GO:0008340 GO:0009792 GO:0010466 GO:0030414 GO:0031012 GO:0032504 GO:0040002 GO:0040007 GO:0040010 GO:0040011 GO:0040035 GO:0040039 GO:0048598	0	Cnidaria	adi_v1.0.1.prot
comp145522_c0_seq1	560				0	Cnidaria	adi_v1.0.1.prot
comp146999_c0_seq1	788	Q9Y5W8	Sorting_nexin-13_(SNX13)	GO:0005768 GO:0005769 GO:0006810 GO:0006886 GO:0007154 GO:0008289 GO:0009968 GO:0015031 GO:0016020 GO:0031901 GO:0035091 GO:0038032 GO:0043547	K17925	Cnidaria	adi_v1.0.1.prot
comp150039_c0_seq1	282	Q700K0	SCO-spondin_(Sspo)	GO:0005576 GO:0005615 GO:0007155	#N/A		adi_v1.0.1.prot
comp128822_c0_seq1	648	Q6ECI4	Zinc_finger_protein_470_(ZNF470)	GO:0003676 GO:0003677 GO:0005622 GO:0005634 GO:0005730 GO:0006351 GO:0006355 GO:0008270 GO:0046872	K09228	Vertebrata	adi_v1.0.1.prot
comp107220_c0_seq2	1354	Q6GQ39	Transmembrane_protein_135_(tmem135)	GO:0005777 GO:0016020 GO:0016021	#N/A	Cnidaria	adi_v1.0.1.prot
comp119122_c0_seq1	587	L7MML9	Putative_tick_transposon_(Fragment)_		0		adi_v1.0.1.prot
comp106069_c0_seq2	775	Q25464	Adhesive_plaque_matrix_protein_2_(FP2)	GO:0005576	#N/A	Cnidaria	adi_v1.0.1.prot
comp134598_c0_seq1	484				0	Bilateria	adi_v1.0.1.prot
comp162208_c0_seq1	383				#N/A		adi_v1.0.1.prot
comp135254_c0_seq1	645				0		adi_v1.0.1.prot
comp139564_c0_seq1	881	Q5PQM9	Kidney_mitochondrial_carrier_protein_1_(Slc25a30)	GO:0005739 GO:0005743 GO:0006810 GO:0016020 GO:0016021 GO:0055085	K15106	Cnidaria	adi_v1.0.1.prot
comp167113_c0_seq1	883	Q99698	Lysosomal-trafficking_regulator_(LYST)	GO:0002446 GO:0002456 GO:0005515 GO:0005737 GO:0005829 GO:0006644 GO:0006810 GO:0007017 GO:0007040 GO:0007596 GO:0015031 GO:0015630 GO:0030595 GO:0032438 GO:0032510 GO:0032816 GO:0033299 GO:0033364 GO:0042267 GO:0042493 GO:0042742 GO:0042832 GO:0043473 GO:0048753 GO:0051607 GO:0055091	0	Bilateria	adi_v1.0.1.prot
comp160350_c0_seq1	704	K4NSS0	DMRT_E_		0	Cnidaria	adi_v1.0.1.prot
comp130185_c0_seq1	1200	Q9DCX1	MAD2L1-binding_protein_(Mad2l1bp)	GO:0005515 GO:0005634 GO:0005654 GO:0005737 GO:0005819 GO:0005856 GO:0007094 GO:0007096	0	Cnidaria	adi_v1.0.1.prot
comp155675_c0_seq1	453				0	Bilateria	adi_v1.0.1.prot
comp114105_c0_seq1	1832	P20488	Synaptophysin_(SYP)	GO:0005215 GO:0006810 GO:0006897 GO:0008021 GO:0016020 GO:0016021 GO:0030054 GO:0030672 GO:0031410 GO:0043005 GO:0045202 GO:2000474	0	Cnidaria	adi_v1.0.1.prot
comp122942_c0_seq1	227	F1L845	Tyrosine-protein_kinase_Fer_	GO:0000166 GO:0004672 GO:0004713 GO:0005524 GO:0006468 GO:0016301 GO:0016310 GO:0016740 GO:0016772	#N/A	Bilateria	adi_v1.0.1.prot
comp173372_c0_seq1	379	Q96CG8	Collagen_triple_helix_repeat-containing_protein_1_(CTHRC1)	GO:0005109 GO:0005576 GO:0005578 GO:0005581 GO:0005615 GO:0005737 GO:0016477 GO:0017147 GO:0032092 GO:0033690 GO:0043932 GO:0045669 GO:0060071 GO:0060122 GO:0090090 GO:0090103 GO:0090177	#N/A	Bilateria	adi_v1.0.1.prot
comp114042_c0_seq1	479	Q924L9	Folylpolyglutamate_synthase,_mitochondrial_(FPGS)	GO:0000166 GO:0004326 GO:0005524 GO:0005737 GO:0005739 GO:0005743 GO:0005759 GO:0006730 GO:0009058 GO:0009396 GO:0016020 GO:0016874 GO:0046901	K01930	Bilateria	adi_v1.0.1.prot
comp100733_c0_seq1	622	Q0V9W6	BTB/POZ_domain-containing_protein_6_(btbd6)	GO:0000932 GO:0005737	0	Vertebrata	adi_v1.0.1.prot
comp155691_c0_seq1	890	G7PBZ8	Protein_VEST-1_(Fragment)_		0	Cnidaria	adi_v1.0.1.prot
comp167412_c0_seq1	402	O94844	Rho-related_BTB_domain-containing_protein_1_(RHOBTB1)	GO:0000166 GO:0005525 GO:0005622 GO:0005829 GO:0005886 GO:0007264 GO:0051056	K07868	Cnidaria	adi_v1.0.1.prot
comp144364_c0_seq1	383				#N/A	Cnidaria	adi_v1.0.1.prot
comp132274_c0_seq1	759				0	Cnidaria	adi_v1.0.1.prot
comp173727_c0_seq1	758	Q8NUZ4	Protein_flp_(flp)	GO:0005886 GO:0016020 GO:0016021	0	Bacteroidales	adi_v1.0.1.prot
comp149247_c0_seq1	217	H2EIF8	Zinc-finger_protein_	GO:0008270 GO:0046872	#N/A	Cnidaria	adi_v1.0.1.prot
comp121229_c0_seq1	1748	Q7Z4H7	HAUS_augmin-like_complex_subunit_6_(HAUS6)	GO:0003674 GO:0005634 GO:0005730 GO:0005737 GO:0005813 GO:0005815 GO:0005819 GO:0005856 GO:0005874 GO:0007049 GO:0007067 GO:0051225 GO:0051297 GO:0051301 GO:0070652	0	Bilateria	adi_v1.0.1.prot
comp151714_c0_seq1	1155				0	Bilateria	adi_v1.0.1.prot
comp107819_c0_seq2	260				#N/A		adi_v1.0.1.prot
comp170810_c0_seq2	743	A8NV82	Integrase_core_domain_containing_protein_	GO:0003676 GO:0015074	0	Bilateria	adi_v1.0.1.prot
comp161251_c0_seq1	640	Q9BQS8	FYVE_and_coiled-coil_domain-containing_protein_1_(FYCO1)	GO:0005515 GO:0005764 GO:0005768 GO:0005770 GO:0005776 GO:0006810 GO:0016021 GO:0031410 GO:0046872 GO:0072383	0	Bilateria	adi_v1.0.1.prot
comp108652_c0_seq7	276	F2UQV3	Proprotein_convertase_subtilisin/kexin_type_5_		#N/A	Cnidaria	adi_v1.0.1.prot
comp120889_c0_seq1	1375	Q9V9S7	Rho_GTPase-activating_protein_100F_(RhoGAP100F)	GO:0005096 GO:0005100 GO:0005575 GO:0005622 GO:0007165 GO:0032862 GO:0048786 GO:0048789 GO:0048790	0	Cnidaria	adi_v1.0.1.prot
comp122375_c0_seq1	438	P13535	Myosin-8_(MYH8)	GO:0000166 GO:0003774 GO:0003779 GO:0005516 GO:0005524 GO:0005634 GO:0005730 GO:0005737 GO:0005829 GO:0005859 GO:0005925 GO:0006936 GO:0008307 GO:0016459 GO:0030016 GO:0030049 GO:0032982	0	Ascomycota	adi_v1.0.1.prot
comp173825_c0_seq1	631	P48999	Arachidonate_5-lipoxygenase_(Alox5)	GO:0002526 GO:0002540 GO:0004051 GO:0005506 GO:0005515 GO:0005634 GO:0005635 GO:0005641 GO:0005737 GO:0005829 GO:0006691 GO:0006954 GO:0007584 GO:0016020 GO:0016165 GO:0016363 GO:0016491 GO:0016702 GO:0019233 GO:0019369 GO:0019370 GO:0019372 GO:0030425 GO:0031965 GO:0042383 GO:0045907 GO:0046872 GO:0055093 GO:0055114	K00461	Cnidaria	adi_v1.0.1.prot
comp171128_c0_seq2	288				#N/A		adi_v1.0.1.prot
comp120594_c0_seq2	340	Q8K430	Kelch-like_protein_17_(Klhl17)	GO:0003779 GO:0005515 GO:0005886 GO:0007420 GO:0014069 GO:0015629 GO:0016020 GO:0016567 GO:0030036 GO:0030054 GO:0031208 GO:0032839 GO:0032947 GO:0043025 GO:0045202 GO:0045211 GO:0051015	#N/A	Bilateria	adi_v1.0.1.prot
comp123196_c0_seq1	426	Q9QZC8	Abhydrolase_domain-containing_protein_1_(Abhd1)	GO:0003674 GO:0004091 GO:0005575 GO:0008150 GO:0016020 GO:0016021 GO:0016787	K13696	Cnidaria	adi_v1.0.1.prot
comp134740_c0_seq1	542				0	Cnidaria	adi_v1.0.1.prot
comp99481_c0_seq1	1606	Q9P2G1	Ankyrin_repeat_and_IBR_domain-containing_protein_1_(ANKIB1)	GO:0005515 GO:0008270 GO:0046872	K11967	Cnidaria	adi_v1.0.1.prot
comp146542_c0_seq2	1610				0		adi_v1.0.1.prot
comp149713_c0_seq1	1986				0	Bilateria	adi_v1.0.1.prot
comp105472_c0_seq1	784	Q4KLI9	F-box/WD_repeat-containing_protein_5_(Fbxw5)	GO:0005737 GO:0016567 GO:0019005 GO:0031146 GO:0043161 GO:0051298 GO:0080008	K10263	Cnidaria	adi_v1.0.1.prot
comp167587_c0_seq1	419				0	Bilateria	adi_v1.0.1.prot
comp99310_c0_seq1	735	Q6ZS30	Neurobeachin-like_protein_1_(NBEAL1)	R0K034	0	Bilateria	adi_v1.0.1.prot
comp169393_c0_seq1	1054				0		adi_v1.0.1.prot
comp171332_c0_seq1	791	A0FEM5	Receptor_for_egg_jelly_7_	GO:0007218 GO:0016020 GO:0016021	0	Bilateria	adi_v1.0.1.prot
comp108224_c0_seq1	1367				0	Cnidaria	adi_v1.0.1.prot
comp114241_c0_seq3	1778	Q96AE7	Tetratricopeptide_repeat_protein_17_(TTC17)	K1S1I1	#N/A	Cnidaria	adi_v1.0.1.prot
comp117165_c0_seq3	447				#N/A	Bilateria	adi_v1.0.1.prot
comp117277_c0_seq1	259				#N/A		adi_v1.0.1.prot
comp148286_c0_seq1	742				0		adi_v1.0.1.prot
comp140041_c0_seq1	374	L7M498	Putative_tick_transposon_		#N/A		adi_v1.0.1.prot
comp113281_c0_seq1	869	E3VVQ9	Delta-12_oleate_desaturase_	GO:0006629 GO:0016717 GO:0055114	K10256	Cnidaria	adi_v1.0.1.prot
comp149072_c0_seq1	987	B7S993	Reverse_transcriptase_and_recombinase_	GO:0003677 GO:0003723 GO:0003964 GO:0006278 GO:0006310 GO:0015074	0	Protostomia	adi_v1.0.1.prot
comp168945_c0_seq3	1163	Q26627	Sperm_receptor_for_egg_jelly_(REJ)	GO:0005886 GO:0007218 GO:0016020 GO:0016021 GO:0030246	#N/A	Cnidaria	adi_v1.0.1.prot
comp171895_c0_seq1	250				#N/A		adi_v1.0.1.prot
comp152811_c0_seq1	685				0		adi_v1.0.1.prot
comp125269_c0_seq1	640	Q5REC0	Zinc_finger_C2HC_domain-containing_protein_1A_(ZC2HC1A)	GO:0046872	0	Vertebrata	adi_v1.0.1.prot
comp171132_c0_seq1	272	O18017	Bloom_syndrome_protein_homolog_(him-6)	GO:0000077 GO:0000166 GO:0003676 GO:0003677 GO:0003824 GO:0004386 GO:0005524 GO:0005622 GO:0005634 GO:0006260 GO:0006281 GO:0006310 GO:0007059 GO:0007067 GO:0007126 GO:0007131 GO:0008026 GO:0008340 GO:0010165 GO:0016787 GO:0019899 GO:0043066 GO:0043140 GO:0044237 GO:0051276 GO:0051307	#N/A	Bilateria	adi_v1.0.1.prot
comp134706_c0_seq6	261	Q4G0U5	Primary_ciliary_dyskinesia_protein_1_(PCDP1)	GO:0005516 GO:0005929 GO:0042995	#N/A	Cnidaria	adi_v1.0.1.prot
comp139269_c0_seq1	1559	A9JRD8	BTB/POZ_domain-containing_protein_6-A_(btbd6a)	GO:0000932 GO:0005737 GO:0007275 GO:0007399 GO:0030154	K10478	Cnidaria	adi_v1.0.1.prot
comp173099_c0_seq1	979	P07902	Galactose-1-phosphate_uridylyltransferase_(GALT)	GO:0003824 GO:0005794 GO:0005829 GO:0005975 GO:0006012 GO:0006258 GO:0008108 GO:0008270 GO:0016740 GO:0016779 GO:0019388 GO:0044281 GO:0046872	K00965	Cnidaria	adi_v1.0.1.prot
comp115988_c0_seq1	456				0		adi_v1.0.1.prot
comp123136_c0_seq2	1028	Q54468	Chitobiase_(chb)	GO:0000272 GO:0003824 GO:0004553 GO:0004563 GO:0005975 GO:0006032 GO:0008152 GO:0016787 GO:0016798 GO:0030246 GO:0030247 GO:0042597 GO:0043169	#N/A	Cnidaria	adi_v1.0.1.prot
comp112618_c0_seq4	1100				#N/A		adi_v1.0.1.prot
comp129358_c0_seq1	404	Q5TGI0	Failed_axon_connections_homolog_(FAXC)	GO:0016020 GO:0016021	0		adi_v1.0.1.prot
comp126367_c0_seq1	509	Q6GLN7	Transmembrane_protein_163_(tmem163)	GO:0005768 GO:0008270 GO:0016020 GO:0016021 GO:0030054 GO:0030285 GO:0030672 GO:0031410 GO:0031901 GO:0045202	0	Cnidaria	adi_v1.0.1.prot
comp122830_c0_seq1	897	A6H5Z3	Exocyst_complex_component_6B_(Exoc6b)	GO:0000145 GO:0003674 GO:0005575 GO:0006904 GO:0008150	0	Vertebrata	adi_v1.0.1.prot
comp114799_c0_seq3	703	Q6AZT7	Nephrocystin-3_(nphp3)	GO:0005929 GO:0016055 GO:0042995 GO:0060027 GO:0060271 GO:0072372 GO:0090090 GO:2000095	#N/A	Cnidaria	adi_v1.0.1.prot
comp173601_c0_seq1	283				#N/A		adi_v1.0.1.prot
comp146457_c0_seq1	220				#N/A		adi_v1.0.1.prot
comp111804_c0_seq1	767				0	Cnidaria	adi_v1.0.1.prot
comp148514_c0_seq2	297	P81019	Seminal_plasma_protein_BSP-30_kDa_	GO:0005576 GO:0007338 GO:0008201	#N/A	Cnidaria	adi_v1.0.1.prot
comp138203_c0_seq1	935	Q75V66	Anoctamin-5_(ANO5)	GO:0005216 GO:0005229 GO:0005254 GO:0005622 GO:0005783 GO:0005789 GO:0006810 GO:0006811 GO:0006821 GO:0016020 GO:0016021 GO:0034707	0	Bilateria	adi_v1.0.1.prot
comp147428_c0_seq1	1247	Q9UPW6	DNA-binding_protein_SATB2_(SATB2)	GO:0000118 GO:0000122 GO:0001764 GO:0002076 GO:0003677 GO:0003682 GO:0003700 GO:0005634 GO:0005667 GO:0005730 GO:0005737 GO:0006338 GO:0006351 GO:0006355 GO:0007275 GO:0009880 GO:0010468 GO:0016363 GO:0016568 GO:0043565 GO:0045944 GO:0048704 GO:0051216 GO:0060021 GO:0071310	K08026	Gnathostomata	adi_v1.0.1.prot
comp123476_c0_seq2	1356	Q8R4V5	Oncoprotein-induced_transcript_3_protein_(Oit3)	GO:0005634 GO:0005635	#N/A	Cnidaria	adi_v1.0.1.prot
comp115226_c0_seq1	948	P51688	N-sulphoglucosamine_sulphohydrolase_(SGSH)	GO:0003824 GO:0005764 GO:0005975 GO:0006027 GO:0006029 GO:0008152 GO:0008484 GO:0016250 GO:0016787 GO:0030203 GO:0043202 GO:0044281 GO:0046872	K01565	Cnidaria	adi_v1.0.1.prot
comp165271_c0_seq1	734	Q8K430	Kelch-like_protein_17_(Klhl17)	GO:0003779 GO:0005515 GO:0005886 GO:0007420 GO:0014069 GO:0015629 GO:0016020 GO:0016567 GO:0030036 GO:0030054 GO:0031208 GO:0032839 GO:0032947 GO:0043025 GO:0045202 GO:0045211 GO:0051015	K10455	Cnidaria	adi_v1.0.1.prot
comp110021_c0_seq2	572	K1QTF1	Caspase-2_(Fragment)_	GO:0005622 GO:0042981	#N/A	Bilateria	adi_v1.0.1.prot
comp146662_c0_seq3	698				#N/A	Cnidaria	adi_v1.0.1.prot
comp142220_c0_seq1	505	P10394	Retrovirus-related_Pol_polyprotein_from_transposon_412_(POL)	GO:0003676 GO:0003723 GO:0003964 GO:0004190 GO:0004518 GO:0004519 GO:0006278 GO:0006508 GO:0008233 GO:0015074 GO:0016740 GO:0016779 GO:0016787 GO:0090305	K07497	Bilateria	adi_v1.0.1.prot
comp109701_c0_seq1	1654	A2A8L5	Receptor-type_tyrosine-protein_phosphatase_F_(Ptprf)	GO:0001960 GO:0004721 GO:0004725 GO:0005001 GO:0005158 GO:0005768 GO:0005886 GO:0006470 GO:0007155 GO:0007156 GO:0007399 GO:0008201 GO:0008285 GO:0016020 GO:0016021 GO:0016311 GO:0016787 GO:0016791 GO:0030426 GO:0030971 GO:0031345 GO:0035335 GO:0042059 GO:0042301 GO:0043005 GO:0043025 GO:0043065 GO:0043525 GO:0046627 GO:0050775 GO:0050803 GO:0051387 GO:0060076	0		adi_v1.0.1.prot
comp139709_c0_seq1	654	P31289	Protein_Wnt-7b_(Fragment)_(wnt7b)	GO:0005102 GO:0005576 GO:0005578 GO:0007275 GO:0016055	0	Cnidaria	adi_v1.0.1.prot
comp139105_c0_seq4	1249				#N/A		adi_v1.0.1.prot
comp172241_c0_seq1	1165	O42446	Deoxyribonuclease-1_(dnase1)	GO:0004518 GO:0004519 GO:0004530 GO:0004536 GO:0005576 GO:0005634 GO:0005635 GO:0006308 GO:0016787 GO:0016888 GO:0090305	K11994	Cnidaria	adi_v1.0.1.prot
comp162112_c0_seq1	377	E9Q555	E3_ubiquitin-protein_ligase_RNF213_(Rnf213)	GO:0000166 GO:0004842 GO:0005737 GO:0006200 GO:0008270 GO:0016567 GO:0016874 GO:0016887 GO:0017111 GO:0046872 GO:0051865	#N/A	Chordata	adi_v1.0.1.prot
comp127619_c0_seq1	1479	Q6P5U7	Leucine-rich_repeat_and_WD_repeat-containing_protein_KIAA1239_(Kiaa1239)	GO:0003674 GO:0005575 GO:0008150	0	Cnidaria	adi_v1.0.1.prot
comp142572_c0_seq2	682	Q2WGJ6	Kelch-like_protein_38_(KLHL38)		#N/A	Cnidaria	adi_v1.0.1.prot
comp106169_c0_seq1	531	Q08288	Cell_growth-regulating_nucleolar_protein_(Lyar)	GO:0005634 GO:0005730 GO:0008150 GO:0046872	K15263	Actinopteri	adi_v1.0.1.prot
comp127930_c0_seq1	988				0		adi_v1.0.1.prot
comp166720_c0_seq1	913	P11369	Retrovirus-related_Pol_polyprotein_LINE-1_(Pol)	GO:0003723 GO:0003964 GO:0004518 GO:0004519 GO:0006278 GO:0016740 GO:0016779 GO:0016787 GO:0046872 GO:0090305	0	Bilateria	adi_v1.0.1.prot
comp134066_c0_seq2	1830	Q2PC93	SCO-spondin_(SSPO)	GO:0005576 GO:0005615 GO:0007155	#N/A		adi_v1.0.1.prot
comp144209_c0_seq1	1915	P35498	Sodium_channel_protein_type_1_subunit_alpha_(SCN1A)	GO:0001508 GO:0001518 GO:0005216 GO:0005244 GO:0005248 GO:0005272 GO:0005886 GO:0006810 GO:0006811 GO:0006814 GO:0007628 GO:0014704 GO:0016020 GO:0016021 GO:0019227 GO:0019228 GO:0030018 GO:0030315 GO:0030424 GO:0031402 GO:0033268 GO:0034765 GO:0035725 GO:0042391 GO:0043025 GO:0043194 GO:0050884 GO:0055085	K04841	Cnidaria	adi_v1.0.1.prot
comp104165_c0_seq3	631				#N/A		adi_v1.0.1.prot
comp131215_c0_seq1	498	Q02224	Centromere-associated_protein_E_(CENPE)	GO:0000087 GO:0000089 GO:0000166 GO:0000236 GO:0000278 GO:0000775 GO:0000776 GO:0000777 GO:0000779 GO:0000940 GO:0003777 GO:0005515 GO:0005524 GO:0005634 GO:0005694 GO:0005737 GO:0005819 GO:0005829 GO:0005856 GO:0005874 GO:0005875 GO:0007018 GO:0007049 GO:0007067 GO:0007079 GO:0007080 GO:0007275 GO:0007596 GO:0015630 GO:0019886 GO:0043515 GO:0045860 GO:0051301 GO:0051382	K11498	Cnidaria	adi_v1.0.1.prot
comp113270_c0_seq1	952	L7MML1	Putative_tick_transposon_(Fragment)_		0		adi_v1.0.1.prot
comp107020_c0_seq2	219	Q9Z175	Lysyl_oxidase_homolog_3_(Loxl3)	GO:0001837 GO:0005044 GO:0005507 GO:0005576 GO:0005615 GO:0016020 GO:0016491 GO:0016641 GO:0045892 GO:0046872 GO:0055114	#N/A	Teleostomi	adi_v1.0.1.prot
comp131161_c0_seq1	1026	O75095	Multiple_epidermal_growth_factor-like_domains_protein_6_(MEGF6)	GO:0005509 GO:0005515 GO:0005575 GO:0005576 GO:0008150	0	Cnidaria	adi_v1.0.1.prot
comp151179_c0_seq1	1169	Q9Y2I1	Nischarin_(NISCH)	GO:0005178 GO:0005737 GO:0005768 GO:0005769 GO:0005829 GO:0005886 GO:0006006 GO:0006915 GO:0007154 GO:0008217 GO:0008227 GO:0016020 GO:0016601 GO:0030036 GO:0030336 GO:0032228 GO:0035091 GO:0048243 GO:0055037	0	Cnidaria	adi_v1.0.1.prot
comp111621_c0_seq1	2139	Q61555	Fibrillin-2_(Fbn2)	GO:0001527 GO:0005201 GO:0005509 GO:0005576 GO:0005578 GO:0030326 GO:0030501 GO:0035108 GO:0035583 GO:0045669 GO:0060346	K08443		adi_v1.0.1.prot
comp154894_c0_seq2	378	P62972	Polyubiquitin_(Fragment)_	GO:0005515 GO:0005634 GO:0005737	#N/A		adi_v1.0.1.prot
comp100696_c0_seq1	1231	K6GJ21	PF05960_family_protein_		0	Cnidaria	adi_v1.0.1.prot
comp119947_c0_seq1	989				0		adi_v1.0.1.prot
comp127205_c0_seq1	1059	O15439	Multidrug_resistance-associated_protein_4_(ABCC4)	GO:0000166 GO:0002576 GO:0005524 GO:0005886 GO:0006200 GO:0006810 GO:0007596 GO:0008150 GO:0016020 GO:0016021 GO:0016404 GO:0016887 GO:0017111 GO:0030168 GO:0031088 GO:0042626 GO:0055085	K06147	Actinopteri	adi_v1.0.1.prot
comp141016_c0_seq1	390				#N/A	Bilateria	adi_v1.0.1.prot
comp102034_c0_seq14	468	P04323	Retrovirus-related_Pol_polyprotein_from_transposon_17.6_(pol)	GO:0003676 GO:0003723 GO:0003964 GO:0004190 GO:0004518 GO:0004519 GO:0006278 GO:0006508 GO:0008233 GO:0015074 GO:0016740 GO:0016779 GO:0016787 GO:0090305	#N/A	Bilateria	adi_v1.0.1.prot
comp107099_c0_seq1	273				#N/A	Cnidaria	adi_v1.0.1.prot
comp134297_c0_seq2	303	Q03601	RING_finger_protein_nhl-1_(nhl-1)	GO:0005515 GO:0006915 GO:0008270 GO:0046872	#N/A	Cnidaria	adi_v1.0.1.prot
comp129270_c0_seq5	805	Q9YHY6	Condensin_complex_subunit_1_(ncapd2)	GO:0005634 GO:0005694 GO:0005737 GO:0007049 GO:0007067 GO:0007076 GO:0030261 GO:0051301	#N/A	Cnidaria	adi_v1.0.1.prot
comp134857_c0_seq1	269	O15439	Multidrug_resistance-associated_protein_4_(ABCC4)	GO:0000166 GO:0002576 GO:0005524 GO:0005886 GO:0006200 GO:0006810 GO:0007596 GO:0008150 GO:0016020 GO:0016021 GO:0016404 GO:0016887 GO:0017111 GO:0030168 GO:0031088 GO:0042626 GO:0055085	#N/A		adi_v1.0.1.prot
comp112889_c0_seq1	1405	Q8C080	Sorting_nexin-16_(Snx16)	GO:0005737 GO:0005764 GO:0005768 GO:0005769 GO:0005770 GO:0006622 GO:0006810 GO:0007154 GO:0008289 GO:0008333 GO:0015031 GO:0016020 GO:0031313 GO:0031901 GO:0031902 GO:0035091 GO:0042802 GO:0045022	K17928	Cnidaria	adi_v1.0.1.prot
comp161085_c0_seq1	1469	P12844	Myosin-3_(myo-3)	GO:0000003 GO:0000166 GO:0002119 GO:0003774 GO:0003779 GO:0005524 GO:0005737 GO:0005863 GO:0006898 GO:0007626 GO:0009792 GO:0010171 GO:0016459 GO:0030016 GO:0031672 GO:0032982 GO:0040007 GO:0040011 GO:0040017	#N/A	Bilateria	adi_v1.0.1.prot
comp115178_c0_seq1	2508	P37709	Trichohyalin_(TCHH)	GO:0005509 GO:0031424 GO:0046872	K05637		adi_v1.0.1.prot
comp166516_c0_seq2	632				#N/A		adi_v1.0.1.prot
comp167728_c0_seq1	396				#N/A		adi_v1.0.1.prot
comp133382_c0_seq4	354				#N/A	Cnidaria	adi_v1.0.1.prot
comp113890_c0_seq1	1310				0		adi_v1.0.1.prot
comp165553_c0_seq1	505	Q6NT32	Carboxylesterase_5A_(CES5A)	GO:0004091 GO:0005576 GO:0016787 GO:0050253 GO:0080030 GO:0080031 GO:0080032	K03929	Cnidaria	adi_v1.0.1.prot
comp148441_c0_seq1	565	Q14050	Collagen_alpha-3(IX)_chain_(COL9A3)	GO:0005576 GO:0005578 GO:0005581 GO:0005594 GO:0005788 GO:0007411 GO:0008584 GO:0008585 GO:0030020 GO:0030198	K08131	Streptococcaceae	adi_v1.0.1.prot
comp173484_c0_seq1	493	Q8N3J2	Methyltransferase-like_protein_4_(METTL4)	GO:0003676 GO:0006139 GO:0008168 GO:0016740 GO:0032259	0	Cnidaria	adi_v1.0.1.prot
comp166286_c0_seq1	505	F0WBM2	Transposase_putative_	GO:0003677 GO:0004803 GO:0006313 GO:0015074	0		adi_v1.0.1.prot
comp117972_c0_seq1	2000	Q6NZA9	Transcription_initiation_factor_TFIID_subunit_9B_(Taf9b)	GO:0003674 GO:0005634 GO:0006351 GO:0006352 GO:0006355 GO:0046982	K03133	Cnidaria	adi_v1.0.1.prot
comp158006_c0_seq1	248				#N/A		adi_v1.0.1.prot
comp161206_c0_seq10	295	Q3UY23	Ferredoxin-fold_anticodon-binding_domain-containing_protein_1_homolog_(Fdxacb1)	GO:0000049 GO:0000287 GO:0003674 GO:0004826 GO:0005524 GO:0005575 GO:0006432 GO:0008033 GO:0008150	#N/A	Cnidaria	adi_v1.0.1.prot
comp147457_c0_seq1	3328	Q8WN22	DNA-dependent_protein_kinase_catalytic_subunit_(PRKDC)	GO:0000166 GO:0003677 GO:0004674 GO:0004677 GO:0005524 GO:0005634 GO:0005730 GO:0006281 GO:0006303 GO:0006310 GO:0006974 GO:0016301 GO:0016310 GO:0016740 GO:0016772 GO:0016773 GO:0070419	K06642	Cnidaria	adi_v1.0.1.prot
comp102636_c0_seq1	418	Q9GKX2	Dehydrogenase/reductase_SDR_family_member_4_(Fragment)_(DHRS4)	GO:0000166 GO:0004090 GO:0005739 GO:0005777 GO:0008152 GO:0016491 GO:0055114	K11147	Chordata	adi_v1.0.1.prot
comp106824_c0_seq1	801	B3DIP2	Zgc:195170_protein_		0	Cnidaria	adi_v1.0.1.prot
comp136253_c0_seq1	3276	Q2MCN4	HyTSR1_protein_(Precursor)_		0	Cnidaria	adi_v1.0.1.prot
comp145349_c0_seq1	512	O29230	DNA_double-strand_break_repair_Rad50_ATPase_(rad50)	GO:0000166 GO:0004518 GO:0005524 GO:0006281 GO:0006974 GO:0008270 GO:0016787 GO:0017111 GO:0046872 GO:0090305	0	Thermoanaerobacterales Family III. Incertae Sedis	adi_v1.0.1.prot
comp113575_c0_seq1	1340				0		adi_v1.0.1.prot
comp128544_c0_seq1	593	K1QK50	Sodium/calcium_exchanger_2_	GO:0016021 GO:0055085	0	Cnidaria	adi_v1.0.1.prot
comp173857_c0_seq1	894				0		adi_v1.0.1.prot
comp116837_c0_seq2	1713	P02513	Heat_shock_protein_Hsp-16.48/Hsp-16.49_(hsp-16.48)	GO:0006950 GO:0008340 GO:0030968	#N/A	Cnidaria	adi_v1.0.1.prot
comp106254_c0_seq2	1220	Q9HCF6	Transient_receptor_potential_cation_channel_subfamily_M_member_3_(TRPM3)	GO:0005216 GO:0005261 GO:0005262 GO:0006810 GO:0006811 GO:0006812 GO:0006816 GO:0016020 GO:0016021 GO:0055085 GO:0070588	#N/A	Cnidaria	adi_v1.0.1.prot
comp148274_c0_seq2	476	Q9Y5Y6	Suppressor_of_tumorigenicity_14_protein_(ST14)	GO:0003824 GO:0004252 GO:0005576 GO:0005615 GO:0005886 GO:0005887 GO:0006508 GO:0008233 GO:0008236 GO:0016020 GO:0016021 GO:0016323 GO:0016787 GO:0019897	#N/A	Bilateria	adi_v1.0.1.prot
comp100043_c0_seq1	1272	J3AM80	Choline_dehydrogenase-like_flavoprotein_	GO:0016614 GO:0050660 GO:0055114	0	Bilateria	adi_v1.0.1.prot
comp159228_c0_seq1	305	Q503I8	Peptide-N(4)-(N-acetyl-beta-glucosaminyl)asparagine_amidase_(ngly1)	GO:0000224 GO:0005737 GO:0006516 GO:0016787 GO:0046872	#N/A	Bilateria	adi_v1.0.1.prot
comp130338_c0_seq1	1482	P51112	Huntingtin_(htt)	GO:0005634 GO:0005737 GO:0008134 GO:0048513	K04533	Cnidaria	adi_v1.0.1.prot
comp141414_c0_seq1	459	A2ARR7	Protein_Gm14412_	GO:0003674 GO:0003676 GO:0005575 GO:0005622 GO:0006355 GO:0008150 GO:0008270 GO:0046872	K09228	Gnathostomata	adi_v1.0.1.prot
comp110678_c0_seq1	602				0		adi_v1.0.1.prot
comp112909_c0_seq1	865	O46392	Collagen_alpha-2(I)_chain_(COL1A2)	GO:0005201 GO:0005576 GO:0005578 GO:0005581 GO:0046872	K06236	Cnidaria	adi_v1.0.1.prot
comp153153_c0_seq1	919	P97717	Alpha-1B_adrenergic_receptor_(Adra1b)	GO:0004871 GO:0004930 GO:0004935 GO:0004937 GO:0005634 GO:0005886 GO:0007165 GO:0007186 GO:0016020 GO:0016021 GO:0031965 GO:0043410 GO:0046982 GO:0071875	K04135	Cnidaria	adi_v1.0.1.prot
comp164815_c0_seq1	418				0	Bilateria	adi_v1.0.1.prot
comp128063_c0_seq2	1372	Q96GX5	Serine/threonine-protein_kinase_greatwall_(MASTL)	GO:0000086 GO:0000166 GO:0004672 GO:0004674 GO:0005524 GO:0005634 GO:0005737 GO:0005813 GO:0005815 GO:0005856 GO:0006468 GO:0006974 GO:0007049 GO:0007067 GO:0016301 GO:0016310 GO:0016740 GO:0016772 GO:0032154 GO:0034048 GO:0051301 GO:0051721 GO:0051726	#N/A	Cnidaria	adi_v1.0.1.prot
comp147532_c0_seq2	724				#N/A	Cnidaria	adi_v1.0.1.prot
comp137758_c0_seq1	1287	P25931	Neuropeptide_Y_receptor_(NepYr)	GO:0001653 GO:0004871 GO:0004930 GO:0004983 GO:0004995 GO:0005886 GO:0007165 GO:0007166 GO:0007186 GO:0007217 GO:0007218 GO:0008188 GO:0016020 GO:0016021	K14072	Cnidaria	adi_v1.0.1.prot
comp171698_c0_seq1	584	A7RS38	Battenin_	GO:0016020	0	Cnidaria	adi_v1.0.1.prot
comp148181_c0_seq1	448				0		adi_v1.0.1.prot
comp105723_c0_seq1	1156				0		adi_v1.0.1.prot
comp136286_c0_seq1	538	P47032	Protein_PRY1_(PRY1)	GO:0000324 GO:0005576 GO:0005635 GO:0005783 GO:0015918 GO:0032934	0	Bilateria	adi_v1.0.1.prot
comp118497_c0_seq1	1010	Q5DU56	Protein_NLRC3_(Nlrc3)	GO:0000166 GO:0003674 GO:0005524 GO:0005737 GO:0007249 GO:0032088 GO:0042110	0	Cnidaria	adi_v1.0.1.prot
comp125205_c0_seq1	479	O35458	Vesicular_inhibitory_amino_acid_transporter_(Slc32a1)	GO:0006810 GO:0006836 GO:0007568 GO:0008021 GO:0015187 GO:0015495 GO:0015816 GO:0016020 GO:0016021 GO:0030425 GO:0030659 GO:0031410 GO:0043005 GO:0043229 GO:0044292 GO:0044306 GO:0044316 GO:0045202 GO:0051286 GO:0060077	K15015	Cnidaria	adi_v1.0.1.prot
comp128321_c0_seq1	612	Q9CWD8	Iron-sulfur_protein_NUBPL_(Nubpl)	GO:0000166 GO:0005524 GO:0005739 GO:0032981 GO:0046872 GO:0051536 GO:0051539 GO:0070584	K03593	Bilateria	adi_v1.0.1.prot
comp149732_c0_seq1	617	Q7M560	Replicase/helicase/endonuclease_	GO:0004386 GO:0004519	0		adi_v1.0.1.prot
comp136826_c0_seq1	1461	Q61FW2	F-box/WD_repeat-containing_protein_sel-10_(sel-10)	E0UEV7	0	Cyanothece	adi_v1.0.1.prot
comp112309_c0_seq1	347	P08043	Zinc_finger_protein_2_(Zfp2)	GO:0003676 GO:0003677 GO:0005622 GO:0005634 GO:0006351 GO:0006355 GO:0008150 GO:0008270 GO:0046872	#N/A	Vertebrata	adi_v1.0.1.prot
comp107398_c0_seq1	960	Q29RY4	Zinc_phosphodiesterase_ELAC_protein_1_(ELAC1)	GO:0004518 GO:0004519 GO:0005634 GO:0008033 GO:0016787 GO:0016891 GO:0042779 GO:0046872	K00784	Cnidaria	adi_v1.0.1.prot
comp131236_c0_seq1	2377	Q92823	Neuronal_cell_adhesion_molecule_(NRCAM)	GO:0001525 GO:0001764 GO:0005886 GO:0005887 GO:0007155 GO:0007409 GO:0007411 GO:0007413 GO:0007416 GO:0007417 GO:0008104 GO:0009897 GO:0010975 GO:0016020 GO:0016021 GO:0016337 GO:0019227 GO:0030424 GO:0030506 GO:0030516 GO:0031290 GO:0043005 GO:0043194 GO:0045162 GO:0045202 GO:0045666	K06756	Cnidaria	adi_v1.0.1.prot
comp132668_c0_seq9	730				#N/A	Cnidaria	adi_v1.0.1.prot
comp117506_c0_seq1	673				0	Cnidaria	adi_v1.0.1.prot
comp132626_c0_seq1	1037	Q5BIM1	Tripartite_motif-containing_protein_45_(TRIM45)	GO:0005622 GO:0005634 GO:0005737 GO:0008270 GO:0046872	K12021	Cnidaria	adi_v1.0.1.prot
comp112513_c0_seq1	1051				0	Cnidaria	adi_v1.0.1.prot
comp112756_c0_seq1	468	Q0VGE8	Zinc_finger_protein_816_(ZNF816)	GO:0003676 GO:0003677 GO:0005622 GO:0005634 GO:0006351 GO:0006355 GO:0008270 GO:0046872	K09228	Bilateria	adi_v1.0.1.prot
comp166247_c0_seq1	529	Q8N3J2	Methyltransferase-like_protein_4_(METTL4)	GO:0003676 GO:0006139 GO:0008168 GO:0016740 GO:0032259	0	Bilateria	adi_v1.0.1.prot
comp173749_c0_seq1	441	Q54RR9	Probable_serine/threonine-protein_kinase_DDB_G0282963_(DDB_G0282963)	GO:0000166 GO:0004672 GO:0004674 GO:0005524 GO:0005575 GO:0006468 GO:0016301 GO:0016310 GO:0016740 GO:0016772	K04422	Bilateria	adi_v1.0.1.prot
comp107256_c0_seq3	473	Q8BMG7	Rab3_GTPase-activating_protein_non-catalytic_subunit_(Rab3gap2)	GO:0003674 GO:0005096 GO:0005737 GO:0008150 GO:0030234 GO:0043087 GO:0043547 GO:0046982	#N/A	Gnathostomata	adi_v1.0.1.prot
comp123782_c0_seq1	330	Q5R8L2	Polycomb_complex_protein_BMI-1_(BMI1)	GO:0000122 GO:0000151 GO:0001501 GO:0001701 GO:0003682 GO:0004842 GO:0005634 GO:0005730 GO:0005737 GO:0006351 GO:0006355 GO:0006959 GO:0007420 GO:0008270 GO:0010468 GO:0016568 GO:0016573 GO:0016574 GO:0016604 GO:0021903 GO:0030097 GO:0030890 GO:0031519 GO:0033092 GO:0035102 GO:0043066 GO:0043565 GO:0046872 GO:0048103 GO:0048146 GO:0048704 GO:0048706 GO:0051443 GO:0071535	#N/A	Cnidaria	adi_v1.0.1.prot
comp167756_c0_seq1	304				#N/A	Cnidaria	adi_v1.0.1.prot
comp105717_c0_seq1	927	Q76IK7	Pol-like_protein_	GO:0003723 GO:0003964 GO:0006278	0	Bilateria	adi_v1.0.1.prot
comp140485_c0_seq1	424				0	Cnidaria	adi_v1.0.1.prot
comp108652_c0_seq2	1082	A1KZ92	Peroxidasin-like_protein_(PXDNL)	GO:0004518 GO:0004519 GO:0004601 GO:0005576 GO:0005615 GO:0005737 GO:0006979 GO:0016491 GO:0016787 GO:0020037 GO:0042744 GO:0046872 GO:0055114 GO:0090305	#N/A	Cnidaria	adi_v1.0.1.prot
comp99166_c0_seq1	1953	P18519	Tumor_necrosis_factor_receptor_superfamily_member_16_(NGFR)	GO:0005035 GO:0005737 GO:0005886 GO:0006915 GO:0006917 GO:0007165 GO:0007275 GO:0007399 GO:0010468 GO:0016020 GO:0016021 GO:0016048 GO:0030154 GO:0031625 GO:0040037 GO:0042488 GO:0048146 GO:0048406 GO:0051799	0	Cnidaria	adi_v1.0.1.prot
comp131155_c1_seq1	477	Q2LE78	BTB/POZ_domain-containing_protein_6_(btbd6)	GO:0000932 GO:0005737	0	Cnidaria	adi_v1.0.1.prot
comp137424_c0_seq1	431				0	Bilateria	adi_v1.0.1.prot
comp153299_c0_seq2	258	Q76KP1	N-acetyl-beta-glucosaminyl-glycoprotein_4-beta-N-acetylgalactosaminyltransferase_1_(B4GALNT4)	GO:0005794 GO:0008376 GO:0016020 GO:0016021 GO:0016740 GO:0016758 GO:0032580 GO:0033842	#N/A	Craniata	adi_v1.0.1.prot
comp155705_c0_seq3	577				#N/A		adi_v1.0.1.prot
comp105392_c0_seq1	3476	O15439	Multidrug_resistance-associated_protein_4_(ABCC4)	GO:0000166 GO:0002576 GO:0005524 GO:0005886 GO:0006200 GO:0006810 GO:0007596 GO:0008150 GO:0016020 GO:0016021 GO:0016404 GO:0016887 GO:0017111 GO:0030168 GO:0031088 GO:0042626 GO:0055085	K01509	Cnidaria	adi_v1.0.1.prot
comp140497_c0_seq1	596	Q8G8Y2	L-glutamine:2-deoxy-scyllo-inosose_aminotransferase_(btrR)	GO:0003824 GO:0008483 GO:0016740 GO:0017000 GO:0030170	K13010	Cnidaria	adi_v1.0.1.prot
comp116328_c0_seq1	979	A0JM23	Nephrocystin-3_(nphp3)	GO:0005929 GO:0016055 GO:0042995 GO:0060271 GO:0072372 GO:0090090 GO:2000095	0	Cnidaria	adi_v1.0.1.prot
comp123538_c0_seq3	579	Q5TZE1	BTB/POZ_domain-containing_protein_6-B_(btbd6b)	GO:0000932 GO:0005737 GO:0007275 GO:0007399 GO:0030154	#N/A	Cnidaria	adi_v1.0.1.prot
comp114602_c0_seq1	394	O54693	Ectodysplasin-A_(Eda)	GO:0001942 GO:0005102 GO:0005164 GO:0005576 GO:0005581 GO:0005789 GO:0005886 GO:0005887 GO:0006955 GO:0007160 GO:0007275 GO:0010467 GO:0016020 GO:0016021 GO:0030154 GO:0042346 GO:0042475 GO:0043123 GO:0043473 GO:0043588 GO:0045177 GO:0051092 GO:0060662 GO:0060789 GO:0061153 GO:0090263	#N/A	Cnidaria	adi_v1.0.1.prot
comp100956_c0_seq2	1731	T0FVW6	TIR_domain_protein_		#N/A	Burkholderiaceae	adi_v1.0.1.prot
comp143498_c0_seq2	650				#N/A		adi_v1.0.1.prot
comp99558_c0_seq1	1718	K1QMW3	Integrase/recombinase_xerD-like_protein_	GO:0003677 GO:0006310 GO:0015074	0		adi_v1.0.1.prot
comp132280_c0_seq1	421				0		adi_v1.0.1.prot
comp100898_c0_seq1	701	P53995	Anaphase-promoting_complex_subunit_1_(Anapc1)	GO:0005515 GO:0005634 GO:0005680 GO:0007049 GO:0007067 GO:0016567 GO:0051301 GO:0070979	0	Cnidaria	adi_v1.0.1.prot
comp104995_c0_seq1	850				0	Cnidaria	adi_v1.0.1.prot
comp104532_c0_seq5	258				#N/A		adi_v1.0.1.prot
comp163795_c0_seq1	1048	Q91783	Kinesin-like_protein_KIF11-A_(kif11-a)	GO:0000166 GO:0000922 GO:0003777 GO:0005524 GO:0005737 GO:0005856 GO:0005874 GO:0005875 GO:0005876 GO:0007018 GO:0007049 GO:0007067 GO:0008017 GO:0051301	#N/A	Cnidaria	adi_v1.0.1.prot
comp130207_c0_seq1	969				0	Cnidaria	adi_v1.0.1.prot
comp167738_c0_seq1	626				0	Bilateria	adi_v1.0.1.prot
comp130003_c0_seq5	537	Q9ESG9	Membrane-associated_tyrosine-_and_threonine-specific_cdc2-inhibitory_kinase_(Pkmyt1)	GO:0000139 GO:0000166 GO:0004672 GO:0004674 GO:0005524 GO:0005634 GO:0005737 GO:0005783 GO:0005789 GO:0005794 GO:0006468 GO:0007049 GO:0010923 GO:0016020 GO:0016301 GO:0016310 GO:0016740 GO:0016772 GO:0046872	#N/A	Cnidaria	adi_v1.0.1.prot
comp130776_c0_seq1	908				0	Cnidaria	adi_v1.0.1.prot
comp115093_c0_seq2	1239	L7MG69	Putative_tick_transposon_(Fragment)_		#N/A	Cnidaria	adi_v1.0.1.prot
comp161238_c0_seq1	1192	K1QNB2	Delta-like_protein_2_		0		adi_v1.0.1.prot
comp113050_c0_seq1	2065	Q6JHU8	Prolyl_3-hydroxylase_1_(LEPRE1)	GO:0005506 GO:0005515 GO:0005783 GO:0016491 GO:0016702 GO:0016705 GO:0016706 GO:0019797 GO:0031418 GO:0032963 GO:0046872 GO:0055114	K08134	Cnidaria	adi_v1.0.1.prot
comp168366_c0_seq1	758	P36363	Fibroblast_growth_factor_7_(Fgf7)	GO:0001541 GO:0005111 GO:0005515 GO:0005576 GO:0005615 GO:0005794 GO:0006656 GO:0008083 GO:0008201 GO:0008284 GO:0008543 GO:0008654 GO:0010463 GO:0010838 GO:0030324 GO:0031069 GO:0031532 GO:0034394 GO:0042056 GO:0042060 GO:0043129 GO:0050679 GO:0050731 GO:0050918 GO:0051549 GO:0051781 GO:0060445 GO:0060501 GO:0060665 GO:0061033	K04358	Cnidaria	adi_v1.0.1.prot
comp105128_c0_seq1	490	K1QWZ8	Catenin_beta_		0	Bilateria	adi_v1.0.1.prot
comp172408_c0_seq1	477				0	Bilateria	adi_v1.0.1.prot
comp138679_c0_seq1	644	Q6GNV7	Disrupted_in_renal_carcinoma_protein_2_homolog_(dirc2)	GO:0005764 GO:0005765 GO:0006810 GO:0016020 GO:0016021 GO:0055085	K15381	Cnidaria	adi_v1.0.1.prot
comp100143_c0_seq1	803	Q0V9U1	Integrator_complex_subunit_12_(ints12)	GO:0005634 GO:0008270 GO:0046872	K13149	Craniata	adi_v1.0.1.prot
comp156011_c0_seq1	981	Q0VF22	Coiled-coil_domain-containing_protein_138_(Ccdc138)	GO:0003674 GO:0005575 GO:0008150	0	Bilateria	adi_v1.0.1.prot
comp164398_c0_seq1	699	Q5SXM1	Zinc_finger_protein_678_(ZNF678)	GO:0003676 GO:0003677 GO:0005622 GO:0005634 GO:0006351 GO:0006355 GO:0008270 GO:0046872	K09228	Vertebrata	adi_v1.0.1.prot
comp140093_c0_seq3	648	P84039	Ectonucleotide_pyrophosphatase/phosphodiesterase_family_member_5_(Enpp5)	GO:0003674 GO:0003824 GO:0005886 GO:0007154 GO:0008152 GO:0016020 GO:0016021 GO:0016787	#N/A	Cnidaria	adi_v1.0.1.prot
comp127515_c0_seq3	721	K7AXW0	Chromosome_5_open_reading_frame_42_		#N/A	Cnidaria	adi_v1.0.1.prot
comp164508_c0_seq1	499				0	Cnidaria	adi_v1.0.1.prot
comp163302_c0_seq6	724	Q9Y4F3	Meiosis_arrest_female_protein_1_(KIAA0430)	GO:0000166 GO:0003674 GO:0003676 GO:0003723 GO:0005777 GO:0007126 GO:0007143 GO:0010468 GO:0010923 GO:0030154 GO:0048477	#N/A	Cnidaria	adi_v1.0.1.prot
comp113190_c0_seq1	848	P70191	TNF_receptor-associated_factor_5_(Traf5)	GO:0004842 GO:0004871 GO:0005515 GO:0005737 GO:0006915 GO:0007165 GO:0008270 GO:0008284 GO:0009898 GO:0016567 GO:0035631 GO:0042981 GO:0046872	K09849	Bilateria	adi_v1.0.1.prot
comp106233_c0_seq8	505				#N/A		adi_v1.0.1.prot
comp116358_c0_seq6	256	B4XKD9	BF-DED-NACHT_(Fragment)_	GO:0042981	#N/A	Cnidaria	adi_v1.0.1.prot
comp107065_c0_seq2	952				#N/A	Cnidaria	adi_v1.0.1.prot
comp104622_c0_seq2	903	Q0WYX8	MAM_domain-containing_glycosylphosphatidylinositol_anchor_protein_1_(MDGA1)	GO:0001764 GO:0003674 GO:0005886 GO:0007275 GO:0007399 GO:0016020 GO:0030154 GO:0031225 GO:0046658	#N/A	Cnidaria	adi_v1.0.1.prot
comp105931_c0_seq1	829	Q5F477	UPF0554_protein_C2orf43_homolog_(RCJMB04_2g19)	K1QZE3	0	Cnidaria	adi_v1.0.1.prot
comp154671_c0_seq1	923	A0JM12	Multiple_epidermal_growth_factor-like_domains_protein_10_(megf10)	GO:0005886 GO:0006909 GO:0007155 GO:0007517 GO:0014719 GO:0014816 GO:0014841 GO:0016020 GO:0016021 GO:0030239	0	Bilateria	adi_v1.0.1.prot
comp109662_c0_seq1	1627	Q9Y5B0	RNA_polymerase_II_subunit_A_C-terminal_domain_phosphatase_(CTDP1)	GO:0000922 GO:0003899 GO:0004721 GO:0005634 GO:0005654 GO:0005730 GO:0005737 GO:0005813 GO:0005815 GO:0005819 GO:0005856 GO:0006366 GO:0006368 GO:0006470 GO:0007049 GO:0007067 GO:0008420 GO:0010458 GO:0010467 GO:0015629 GO:0016032 GO:0016787 GO:0030496 GO:0050434 GO:0051233 GO:0051301	K15732	Arthropoda	adi_v1.0.1.prot
comp129270_c0_seq12	760	Q9YHY6	Condensin_complex_subunit_1_(ncapd2)	GO:0005634 GO:0005694 GO:0005737 GO:0007049 GO:0007067 GO:0007076 GO:0030261 GO:0051301	#N/A	Cnidaria	adi_v1.0.1.prot
comp170685_c0_seq1	295	Q9PUH9	Phospholipase_A2_isozyme_S9-53F_	GO:0004623 GO:0005509 GO:0005576 GO:0006629 GO:0006644 GO:0016042 GO:0016787 GO:0046872	#N/A	Cnidaria	adi_v1.0.1.prot
comp147628_c1_seq1	278				#N/A		adi_v1.0.1.prot
comp104892_c0_seq1	915	Q5ZQU0	Sushi,_nidogen_and_EGF-like_domain-containing_protein_1_(Sned1)	GO:0005509 GO:0005576 GO:0007160	0	Cnidaria	adi_v1.0.1.prot
comp154078_c0_seq1	791	Q28728	Sodium/myo-inositol_cotransporter_2_(SLC5A11)	GO:0005215 GO:0006810 GO:0006811 GO:0006814 GO:0006915 GO:0008643 GO:0015293 GO:0016020 GO:0016021 GO:0055085	K14383	Cnidaria	adi_v1.0.1.prot
comp156929_c0_seq2	390	Q9BZ76	Contactin-associated_protein-like_3_(CNTNAP3)	GO:0005102 GO:0005576 GO:0005886 GO:0007155 GO:0007165 GO:0008037 GO:0016020 GO:0016021	#N/A	Bilateria	adi_v1.0.1.prot
comp112612_c0_seq1	1061	Q8TE60	A_disintegrin_and_metalloproteinase_with_thrombospondin_motifs_18_(ADAMTS18)	GO:0004222 GO:0005576 GO:0005578 GO:0006508 GO:0008233 GO:0008237 GO:0008270 GO:0016787 GO:0031012 GO:0046872	K08632	Cnidaria	adi_v1.0.1.prot
comp113332_c0_seq2	723	Q9BU70	Nef-associated_protein_1_(C9orf156)	GO:0016787 GO:0019048	#N/A	Bilateria	adi_v1.0.1.prot
comp143951_c0_seq1	1168	Q01758	Type-2_ice-structuring_protein_	GO:0005576 GO:0030246 GO:0050826	K06560		adi_v1.0.1.prot
comp106405_c0_seq11	255	P18519	Tumor_necrosis_factor_receptor_superfamily_member_16_(NGFR)	GO:0005035 GO:0005737 GO:0005886 GO:0006915 GO:0006917 GO:0007165 GO:0007275 GO:0007399 GO:0010468 GO:0016020 GO:0016021 GO:0016048 GO:0030154 GO:0031625 GO:0040037 GO:0042488 GO:0048146 GO:0048406 GO:0051799	#N/A	Cnidaria	adi_v1.0.1.prot
comp170952_c0_seq4	499	O15439	Multidrug_resistance-associated_protein_4_(ABCC4)	GO:0000166 GO:0002576 GO:0005524 GO:0005886 GO:0006200 GO:0006810 GO:0007596 GO:0008150 GO:0016020 GO:0016021 GO:0016404 GO:0016887 GO:0017111 GO:0030168 GO:0031088 GO:0042626 GO:0055085	#N/A	Deuterostomia	adi_v1.0.1.prot
comp165436_c0_seq1	1557				0	Bilateria	adi_v1.0.1.prot
comp164138_c0_seq1	224	Q8N4W9	Zinc_finger_protein_808_(ZNF808)	GO:0003676 GO:0003677 GO:0005622 GO:0005634 GO:0006351 GO:0006355 GO:0008270 GO:0046872	#N/A	Vertebrata	adi_v1.0.1.prot
comp112756_c1_seq1	468	Q0VGE8	Zinc_finger_protein_816_(ZNF816)	GO:0003676 GO:0003677 GO:0005622 GO:0005634 GO:0006351 GO:0006355 GO:0008270 GO:0046872	K09228	Bilateria	adi_v1.0.1.prot
comp116130_c0_seq1	515	Q9CQ19	Myosin_regulatory_light_polypeptide_9_(Myl9)	GO:0001725 GO:0005509 GO:0016459 GO:0016460 GO:0030018 GO:0046872	K12757	Bilateria	adi_v1.0.1.prot
comp100015_c0_seq1	2221	Q8N2C7	Protein_unc-80_homolog_(UNC80)	GO:0016020 GO:0016021	0	Cnidaria	adi_v1.0.1.prot
comp116831_c0_seq1	1596	Q9Z0R6	Intersectin-2_(Itsn2)	GO:0005089 GO:0005509 GO:0005543 GO:0005622 GO:0005737 GO:0006897 GO:0035023 GO:0046872	0	Cnidaria	adi_v1.0.1.prot
comp165369_c0_seq1	1042				0		adi_v1.0.1.prot
comp113088_c0_seq1	629	H9ZTS7	Zn-dependent_oxidoreductase,_NADPH:quinone_reductase_	GO:0000166 GO:0008270 GO:0016491 GO:0055114	K00344	Thermaceae	adi_v1.0.1.prot
comp112761_c0_seq1	4256	Q6DFF6	Kelch-like_protein_20_(klhl20)	GO:0004842 GO:0005634 GO:0005737 GO:0016567 GO:0016605 GO:0019964 GO:0031463 GO:0043066 GO:0043161 GO:0044444 GO:0048471	K10457	Cnidaria	adi_v1.0.1.prot
comp120594_c0_seq1	759	Q8JZP3	Kelch-like_protein_2_(Klhl2)	GO:0001725 GO:0003779 GO:0005737 GO:0005856 GO:0008150 GO:0042803	K10443	Bilateria	adi_v1.0.1.prot
comp113481_c0_seq1	1412	O62852	Short_transient_receptor_potential_channel_5_(TRPC5)	GO:0005216 GO:0005262 GO:0005886 GO:0006810 GO:0006811 GO:0006816 GO:0016020 GO:0016021 GO:0034704 GO:0055085 GO:0070588 GO:0070679	K04968		adi_v1.0.1.prot
comp134022_c0_seq4	874				#N/A	Cnidaria	adi_v1.0.1.prot
comp134755_c0_seq2	750				#N/A		adi_v1.0.1.prot
comp163465_c0_seq1	1319				0	Cnidaria	adi_v1.0.1.prot
comp115756_c0_seq1	1149	Q9US12	Putative_zinc_metalloproteinase_C607.06c_(SPAC607.06c)	GO:0005634 GO:0005829 GO:0006508 GO:0008150 GO:0008233 GO:0008237 GO:0016787 GO:0032153 GO:0046872	K01417	Cnidaria	adi_v1.0.1.prot
comp126832_c0_seq1	1012	Q5K651	Sterile_alpha_motif_domain-containing_protein_9_(SAMD9)	GO:0005737 GO:0043231	0	Bilateria	adi_v1.0.1.prot
comp140875_c0_seq1	1733	Q8BHE0	Proline-rich_protein_11_(Prr11)	GO:0003674 GO:0005575 GO:0008150	0	Cnidaria	adi_v1.0.1.prot
comp123066_c0_seq1	948	U6PBC4	Retrotransposon_domain_containing_protein_		0	Bilateria	adi_v1.0.1.prot
comp135086_c0_seq1	479	P27671	Ras-specific_guanine_nucleotide-releasing_factor_1_(Rasgrf1)	GO:0005085 GO:0005089 GO:0005515 GO:0005543 GO:0005622 GO:0005829 GO:0007264 GO:0008283 GO:0030426 GO:0031175 GO:0032320 GO:0032863 GO:0035020 GO:0035023 GO:0035254 GO:0035556 GO:0046578 GO:0046579 GO:0048167 GO:0048168 GO:0051056	K12326	Protostomia	adi_v1.0.1.prot
comp165305_c0_seq1	295	Q8NEG5	E3_ubiquitin-protein_ligase_ZSWIM2_(ZSWIM2)	GO:0000209 GO:0004842 GO:0006915 GO:0008270 GO:0016874 GO:0042981 GO:0043621 GO:0046872	#N/A		adi_v1.0.1.prot
comp125938_c0_seq1	306				#N/A		adi_v1.0.1.prot
comp109610_c0_seq1	731	A9JRD8	BTB/POZ_domain-containing_protein_6-A_(btbd6a)	GO:0000932 GO:0005737 GO:0007275 GO:0007399 GO:0030154	K10478	Cnidaria	adi_v1.0.1.prot
comp139058_c0_seq1	1220				0		adi_v1.0.1.prot
comp113133_c0_seq1	1124	Q9Y646	Carboxypeptidase_Q_(CPQ)	GO:0004180 GO:0005576 GO:0005615 GO:0005737 GO:0005764 GO:0005783 GO:0005794 GO:0006508 GO:0006590 GO:0008233 GO:0008237 GO:0016787 GO:0042246 GO:0042803 GO:0043171 GO:0046872 GO:0070573	0	Cnidaria	adi_v1.0.1.prot
comp153328_c0_seq1	635				0	Protostomia	adi_v1.0.1.prot
comp170199_c0_seq1	845	Q90ZD5	Chordin-like_protein_1_(CHRDL1)	GO:0005576 GO:0007275	0		adi_v1.0.1.prot
comp164139_c0_seq2	694	Q99KS6	Manganese-dependent_ADP-ribose/CDP-alcohol_diphosphatase_	GO:0003674 GO:0005575 GO:0008150 GO:0016787 GO:0046872 GO:0047631 GO:0047734	#N/A	Bilateria	adi_v1.0.1.prot
comp136842_c0_seq1	421	T1PJT3	Integrase_core_domain_protein_		0	Bilateria	adi_v1.0.1.prot
comp135972_c0_seq1	317	Q2TV84	Transient_receptor_potential_cation_channel_subfamily_M_member_1_(Trpm1)	GO:0005216 GO:0005261 GO:0005886 GO:0006810 GO:0006811 GO:0007165 GO:0007601 GO:0016020 GO:0016021 GO:0035841 GO:0046548 GO:0050896 GO:0055085 GO:0071482	#N/A		adi_v1.0.1.prot
comp164974_c0_seq1	664	Q8VCY6	U3_small_nucleolar_RNA-associated_protein_6_homolog_(Utp6)	GO:0005622 GO:0005634 GO:0005730 GO:0006364 GO:0006396	K14557	Cnidaria	adi_v1.0.1.prot
comp124229_c0_seq1	1015				0		adi_v1.0.1.prot
comp119673_c0_seq3	215				#N/A		adi_v1.0.1.prot
comp148849_c0_seq1	699				0	Bilateria	adi_v1.0.1.prot
comp162806_c0_seq2	544	B7S993	Reverse_transcriptase_and_recombinase_	GO:0003677 GO:0003723 GO:0003964 GO:0006278 GO:0006310 GO:0015074	#N/A	Protostomia	adi_v1.0.1.prot
comp161206_c0_seq1	631	Q3UY23	Ferredoxin-fold_anticodon-binding_domain-containing_protein_1_homolog_(Fdxacb1)	GO:0000049 GO:0000287 GO:0003674 GO:0004826 GO:0005524 GO:0005575 GO:0006432 GO:0008033 GO:0008150	0	Cnidaria	adi_v1.0.1.prot
comp112975_c0_seq1	684				K07497	Bilateria	adi_v1.0.1.prot
comp122322_c0_seq1	662				0		adi_v1.0.1.prot
comp145686_c0_seq1	239	Q91VS7	Microsomal_glutathione_S-transferase_1_(Mgst1)	GO:0004364 GO:0004602 GO:0005634 GO:0005739 GO:0005741 GO:0005743 GO:0005778 GO:0005783 GO:0005789 GO:0006749 GO:0010243 GO:0016020 GO:0016021 GO:0016740 GO:0032496 GO:0033327 GO:0042493 GO:0042802 GO:0042803 GO:0043231 GO:0043295 GO:0045177 GO:0055114 GO:0070207 GO:0071449	#N/A	Ecdysozoa	adi_v1.0.1.prot
comp146414_c0_seq1	874	O35263	Platelet-activating_factor_acetylhydrolase_IB_subunit_gamma_(Pafah1b3)	GO:0003847 GO:0005737 GO:0005829 GO:0006629 GO:0007283 GO:0007420 GO:0016042 GO:0016787 GO:0046982 GO:0047179	K16795	Cnidaria	adi_v1.0.1.prot
comp162638_c0_seq1	744				0		adi_v1.0.1.prot
comp140306_c0_seq4	439	Q7PC82	ABC_transporter_G_family_member_42_(ABCG42)	GO:0000166 GO:0005524 GO:0006200 GO:0006810 GO:0016020 GO:0016021 GO:0016887 GO:0017111	#N/A		adi_v1.0.1.prot
comp158821_c0_seq1	675				0	Cnidaria	adi_v1.0.1.prot
comp139606_c0_seq1	468				0	Cnidaria	adi_v1.0.1.prot
comp113237_c0_seq2	2299	Q9D119	Protein_phosphatase_1_regulatory_subunit_27_(Ppp1r27)	GO:0004864 GO:0005575 GO:0010923 GO:0019902	#N/A	Cnidaria	adi_v1.0.1.prot
comp112620_c0_seq1	575				0		adi_v1.0.1.prot
comp153629_c0_seq1	229	Q32LQ4	Betaine--homocysteine_S-methyltransferase_1_(bhmt)	GO:0005737 GO:0006579 GO:0008168 GO:0008270 GO:0008898 GO:0009086 GO:0016740 GO:0032259 GO:0046872 GO:0047150	#N/A	Cnidaria	adi_v1.0.1.prot
comp156433_c0_seq2	1507	P35384	Extracellular_calcium-sensing_receptor_(CASR)	GO:0001503 GO:0004871 GO:0004930 GO:0005886 GO:0006816 GO:0006874 GO:0007165 GO:0007186 GO:0007254 GO:0008284 GO:0016020 GO:0016021 GO:0042311 GO:0043679	K04612	Vertebrata	adi_v1.0.1.prot
comp121435_c0_seq1	992				#N/A	Bilateria	adi_v1.0.1.prot
comp140086_c0_seq1	1385				0	Bilateria	adi_v1.0.1.prot
comp146662_c0_seq1	930	K1RK61	Zinc_finger_MYM-type_protein_3_	GO:0003677 GO:0006310 GO:0015074	#N/A	Cnidaria	adi_v1.0.1.prot
comp134937_c0_seq1	716	Q55FQ4	Protein_psiB_(psiB)	GO:0005576	0	Bilateria	adi_v1.0.1.prot
comp115541_c0_seq1	882				0	Cnidaria	adi_v1.0.1.prot
comp105353_c0_seq1	2100	Q922Q5	Adenosine_3'-phospho_5'-phosphosulfate_transporter_2_(Slc35b3)	GO:0000139 GO:0005739 GO:0005794 GO:0006810 GO:0016020 GO:0016021 GO:0055085	K15277	Cnidaria	adi_v1.0.1.prot
comp113888_c0_seq1	640	B1AR13	CDGSH_iron-sulfur_domain-containing_protein_3,_mitochondrial_(Cisd3)	GO:0005739 GO:0008150 GO:0043231 GO:0046872 GO:0051536 GO:0051537	0	Cnidaria	adi_v1.0.1.prot
comp155113_c0_seq1	570	Q86YR5	G-protein-signaling_modulator_1_(GPSM1)	GO:0000139 GO:0001965 GO:0005092 GO:0005634 GO:0005730 GO:0005737 GO:0005783 GO:0005789 GO:0005794 GO:0005829 GO:0005886 GO:0007165 GO:0007275 GO:0007399 GO:0008277 GO:0016020 GO:0030154 GO:0030695	K15839	Trichodesmium	adi_v1.0.1.prot
comp121056_c0_seq2	1035	Q9TWB1	Integrase_(Fragment)_	GO:0003676 GO:0015074	#N/A	Bilateria	adi_v1.0.1.prot
comp148945_c0_seq1	1047	A2AVA0	Sushi,_von_Willebrand_factor_type_A,_EGF_and_pentraxin_domain-containing_protein_1_(Svep1)	GO:0003682 GO:0005509 GO:0005576 GO:0005737 GO:0007155 GO:0008150 GO:0016020	K17495	Cnidaria	adi_v1.0.1.prot
comp149305_c0_seq1	277	O08839	Myc_box-dependent-interacting_protein_1_(Bin1)	GO:0005515 GO:0005634 GO:0005737 GO:0006897 GO:0007275 GO:0008021 GO:0030100 GO:0030154 GO:0032403 GO:0042692 GO:0043196 GO:0043547 GO:0043679 GO:0044300 GO:0045807 GO:0046982 GO:0051020	#N/A	Cnidaria	adi_v1.0.1.prot
comp119764_c0_seq3	434	K1PND9	ATP-dependent_helicase_SGS1_	GO:0003676 GO:0004386 GO:0005524 GO:0008026	#N/A	Bilateria	adi_v1.0.1.prot
comp164526_c0_seq1	538				0		adi_v1.0.1.prot
comp106535_c0_seq1	774				0	Cnidaria	adi_v1.0.1.prot
comp150774_c0_seq1	793	Q91735	Ephrin_type-B_receptor_3_(ephb3)	GO:0000166 GO:0004672 GO:0004713 GO:0004714 GO:0005003 GO:0005524 GO:0005886 GO:0005887 GO:0006468 GO:0007169 GO:0007275 GO:0007399 GO:0007411 GO:0007413 GO:0016020 GO:0016021 GO:0016301 GO:0016310 GO:0016477 GO:0016740 GO:0016772 GO:0022407 GO:0030425 GO:0032314 GO:0034446 GO:0042995 GO:0043088 GO:0046777 GO:0048013 GO:0050770 GO:0051965 GO:0060996 GO:0060997	K05110	Cnidaria	adi_v1.0.1.prot
comp138509_c0_seq2	1205	O14657	Torsin-1B_(TOR1B)	GO:0000166 GO:0005524 GO:0005635 GO:0005737 GO:0005783 GO:0005788 GO:0006986 GO:0017111 GO:0051082 GO:0051085 GO:0051260 GO:0071763	#N/A	Cnidaria	adi_v1.0.1.prot
comp140093_c0_seq1	687	P84039	Ectonucleotide_pyrophosphatase/phosphodiesterase_family_member_5_(Enpp5)	GO:0003674 GO:0003824 GO:0005886 GO:0007154 GO:0008152 GO:0016020 GO:0016021 GO:0016787	K18398	Cnidaria	adi_v1.0.1.prot
comp128954_c0_seq1	649	Q2HJF5	ATP-binding_domain-containing_protein_4_(ATPBD4)	S4NNF9	K06927	Cnidaria	adi_v1.0.1.prot
comp151550_c0_seq1	588	Q6IWL4	TNF_receptor-associated_factor_6_(traf6)	GO:0004842 GO:0005737 GO:0007165 GO:0008270 GO:0009615 GO:0009617 GO:0016567 GO:0016874 GO:0042981 GO:0045087 GO:0045893 GO:0046872 GO:0070534	0	Cnidaria	adi_v1.0.1.prot
comp164155_c0_seq1	680	P47727	Carbonyl_reductase_[NADPH]_1_(Cbr1)	GO:0000166 GO:0001542 GO:0004090 GO:0005634 GO:0005737 GO:0005829 GO:0005886 GO:0005902 GO:0008152 GO:0016491 GO:0017144 GO:0018205 GO:0033574 GO:0034698 GO:0042373 GO:0042376 GO:0043231 GO:0047021 GO:0050221 GO:0055114	K00084	Vertebrata	adi_v1.0.1.prot
comp141348_c0_seq1	704	A7YSY2	Spermatogenesis-associated_protein_5-like_protein_1_(SPATA5L1)	GO:0000166 GO:0005524 GO:0005737 GO:0017111	K03798	Cnidaria	adi_v1.0.1.prot
comp144999_c0_seq1	652	T2M7K2	Brevican_core_protein_(Fragment)_		0	Cnidaria	adi_v1.0.1.prot
comp114528_c0_seq1	685	Q6V0I7	Protocadherin_Fat_4_(FAT4)	GO:0005509 GO:0005515 GO:0005886 GO:0007155 GO:0007156 GO:0016020 GO:0016021	K16669	Bilateria	adi_v1.0.1.prot
comp132572_c0_seq1	477	Q90Y35	Zinc_finger_protein_622_(ZNF622)	GO:0003676 GO:0005622 GO:0005634 GO:0005737 GO:0008270 GO:0046872	K14816	Cnidaria	adi_v1.0.1.prot
comp145677_c0_seq1	324				#N/A		adi_v1.0.1.prot
comp121681_c0_seq1	1059	P30098	Neuromedin-K_receptor_(TACR3)	GO:0004871 GO:0004888 GO:0004930 GO:0004995 GO:0005886 GO:0005887 GO:0007165 GO:0007166 GO:0007186 GO:0007217 GO:0016020 GO:0016021	0	Cnidaria	adi_v1.0.1.prot
comp173660_c0_seq1	892				0		adi_v1.0.1.prot
comp107147_c0_seq2	1455	Q9BX63	Fanconi_anemia_group_J_protein_(BRIP1)	GO:0000077 GO:0000166 GO:0003676 GO:0003677 GO:0004003 GO:0004386 GO:0005515 GO:0005524 GO:0005634 GO:0005737 GO:0006139 GO:0006281 GO:0006302 GO:0006357 GO:0006974 GO:0008026 GO:0016787 GO:0016817 GO:0016818 GO:0031965 GO:0046872 GO:0051536 GO:0051539	#N/A	Elopocephala	adi_v1.0.1.prot
comp104834_c0_seq1	1950	Q8AXX0	Reverse_transcriptase/ribonuclease_H_(Fragment)_	GO:0003723 GO:0003964 GO:0006278	0		adi_v1.0.1.prot
comp130268_c0_seq1	1751				0	Bilateria	adi_v1.0.1.prot
comp167901_c0_seq1	495	Q8N393	Zinc_finger_protein_786_(ZNF786)	GO:0003676 GO:0003677 GO:0005622 GO:0005634 GO:0006351 GO:0006355 GO:0008270 GO:0046872	K12463	Bilateria	adi_v1.0.1.prot
comp131667_c0_seq3	1127	Q9YGS2	Reverse_transcriptase-like_protein_	GO:0003723 GO:0003964 GO:0006278	#N/A	Bilateria	adi_v1.0.1.prot
comp145714_c0_seq1	324				#N/A	Cnidaria	adi_v1.0.1.prot
comp126876_c0_seq2	614	P04694	Tyrosine_aminotransferase_(Tat)	GO:0003824 GO:0004838 GO:0005739 GO:0006094 GO:0006103 GO:0006520 GO:0006536 GO:0006559 GO:0006572 GO:0006979 GO:0008483 GO:0009058 GO:0009072 GO:0009074 GO:0014070 GO:0016597 GO:0016740 GO:0030170 GO:0046689 GO:0051384 GO:0080130	#N/A	Cnidaria	adi_v1.0.1.prot
comp116667_c0_seq1	660	Q8NE09	Regulator_of_G-protein_signaling_22_(RGS22)	GO:0005096 GO:0005737 GO:0005886 GO:0009968 GO:0038032 GO:0043547	0	Cnidaria	adi_v1.0.1.prot
comp163307_c0_seq5	375				#N/A		adi_v1.0.1.prot
comp113014_c0_seq5	653				#N/A	Cnidaria	adi_v1.0.1.prot
comp121681_c0_seq4	400	P30098	Neuromedin-K_receptor_(TACR3)	GO:0004871 GO:0004888 GO:0004930 GO:0004995 GO:0005886 GO:0005887 GO:0007165 GO:0007166 GO:0007186 GO:0007217 GO:0016020 GO:0016021	#N/A	Cnidaria	adi_v1.0.1.prot
comp153544_c0_seq4	204	Q61982	Neurogenic_locus_notch_homolog_protein_3_(Notch3)	GO:0005509 GO:0005515 GO:0005634 GO:0005886 GO:0005887 GO:0006351 GO:0006355 GO:0007219 GO:0007275 GO:0016020 GO:0016021 GO:0019899 GO:0030154 GO:0030900 GO:0042246 GO:0045596 GO:0045665 GO:0048661 GO:0048663 GO:0050793 GO:0072104	#N/A		adi_v1.0.1.prot
comp101921_c0_seq4	951	Q07957	Upstream_stimulatory_factor_1_(usf1)	GO:0003677 GO:0005634 GO:0006351 GO:0006355 GO:0046983	#N/A	Cnidaria	adi_v1.0.1.prot
comp162537_c0_seq1	1009				0	Cnidaria	adi_v1.0.1.prot
comp125579_c0_seq1	431	R9AHG9	Histone_H3_		0		adi_v1.0.1.prot
comp117005_c0_seq1	644				0		adi_v1.0.1.prot
comp163791_c0_seq1	289				#N/A		adi_v1.0.1.prot
comp114345_c0_seq1	1770	Q76IK7	Pol-like_protein_	GO:0003723 GO:0003964 GO:0006278	0	Bilateria	adi_v1.0.1.prot
comp112733_c0_seq1	965	Q9UI33	Sodium_channel_protein_type_11_subunit_alpha_(SCN11A)	GO:0001518 GO:0005216 GO:0005244 GO:0005248 GO:0005272 GO:0005886 GO:0006810 GO:0006811 GO:0006814 GO:0016020 GO:0016021 GO:0030424 GO:0034765 GO:0035725 GO:0042493 GO:0044299 GO:0055085	K04843	Cnidaria	adi_v1.0.1.prot
comp153422_c0_seq1	592				0		adi_v1.0.1.prot
comp154555_c0_seq1	820	V5GUG8	Pro-Pol_polyprotein_(Fragment)_		0	Bilateria	adi_v1.0.1.prot
comp165888_c0_seq1	977	Q92956	Tumor_necrosis_factor_receptor_superfamily_member_14_(TNFRSF14)	GO:0005031 GO:0005515 GO:0005886 GO:0005887 GO:0006955 GO:0007166 GO:0009897 GO:0016020 GO:0016021 GO:0019048 GO:0031295 GO:0031625 GO:0033209 GO:0046642 GO:0050731	0	Cnidaria	adi_v1.0.1.prot
comp129907_c0_seq1	2082	Q8K2Y0	RING_finger_protein_219_(Rnf219)	GO:0008270 GO:0046872	0	Cnidaria	adi_v1.0.1.prot
comp134380_c0_seq4	243				#N/A	Cnidaria	adi_v1.0.1.prot
comp134706_c0_seq5	319	Q4G0U5	Primary_ciliary_dyskinesia_protein_1_(PCDP1)	GO:0005516 GO:0005929 GO:0042995	#N/A	Cnidaria	adi_v1.0.1.prot
comp161206_c0_seq8	351	Q3UY23	Ferredoxin-fold_anticodon-binding_domain-containing_protein_1_homolog_(Fdxacb1)	GO:0000049 GO:0000287 GO:0003674 GO:0004826 GO:0005524 GO:0005575 GO:0006432 GO:0008033 GO:0008150	#N/A	Cnidaria	adi_v1.0.1.prot
comp121726_c0_seq2	1217	Q5VTE6	Protein_angel_homolog_2_(ANGEL2)	L7LT96	K18729	Euteleostomi	adi_v1.0.1.prot
comp171832_c0_seq1	549				0		adi_v1.0.1.prot
comp99262_c0_seq1	902				0		adi_v1.0.1.prot
comp157995_c0_seq1	669				0		adi_v1.0.1.prot
comp105174_c0_seq1	1035				0		adi_v1.0.1.prot
comp99195_c0_seq1	374	V2X5C4	Nacht_wd40_domain-containing_protein_		#N/A	Desulfuromonadales	adi_v1.0.1.prot
comp99541_c0_seq1	1415	Q23551	Twitchin_(unc-22)	GO:0000003 GO:0000166 GO:0004672 GO:0004674 GO:0005516 GO:0005524 GO:0006468 GO:0016301 GO:0016310 GO:0016740 GO:0016772 GO:0031672 GO:0040011 GO:0040015 GO:0040018 GO:0040027 GO:0046872	0	Cnidaria	adi_v1.0.1.prot
comp99529_c0_seq1	800				0	Cnidaria	adi_v1.0.1.prot
comp101213_c0_seq5	502				#N/A		adi_v1.0.1.prot
comp121782_c0_seq1	750	Q9SG02	RNA-dependent_RNA_polymerase_6_(RDR6)	GO:0003723 GO:0003887 GO:0003968 GO:0005634 GO:0006952 GO:0009616 GO:0010267 GO:0010492 GO:0016246 GO:0016740 GO:0016779 GO:0030422 GO:0031047 GO:0035196 GO:0048366 GO:0048440 GO:0048467 GO:0048544 GO:0051607	0	Bilateria	adi_v1.0.1.prot
comp134066_c0_seq3	1830	P35448	Thrombospondin-1_(thbs1)	GO:0005509 GO:0005576 GO:0007155 GO:0008201	#N/A		adi_v1.0.1.prot
comp105073_c0_seq1	631	Q13231	Chitotriosidase-1_(CHIT1)	GO:0000272 GO:0003824 GO:0004553 GO:0004568 GO:0005576 GO:0005615 GO:0005764 GO:0005975 GO:0006030 GO:0006032 GO:0006955 GO:0008061 GO:0008152 GO:0008843 GO:0009617 GO:0016787 GO:0016798 GO:0043169	K01183	Cnidaria	adi_v1.0.1.prot
comp133280_c0_seq2	608				#N/A		adi_v1.0.1.prot
comp106148_c0_seq1	1057	Q6NVU6	Inactive_Ufm1-specific_protease_1_(UFSP1)	GO:0003674 GO:0005575 GO:0008150 GO:0016790 GO:0071567	0	Cnidaria	adi_v1.0.1.prot
comp129457_c0_seq1	569	Q503M4	Monocarboxylate_transporter_12-B_(slc16a12b)	GO:0005886 GO:0006810 GO:0015293 GO:0016020 GO:0016021 GO:0055085	0	Cnidaria	adi_v1.0.1.prot
comp143312_c0_seq1	1834	Q8NBE8	Kelch-like_protein_23_(KLHL23)	L8J4J2	#N/A	Bilateria	adi_v1.0.1.prot
comp172018_c0_seq1	477	V5GLZ4	RNA-directed_DNA_polymerase_from_mobile_element_jockey_(Fragment)_		0	Ecdysozoa	adi_v1.0.1.prot
comp111312_c0_seq1	1453	P08799	Myosin-2_heavy_chain_(mhcA)	GO:0000146 GO:0000166 GO:0000910 GO:0001931 GO:0003774 GO:0003779 GO:0005515 GO:0005516 GO:0005524 GO:0005737 GO:0005826 GO:0005856 GO:0005938 GO:0006928 GO:0006935 GO:0008104 GO:0016459 GO:0016460 GO:0030038 GO:0030554 GO:0030837 GO:0030866 GO:0030898 GO:0031034 GO:0031143 GO:0031154 GO:0031254 GO:0031270 GO:0032009 GO:0032060 GO:0032154 GO:0032982 GO:0033275 GO:0034461 GO:0042641 GO:0042803 GO:…	0		adi_v1.0.1.prot
comp117113_c0_seq4	289	U4K9U9	Putative_TPR_repeat_protein_		#N/A	Cnidaria	adi_v1.0.1.prot
comp129532_c0_seq4	300	Q05940	Synaptic_vesicular_amine_transporter_(SLC18A2)	GO:0001975 GO:0005275 GO:0005737 GO:0005886 GO:0005887 GO:0006810 GO:0006836 GO:0006837 GO:0007268 GO:0007269 GO:0007568 GO:0007626 GO:0008021 GO:0008144 GO:0008504 GO:0009635 GO:0009636 GO:0009791 GO:0010038 GO:0010043 GO:0015222 GO:0015842 GO:0015844 GO:0016020 GO:0016021 GO:0016265 GO:0019899 GO:0030073 GO:0030659 GO:0030672 GO:0031045 GO:0031072 GO:0031410 GO:0032456 GO:0035690 GO:0042220 GO:…	#N/A	Bilateria	adi_v1.0.1.prot
comp116914_c0_seq1	948	Q5VYK3	Proteasome-associated_protein_ECM29_homolog_(ECM29)	GO:0000502 GO:0003674 GO:0005634 GO:0005737 GO:0005768 GO:0005769 GO:0005770 GO:0005771 GO:0005783 GO:0005793 GO:0005802 GO:0005813 GO:0005815 GO:0005856 GO:0016023 GO:0030134 GO:0030139 GO:0030433 GO:0031410	K11886	Cnidaria	adi_v1.0.1.prot
comp166534_c0_seq1	744	Q7ZWG6	Proton-coupled_folate_transporter_(slc46a1)	GO:0005542 GO:0006810 GO:0016020 GO:0016021 GO:0055085	0	Cnidaria	adi_v1.0.1.prot
comp121666_c0_seq1	533				0		adi_v1.0.1.prot
comp144718_c0_seq1	300	P35556	Fibrillin-2_(FBN2)	GO:0001527 GO:0005201 GO:0005509 GO:0005576 GO:0005578 GO:0009653 GO:0030326 GO:0030501 GO:0035108 GO:0035583 GO:0045669 GO:0060346	#N/A	Bilateria	adi_v1.0.1.prot
comp154763_c0_seq2	659				#N/A		adi_v1.0.1.prot
comp106425_c0_seq1	1577				0		adi_v1.0.1.prot
comp147074_c0_seq1	916				0	Bilateria	adi_v1.0.1.prot
comp158515_c0_seq1	557	Q08DS0	Kelch-like_protein_21_(KLHL21)	GO:0000910 GO:0004842 GO:0005737 GO:0005819 GO:0005827 GO:0005856 GO:0007049 GO:0007067 GO:0016567 GO:0031463 GO:0051301 GO:0051322	0		adi_v1.0.1.prot
comp152230_c0_seq1	542	Q09225	Nose_resistant_to_fluoxetine_protein_6_(nrf-6)	GO:0006810 GO:0006898 GO:0009792 GO:0010171 GO:0016020 GO:0016021 GO:0016747 GO:0040017	0	Cnidaria	adi_v1.0.1.prot
comp159506_c0_seq1	1109				0		adi_v1.0.1.prot
comp121941_c0_seq1	1161	Q4G055	RNA-binding_protein_40_(Rnpc3)	GO:0000166 GO:0003676 GO:0003723 GO:0005634 GO:0005689	K13157	Cnidaria	adi_v1.0.1.prot
comp125734_c0_seq1	589	Q32KJ8	Arylsulfatase_I_(Arsi)	GO:0003824 GO:0005576 GO:0005783 GO:0008152 GO:0008484 GO:0016787 GO:0046872	K01135	Cnidaria	adi_v1.0.1.prot
comp113249_c0_seq1	811	Q6ZS10	C-type_lectin_domain_family_17,_member_A_(CLEC17A)	GO:0005537 GO:0009986 GO:0016020 GO:0016021 GO:0030246 GO:0042806 GO:0046872	K06792	Bilateria	adi_v1.0.1.prot
comp166149_c0_seq1	420	Q8BFS6	Calcineurin-like_phosphoesterase_domain-containing_protein_1_(Cpped1)	GO:0003674 GO:0005575 GO:0008150 GO:0016787 GO:0046872	0	Cnidaria	adi_v1.0.1.prot
comp113215_c0_seq1	874	A8MUX0	Putative_keratin-associated_protein_10-like_ENSP00000375147_	GO:0005882 GO:0045095	0		adi_v1.0.1.prot
comp102822_c0_seq1	969				0		adi_v1.0.1.prot
comp109637_c0_seq14	402				#N/A		adi_v1.0.1.prot
comp102424_c0_seq1	2565	Q9HCX4	Short_transient_receptor_potential_channel_7_(TRPC7)	GO:0005216 GO:0005262 GO:0005515 GO:0005634 GO:0005635 GO:0005886 GO:0006810 GO:0006811 GO:0006816 GO:0006828 GO:0007411 GO:0007596 GO:0016020 GO:0016021 GO:0030168 GO:0055085 GO:0070588	0	Bilateria	adi_v1.0.1.prot
comp163302_c0_seq11	277	T2M2K4	Limkain-b1_		#N/A		adi_v1.0.1.prot
comp116730_c0_seq1	216	B4XKD9	BF-DED-NACHT_(Fragment)_	GO:0042981	#N/A	Bilateria	adi_v1.0.1.prot
comp126837_c0_seq1	932	M6QCI9	Leucine_rich_repeat_protein_		0	Cnidaria	adi_v1.0.1.prot
comp118765_c0_seq3	553	Q4UMH6	Putative_ankyrin_repeat_protein_RF_0381_(RF_0381)	GO:0015969	#N/A	Bilateria	adi_v1.0.1.prot
comp165197_c0_seq1	532	Q1L8P7	Thrombospondin-3b_(thbs3b)	GO:0005509 GO:0005576 GO:0007155	K04659	Endopterygota	adi_v1.0.1.prot
comp162351_c0_seq1	375				#N/A	Bilateria	adi_v1.0.1.prot
comp140246_c0_seq1	366	Q2F6H7	Tubulin_alpha_chain-like_protein_(Fragment)_	GO:0000166 GO:0003924 GO:0005198 GO:0005525 GO:0005737 GO:0005856 GO:0005874 GO:0006184 GO:0007017 GO:0007018 GO:0043234 GO:0051258	#N/A	Cnidaria	adi_v1.0.1.prot
comp170346_c0_seq1	356				#N/A	Cnidaria	adi_v1.0.1.prot
comp127337_c0_seq1	483	Q96CG8	Collagen_triple_helix_repeat-containing_protein_1_(CTHRC1)	GO:0005109 GO:0005576 GO:0005578 GO:0005581 GO:0005615 GO:0005737 GO:0016477 GO:0017147 GO:0032092 GO:0033690 GO:0043932 GO:0045669 GO:0060071 GO:0060122 GO:0090090 GO:0090103 GO:0090177	0	Cnidaria	adi_v1.0.1.prot
comp161206_c0_seq6	373				#N/A	Cnidaria	adi_v1.0.1.prot
comp134317_c0_seq4	307	Q9H040	Zinc_finger_RAD18_domain-containing_protein_C1orf124_(C1orf124)	GO:0003677 GO:0005515 GO:0005634 GO:0006281 GO:0006974 GO:0009411 GO:0016607 GO:0019985 GO:0031398 GO:0043130 GO:0046872 GO:0070530	#N/A	Cnidaria	adi_v1.0.1.prot
comp165421_c0_seq1	819				0	Bilateria	adi_v1.0.1.prot
comp138559_c0_seq1	578				#N/A		adi_v1.0.1.prot
comp136788_c0_seq1	668				0		adi_v1.0.1.prot
comp167848_c0_seq1	757	Q566N0	Ectonucleotide_pyrophosphatase/phosphodiesterase_family_member_4_(enpp4)	GO:0003824 GO:0008152 GO:0016020 GO:0016021 GO:0016787	K18398	Cnidaria	adi_v1.0.1.prot
comp110622_c0_seq2	742				#N/A	Cnidaria	adi_v1.0.1.prot
comp131144_c0_seq1	600	Q5YCC5	Transmembrane_channel-like_protein_7_(Tmc7)	GO:0016020 GO:0016021	0	Cnidaria	adi_v1.0.1.prot
comp146008_c0_seq4	348	K1PIT9	Lupus_brain_antigen_1-like_protein_	GO:0005524	#N/A	Bilateria	adi_v1.0.1.prot
comp102034_c0_seq5	1498				#N/A	Bilateria	adi_v1.0.1.prot
comp106221_c0_seq1	3802	Q9WVM6	Tolloid-like_protein_2_(Tll2)	GO:0004222 GO:0005509 GO:0005576 GO:0006508 GO:0007275 GO:0008233 GO:0008237 GO:0008270 GO:0016787 GO:0030154 GO:0046872	#N/A	Cnidaria	adi_v1.0.1.prot
comp117344_c0_seq1	750	U5MNX3	Cell_division_protein_ZapA_		0		adi_v1.0.1.prot
comp112771_c0_seq1	893	P97819	85_kDa_calcium-independent_phospholipase_A2_(Pla2g6)	GO:0004623 GO:0005516 GO:0005737 GO:0005813 GO:0006629 GO:0006935 GO:0008152 GO:0016020 GO:0016042 GO:0016787 GO:0032049 GO:0047499	K16343	Chordata	adi_v1.0.1.prot
comp135098_c0_seq1	311				#N/A		adi_v1.0.1.prot
comp115559_c0_seq1	587	C6KFA3	G-protein_coupled_receptor_126_(gpr126)	GO:0004871 GO:0004888 GO:0004930 GO:0005886 GO:0007165 GO:0007166 GO:0007186 GO:0007218 GO:0016020 GO:0016021 GO:0042552	K08455	Cnidaria	adi_v1.0.1.prot
comp153419_c0_seq1	545	Q96DM1	PiggyBac_transposable_element-derived_protein_4_(PGBD4)	C7ENH0	0		adi_v1.0.1.prot
comp129270_c0_seq15	356	Q15021	Condensin_complex_subunit_1_(NCAPD2)	GO:0000228 GO:0000793 GO:0000796 GO:0000797 GO:0005515 GO:0005634 GO:0005694 GO:0005730 GO:0005737 GO:0007049 GO:0007067 GO:0007076 GO:0030261 GO:0042393 GO:0045120 GO:0051301	#N/A	Cnidaria	adi_v1.0.1.prot
comp141952_c0_seq1	1000	Q8IZ08	Probable_G-protein_coupled_receptor_135_(GPR135)	GO:0004871 GO:0004930 GO:0005886 GO:0007165 GO:0007186 GO:0016020 GO:0016021	K08427	Cnidaria	adi_v1.0.1.prot
comp105875_c0_seq1	644	B6UAR1	HIT_zinc_finger_family_protein_		0	Embryophyta	adi_v1.0.1.prot
comp121342_c0_seq2	414				#N/A		adi_v1.0.1.prot
comp107845_c0_seq1	1202	Q15643	Thyroid_receptor-interacting_protein_11_(TRIP11)	GO:0000042 GO:0003713 GO:0005515 GO:0005634 GO:0005737 GO:0005794 GO:0005856 GO:0006366 GO:0016020 GO:0043231	0	Bilateria	adi_v1.0.1.prot
comp138909_c0_seq1	373	Q60928	Gamma-glutamyltranspeptidase_1_(Ggt1)	GO:0002682 GO:0003840 GO:0005887 GO:0006749 GO:0006750 GO:0007283 GO:0016020 GO:0016021 GO:0016740 GO:0016746 GO:0016787 GO:0019344 GO:0050727 GO:0060427 GO:0071260	#N/A	Cnidaria	adi_v1.0.1.prot
comp116358_c0_seq2	1316	C6FG12	Protein_NLRC5_(nlrc5)	GO:0000166 GO:0005524 GO:0005737 GO:0045087	#N/A	Bilateria	adi_v1.0.1.prot
comp145861_c0_seq1	780	Q7LHG5	Transposon_Ty3-I_Gag-Pol_polyprotein_(TY3B-I)	GO:0000166 GO:0000943 GO:0003676 GO:0003677 GO:0003723 GO:0003824 GO:0003887 GO:0003964 GO:0004190 GO:0004518 GO:0004519 GO:0004523 GO:0004540 GO:0005524 GO:0005634 GO:0005737 GO:0006278 GO:0006310 GO:0006508 GO:0008152 GO:0008233 GO:0008270 GO:0015074 GO:0016740 GO:0016779 GO:0016787 GO:0032197 GO:0046797 GO:0046872 GO:0090305	K07497	Bilateria	adi_v1.0.1.prot
comp127904_c0_seq4	349	P21783	Neurogenic_locus_notch_protein_homolog_(notch1)	GO:0004872 GO:0005509 GO:0005654 GO:0006355 GO:0007219 GO:0007275 GO:0007399 GO:0016020 GO:0016021 GO:0030154 GO:0050793	#N/A	Bilateria	adi_v1.0.1.prot
comp160338_c0_seq1	839				0	Cnidaria	adi_v1.0.1.prot
comp150105_c0_seq1	665				0	Cnidaria	adi_v1.0.1.prot
comp104622_c0_seq3	856	Q0WYX8	MAM_domain-containing_glycosylphosphatidylinositol_anchor_protein_1_(MDGA1)	GO:0001764 GO:0003674 GO:0005886 GO:0007275 GO:0007399 GO:0016020 GO:0030154 GO:0031225 GO:0046658	#N/A	Cnidaria	adi_v1.0.1.prot
comp142417_c0_seq1	927	Q9W0Y8	Sodium_channel_protein_60E_(NaCP60E)	GO:0001518 GO:0005216 GO:0005244 GO:0005248 GO:0005272 GO:0005886 GO:0006810 GO:0006811 GO:0006814 GO:0007608 GO:0016020 GO:0016021 GO:0022843 GO:0034765 GO:0035725 GO:0042048 GO:0050896 GO:0055085	0	Cnidaria	adi_v1.0.1.prot
comp126602_c0_seq1	456	Q9BWV3	Cytidine_and_dCMP_deaminase_domain-containing_protein_1_(CDADC1)	GO:0003824 GO:0008152 GO:0008270 GO:0016787 GO:0046872	0	Cnidaria	adi_v1.0.1.prot
comp114539_c0_seq1	661	Q9VHA0	Polycomb_protein_Scm_(Scm)	GO:0005515 GO:0005634 GO:0006351 GO:0006355 GO:0007275 GO:0007409 GO:0008270 GO:0016458 GO:0016568 GO:0022008 GO:0030708 GO:0030713 GO:0035102 GO:0042802 GO:0045892 GO:0046872	K11461	Pterygota	adi_v1.0.1.prot
comp112928_c0_seq1	912	A7RS38	Battenin_	GO:0016020	0	Cnidaria	adi_v1.0.1.prot
comp104660_c0_seq1	1155	Q8R2H4	Kelch-like_protein_12_(Klhl12)	GO:0006513 GO:0006810 GO:0006888 GO:0016055 GO:0016192 GO:0016567 GO:0030134 GO:0031410 GO:0031463 GO:0048208	K10450	Cnidaria	adi_v1.0.1.prot
comp163302_c0_seq2	966	Q9Y4F3	Meiosis_arrest_female_protein_1_(KIAA0430)	GO:0000166 GO:0003674 GO:0003676 GO:0003723 GO:0005777 GO:0007126 GO:0007143 GO:0010468 GO:0010923 GO:0030154 GO:0048477	#N/A	Cnidaria	adi_v1.0.1.prot
comp129711_c0_seq1	1039	Q99K82	Spermine_oxidase_(Smox)	GO:0005634 GO:0005737 GO:0016491 GO:0046208 GO:0046592 GO:0052894 GO:0052895 GO:0052901 GO:0055114	K12259	Cnidaria	adi_v1.0.1.prot
comp142989_c0_seq1	764				0	Cnidaria	adi_v1.0.1.prot
comp156260_c0_seq1	521	P31647	Sodium-_and_chloride-dependent_GABA_transporter_3_(Slc6a11)	GO:0005328 GO:0005332 GO:0005737 GO:0005887 GO:0006810 GO:0006836 GO:0007420 GO:0015293 GO:0016020 GO:0016021 GO:0042165 GO:0042493 GO:0042995	K05036	Neoptera	adi_v1.0.1.prot
comp115053_c0_seq1	1139	A4Q9E4	Probable_tubulin_polyglutamylase_TTLL2_(Ttll2)	GO:0003674 GO:0004835 GO:0005524 GO:0005575 GO:0006464 GO:0008150 GO:0016874	K16600	Cnidaria	adi_v1.0.1.prot
comp114392_c0_seq1	698				0		adi_v1.0.1.prot
comp141177_c0_seq1	891				0		adi_v1.0.1.prot
comp170952_c0_seq5	492	O15439	Multidrug_resistance-associated_protein_4_(ABCC4)	GO:0000166 GO:0002576 GO:0005524 GO:0005886 GO:0006200 GO:0006810 GO:0007596 GO:0008150 GO:0016020 GO:0016021 GO:0016404 GO:0016887 GO:0017111 GO:0030168 GO:0031088 GO:0042626 GO:0055085	#N/A	Deuterostomia	adi_v1.0.1.prot
comp125128_c0_seq1	676				0		adi_v1.0.1.prot
comp161388_c0_seq1	387	Q9YHY6	Condensin_complex_subunit_1_(ncapd2)	GO:0005634 GO:0005694 GO:0005737 GO:0007049 GO:0007067 GO:0007076 GO:0030261 GO:0051301	#N/A	Cnidaria	adi_v1.0.1.prot
comp103996_c0_seq7	395	K1QGH7	NACHT_and_WD_repeat_domain-containing_protein_1_		#N/A	Cnidaria	adi_v1.0.1.prot
comp123747_c0_seq1	923				0		adi_v1.0.1.prot
comp142773_c0_seq1	337	Q4R3G2	Serpin_B6_(SERPINB6)	GO:0004867 GO:0005737 GO:0010466 GO:0030414	#N/A	Cnidaria	adi_v1.0.1.prot
comp155975_c0_seq1	784	Q9XS59	Sodium-dependent_neutral_amino_acid_transporter_B(0)AT2_(SLC6A15)	GO:0005298 GO:0005328 GO:0005887 GO:0006810 GO:0006811 GO:0006814 GO:0006836 GO:0006865 GO:0015293 GO:0015804 GO:0015820 GO:0015824 GO:0016020 GO:0016021	K05048	Cnidaria	adi_v1.0.1.prot
comp100532_c0_seq1	567				0		adi_v1.0.1.prot
comp138374_c0_seq3	1605	P11505	Plasma_membrane_calcium-transporting_ATPase_1_(Atp2b1)	GO:0000166 GO:0003407 GO:0003824 GO:0005388 GO:0005516 GO:0005524 GO:0005886 GO:0006754 GO:0006810 GO:0006811 GO:0006812 GO:0006816 GO:0007420 GO:0007568 GO:0008152 GO:0009409 GO:0015662 GO:0016020 GO:0016021 GO:0016324 GO:0016787 GO:0016820 GO:0030165 GO:0045121 GO:0045177 GO:0046872 GO:0048662 GO:0070588 GO:0071305 GO:0071386	#N/A	Cnidaria	adi_v1.0.1.prot
comp153257_c0_seq1	631				0	Cnidaria	adi_v1.0.1.prot
comp118111_c0_seq1	688				0		adi_v1.0.1.prot
comp125598_c0_seq3	1277	Q9ULH0	Kinase_D-interacting_substrate_of_220_kDa_(KIDINS220)	GO:0000186 GO:0001701 GO:0005829 GO:0016020 GO:0016021 GO:0048011 GO:0048813	#N/A	Craniata	adi_v1.0.1.prot
comp134559_c0_seq1	566	Q9CZV8	F-box/LRR-repeat_protein_20_(Fbxl20)	GO:0005515 GO:0005575 GO:0005737 GO:0008150	0	Cnidaria	adi_v1.0.1.prot
comp115458_c0_seq1	482				0		adi_v1.0.1.prot
comp120384_c1_seq1	953	T2MIQ1	Inositol_hexakisphosphate_and_diphosphoinositol-pentakisphosphate_kinase_2_(Fragment)_		0		adi_v1.0.1.prot
comp111234_c0_seq1	941	Q00685	Complement_C3_(Fragment)_(C3)	GO:0004866 GO:0005576 GO:0005615 GO:0006954 GO:0006958 GO:0010951 GO:0045087	K03990		adi_v1.0.1.prot
comp127426_c0_seq2	619	A7S8T5	Coiled-coil_domain-containing_protein_42_homolog_(v1g187067)	K1QVE0	0	Bilateria	adi_v1.0.1.prot
comp163467_c0_seq1	548	B8P4B0	Nuclear_distribution_protein_PAC1-1_(PAC1-1)	GO:0000922 GO:0005737 GO:0005856 GO:0005874 GO:0006810 GO:0007049 GO:0007067 GO:0051301	0	Cnidaria	adi_v1.0.1.prot
comp142406_c0_seq1	815				0		adi_v1.0.1.prot
comp159962_c0_seq1	893				0		adi_v1.0.1.prot
comp166571_c0_seq1	881	Q9TV36	Fibrillin-1_(FBN1)	GO:0005201 GO:0005509 GO:0005576 GO:0005578	K06792	Bilateria	adi_v1.0.1.prot
comp112427_c0_seq3	432				#N/A		adi_v1.0.1.prot
comp112615_c0_seq1	508	D2V9D6	Villin_	GO:0003779	0	Bilateria	adi_v1.0.1.prot
comp124049_c0_seq1	722	C7C206	Gag-Pol_polyprotein_	GO:0003676 GO:0008270 GO:0015074	0		adi_v1.0.1.prot
comp125576_c0_seq1	295				#N/A		adi_v1.0.1.prot
comp167931_c0_seq2	490	Q9ERB4	Versican_core_protein_(Fragments)_(Vcan)	GO:0005509 GO:0005540 GO:0005576 GO:0005578 GO:0005615 GO:0006928 GO:0007155 GO:0007507 GO:0008347 GO:0009611 GO:0030169 GO:0030246 GO:0031012 GO:0031103	#N/A	Cnidaria	adi_v1.0.1.prot
comp104873_c0_seq1	1201	Q8CEE6	PAS_domain-containing_serine/threonine-protein_kinase_(Pask)	GO:0000166 GO:0004672 GO:0004674 GO:0004871 GO:0005524 GO:0005622 GO:0005634 GO:0005737 GO:0005794 GO:0006468 GO:0007165 GO:0008289 GO:0016301 GO:0016310 GO:0016740 GO:0016772 GO:0035091 GO:0043576 GO:0045719 GO:0046777 GO:0070092 GO:2000505	K08801	Bilateria	adi_v1.0.1.prot
comp123781_c0_seq1	2512	O15439	Multidrug_resistance-associated_protein_4_(ABCC4)	GO:0000166 GO:0002576 GO:0005524 GO:0005886 GO:0006200 GO:0006810 GO:0007596 GO:0008150 GO:0016020 GO:0016021 GO:0016404 GO:0016887 GO:0017111 GO:0030168 GO:0031088 GO:0042626 GO:0055085	K05673	Cnidaria	adi_v1.0.1.prot
comp109129_c0_seq1	666				0	Cnidaria	adi_v1.0.1.prot
comp173793_c0_seq1	512	P15384	Potassium_voltage-gated_channel_subfamily_A_member_3_(Kcna3)	GO:0005216 GO:0005244 GO:0005249 GO:0005251 GO:0005267 GO:0005515 GO:0005886 GO:0006810 GO:0006811 GO:0006813 GO:0008076 GO:0015271 GO:0016020 GO:0016021 GO:0034765 GO:0045121 GO:0051260 GO:0055085 GO:0071805	K04877	Cnidaria	adi_v1.0.1.prot
comp109244_c0_seq1	1151	A7RRG3	Protein_AKTIP_homolog_(v1g232160)	GO:0016881	0	Cnidaria	adi_v1.0.1.prot
comp149888_c0_seq1	1206	Q6QD59	Vesicle_transport_protein_SEC20_(Bnip1)	GO:0000139 GO:0003674 GO:0005635 GO:0005737 GO:0005739 GO:0005783 GO:0005789 GO:0005794 GO:0006810 GO:0006914 GO:0006915 GO:0006917 GO:0007029 GO:0015031 GO:0016020 GO:0016021 GO:0016192 GO:0016320 GO:0031201 GO:0043231	K08497	Cnidaria	adi_v1.0.1.prot
comp141832_c0_seq1	2016	Q8NCX0	Coiled-coil_domain-containing_protein_150_(CCDC150)	L8IA84	0	Cnidaria	adi_v1.0.1.prot
comp103772_c0_seq1	592	Q5RCU5	Carbonyl_reductase_[NADPH]_1_(CBR1)	GO:0000166 GO:0004090 GO:0005737 GO:0008152 GO:0016491 GO:0017144 GO:0042373 GO:0047021 GO:0050221 GO:0055114	0	Vertebrata	adi_v1.0.1.prot
comp147290_c0_seq1	397	Q9BRZ2	E3_ubiquitin-protein_ligase_TRIM56_(TRIM56)	GO:0004842 GO:0005622 GO:0005737 GO:0008270 GO:0016874 GO:0032608 GO:0034340 GO:0045087 GO:0046872 GO:0051607 GO:0070534	#N/A	Cnidaria	adi_v1.0.1.prot
comp123308_c0_seq1	426	O43900	Prickle-like_protein_3_(PRICKLE3)	GO:0005515 GO:0005575 GO:0008150 GO:0008270 GO:0046872	0	Cnidaria	adi_v1.0.1.prot
comp100507_c0_seq1	2763	G0YL87	Apextrin-like_protein_		0	Cnidaria	adi_v1.0.1.prot
comp123450_c0_seq1	1107	Q24118	Protein_pigeon_(pigeon)	GO:0003674 GO:0005575 GO:0008150	#N/A	Cnidaria	adi_v1.0.1.prot
comp162838_c0_seq1	2750	P13277	Digestive_cysteine_proteinase_1_(LCP1)	GO:0006508 GO:0008233 GO:0008234 GO:0016787	0	Cnidaria	adi_v1.0.1.prot
comp168254_c0_seq1	205	Q7M370	Arylacetamide_deacetylase_(AADAC)	GO:0004091 GO:0004806 GO:0005783 GO:0005789 GO:0008152 GO:0016020 GO:0016021 GO:0016787 GO:0019213 GO:0031090 GO:0043231 GO:0050253	#N/A	Bilateria	adi_v1.0.1.prot
comp129490_c0_seq3	791				#N/A		adi_v1.0.1.prot
comp118664_c0_seq1	754	Q5ZM45	Ubiquitin_carboxyl-terminal_hydrolase_48_(USP48)	GO:0004221 GO:0005634 GO:0005737 GO:0006508 GO:0006511 GO:0008233 GO:0008234 GO:0016787	K11858	Bilateria	adi_v1.0.1.prot
comp142990_c0_seq2	789	T2JM82	Condensation_domain_		#N/A	Cnidaria	adi_v1.0.1.prot
comp101953_c0_seq4	370	P31512	Dimethylaniline_monooxygenase_[N-oxide-forming]_4_(FMO4)	GO:0004497 GO:0004499 GO:0005783 GO:0005789 GO:0006805 GO:0016020 GO:0016021 GO:0016491 GO:0031090 GO:0031227 GO:0043231 GO:0050660 GO:0050661 GO:0055114	#N/A	Bilateria	adi_v1.0.1.prot
comp153299_c0_seq1	564	Q76KP1	N-acetyl-beta-glucosaminyl-glycoprotein_4-beta-N-acetylgalactosaminyltransferase_1_(B4GALNT4)	GO:0005794 GO:0008376 GO:0016020 GO:0016021 GO:0016740 GO:0016758 GO:0032580 GO:0033842	K09657	Cnidaria	adi_v1.0.1.prot
comp106717_c0_seq1	987	P49695	Probable_serine/threonine-protein_kinase_pkwA_(pkwA)	GO:0000166 GO:0004672 GO:0004674 GO:0005524 GO:0006468 GO:0016301 GO:0016310 GO:0016740 GO:0016772	K10260	Cnidaria	adi_v1.0.1.prot
comp145090_c0_seq1	2006	Q8N5C6	S1_RNA-binding_domain-containing_protein_1_(SRBD1)	GO:0003723 GO:0006139 GO:0016788	0	Bilateria	adi_v1.0.1.prot
comp167595_c0_seq1	650	P31326	Ornithine_carbamoyltransferase,_mitochondrial_	GO:0000050 GO:0004585 GO:0005739 GO:0005759 GO:0006520 GO:0006526 GO:0006591 GO:0008652 GO:0016597 GO:0016740 GO:0016743	K00611	Cnidaria	adi_v1.0.1.prot
comp160439_c0_seq1	767	Q17AA7	AAEL005342-PA_(Fragment)_		0	Cnidaria	adi_v1.0.1.prot
comp166850_c0_seq1	705	A3KFU9	Patched_domain-containing_protein_2_(Ptchd2)	GO:0008158 GO:0016020 GO:0016021	0	Cnidaria	adi_v1.0.1.prot
comp106583_c0_seq1	571				0	Cnidaria	adi_v1.0.1.prot
comp119550_c0_seq1	346	Q9QZU7	Gamma-butyrobetaine_dioxygenase_(Bbox1)	GO:0005506 GO:0005737 GO:0005739 GO:0008270 GO:0008336 GO:0015629 GO:0016491 GO:0016702 GO:0016706 GO:0043231 GO:0045329 GO:0046872 GO:0055114	#N/A	Neoptera	adi_v1.0.1.prot
comp126531_c0_seq1	673				0		adi_v1.0.1.prot
comp164371_c0_seq1	803	Q17R14	Unconventional_myosin-Id_(MYO1D)	GO:0000166 GO:0003774 GO:0003779 GO:0005516 GO:0005524 GO:0010923 GO:0016459	K10356	Cnidaria	adi_v1.0.1.prot
comp168709_c0_seq1	347				#N/A		adi_v1.0.1.prot
comp132985_c0_seq2	331				#N/A		adi_v1.0.1.prot
comp105504_c0_seq2	688	Q80X71	Transmembrane_protein_106B_(Tmem106b)	GO:0003674 GO:0005575 GO:0005764 GO:0005765 GO:0005768 GO:0008150 GO:0016020 GO:0016021 GO:0031902	#N/A	Cnidaria	adi_v1.0.1.prot
comp114941_c0_seq7	648	Q96RW7	Hemicentin-1_(HMCN1)	GO:0005509 GO:0005576 GO:0005578 GO:0005604 GO:0005938 GO:0007601 GO:0030054 GO:0031012 GO:0050896	#N/A	Cnidaria	adi_v1.0.1.prot
comp161883_c0_seq2	536	Q8CEG5	Coiled-coil_domain-containing_protein_28B_(Ccdc28b)	GO:0003674 GO:0005737 GO:0005815 GO:0005856 GO:0030030	#N/A	Cnidaria	adi_v1.0.1.prot
comp122414_c0_seq1	989				#N/A		adi_v1.0.1.prot
comp152740_c0_seq1	1026	Q4R8M9	Gametocyte-specific_factor_1_(GTSF1)	GO:0046872	0	Cnidaria	adi_v1.0.1.prot
comp115381_c0_seq1	722				0	Vertebrata	adi_v1.0.1.prot
comp112686_c0_seq6	265				#N/A		adi_v1.0.1.prot
comp112540_c0_seq1	1711	O14727	Apoptotic_protease-activating_factor_1_(APAF1)	GO:0000166 GO:0001843 GO:0005515 GO:0005524 GO:0005622 GO:0005634 GO:0005730 GO:0005737 GO:0005794 GO:0005829 GO:0006309 GO:0006915 GO:0006919 GO:0006952 GO:0007275 GO:0007399 GO:0007420 GO:0008635 GO:0008656 GO:0016505 GO:0030900 GO:0042802 GO:0042981 GO:0043293 GO:0043531 GO:0051402 GO:0097193	K02084	Cnidaria	adi_v1.0.1.prot
comp122913_c0_seq5	238				#N/A		adi_v1.0.1.prot
comp124983_c0_seq1	409	H2DJY3	Unclassified_LIM_protein_ML064935a_	GO:0005576 GO:0008270 GO:0046872	0	Ctenophora	adi_v1.0.1.prot
comp132670_c0_seq1	428				0	Cnidaria	adi_v1.0.1.prot
comp144152_c0_seq1	319	P04181	Ornithine_aminotransferase,_mitochondrial_(OAT)	GO:0003824 GO:0004587 GO:0005737 GO:0005739 GO:0005759 GO:0007601 GO:0008483 GO:0008652 GO:0016740 GO:0030170 GO:0034641 GO:0044281 GO:0055129	#N/A	Cnidaria	adi_v1.0.1.prot
comp108918_c0_seq27	243	Q9H324	A_disintegrin_and_metalloproteinase_with_thrombospondin_motifs_10_(ADAMTS10)	GO:0001527 GO:0003674 GO:0004222 GO:0005515 GO:0005575 GO:0005576 GO:0005578 GO:0006508 GO:0008150 GO:0008233 GO:0008237 GO:0008270 GO:0016787 GO:0031012 GO:0046872	#N/A	Cnidaria	adi_v1.0.1.prot
comp105242_c0_seq1	289				#N/A		adi_v1.0.1.prot
comp156872_c0_seq1	314	P55013	Solute_carrier_family_12_member_2_(SLC12A2)	GO:0005215 GO:0006810 GO:0006811 GO:0006813 GO:0006814 GO:0015293 GO:0015377 GO:0016020 GO:0016021 GO:0055085	#N/A	Cnidaria	adi_v1.0.1.prot
comp100017_c0_seq2	1999	P29119	Furin-1_(furin)	GO:0004252 GO:0006508 GO:0008233 GO:0008236 GO:0016020 GO:0016021 GO:0016787	#N/A	Elopocephala	adi_v1.0.1.prot
comp137051_c0_seq1	1953	A6QQM4	Zinc_finger_protein_474_(ZNF474)	GO:0046872	0	Cnidaria	adi_v1.0.1.prot
comp137612_c0_seq2	690	Q9UKJ3	G_patch_domain-containing_protein_8_(GPATCH8)	GO:0003674 GO:0003676 GO:0005515 GO:0005575 GO:0005622 GO:0008150 GO:0008270 GO:0046872	#N/A	Cnidaria	adi_v1.0.1.prot
comp122450_c0_seq3	965				#N/A	Bilateria	adi_v1.0.1.prot
comp148371_c0_seq1	410				0		adi_v1.0.1.prot
comp123138_c0_seq1	294				#N/A		adi_v1.0.1.prot
comp151085_c0_seq1	1233				0	Bilateria	adi_v1.0.1.prot
comp168142_c0_seq1	986	Q9D479	UV-stimulated_scaffold_protein_A_(Uvssa)	GO:0000993 GO:0005694 GO:0006281 GO:0006283 GO:0006974 GO:0009411 GO:0016567 GO:0044427	0	Cnidaria	adi_v1.0.1.prot
comp113061_c0_seq3	258	M1T236	Putative_flagellar-associated_protein_(Fragment)_		#N/A	Cnidaria	adi_v1.0.1.prot
comp104775_c0_seq1	477	Q9Y2L1	Exosome_complex_exonuclease_RRP44_(DIS3)	GO:0000175 GO:0000176 GO:0000178 GO:0000288 GO:0003723 GO:0004518 GO:0004519 GO:0004527 GO:0004540 GO:0005085 GO:0005515 GO:0005634 GO:0005654 GO:0005730 GO:0005737 GO:0005829 GO:0006364 GO:0010467 GO:0016070 GO:0016071 GO:0016075 GO:0016787 GO:0043928 GO:0071034 GO:0090305	#N/A	Deuterostomia	adi_v1.0.1.prot
comp142901_c0_seq1	223	Q6ZTB9	Putative_zinc_finger_protein_833_(ZNF833P)	GO:0003676 GO:0005622 GO:0008270 GO:0046872	#N/A	Vertebrata	adi_v1.0.1.prot
comp112665_c0_seq1	1452	Q8N7Z2	Golgin_subfamily_A_member_6-like_protein_1_(GOLGA6L1)	A2FD36	0		adi_v1.0.1.prot
comp124007_c0_seq1	453	P27401	Pro-Pol_polyprotein_(pol)	GO:0003676 GO:0003723 GO:0003824 GO:0003887 GO:0003964 GO:0004190 GO:0004518 GO:0004519 GO:0004523 GO:0006278 GO:0006310 GO:0006508 GO:0008152 GO:0008233 GO:0015074 GO:0016740 GO:0016779 GO:0016787 GO:0019012 GO:0030430 GO:0042025 GO:0046718 GO:0046872 GO:0075713 GO:0075732 GO:0090305	K07497	Actinopteri	adi_v1.0.1.prot
comp105509_c0_seq1	2366	Q6R2W3	SCAN_domain-containing_protein_3_(SCAND3)	GO:0003676 GO:0003700 GO:0005634 GO:0006355 GO:0015074 GO:0016032 GO:0046983	#N/A	Bilateria	adi_v1.0.1.prot
comp154635_c0_seq1	412	Q92038	Acyl-CoA_desaturase_	GO:0004768 GO:0005506 GO:0005783 GO:0005789 GO:0006629 GO:0006631 GO:0006633 GO:0006950 GO:0016020 GO:0016021 GO:0016491 GO:0016717 GO:0055114	0	Bilateria	adi_v1.0.1.prot
comp104941_c0_seq1	671	O57342	Transcription_factor_MafA_(MAFA)	GO:0003677 GO:0003700 GO:0005634 GO:0006351 GO:0006355 GO:0043565	0	Cnidaria	adi_v1.0.1.prot
comp159823_c0_seq1	621				0	Cnidaria	adi_v1.0.1.prot
comp112877_c0_seq2	657				#N/A	Cnidaria	adi_v1.0.1.prot
comp133004_c0_seq1	376	Q9Z1B5	Mitotic_spindle_assembly_checkpoint_protein_MAD2A_(Mad2l1)	GO:0000070 GO:0000775 GO:0000776 GO:0000777 GO:0000922 GO:0005634 GO:0005643 GO:0005694 GO:0005737 GO:0005829 GO:0005856 GO:0007049 GO:0007067 GO:0007093 GO:0007094 GO:0042177 GO:0042803 GO:0043066 GO:0045841 GO:0048471 GO:0051301 GO:0060564 GO:0090267	#N/A	Cnidaria	adi_v1.0.1.prot
comp107256_c0_seq11	248				#N/A		adi_v1.0.1.prot
comp101646_c0_seq1	1042				0	Cnidaria	adi_v1.0.1.prot
comp140090_c0_seq1	657	Q99PD7	Sodium/potassium/calcium_exchanger_3_(Slc24a3)	GO:0005886 GO:0006810 GO:0006811 GO:0006812 GO:0006813 GO:0006814 GO:0006816 GO:0006874 GO:0008273 GO:0015293 GO:0015297 GO:0016020 GO:0016021 GO:0055085	K13751	Cnidaria	adi_v1.0.1.prot
comp109637_c0_seq15	402				#N/A		adi_v1.0.1.prot
comp114401_c0_seq1	1018	O75197	Low-density_lipoprotein_receptor-related_protein_5_(LRP5)	GO:0001702 GO:0002053 GO:0002076 GO:0005515 GO:0005783 GO:0005886 GO:0006007 GO:0006897 GO:0007275 GO:0008217 GO:0008284 GO:0009952 GO:0015026 GO:0016020 GO:0016021 GO:0016055 GO:0017147 GO:0019534 GO:0030326 GO:0042632 GO:0042813 GO:0043235 GO:0044332 GO:0045600 GO:0045668 GO:0045840 GO:0045893 GO:0045944 GO:0046849 GO:0048539 GO:0048596 GO:0060042 GO:0060059 GO:0060070 GO:0060349 GO:0060444 GO:…	K03068	Bilateria	adi_v1.0.1.prot
comp99871_c0_seq1	1902	Q61555	Fibrillin-2_(Fbn2)	GO:0001527 GO:0005201 GO:0005509 GO:0005576 GO:0005578 GO:0030326 GO:0030501 GO:0035108 GO:0035583 GO:0045669 GO:0060346	0	Cnidaria	adi_v1.0.1.prot
comp132668_c0_seq11	477				#N/A		adi_v1.0.1.prot
comp99508_c0_seq1	1341	P50904	Ras_GTPase-activating_protein_1_(Rasa1)	GO:0000910 GO:0001570 GO:0001726 GO:0001948 GO:0001953 GO:0005096 GO:0005099 GO:0005102 GO:0005515 GO:0005543 GO:0005622 GO:0005737 GO:0005886 GO:0007155 GO:0007162 GO:0007165 GO:0009790 GO:0030036 GO:0030833 GO:0031235 GO:0032320 GO:0043524 GO:0046580 GO:0051020 GO:0051056	K04352	Cnidaria	adi_v1.0.1.prot
comp146822_c0_seq1	476	Q5TH69	Brefeldin_A-inhibited_guanine_nucleotide-exchange_protein_3_(ARFGEF3)	GO:0005085 GO:0005086 GO:0005622 GO:0005802 GO:0010923 GO:0016020 GO:0016021 GO:0016192 GO:0032012	K17572	Cnidaria	adi_v1.0.1.prot
comp105773_c0_seq1	2170	P70412	CUB_and_zona_pellucida-like_domain-containing_protein_1_(Cuzd1)	GO:0007049 GO:0007155 GO:0007565 GO:0016020 GO:0016021 GO:0030658 GO:0031410 GO:0032023 GO:0051301	K18274	Cnidaria	adi_v1.0.1.prot
comp99523_c0_seq2	1139	Q3V129	Serine/threonine-protein_kinase_ULK4_(Ulk4)	GO:0000166 GO:0003351 GO:0004672 GO:0004674 GO:0005524 GO:0005575 GO:0006468 GO:0016301 GO:0016310 GO:0016740 GO:0016772 GO:0021591 GO:0060271	#N/A	Cnidaria	adi_v1.0.1.prot
comp147324_c0_seq1	627	S3ZI25	Putative_L-amino-acid_oxidase_		0		adi_v1.0.1.prot
comp146575_c0_seq1	833	Q25464	Adhesive_plaque_matrix_protein_2_(FP2)	GO:0005576	K06051	Cnidaria	adi_v1.0.1.prot
comp161874_c0_seq1	1500	Q6DIV6	Vesicular_inhibitory_amino_acid_transporter_(slc32a1)	GO:0006810 GO:0006836 GO:0016020 GO:0016021 GO:0030659 GO:0031410	K15015	Cnidaria	adi_v1.0.1.prot
comp123435_c0_seq1	730	Q6ZNJ1	Neurobeachin-like_protein_2_(NBEAL2)	GO:0005783 GO:0030220	0	Bilateria	adi_v1.0.1.prot
comp101775_c0_seq1	487				0		adi_v1.0.1.prot
comp128347_c0_seq1	452				0		adi_v1.0.1.prot
comp149142_c0_seq1	538				0		adi_v1.0.1.prot
comp161375_c0_seq1	1166				0	Chordata	adi_v1.0.1.prot
comp108825_c0_seq1	387	Q766D5	N-acetyl-beta-glucosaminyl-glycoprotein_4-beta-N-acetylgalactosaminyltransferase_1_(B4galnt4)	GO:0005794 GO:0008376 GO:0016020 GO:0016021 GO:0016740 GO:0016758 GO:0032580 GO:0033842	#N/A	Vertebrata	adi_v1.0.1.prot
comp99361_c0_seq1	204	Q96AY4	Tetratricopeptide_repeat_protein_28_(TTC28)	L7E5E9	#N/A	Microcystis	adi_v1.0.1.prot
comp105804_c0_seq2	793	P83852	Carboxypeptidase_D_(Fragment)_(CPD)	GO:0004180 GO:0004181 GO:0004185 GO:0006508 GO:0008233 GO:0008237 GO:0008270 GO:0016021 GO:0016787 GO:0046872	#N/A	Cnidaria	adi_v1.0.1.prot
comp102908_c0_seq1	1142	Q04836	31_kDa_ribonucleoprotein,_chloroplastic_(RBP31)	GO:0000166 GO:0003676 GO:0003723 GO:0006396 GO:0006397 GO:0008266 GO:0009073 GO:0009451 GO:0009507 GO:0009535 GO:0009536 GO:0009570 GO:0009579 GO:0009941 GO:0009965 GO:0016226 GO:0030154 GO:0030529 GO:0045036 GO:0045087 GO:0045893	0	Cnidaria	adi_v1.0.1.prot
comp155907_c0_seq1	280	Q9R0Y1	Acid-sensing_ion_channel_5_(Asic5)	GO:0005216 GO:0005272 GO:0005886 GO:0006810 GO:0006811 GO:0006814 GO:0015252 GO:0015280 GO:0015992 GO:0016020 GO:0016021 GO:0035725	#N/A	Cnidaria	adi_v1.0.1.prot
comp120558_c0_seq1	727				0		adi_v1.0.1.prot
comp140602_c0_seq1	861	Q9D9N8	Protease-associated_domain-containing_protein_1_(Pradc1)	GO:0003674 GO:0005576 GO:0008150	0	Cnidaria	adi_v1.0.1.prot
comp113736_c0_seq1	1295	O53279	Glycogen_synthase_(Rv3032)	GO:0004373 GO:0005975 GO:0005977 GO:0005978 GO:0009058 GO:0009103 GO:0016740 GO:0016757 GO:0040007	0	Actinomycetales	adi_v1.0.1.prot
comp144102_c0_seq1	391				#N/A		adi_v1.0.1.prot
comp169740_c0_seq1	612	Q8K3P0	Short-chain_dehydrogenase/reductase_family_9C_member_7_(Sdr9c7)	GO:0000166 GO:0004745 GO:0005730 GO:0005737 GO:0008152 GO:0016491 GO:0055114	0	Bilateria	adi_v1.0.1.prot
comp126752_c0_seq1	636				0		adi_v1.0.1.prot
comp162761_c0_seq1	234				#N/A		adi_v1.0.1.prot
comp165722_c0_seq2	327				#N/A	Cnidaria	adi_v1.0.1.prot
comp128451_c0_seq1	519				0	Bilateria	adi_v1.0.1.prot
comp135029_c0_seq1	937	Q6P1C1	Inositol-pentakisphosphate_2-kinase_(Ippk)	GO:0000166 GO:0005524 GO:0005622 GO:0005634 GO:0005737 GO:0016301 GO:0016310 GO:0016740 GO:0035299 GO:0052746	K10572	Cnidaria	adi_v1.0.1.prot
comp134905_c0_seq3	1371	O75339	Cartilage_intermediate_layer_protein_1_(CILP)	GO:0004035 GO:0004551 GO:0005576 GO:0005578 GO:0005615 GO:0043569 GO:0044420	#N/A	Bilateria	adi_v1.0.1.prot
comp100956_c0_seq1	1731	T0FVW6	TIR_domain_protein_		#N/A	Burkholderiaceae	adi_v1.0.1.prot
comp172189_c0_seq1	208	M0QSG0	K+_channel_tetramerisation_subfamily_protein_		#N/A	Cnidaria	adi_v1.0.1.prot
comp123538_c0_seq4	417	Q5TZE1	BTB/POZ_domain-containing_protein_6-B_(btbd6b)	GO:0000932 GO:0005737 GO:0007275 GO:0007399 GO:0030154	#N/A	Cnidaria	adi_v1.0.1.prot
comp146090_c0_seq1	482	P94598	Glutamate_dehydrogenase_(gdhA)	GO:0000166 GO:0004353 GO:0006520 GO:0016491 GO:0016639 GO:0055114	K00262	Cnidaria	adi_v1.0.1.prot
comp129003_c0_seq1	984	Q4KLQ5	WD_repeat-containing_protein_76_(wdr76)	Q4KLQ5	0	Cnidaria	adi_v1.0.1.prot
comp122096_c0_seq1	534	Q8NFJ9	Bardet-Biedl_syndrome_1_protein_(BBS1)	GO:0001895 GO:0005515 GO:0005737 GO:0005886 GO:0005929 GO:0007601 GO:0016020 GO:0034464 GO:0035058 GO:0042384 GO:0042995 GO:0043001 GO:0045494 GO:0050896 GO:0060170	K16746	Cnidaria	adi_v1.0.1.prot
comp122906_c0_seq2	402	Q9FUM9	Homocysteine_S-methyltransferase_2_(HMT-2)	GO:0005886 GO:0008168 GO:0008652 GO:0008898 GO:0009086 GO:0016740 GO:0032259 GO:0033528 GO:0046872	#N/A		adi_v1.0.1.prot
comp104663_c0_seq2	4966	Q6ZQ06	Protein_QN1_homolog_(Kiaa1009)	GO:0005515 GO:0005634 GO:0005737 GO:0005813 GO:0005815 GO:0005819 GO:0005856 GO:0005886 GO:0007049 GO:0007067 GO:0008150 GO:0051301	K16809	Cnidaria	adi_v1.0.1.prot
comp139158_c0_seq1	405	Q5XK91	Fibrinogen_C_domain-containing_protein_1-B_(fibcd1-b)	GO:0005102 GO:0005615 GO:0007165 GO:0008061 GO:0016020 GO:0016021 GO:0046872	K03904	Cnidaria	adi_v1.0.1.prot
comp150319_c0_seq1	714	Q24JV9	Galectin-3-binding_protein_A_(lgals3bpa)	GO:0005044 GO:0005576 GO:0005578 GO:0007155 GO:0016020	K00280	Bilateria	adi_v1.0.1.prot
comp104164_c0_seq1	615				0	Sphingobacteriales	adi_v1.0.1.prot
comp167287_c0_seq1	994	Q84RR0	Probable_E3_ubiquitin-protein_ligase_ARI7_(ARI7)	GO:0003676 GO:0008270 GO:0016567 GO:0016874 GO:0046872	K12818		adi_v1.0.1.prot
comp156616_c0_seq1	332	Q90839	Dickkopf-related_protein_3_(DKK3)	GO:0005576 GO:0007275 GO:0016055 GO:0030178	#N/A	Cnidaria	adi_v1.0.1.prot
comp101989_c0_seq1	971	T2MII7	EGF-like_repeat_and_discoidin_I-like_domain-containing_protein_3_		0		adi_v1.0.1.prot
comp124661_c0_seq1	604	Q8TE56	A_disintegrin_and_metalloproteinase_with_thrombospondin_motifs_17_(ADAMTS17)	GO:0004222 GO:0005576 GO:0005578 GO:0006508 GO:0008233 GO:0008237 GO:0008270 GO:0016787 GO:0031012 GO:0046872	0	Cnidaria	adi_v1.0.1.prot
comp146966_c0_seq1	2070	Q76IK4	Pol-like_protein_	GO:0003723 GO:0003964 GO:0006278	0	Bilateria	adi_v1.0.1.prot
comp165949_c0_seq1	489				0	Bilateria	adi_v1.0.1.prot
comp118343_c0_seq1	1028	P25017	Tryptophan_2-monooxygenase_(iaaM)	GO:0004497 GO:0009851 GO:0016491 GO:0050361 GO:0055114	0		adi_v1.0.1.prot
comp124756_c0_seq1	1600	Q6TFL3	Coiled-coil_domain-containing_protein_171_(CCDC171)	E9Q1U1	0	Gnathostomata	adi_v1.0.1.prot
comp113332_c0_seq3	415				#N/A		adi_v1.0.1.prot
comp112851_c0_seq1	1208	K1RDW4	Protein_5NUC_	GO:0009166 GO:0016787	K01081	Bilateria	adi_v1.0.1.prot
comp147919_c0_seq1	900	A0JMZ3	Protein_zyg-11_homolog_(zyg-11)	V5H927	K10350	Bilateria	adi_v1.0.1.prot
comp165125_c0_seq2	878	Q5BKW9	L-asparaginase_(asrgl1)	GO:0003948 GO:0004067 GO:0005737 GO:0008798 GO:0016787 GO:0033345	K13051	Cnidaria	adi_v1.0.1.prot
comp126963_c0_seq1	585	Q9C0G6	Dynein_heavy_chain_6,_axonemal_(DNAH6)	GO:0000166 GO:0001539 GO:0003774 GO:0003777 GO:0005524 GO:0005737 GO:0005856 GO:0005858 GO:0005874 GO:0005929 GO:0006200 GO:0007018 GO:0016887 GO:0017111 GO:0030286 GO:0035085 GO:0042995	0	Bilateria	adi_v1.0.1.prot
comp163801_c0_seq1	585				0		adi_v1.0.1.prot
comp173700_c0_seq1	507	M5C970	Vegetative_incompatibility_protein_HET-E-1_		0	Ascomycota	adi_v1.0.1.prot
comp104675_c0_seq2	373	B0W7T7	N(4)-(Beta-N-acetylglucosaminyl)-L-asparaginase_	GO:0016787	#N/A	Cnidaria	adi_v1.0.1.prot
comp141523_c0_seq1	830	Q6P0D7	MAGUK_p55_subfamily_member_7_(mpp7)	GO:0005912 GO:0005923 GO:0016020 GO:0030054	K06103	Cnidaria	adi_v1.0.1.prot
comp137005_c0_seq1	839				0	Cnidaria	adi_v1.0.1.prot
comp117319_c0_seq1	370	R9WTR7	Egg_protein_		#N/A		adi_v1.0.1.prot
comp150280_c0_seq1	1263	A2RUS2	DENN_domain-containing_protein_3_(DENND3)	GO:0005085 GO:0017112 GO:0044257	0	Teleostomi	adi_v1.0.1.prot
comp122321_c0_seq1	973				0		adi_v1.0.1.prot
comp122828_c0_seq1	400				0	Cnidaria	adi_v1.0.1.prot
comp132540_c0_seq1	982	S4NK90	Putative_5'-methylthioadenosine/S-adenosylhomocysteine_nucleosidase_		0		adi_v1.0.1.prot
comp142232_c0_seq1	228				#N/A		adi_v1.0.1.prot
comp114097_c0_seq3	574	Q9NV72	Zinc_finger_protein_701_(ZNF701)	GO:0003676 GO:0003677 GO:0005622 GO:0005634 GO:0006351 GO:0006355 GO:0008270 GO:0046872	#N/A	Gnathostomata	adi_v1.0.1.prot
comp104500_c0_seq1	935	A2AX52	Collagen_alpha-4(VI)_chain_(Col6a4)	GO:0003674 GO:0005576 GO:0005578 GO:0005581 GO:0007155 GO:0043234 GO:0070208	K03900		adi_v1.0.1.prot
comp161174_c0_seq1	814	E2C7A9	Nucleoside_diphosphate_kinase_6_	GO:0004550 GO:0005524 GO:0006165 GO:0006183 GO:0006228 GO:0006241 GO:0016301 GO:0016310	0	Bilateria	adi_v1.0.1.prot
comp163818_c0_seq1	395				#N/A	Cnidaria	adi_v1.0.1.prot
comp133774_c0_seq1	470				0		adi_v1.0.1.prot
comp119004_c0_seq5	408	Q54JR2	ABC_transporter_C_family_member_3_(abcC3)	GO:0000166 GO:0005215 GO:0005524 GO:0006200 GO:0006810 GO:0016020 GO:0016021 GO:0016887 GO:0017111 GO:0042626 GO:0044351 GO:0055085	#N/A	Arthropoda	adi_v1.0.1.prot
comp124158_c0_seq1	1225				0	Cnidaria	adi_v1.0.1.prot
comp118695_c0_seq2	686	E5RJM6	Ankyrin_repeat_domain-containing_protein_65_(ANKRD65)		0		adi_v1.0.1.prot
comp130994_c0_seq1	547				0		adi_v1.0.1.prot
comp122913_c0_seq2	401	Q8UUZ1	Protein_mab-21-like_2_(mab21l2)	GO:0001654 GO:0005634 GO:0007275 GO:0048048 GO:0048568	#N/A	Bilateria	adi_v1.0.1.prot
comp131410_c0_seq1	765				0	Cnidaria	adi_v1.0.1.prot
comp129270_c0_seq10	768	Q9YHY6	Condensin_complex_subunit_1_(ncapd2)	GO:0005634 GO:0005694 GO:0005737 GO:0007049 GO:0007067 GO:0007076 GO:0030261 GO:0051301	#N/A	Cnidaria	adi_v1.0.1.prot
comp105218_c0_seq1	687				0		adi_v1.0.1.prot
comp140910_c0_seq1	569	O89026	Roundabout_homolog_1_(Robo1)	GO:0005515 GO:0005886 GO:0006935 GO:0007275 GO:0007399 GO:0007411 GO:0008285 GO:0016020 GO:0016021 GO:0016199 GO:0021891 GO:0030154 GO:0030673 GO:0046982 GO:0060763	K06753		adi_v1.0.1.prot
comp143075_c0_seq1	266				#N/A		adi_v1.0.1.prot
comp130003_c0_seq3	930				#N/A	Bilateria	adi_v1.0.1.prot
comp101020_c0_seq2	902	Q9Y6I7	WD_repeat_and_SOCS_box-containing_protein_1_(WSB1)	GO:0005515 GO:0005622 GO:0008150 GO:0016567 GO:0035556	#N/A	Cnidaria	adi_v1.0.1.prot
comp127903_c0_seq1	1302	Q07217	Cholesterol_side-chain_cleavage_enzyme,_mitochondrial_(cyp11a1)	GO:0004497 GO:0005506 GO:0005739 GO:0006629 GO:0006694 GO:0008202 GO:0008203 GO:0008207 GO:0008386 GO:0009055 GO:0016020 GO:0016491 GO:0016705 GO:0020037 GO:0031966 GO:0046872 GO:0055114	K17861	Ascomycota	adi_v1.0.1.prot
comp153113_c0_seq1	244	Q5T2S8	Armadillo_repeat-containing_protein_4_(ARMC4)	K1RBZ8	#N/A	Cnidaria	adi_v1.0.1.prot
comp172883_c0_seq1	466	K1R790	Retinol_dehydrogenase_13_	GO:0000166 GO:0008152 GO:0016491 GO:0055114	0	Bilateria	adi_v1.0.1.prot
comp145266_c0_seq1	1838	Q13286	Battenin_(CLN3)	GO:0000046 GO:0000139 GO:0001508 GO:0001575 GO:0005515 GO:0005634 GO:0005737 GO:0005739 GO:0005764 GO:0005765 GO:0005768 GO:0005769 GO:0005770 GO:0005776 GO:0005783 GO:0005794 GO:0005795 GO:0005802 GO:0005886 GO:0005901 GO:0006457 GO:0006520 GO:0006672 GO:0006678 GO:0006681 GO:0006684 GO:0006810 GO:0006898 GO:0007034 GO:0007040 GO:0007042 GO:0008021 GO:0008219 GO:0008306 GO:0015809 GO:0016020 GO:…	K12389	Cnidaria	adi_v1.0.1.prot
comp139036_c0_seq1	960				0	Cnidaria	adi_v1.0.1.prot
comp121435_c0_seq4	435				#N/A	Bilateria	adi_v1.0.1.prot
comp111432_c0_seq1	886	Q14590	Zinc_finger_protein_235_(ZNF235)	GO:0003676 GO:0003677 GO:0005622 GO:0005634 GO:0006351 GO:0006355 GO:0008270 GO:0046872	K09228	Cnidaria	adi_v1.0.1.prot
comp121190_c0_seq2	2044				0		adi_v1.0.1.prot
comp127404_c0_seq1	421				0		adi_v1.0.1.prot
comp146530_c0_seq1	371				#N/A		adi_v1.0.1.prot
comp133046_c0_seq1	395	P52556	Flavin_reductase_(NADPH)_(BLVRB)	GO:0000166 GO:0004074 GO:0005737 GO:0005829 GO:0016491 GO:0042167 GO:0042602 GO:0055114	#N/A	Cnidaria	adi_v1.0.1.prot
comp102459_c0_seq1	791	Q8NE62	Choline_dehydrogenase,_mitochondrial_(CHDH)	GO:0005739 GO:0005743 GO:0006066 GO:0008812 GO:0016020 GO:0016491 GO:0016614 GO:0019285 GO:0050660 GO:0055114	K00108	Cnidaria	adi_v1.0.1.prot
comp163903_c0_seq1	327				#N/A	Cnidaria	adi_v1.0.1.prot
comp151066_c0_seq3	1041				#N/A		adi_v1.0.1.prot
comp121190_c0_seq3	2017				#N/A		adi_v1.0.1.prot
comp112119_c0_seq1	495				0	Cnidaria	adi_v1.0.1.prot
comp165929_c0_seq1	1471	Q61194	Phosphatidylinositol_4-phosphate_3-kinase_C2_domain-containing_subunit_alpha_(Pik3c2a)	GO:0000166 GO:0005524 GO:0005634 GO:0005737 GO:0005794 GO:0005886 GO:0006887 GO:0006897 GO:0007154 GO:0016020 GO:0016301 GO:0016303 GO:0016310 GO:0016740 GO:0016772 GO:0016773 GO:0030136 GO:0031410 GO:0031982 GO:0035005 GO:0035091 GO:0036092 GO:0046854 GO:0048015	K00923	Cnidaria	adi_v1.0.1.prot
comp119764_c0_seq1	485				0	Bilateria	adi_v1.0.1.prot
comp111301_c0_seq1	850	P98133	Fibrillin-1_(FBN1)	GO:0005201 GO:0005509 GO:0005576 GO:0005578	K06825	Cnidaria	adi_v1.0.1.prot
comp161485_c0_seq1	694				0	Bilateria	adi_v1.0.1.prot
comp170055_c0_seq3	232	A1YG88	Zinc_finger_protein_16_(ZNF16)	GO:0003676 GO:0003677 GO:0005622 GO:0005634 GO:0006351 GO:0006355 GO:0008270 GO:0046872	#N/A	Chordata	adi_v1.0.1.prot
comp171139_c0_seq1	365				#N/A	Cnidaria	adi_v1.0.1.prot
comp137138_c0_seq1	1057	Q9HCF6	Transient_receptor_potential_cation_channel_subfamily_M_member_3_(TRPM3)	GO:0005216 GO:0005261 GO:0005262 GO:0006810 GO:0006811 GO:0006812 GO:0006816 GO:0016020 GO:0016021 GO:0055085 GO:0070588	K04976	Vertebrata	adi_v1.0.1.prot
comp132633_c0_seq2	1079	Q3U492	Kielin/chordin-like_protein_(Kcp)	GO:0005515 GO:0005576 GO:0005615 GO:0030513	#N/A	Cnidaria	adi_v1.0.1.prot
comp129973_c0_seq2	235	R9WTR7	Egg_protein_		#N/A	Cnidaria	adi_v1.0.1.prot
comp151545_c0_seq3	467	Q9H9S5	Fukutin-related_protein_(FKRP)	GO:0000139 GO:0005576 GO:0005615 GO:0005783 GO:0005791 GO:0005794 GO:0005886 GO:0009101 GO:0016010 GO:0016020 GO:0016021 GO:0016485 GO:0016740 GO:0042383	#N/A	Cnidaria	adi_v1.0.1.prot
comp113136_c0_seq1	1930	P14735	Insulin-degrading_enzyme_(IDE)	GO:0000166 GO:0001540 GO:0001948 GO:0003824 GO:0004222 GO:0005102 GO:0005515 GO:0005524 GO:0005576 GO:0005615 GO:0005634 GO:0005737 GO:0005739 GO:0005777 GO:0005782 GO:0005829 GO:0005886 GO:0006200 GO:0006508 GO:0008152 GO:0008233 GO:0008237 GO:0008270 GO:0008286 GO:0008340 GO:0009986 GO:0010815 GO:0010992 GO:0016020 GO:0016787 GO:0016887 GO:0017046 GO:0019048 GO:0031597 GO:0031626 GO:0032461 GO:…	K01408	Cnidaria	adi_v1.0.1.prot
comp121583_c0_seq2	308	P82252	B(0,+)-type_amino_acid_transporter_1_(Slc7a9)	GO:0003333 GO:0005575 GO:0006810 GO:0006865 GO:0015171 GO:0015175 GO:0015804 GO:0016020 GO:0016021 GO:0042605	#N/A	Cnidaria	adi_v1.0.1.prot
comp109637_c0_seq9	579				#N/A		adi_v1.0.1.prot
comp148312_c0_seq1	507	Q9H4F8	SPARC-related_modular_calcium-binding_protein_1_(SMOC1)	GO:0001654 GO:0005509 GO:0005515 GO:0005576 GO:0005578 GO:0005604 GO:0007165 GO:0007275 GO:0010811 GO:0030154 GO:0030198 GO:0045667 GO:0046872 GO:0050840 GO:0060173	0	Bilateria	adi_v1.0.1.prot
comp133382_c0_seq3	605				#N/A	Cnidaria	adi_v1.0.1.prot
comp138602_c0_seq2	753	Q3V0J4	Ankyrin_repeat_domain-containing_protein_53_(Ankrd53)	GO:0003674 GO:0005575 GO:0008150	#N/A	Bilateria	adi_v1.0.1.prot
comp134883_c0_seq1	569				0		adi_v1.0.1.prot
comp137612_c0_seq1	690	Q9UKJ3	G_patch_domain-containing_protein_8_(GPATCH8)	GO:0003674 GO:0003676 GO:0005515 GO:0005575 GO:0005622 GO:0008150 GO:0008270 GO:0046872	0	Cnidaria	adi_v1.0.1.prot
comp106126_c0_seq1	284				#N/A	Cnidaria	adi_v1.0.1.prot
comp129270_c0_seq9	773	Q9YHY6	Condensin_complex_subunit_1_(ncapd2)	GO:0005634 GO:0005694 GO:0005737 GO:0007049 GO:0007067 GO:0007076 GO:0030261 GO:0051301	#N/A	Cnidaria	adi_v1.0.1.prot
comp161953_c0_seq1	646	Q8C9E8	Protein_FAM26F_(Fam26f)	GO:0003674 GO:0005575 GO:0008150 GO:0016020 GO:0016021	0	Cnidaria	adi_v1.0.1.prot
comp122344_c0_seq2	656				#N/A		adi_v1.0.1.prot
comp114392_c0_seq3	669				#N/A		adi_v1.0.1.prot
comp133907_c0_seq2	1302	P02565	Myosin-3_(MYH3)	GO:0000166 GO:0003774 GO:0003779 GO:0005516 GO:0005524 GO:0005737 GO:0016459 GO:0030016 GO:0032982	0	Bilateria	adi_v1.0.1.prot
comp106050_c0_seq1	739				0	Cnidaria	adi_v1.0.1.prot
comp106237_c0_seq1	660	Q2TAP9	Abhydrolase_domain-containing_protein_11_(abhd11)	GO:0016787	K13703	Cnidaria	adi_v1.0.1.prot
comp150313_c0_seq1	667	O95180	Voltage-dependent_T-type_calcium_channel_subunit_alpha-1H_(CACNA1H)	GO:0005216 GO:0005244 GO:0005245 GO:0005262 GO:0005891 GO:0006810 GO:0006811 GO:0006816 GO:0006936 GO:0007411 GO:0007517 GO:0007520 GO:0008016 GO:0008332 GO:0016020 GO:0016021 GO:0032342 GO:0032870 GO:0034651 GO:0034765 GO:0035865 GO:0042391 GO:0046872 GO:0055085 GO:0070509 GO:0070588 GO:0097110 GO:2000344	K05315	Vertebrata	adi_v1.0.1.prot
comp108652_c0_seq6	276	F2UQV3	Proprotein_convertase_subtilisin/kexin_type_5_		#N/A	Cnidaria	adi_v1.0.1.prot
comp112589_c0_seq1	699	Q0P5E3	Vav-like_protein_C9orf100_homolog_	GO:0005085 GO:0005089 GO:0005543 GO:0005622 GO:0005886 GO:0016020 GO:0030335 GO:0035023	0	Cnidaria	adi_v1.0.1.prot
comp154960_c0_seq1	442	Q4VC17	A_disintegrin_and_metalloproteinase_with_thrombospondin_motifs_18_(Adamts18)	GO:0004222 GO:0005575 GO:0005576 GO:0005578 GO:0006508 GO:0008233 GO:0008237 GO:0008270 GO:0016787 GO:0031012 GO:0046872	K08630	Cnidaria	adi_v1.0.1.prot
comp104164_c0_seq2	613				#N/A	Sphingobacteriales	adi_v1.0.1.prot
comp129998_c0_seq1	1091				0		adi_v1.0.1.prot
comp136059_c0_seq1	505	V5GRA1	Dyslexia-associated_protein_		0	Cnidaria	adi_v1.0.1.prot
comp151531_c0_seq1	252				#N/A	Cnidaria	adi_v1.0.1.prot
comp168160_c0_seq2	627	F1LYQ6	Protein_RGD1562063_(Fragment)_		#N/A	Bilateria	adi_v1.0.1.prot
comp156158_c0_seq1	573	Q5R9C4	Solute_carrier_family_22_member_8_(SLC22A8)	GO:0005215 GO:0005886 GO:0006810 GO:0006811 GO:0009636 GO:0015075 GO:0016020 GO:0016021 GO:0016323 GO:0022857 GO:0034220 GO:0055085	K08202	Cnidaria	adi_v1.0.1.prot
comp132668_c0_seq3	1468				#N/A	Cnidaria	adi_v1.0.1.prot
comp160091_c0_seq2	1036	Q15678	Tyrosine-protein_phosphatase_non-receptor_type_14_(PTPN14)	GO:0001946 GO:0003712 GO:0004721 GO:0004725 GO:0005515 GO:0005634 GO:0005737 GO:0005856 GO:0006470 GO:0008285 GO:0016311 GO:0016787 GO:0016791 GO:0030971 GO:0035335 GO:0046825	#N/A	Cnidaria	adi_v1.0.1.prot
comp148899_c0_seq1	1244				0	Bilateria	adi_v1.0.1.prot
comp167115_c0_seq1	655				0		adi_v1.0.1.prot
comp120817_c0_seq2	459	P70490	Lactadherin_(Mfge8)	GO:0001525 GO:0005576 GO:0007155 GO:0007338 GO:0008284 GO:0016020 GO:0043627	#N/A	Cnidaria	adi_v1.0.1.prot
comp128063_c0_seq1	1548	Q96GX5	Serine/threonine-protein_kinase_greatwall_(MASTL)	GO:0000086 GO:0000166 GO:0004672 GO:0004674 GO:0005524 GO:0005634 GO:0005737 GO:0005813 GO:0005815 GO:0005856 GO:0006468 GO:0006974 GO:0007049 GO:0007067 GO:0016301 GO:0016310 GO:0016740 GO:0016772 GO:0032154 GO:0034048 GO:0051301 GO:0051721 GO:0051726	K16309	Cnidaria	adi_v1.0.1.prot
comp111133_c0_seq1	1307	P34410	TWiK_family_of_potassium_channels_protein_7_(twk-7)	GO:0005216 GO:0005267 GO:0006810 GO:0006811 GO:0006813 GO:0016020 GO:0016021 GO:0071805	K05323	Cnidaria	adi_v1.0.1.prot
comp147912_c0_seq2	2072	Q76KP1	N-acetyl-beta-glucosaminyl-glycoprotein_4-beta-N-acetylgalactosaminyltransferase_1_(B4GALNT4)	GO:0005794 GO:0008376 GO:0016020 GO:0016021 GO:0016740 GO:0016758 GO:0032580 GO:0033842	K09657		adi_v1.0.1.prot
comp115585_c0_seq1	2434	Q8CAI1	Coiled-coil_domain-containing_protein_142_(Ccdc142)	GO:0003674 GO:0005575 GO:0008150	0	Cnidaria	adi_v1.0.1.prot
comp106625_c0_seq1	1144				0	Cnidaria	adi_v1.0.1.prot
comp138535_c0_seq6	562	Q91W67	Ubiquitin-like_protein_7_(Ubl7)	GO:0003674 GO:0005575 GO:0008150	#N/A	Cnidaria	adi_v1.0.1.prot
comp136068_c0_seq1	432	Q91W98	Solute_carrier_family_15_member_4_(Slc15a4)	GO:0005215 GO:0005290 GO:0006810 GO:0006857 GO:0015031 GO:0015293 GO:0015817 GO:0015833 GO:0016020 GO:0016021	K14638	Cnidaria	adi_v1.0.1.prot
comp112427_c0_seq1	614				0		adi_v1.0.1.prot
comp116512_c0_seq1	417				0		adi_v1.0.1.prot
comp111867_c0_seq4	782	G6CJS9	Endonuclease-reverse_transcriptase_	GO:0003723 GO:0003964 GO:0004519 GO:0006278	#N/A		adi_v1.0.1.prot
comp134399_c0_seq1	690				0		adi_v1.0.1.prot
comp125366_c0_seq2	2328	Q0PMG2	MAM_domain-containing_glycosylphosphatidylinositol_anchor_protein_1_(Mdga1)	GO:0001764 GO:0003674 GO:0005886 GO:0007275 GO:0007399 GO:0016020 GO:0030154 GO:0031225 GO:0046658	#N/A	Cnidaria	adi_v1.0.1.prot
comp129490_c0_seq1	1833				#N/A	Cnidaria	adi_v1.0.1.prot
comp156554_c0_seq2	919	H3JQE0	Ribosomal_protein_L15_	GO:0003676 GO:0003735 GO:0004190 GO:0005622 GO:0005840 GO:0006412 GO:0006508 GO:0008270 GO:0030529	#N/A	Bilateria	adi_v1.0.1.prot
comp109487_c0_seq1	1485	Q69Z28	A_disintegrin_and_metalloproteinase_with_thrombospondin_motifs_16_(Adamts16)	GO:0004222 GO:0005575 GO:0005576 GO:0005578 GO:0006508 GO:0008233 GO:0008237 GO:0008270 GO:0016787 GO:0031012 GO:0046872	K08632	Cnidaria	adi_v1.0.1.prot
comp134141_c0_seq2	1556	Q76IK7	Pol-like_protein_	GO:0003723 GO:0003964 GO:0006278	#N/A	Bilateria	adi_v1.0.1.prot
comp149948_c0_seq1	788	D3PY20	NAD-dependent_epimerase/dehydratase_	GO:0000166 GO:0003824 GO:0044237 GO:0050662	0	Cnidaria	adi_v1.0.1.prot
comp120705_c0_seq1	570	Q80Y44	Probable_ATP-dependent_RNA_helicase_DDX10_(Ddx10)	GO:0000166 GO:0003676 GO:0003723 GO:0004386 GO:0005524 GO:0005575 GO:0008026 GO:0008150 GO:0016787	K14776	Cnidaria	adi_v1.0.1.prot
comp138335_c0_seq1	1937	A1L0Y2	Neuralized-like_protein_4_(neurl4)	GO:0005737 GO:0005814 GO:0005856	K16777	Cnidaria	adi_v1.0.1.prot
comp108927_c0_seq2	1205	P86289	Collagen_alpha-1(I)_chain_(Fragments)_(COL1A1)	GO:0005576 GO:0005578 GO:0005581	#N/A	Bradyrhizobiaceae	adi_v1.0.1.prot
comp118680_c0_seq1	761				0	Cnidaria	adi_v1.0.1.prot
comp110672_c0_seq4	556	Q8R081	Heterogeneous_nuclear_ribonucleoprotein_L_(Hnrnpl)	GO:0000166 GO:0003676 GO:0003723 GO:0005634 GO:0005654 GO:0005737 GO:0006397 GO:0030529 GO:0044212 GO:0045120	#N/A	Cnidaria	adi_v1.0.1.prot
comp142167_c0_seq1	631				0		adi_v1.0.1.prot
comp163166_c0_seq1	307	Q96QE2	Proton_myo-inositol_cotransporter_(SLC2A13)	GO:0005215 GO:0005886 GO:0006810 GO:0016020 GO:0016021 GO:0022857 GO:0022891 GO:0055085	#N/A	Cnidaria	adi_v1.0.1.prot
comp122065_c0_seq1	1121	L8GI81	Transposon_Ty3-G_Gag-Pol_polyprotein-like_family_protein,_putative_		0	Cnidaria	adi_v1.0.1.prot
comp132933_c0_seq1	293	Q9DG02	Calcium/calmodulin-dependent_protein_kinase_type_II_delta_chain_(camk2d)	GO:0000166 GO:0004672 GO:0004674 GO:0004683 GO:0005516 GO:0005524 GO:0006468 GO:0016301 GO:0016310 GO:0016740 GO:0016772	#N/A	Protostomia	adi_v1.0.1.prot
comp105083_c0_seq1	498	Q3UWM4	Lysine-specific_demethylase_7_(Jhdm1d)	GO:0005506 GO:0005634 GO:0005730 GO:0006351 GO:0006355 GO:0007399 GO:0008270 GO:0016491 GO:0016568 GO:0016702 GO:0016706 GO:0030901 GO:0032454 GO:0033169 GO:0035064 GO:0035574 GO:0035575 GO:0045893 GO:0046872 GO:0051864 GO:0055114 GO:0070544 GO:0071557 GO:0071558	K11445	Cnidaria	adi_v1.0.1.prot
comp165186_c0_seq1	429				0	Chordata	adi_v1.0.1.prot
comp144907_c0_seq2	830	Q9EPE9	Probable_cation-transporting_ATPase_13A1_(Atp13a1)	GO:0000166 GO:0003674 GO:0005524 GO:0005575 GO:0006200 GO:0006812 GO:0015662 GO:0016020 GO:0016021 GO:0016787 GO:0016820 GO:0016887 GO:0046872	K14950	Cnidaria	adi_v1.0.1.prot
comp172102_c0_seq1	236	L8HBQ8	Reverse_transcriptase_		#N/A		adi_v1.0.1.prot
comp163238_c0_seq1	332	Q76KP1	N-acetyl-beta-glucosaminyl-glycoprotein_4-beta-N-acetylgalactosaminyltransferase_1_(B4GALNT4)	GO:0005794 GO:0008376 GO:0016020 GO:0016021 GO:0016740 GO:0016758 GO:0032580 GO:0033842	#N/A	Craniata	adi_v1.0.1.prot
comp147857_c0_seq1	596	Q4V8V2	Nucleoside_diphosphate-linked_moiety_X_motif_17_(nudt17)	GO:0005575 GO:0016787 GO:0046872	0	Cnidaria	adi_v1.0.1.prot
comp104417_c0_seq1	401	Q8JGT4	Netrin_receptor_UNC5B_(unc5b)	GO:0007165 GO:0007275 GO:0016020 GO:0016021	K17341	Cnidaria	adi_v1.0.1.prot
comp158467_c0_seq1	394				#N/A	Cnidaria	adi_v1.0.1.prot
comp162263_c0_seq1	602				0		adi_v1.0.1.prot
comp127044_c0_seq1	323	Q80T32	Probable_G-protein_coupled_receptor_133_(Gpr133)	GO:0004888 GO:0004930 GO:0005886 GO:0007166 GO:0007186 GO:0007218 GO:0016020 GO:0016021	#N/A	Cnidaria	adi_v1.0.1.prot
comp129270_c0_seq4	805	Q9YHY6	Condensin_complex_subunit_1_(ncapd2)	GO:0005634 GO:0005694 GO:0005737 GO:0007049 GO:0007067 GO:0007076 GO:0030261 GO:0051301	#N/A	Cnidaria	adi_v1.0.1.prot
comp171032_c0_seq2	904	Q0PMG2	MAM_domain-containing_glycosylphosphatidylinositol_anchor_protein_1_(Mdga1)	GO:0001764 GO:0003674 GO:0005886 GO:0007275 GO:0007399 GO:0016020 GO:0030154 GO:0031225 GO:0046658	#N/A	Cnidaria	adi_v1.0.1.prot
comp151512_c0_seq1	996	Q6ZS30	Neurobeachin-like_protein_1_(NBEAL1)	Q7TMN9	0	Cnidaria	adi_v1.0.1.prot
comp171540_c0_seq1	572	E6ZFG0	G2/M_phase-specific_E3_ubiquitin-protein_ligase_	GO:0004842 GO:0005622 GO:0006464 GO:0016567 GO:0016874	0	Bilateria	adi_v1.0.1.prot
comp124143_c0_seq1	832				0		adi_v1.0.1.prot
comp107987_c0_seq1	428				0		adi_v1.0.1.prot
comp151502_c0_seq1	994	B4L0G9	Kelch-like_protein_diablo_(dbo)	GO:0003674 GO:0003779 GO:0005575 GO:0016049 GO:0016567 GO:0050807	K10457	Cnidaria	adi_v1.0.1.prot
comp126242_c0_seq1	1488	Q80TY5	Vacuolar_protein_sorting-associated_protein_13B_(Vps13b)	GO:0003674 GO:0005575 GO:0006810 GO:0008104 GO:0008150 GO:0015031	0	Vertebrata	adi_v1.0.1.prot
comp141073_c0_seq1	1552	Q2PZL6	Protocadherin_Fat_4_(Fat4)	GO:0005509 GO:0005886 GO:0007155 GO:0007156 GO:0016020 GO:0016021	K16669	Cnidaria	adi_v1.0.1.prot
comp163114_c0_seq1	1157	Q4JSW2	D-inositol_3-phosphate_glycosyltransferase_(mshA)	GO:0008375 GO:0009058 GO:0010125 GO:0016740 GO:0016757 GO:0046872	0	Actinomycetales	adi_v1.0.1.prot
comp162597_c0_seq1	568				0		adi_v1.0.1.prot
comp164505_c0_seq1	842	Q8TC07	TBC1_domain_family_member_15_(TBC1D15)	GO:0005096 GO:0005097 GO:0005515 GO:0005576 GO:0005622 GO:0005737 GO:0005739 GO:0032313 GO:0032851	0	Cnidaria	adi_v1.0.1.prot
comp149581_c0_seq5	317	Q8CDN9	Leucine-rich_repeat-containing_protein_9_(Lrrc9)	GO:0003674 GO:0005575 GO:0008150	#N/A	Cnidaria	adi_v1.0.1.prot
comp164479_c0_seq1	467				#N/A	Bilateria	adi_v1.0.1.prot
comp146244_c0_seq1	637	Q2PS26	Ubiquitin-like-specific_protease_1D_(ULP1D)	GO:0005634 GO:0006508 GO:0007155 GO:0008233 GO:0008234 GO:0009651 GO:0010090 GO:0010228 GO:0010413 GO:0016607 GO:0016787 GO:0016926 GO:0016929 GO:0045010 GO:0045492 GO:0048765 GO:0050665 GO:0071555	K08596	Bilateria	adi_v1.0.1.prot
comp166406_c0_seq1	311	O95847	Mitochondrial_uncoupling_protein_4_(SLC25A27)	GO:0005739 GO:0005743 GO:0006091 GO:0006810 GO:0016020 GO:0016021	#N/A	Cnidaria	adi_v1.0.1.prot
comp116851_c0_seq1	3027	A8K8P3	Protein_SFI1_homolog_(SFI1)	GO:0000086 GO:0000278 GO:0005515 GO:0005737 GO:0005814 GO:0005829 GO:0005856 GO:0010923 GO:0019902	K16489	Cnidaria	adi_v1.0.1.prot
comp170995_c0_seq1	423				0	Chordata	adi_v1.0.1.prot
comp104849_c0_seq1	974	Q23979	Myosin-IB_(Myo61F)	GO:0000166 GO:0003774 GO:0003779 GO:0005516 GO:0005524 GO:0005737 GO:0005903 GO:0005938 GO:0007368 GO:0007498 GO:0016459 GO:0032528 GO:0042623 GO:0042742 GO:0048803	K10356	Bilateria	adi_v1.0.1.prot
comp117863_c0_seq1	542	Q68DA7	Formin-1_(FMN1)	GO:0003677 GO:0003779 GO:0005634 GO:0005737 GO:0005886 GO:0005912 GO:0010467 GO:0015629 GO:0016020 GO:0016043 GO:0017124 GO:0030036 GO:0030054 GO:0030838 GO:0035136 GO:0035137 GO:0048705 GO:0051127	0	Salpingoeca	adi_v1.0.1.prot
comp108918_c0_seq6	806	Q5VXM1	CUB_domain-containing_protein_2_(CDCP2)	GO:0005576	#N/A	Cnidaria	adi_v1.0.1.prot
comp157544_c0_seq1	276				#N/A		adi_v1.0.1.prot
comp100639_c0_seq1	488				0		adi_v1.0.1.prot
comp170817_c0_seq1	363	E5RYB0	Zinc_knuckle_protein_	GO:0003676 GO:0008270 GO:0046872	#N/A	Ecdysozoa	adi_v1.0.1.prot
comp148269_c0_seq1	621	Q923L3	CUB_and_sushi_domain-containing_protein_1_(Csmd1)	GO:0003674 GO:0005575 GO:0008150 GO:0016020 GO:0016021	K17495		adi_v1.0.1.prot
comp103677_c0_seq1	224				#N/A	Cnidaria	adi_v1.0.1.prot
comp126175_c0_seq4	215				#N/A		adi_v1.0.1.prot
comp149090_c0_seq1	518				0		adi_v1.0.1.prot
comp106069_c0_seq1	2889	P46531	Neurogenic_locus_notch_homolog_protein_1_(NOTCH1)	GO:0000122 GO:0000139 GO:0001047 GO:0001190 GO:0001669 GO:0001837 GO:0001947 GO:0002052 GO:0002193 GO:0003157 GO:0003160 GO:0003169 GO:0003180 GO:0003181 GO:0003184 GO:0003192 GO:0003198 GO:0003203 GO:0003207 GO:0003208 GO:0003209 GO:0003213 GO:0003214 GO:0003222 GO:0003241 GO:0003256 GO:0003264 GO:0003273 GO:0003344 GO:0003700 GO:0004857 GO:0004872 GO:0005509 GO:0005515 GO:0005576 GO:0005634 GO:…	K02599		adi_v1.0.1.prot
comp146015_c0_seq1	278	K1PWG3	Cohesin_subunit_SA-1_		#N/A	Cnidaria	adi_v1.0.1.prot
comp157733_c0_seq1	442				0		adi_v1.0.1.prot
comp170810_c0_seq1	743	A8NV82	Integrase_core_domain_containing_protein_	GO:0003676 GO:0015074	#N/A	Bilateria	adi_v1.0.1.prot
comp130439_c0_seq1	591	Q4JS97	BEL12_AG_transposon_polyprotein_	GO:0003676 GO:0003723 GO:0003964 GO:0004190 GO:0006278 GO:0006508 GO:0008270 GO:0015074	0	Bilateria	adi_v1.0.1.prot
comp125020_c0_seq1	287				#N/A		adi_v1.0.1.prot
comp161283_c0_seq1	599	Q9WV18	Gamma-aminobutyric_acid_type_B_receptor_subunit_1_(Gabbr1)	GO:0001649 GO:0004871 GO:0004930 GO:0004965 GO:0005515 GO:0005737 GO:0005789 GO:0005886 GO:0007165 GO:0007186 GO:0007194 GO:0007214 GO:0008021 GO:0008134 GO:0008285 GO:0014048 GO:0014053 GO:0016020 GO:0016021 GO:0030054 GO:0030673 GO:0030817 GO:0031966 GO:0032811 GO:0033602 GO:0035094 GO:0038037 GO:0042734 GO:0043025 GO:0043197 GO:0043198 GO:0045121 GO:0045202 GO:0045211 GO:0045471 GO:0050805 GO:…	K04615	Cnidaria	adi_v1.0.1.prot
comp102935_c0_seq1	588	Q2EGB9	Achaete-scute_homolog_2_(ASCL2)	GO:0000122 GO:0001666 GO:0001701 GO:0003677 GO:0005634 GO:0005737 GO:0006351 GO:0006357 GO:0007275 GO:0007399 GO:0030154 GO:0035019 GO:0043565 GO:0046983 GO:0060708 GO:0060712 GO:0070888	K09067	Cnidaria	adi_v1.0.1.prot
comp156760_c0_seq1	2452	O75095	Multiple_epidermal_growth_factor-like_domains_protein_6_(MEGF6)	GO:0005509 GO:0005515 GO:0005575 GO:0005576 GO:0008150	0	Bilateria	adi_v1.0.1.prot
comp150005_c0_seq1	1010	Q7L1W4	Leucine-rich_repeat-containing_protein_8D_(LRRC8D)	GO:0016020 GO:0016021	0	Cnidaria	adi_v1.0.1.prot
comp99848_c0_seq1	1066				#N/A	Cnidaria	adi_v1.0.1.prot
comp102646_c0_seq1	204	Q9CR50	RING_finger_and_CHY_zinc_finger_domain-containing_protein_1_(Rchy1)	GO:0000151 GO:0002039 GO:0004842 GO:0005102 GO:0005634 GO:0005737 GO:0008270 GO:0016567 GO:0016607 GO:0016874 GO:0031398 GO:0032436 GO:0042787 GO:0042803 GO:0046872 GO:0051865	#N/A	Cnidaria	adi_v1.0.1.prot
comp161666_c0_seq1	478	Q9ULJ7	Ankyrin_repeat_domain-containing_protein_50_(ANKRD50)	M7BGP3	0	Euteleostomi	adi_v1.0.1.prot
comp154157_c0_seq5	768				#N/A	Cnidaria	adi_v1.0.1.prot
comp133159_c0_seq1	337	Q501I9	Disrupted_in_renal_carcinoma_protein_2_homolog_(dirc2)	GO:0005764 GO:0005765 GO:0006810 GO:0016020 GO:0016021 GO:0055085	#N/A	Cnidaria	adi_v1.0.1.prot
comp129829_c0_seq1	1358	B4MND2	GK17071_		0		adi_v1.0.1.prot
comp113453_c0_seq1	728	Q3T0G1	THAP_domain-containing_protein_1_(THAP1)	GO:0001935 GO:0003676 GO:0003677 GO:0005634 GO:0005654 GO:0006351 GO:0006355 GO:0007049 GO:0007346 GO:0008270 GO:0016605 GO:0043565 GO:0046872	0	Protostomia	adi_v1.0.1.prot
comp139632_c0_seq1	498	Q5RAC0	Ectonucleotide_pyrophosphatase/phosphodiesterase_family_member_4_(ENPP4)	GO:0003824 GO:0008152 GO:0016020 GO:0016021 GO:0016787	K18424	Bilateria	adi_v1.0.1.prot
comp133659_c0_seq1	1405				0	Bilateria	adi_v1.0.1.prot
comp146542_c0_seq1	1610				#N/A		adi_v1.0.1.prot
comp152645_c0_seq1	920	Q99973	Telomerase_protein_component_1_(TEP1)	GO:0000166 GO:0000722 GO:0000781 GO:0003720 GO:0003723 GO:0005524 GO:0005634 GO:0005694 GO:0005697 GO:0005737 GO:0016363 GO:0030529	K11127	Cnidaria	adi_v1.0.1.prot
comp104138_c0_seq1	823	O08841	Sulfhydryl_oxidase_1_(QSOX1)	GO:0005576 GO:0005615 GO:0006467 GO:0016491 GO:0016971 GO:0016972 GO:0030173 GO:0045454 GO:0055114	K10758	Cnidaria	adi_v1.0.1.prot
comp139977_c0_seq1	972				0		adi_v1.0.1.prot
comp146354_c0_seq1	686	Q11011	Puromycin-sensitive_aminopeptidase_(Npepps)	GO:0004177 GO:0005634 GO:0005737 GO:0005829 GO:0006508 GO:0008233 GO:0008237 GO:0008270 GO:0016787 GO:0046872	K08776	Bilateria	adi_v1.0.1.prot
comp141780_c0_seq1	1365				0	Cnidaria	adi_v1.0.1.prot
comp139242_c0_seq1	863	Q864F6	Melanocyte-stimulating_hormone_receptor_(MC1R)	GO:0004871 GO:0004930 GO:0004977 GO:0004980 GO:0005886 GO:0007165 GO:0007186 GO:0016020 GO:0016021	K04150	Cnidaria	adi_v1.0.1.prot
comp171646_c0_seq1	1103	Q14147	Probable_ATP-dependent_RNA_helicase_DHX34_(DHX34)	GO:0000166 GO:0003676 GO:0003723 GO:0004386 GO:0005524 GO:0005622 GO:0008026 GO:0008270 GO:0016787	0	Bilateria	adi_v1.0.1.prot
comp115173_c0_seq1	779	Q3SWY2	Integrin-linked_protein_kinase_(ILK)	GO:0000166 GO:0004672 GO:0004674 GO:0005524 GO:0005737 GO:0006468 GO:0009966 GO:0016301 GO:0016310 GO:0016740 GO:0016772	K06272		adi_v1.0.1.prot
comp117312_c0_seq1	1234	A6NE52	WD_repeat-containing_protein_KIAA1875_(KIAA1875)	L5KK51	0	Bilateria	adi_v1.0.1.prot
comp104305_c0_seq1	1936	Q8N6M6	Aminopeptidase_O_(AOPEP)	GO:0004177 GO:0005737 GO:0006508 GO:0008233 GO:0008237 GO:0008270 GO:0016787 GO:0019370 GO:0046872	K09606	Cnidaria	adi_v1.0.1.prot
comp104251_c0_seq1	501				0		adi_v1.0.1.prot
comp161118_c0_seq1	654	O60287	Nucleolar_pre-ribosomal-associated_protein_1_(URB1)	GO:0003674 GO:0005634 GO:0005730 GO:0008150	K14861	Teleostomi	adi_v1.0.1.prot
comp162942_c0_seq2	1172	Q8L753	Reverse_transcriptase_	GO:0003723 GO:0003964 GO:0006278	#N/A	Cnidaria	adi_v1.0.1.prot
comp107070_c0_seq1	793	Q03924	Zinc_finger_protein_117_(ZNF117)	GO:0003676 GO:0003677 GO:0003700 GO:0005622 GO:0005634 GO:0006351 GO:0006355 GO:0008270 GO:0046872	0	Vertebrata	adi_v1.0.1.prot
comp157582_c0_seq1	936				#N/A	Cnidaria	adi_v1.0.1.prot
comp173005_c0_seq1	384	P02707	Hepatic_lectin_	GO:0006897 GO:0016020 GO:0016021 GO:0030246	#N/A	Neopterygii	adi_v1.0.1.prot
comp137327_c0_seq1	964				0		adi_v1.0.1.prot
comp157926_c0_seq1	298				#N/A	Cnidaria	adi_v1.0.1.prot
comp139609_c0_seq1	702	Q6PDJ1	VWFA_and_cache_domain-containing_protein_1_(Cachd1)	GO:0003674 GO:0005575 GO:0006810 GO:0006811 GO:0006816 GO:0008150 GO:0016020 GO:0016021	0	Cnidaria	adi_v1.0.1.prot
comp148234_c0_seq1	1516	Q5SWK7	RING_finger_protein_145_(Rnf145)	GO:0003674 GO:0005575 GO:0008150 GO:0008270 GO:0016020 GO:0016021 GO:0046872	#N/A	Cnidaria	adi_v1.0.1.prot
comp147773_c0_seq1	680	I4FVX5	Similar_to_tr|Q3M6C5|Q3M6C5_ANAVT_ATP-grasp_enzyme-like_	GO:0005524 GO:0008171	0	Cnidaria	adi_v1.0.1.prot
comp125799_c0_seq1	245				#N/A		adi_v1.0.1.prot
comp169541_c0_seq1	1886	Q8QGX4	DNA-dependent_protein_kinase_catalytic_subunit_(PRKDC)	GO:0000166 GO:0000724 GO:0003677 GO:0004674 GO:0004677 GO:0005524 GO:0005634 GO:0005654 GO:0005730 GO:0006281 GO:0006302 GO:0006303 GO:0006974 GO:0016301 GO:0016310 GO:0016740 GO:0016772 GO:0016773 GO:0070419	K06642	Cnidaria	adi_v1.0.1.prot
comp123000_c0_seq1	1235	P06601	Segmentation_protein_paired_(prd)	GO:0000977 GO:0003677 GO:0003700 GO:0003705 GO:0005634 GO:0006351 GO:0006355 GO:0006366 GO:0007275 GO:0007366 GO:0043565 GO:0045944	K09381	Cnidaria	adi_v1.0.1.prot
comp137892_c0_seq2	937	A7SNN9	UPF0553_protein_v1g230591_(v1g230591)	A7SNN9	0	Cnidaria	adi_v1.0.1.prot
comp167538_c0_seq1	870	I6MZ87	Lefftyrin_(Fragment)_	GO:0000272 GO:0004721 GO:0004725 GO:0005509 GO:0005886 GO:0006470 GO:0007155 GO:0007156 GO:0016020 GO:0016021 GO:0016311 GO:0016787 GO:0016791 GO:0030246 GO:0035335	#N/A	Salpingoeca	adi_v1.0.1.prot
comp127024_c0_seq1	1037	Q9P215	Pogo_transposable_element_with_KRAB_domain_(POGK)	GO:0003676 GO:0003677 GO:0005622 GO:0005634 GO:0006355 GO:0007275	0	Bilateria	adi_v1.0.1.prot
comp118765_c0_seq6	383	Q4UMH6	Putative_ankyrin_repeat_protein_RF_0381_(RF_0381)	GO:0015969	#N/A		adi_v1.0.1.prot
comp138374_c0_seq2	2085	P11505	Plasma_membrane_calcium-transporting_ATPase_1_(Atp2b1)	GO:0000166 GO:0003407 GO:0003824 GO:0005388 GO:0005516 GO:0005524 GO:0005886 GO:0006754 GO:0006810 GO:0006811 GO:0006812 GO:0006816 GO:0007420 GO:0007568 GO:0008152 GO:0009409 GO:0015662 GO:0016020 GO:0016021 GO:0016324 GO:0016787 GO:0016820 GO:0030165 GO:0045121 GO:0045177 GO:0046872 GO:0048662 GO:0070588 GO:0071305 GO:0071386	#N/A	Cnidaria	adi_v1.0.1.prot
comp150973_c0_seq1	530				0		adi_v1.0.1.prot
comp164479_c0_seq7	286				#N/A	Bilateria	adi_v1.0.1.prot
comp160973_c0_seq1	393	Q93971	Transient_receptor_potential_channel_(gon-2)	GO:0000003 GO:0000278 GO:0005216 GO:0005886 GO:0006810 GO:0006811 GO:0006812 GO:0007067 GO:0008324 GO:0008406 GO:0016020 GO:0016021 GO:0030421 GO:0040035 GO:0055085	#N/A		adi_v1.0.1.prot
comp106658_c0_seq2	2697	Q5BKL1	UPF0415_protein_C7orf25_homolog_(TGas015c11.1)	Q5BKL1	#N/A	Bilateria	adi_v1.0.1.prot
comp143126_c0_seq2	659	Q8I7P9	Retrovirus-related_Pol_polyprotein_from_transposon_opus_(pol)	GO:0003676 GO:0003723 GO:0003964 GO:0004518 GO:0004519 GO:0005634 GO:0006278 GO:0006313 GO:0006508 GO:0008233 GO:0015074 GO:0016740 GO:0016779 GO:0016787 GO:0090305	#N/A	Bilateria	adi_v1.0.1.prot
comp139353_c0_seq1	664				0		adi_v1.0.1.prot
comp116854_c0_seq1	892	T2MG36	Myosin-10_		0		adi_v1.0.1.prot
comp132267_c0_seq1	764				0		adi_v1.0.1.prot
comp126493_c0_seq1	921				0		adi_v1.0.1.prot
comp105894_c0_seq1	1731	P32674	Formate_acetyltransferase_2_(pflD)	GO:0003824 GO:0005737 GO:0008152 GO:0008861 GO:0016740 GO:0016746	K00656	Bilateria	adi_v1.0.1.prot
comp143838_c0_seq1	787	V5GHG2	Transposon_Ty3-I_Gag-Pol_polyprotein_		0	Bilateria	adi_v1.0.1.prot
comp147775_c0_seq3	296	Q3M6C5	ATP-grasp_enzyme-like_protein_	GO:0005524 GO:0008171	#N/A	Cnidaria	adi_v1.0.1.prot
comp148483_c0_seq1	709				0		adi_v1.0.1.prot
comp141707_c0_seq1	537	Q9UKJ3	G_patch_domain-containing_protein_8_(GPATCH8)	GO:0003674 GO:0003676 GO:0005515 GO:0005575 GO:0005622 GO:0008150 GO:0008270 GO:0046872	0	Vertebrata	adi_v1.0.1.prot
comp138590_c0_seq1	1725	K9VMK9	Tetratricopeptide_TPR_2_repeat-containing_protein_		0	Cnidaria	adi_v1.0.1.prot
comp123174_c0_seq1	650	Q92113	Steroid_17-alpha-hydroxylase/17,20_lyase_(CYP17A1)	GO:0004497 GO:0004508 GO:0005506 GO:0006694 GO:0009055 GO:0016020 GO:0016491 GO:0016705 GO:0020037 GO:0046872 GO:0055114	K07418	Cnidaria	adi_v1.0.1.prot
comp121484_c0_seq1	920	O60094	DNA_polymerase_V_(pol5)	GO:0000166 GO:0000182 GO:0003676 GO:0003677 GO:0003887 GO:0005515 GO:0005634 GO:0005730 GO:0005829 GO:0006139 GO:0006351 GO:0009303 GO:0016740 GO:0016779 GO:0042790	0	Cnidaria	adi_v1.0.1.prot
comp154212_c0_seq1	336	Q8R151	NFX1-type_zinc_finger-containing_protein_1_(Znfx1)	GO:0003674 GO:0005575 GO:0008150 GO:0046872	#N/A	Chordata	adi_v1.0.1.prot
comp123195_c0_seq1	603	P21783	Neurogenic_locus_notch_protein_homolog_(notch1)	GO:0004872 GO:0005509 GO:0005654 GO:0006355 GO:0007219 GO:0007275 GO:0007399 GO:0016020 GO:0016021 GO:0030154 GO:0050793	K02599	Cnidaria	adi_v1.0.1.prot
comp144576_c0_seq1	1011				0		adi_v1.0.1.prot
comp162605_c0_seq2	753	Q9W6F8	Wnt_inhibitory_factor_1_(wif1)	GO:0005576 GO:0007275 GO:0016055	#N/A		adi_v1.0.1.prot
comp149299_c0_seq1	839	Q9QYP1	Low-density_lipoprotein_receptor-related_protein_4_(Lrp4)	GO:0001822 GO:0001932 GO:0001942 GO:0005509 GO:0005886 GO:0006897 GO:0007275 GO:0008104 GO:0009953 GO:0009954 GO:0016020 GO:0016021 GO:0016055 GO:0030154 GO:0030178 GO:0030279 GO:0030326 GO:0030971 GO:0042475 GO:0042733 GO:0042803 GO:0043113 GO:0048856 GO:0051124 GO:0090090	K03068	Bilateria	adi_v1.0.1.prot
comp147116_c0_seq1	425				0	Cnidaria	adi_v1.0.1.prot
comp102847_c0_seq2	1106	Q9SAR5	Ankyrin_repeat_domain-containing_protein_2_(AKR2)	M1FW49	#N/A	Anaplasmataceae	adi_v1.0.1.prot
comp104495_c0_seq1	1339	Q4WDD7	E3_ubiquitin-protein_ligase_bre1_(bre1)	GO:0005634 GO:0008270 GO:0016567 GO:0016568 GO:0016874 GO:0046872	0	Cnidaria	adi_v1.0.1.prot
comp131155_c0_seq4	291				#N/A	Cnidaria	adi_v1.0.1.prot
comp145791_c0_seq1	354	Q3UQ28	Peroxidasin_homolog_(Pxdn)	GO:0004601 GO:0005201 GO:0005576 GO:0005578 GO:0005615 GO:0005783 GO:0006979 GO:0016491 GO:0020037 GO:0030198 GO:0031012 GO:0042744 GO:0046872 GO:0055114	#N/A	Cnidaria	adi_v1.0.1.prot
comp99542_c0_seq5	233				#N/A		adi_v1.0.1.prot
comp113625_c0_seq1	888	Q3SZH6	Probable_tubulin_polyglutamylase_TTLL9_(TTLL9)	GO:0004835 GO:0005524 GO:0005737 GO:0005856 GO:0005874 GO:0005929 GO:0005932 GO:0006464 GO:0016874 GO:0042995	K16603	Bilateria	adi_v1.0.1.prot
comp100315_c0_seq1	1574	A4IHF8	Protein_DPCD_(dpcd)	C1C4W6	0	Cnidaria	adi_v1.0.1.prot
comp153732_c0_seq2	274				#N/A		adi_v1.0.1.prot
comp132255_c0_seq1	735	Q9Z280	Phospholipase_D1_(Pld1)	GO:0000139 GO:0003824 GO:0004630 GO:0005543 GO:0005737 GO:0005768 GO:0005783 GO:0005789 GO:0005794 GO:0006629 GO:0007154 GO:0008152 GO:0016020 GO:0016042 GO:0016787 GO:0031902 GO:0035091 GO:0048471 GO:0070290	K01115	Cnidaria	adi_v1.0.1.prot
comp123050_c0_seq2	560				#N/A		adi_v1.0.1.prot
comp135359_c0_seq1	1032	P15043	ATP-dependent_DNA_helicase_recQ_(recQ)	GO:0000166 GO:0003676 GO:0003677 GO:0003824 GO:0004003 GO:0004386 GO:0005515 GO:0005524 GO:0005622 GO:0005737 GO:0006200 GO:0006260 GO:0006281 GO:0006310 GO:0006974 GO:0008026 GO:0008094 GO:0008270 GO:0009432 GO:0016787 GO:0016887 GO:0017116 GO:0017117 GO:0030894 GO:0043140 GO:0043590 GO:0044237 GO:0046914	K03654	Bilateria	adi_v1.0.1.prot
comp160034_c0_seq3	252	P10079	Fibropellin-1_(EGF1)	GO:0005509 GO:0005576 GO:0005578 GO:0005615 GO:0016023 GO:0031410 GO:0032579 GO:0033166	#N/A	Bilateria	adi_v1.0.1.prot
comp169111_c0_seq1	596	Q9P2G9	Kelch-like_protein_8_(KLHL8)	G5BSV5	K10446	Cnidaria	adi_v1.0.1.prot
comp103181_c0_seq3	1796	Q9XZ08	Exostosin-3_(botv)	GO:0000139 GO:0001888 GO:0005783 GO:0005789 GO:0005794 GO:0006024 GO:0006044 GO:0007224 GO:0007275 GO:0008101 GO:0008375 GO:0015012 GO:0015014 GO:0016020 GO:0016021 GO:0016055 GO:0016740 GO:0016757 GO:0016758 GO:0030210 GO:0031227	#N/A	Cnidaria	adi_v1.0.1.prot
comp132388_c0_seq1	2320	E1B932	Kelch-like_protein_12_(KLHL12)	GO:0006513 GO:0006810 GO:0006888 GO:0016055 GO:0016192 GO:0016567 GO:0030134 GO:0031410 GO:0031463 GO:0048208	K10456	Bilateria	adi_v1.0.1.prot
comp150269_c0_seq1	1645	Q8NAG6	Ankyrin_repeat_and_LEM_domain-containing_protein_1_(ANKLE1)	GO:0005635	0	Bilateria	adi_v1.0.1.prot
comp159906_c0_seq1	499	Q9UI26	Importin-11_(IPO11)	GO:0005634 GO:0005643 GO:0005737 GO:0006610 GO:0006810 GO:0006886 GO:0008565 GO:0015031	0	Cnidaria	adi_v1.0.1.prot
comp116269_c0_seq1	446	O96899	Plasminogen_activator_sPA_	GO:0003824 GO:0004252 GO:0006508 GO:0008233 GO:0008236 GO:0016787	0	Cnidaria	adi_v1.0.1.prot
comp118493_c0_seq1	304	P49815	Tuberin_(TSC2)	GO:0001666 GO:0001843 GO:0005096 GO:0005515 GO:0005622 GO:0005634 GO:0005737 GO:0005794 GO:0005829 GO:0005901 GO:0006469 GO:0006606 GO:0006897 GO:0006953 GO:0007050 GO:0007165 GO:0007173 GO:0007507 GO:0008104 GO:0008285 GO:0008286 GO:0008543 GO:0014065 GO:0014067 GO:0016020 GO:0016192 GO:0019902 GO:0030030 GO:0030100 GO:0030178 GO:0030425 GO:0030426 GO:0032007 GO:0033596 GO:0042803 GO:0043005 GO:…	#N/A	Bilateria	adi_v1.0.1.prot
comp165468_c0_seq1	770				0		adi_v1.0.1.prot
comp123106_c0_seq1	686				0		adi_v1.0.1.prot
comp153313_c0_seq1	326	T2MB60	Polycystic_kidney_disease_protein_1-like_2_(Fragment)_		#N/A	Cnidaria	adi_v1.0.1.prot
comp101213_c0_seq3	598				#N/A		adi_v1.0.1.prot
comp110116_c0_seq1	827				0		adi_v1.0.1.prot
comp106720_c0_seq1	1039	Q5ZKD7	Putative_helicase_MOV-10_(MOV10)	GO:0000166 GO:0000932 GO:0003723 GO:0004386 GO:0005524 GO:0005737 GO:0016787 GO:0031047 GO:0035279	K18422	Cnidaria	adi_v1.0.1.prot
comp126885_c0_seq1	820	Q90W04	Neuroglobin_(ngb)	GO:0001666 GO:0005344 GO:0005506 GO:0005737 GO:0006810 GO:0015671 GO:0019825 GO:0020037 GO:0043204 GO:0046872	0	Cnidaria	adi_v1.0.1.prot
comp167970_c0_seq3	779				#N/A		adi_v1.0.1.prot
comp99726_c0_seq1	1238	Q6JQN1	Acyl-CoA_dehydrogenase_family_member_10_(ACAD10)	GO:0003995 GO:0005739 GO:0008152 GO:0016491 GO:0016627 GO:0016772 GO:0016787 GO:0050660 GO:0055114	K11729	Cnidaria	adi_v1.0.1.prot
comp110453_c0_seq2	1319	Q5R3Z8	F-box/LRR-repeat_protein_2_(FBXL2)	GO:0005516 GO:0016020	#N/A	Cnidaria	adi_v1.0.1.prot
comp104830_c0_seq1	1262	Q5RET0	1-phosphatidylinositol_4,5-bisphosphate_phosphodiesterase_delta-4_(PLCD4)	GO:0004435 GO:0004871 GO:0005509 GO:0005543 GO:0005634 GO:0005737 GO:0005783 GO:0006629 GO:0007165 GO:0008081 GO:0016020 GO:0016042 GO:0016787 GO:0035556 GO:0046872	K05857	Cnidaria	adi_v1.0.1.prot
comp142350_c0_seq5	428	O75762	Transient_receptor_potential_cation_channel_subfamily_A_member_1_(TRPA1)	GO:0005216 GO:0005262 GO:0005887 GO:0006810 GO:0006811 GO:0006816 GO:0009409 GO:0015267 GO:0016020 GO:0016021 GO:0032421 GO:0042493 GO:0042542 GO:0048265 GO:0050896 GO:0050955 GO:0050966 GO:0050968 GO:0055085 GO:0070588	#N/A	Cnidaria	adi_v1.0.1.prot
comp134297_c0_seq4	267	Q03601	RING_finger_protein_nhl-1_(nhl-1)	GO:0005515 GO:0006915 GO:0008270 GO:0046872	#N/A	Cnidaria	adi_v1.0.1.prot
comp123450_c0_seq6	517	A4D1B5	Gamma-secretase-activating_protein_(PION)	GO:0001540 GO:0005794 GO:0005802 GO:0030162 GO:0034205	#N/A	Cnidaria	adi_v1.0.1.prot
comp139862_c0_seq1	773	B0WWP2	Kelch-like_protein_diablo_(dbo)	GO:0003674 GO:0003779 GO:0005575 GO:0016049 GO:0016567 GO:0050807	K10457	Cnidaria	adi_v1.0.1.prot
comp103846_c0_seq1	557	D6SUU8	TPR_repeat-containing_protein_	GO:0005622 GO:0007165	0	Methanocellaceae	adi_v1.0.1.prot
comp107588_c0_seq1	1359	Q9NZW4	Dentin_sialophosphoprotein_(DSPP)	GO:0001501 GO:0001503 GO:0005201 GO:0005509 GO:0005518 GO:0005576 GO:0005578 GO:0007275 GO:0031214 GO:0071460	0	Chordata	adi_v1.0.1.prot
comp139105_c0_seq2	1450				#N/A		adi_v1.0.1.prot
comp146577_c0_seq5	335	Q6AZT7	Nephrocystin-3_(nphp3)	GO:0005929 GO:0016055 GO:0042995 GO:0060027 GO:0060271 GO:0072372 GO:0090090 GO:2000095	#N/A	Salpingoeca	adi_v1.0.1.prot
comp102542_c0_seq5	528	Q812E0	Cytoplasmic_polyadenylation_element-binding_protein_2_(Cpeb2)	GO:0000166 GO:0003676 GO:0003723 GO:0005515 GO:0005737 GO:0005844 GO:0006417 GO:0008187 GO:0033125 GO:0045900	#N/A		adi_v1.0.1.prot
comp151125_c0_seq1	623	Q5R9B8	DDB1-_and_CUL4-associated_factor_6_(DCAF6)	GO:0005634 GO:0016567 GO:0080008	K11795	Vertebrata	adi_v1.0.1.prot
comp146845_c0_seq1	273	Q8IVG5	Sterile_alpha_motif_domain-containing_protein_9-like_(SAMD9L)	R0K8T8	#N/A	Euteleostomi	adi_v1.0.1.prot
comp114941_c0_seq4	1251	Q96RW7	Hemicentin-1_(HMCN1)	GO:0005509 GO:0005576 GO:0005578 GO:0005604 GO:0005938 GO:0007601 GO:0030054 GO:0031012 GO:0050896	#N/A	Cnidaria	adi_v1.0.1.prot
comp107310_c0_seq1	561				0	Cnidaria	adi_v1.0.1.prot
comp99226_c0_seq1	851	O15393	Transmembrane_protease_serine_2_(TMPRSS2)	GO:0003824 GO:0004252 GO:0005044 GO:0005576 GO:0005737 GO:0005886 GO:0005887 GO:0006508 GO:0008233 GO:0008236 GO:0016020 GO:0016021 GO:0016787	K09633	Cnidaria	adi_v1.0.1.prot
comp155248_c0_seq1	445	A4IGL7	Peroxidasin_(pxdn)	GO:0004601 GO:0005576 GO:0006979 GO:0016491 GO:0020037 GO:0042744 GO:0046872 GO:0055114	0	Craniata	adi_v1.0.1.prot
comp161473_c0_seq1	560	P58158	Galactosylgalactosylxylosylprotein_3-beta-glucuronosyltransferase_3_(B3gat3)	GO:0000139 GO:0005794 GO:0005801 GO:0006486 GO:0015012 GO:0015018 GO:0016020 GO:0016021 GO:0016740 GO:0046872	K10158	Cnidaria	adi_v1.0.1.prot
comp105008_c0_seq1	503	A2RSX7	tRNA_wybutosine-synthesizing_protein_5_(Tyw5)	GO:0000049 GO:0005506 GO:0005575 GO:0008033 GO:0016491 GO:0016702 GO:0016706 GO:0031591 GO:0042803 GO:0046872 GO:0055114	K18066	Cnidaria	adi_v1.0.1.prot
comp118380_c0_seq1	579	Q9CZR2	N-acetylated-alpha-linked_acidic_dipeptidase_2_(Naalad2)	GO:0003824 GO:0004180 GO:0006508 GO:0008152 GO:0008233 GO:0008237 GO:0016020 GO:0016021 GO:0016787 GO:0016805 GO:0042135 GO:0046872 GO:0050129	K01301	Cnidaria	adi_v1.0.1.prot
comp137813_c0_seq1	608	Q5DU37	Zinc_finger_FYVE_domain-containing_protein_26_(Zfyve26)	GO:0000724 GO:0000910 GO:0005737 GO:0005813 GO:0005815 GO:0005856 GO:0006281 GO:0006974 GO:0007049 GO:0008289 GO:0030496 GO:0032266 GO:0046872 GO:0051301	K19027	Gnathostomata	adi_v1.0.1.prot
comp120104_c0_seq1	784	O35136	Neural_cell_adhesion_molecule_2_(Ncam2)	GO:0005886 GO:0007155 GO:0016020 GO:0016021 GO:0030424 GO:0031225	K06491	Ecdysozoa	adi_v1.0.1.prot
comp138637_c0_seq1	1207	Q9H0W7	THAP_domain-containing_protein_2_(THAP2)	GO:0003676 GO:0003677 GO:0005730 GO:0046872	0	Gnathostomata	adi_v1.0.1.prot
comp127533_c0_seq1	722	O44252	Protein_rolling_stone_(rost)	GO:0003674 GO:0007275 GO:0007519 GO:0007520 GO:0016020 GO:0016021	0	Bilateria	adi_v1.0.1.prot
comp114623_c0_seq1	765	K1P8A1	Poly_[ADP-ribose]_polymerase_14_	GO:0000166 GO:0003676	0		adi_v1.0.1.prot
comp162012_c0_seq1	437	Q8R151	NFX1-type_zinc_finger-containing_protein_1_(Znfx1)	GO:0003674 GO:0005575 GO:0008150 GO:0046872	0	Bilateria	adi_v1.0.1.prot
comp134372_c0_seq1	258				#N/A		adi_v1.0.1.prot
comp138479_c0_seq1	451	C3XWD3	Hedgehog_interacting_protein-like_protein_	GO:0003824 GO:0004867 GO:0005975 GO:0008270 GO:0016901 GO:0048038	0	Bilateria	adi_v1.0.1.prot
comp129943_c0_seq1	391	Q9PSX7	Rho-related_GTP-binding_protein_RhoC_(RHOC)	GO:0000166 GO:0005525 GO:0005622 GO:0005886 GO:0007264 GO:0016020 GO:0032154 GO:0033205 GO:0043297	#N/A	Bilateria	adi_v1.0.1.prot
comp102034_c0_seq7	1212				#N/A	Bilateria	adi_v1.0.1.prot
comp166675_c0_seq1	654	Q6IVD6	Receptor_for_egg_jelly_4_(Fragment)_	GO:0007218 GO:0016020 GO:0016021	0	Cnidaria	adi_v1.0.1.prot
comp149839_c0_seq1	1348	P35789	Zinc_finger_protein_93_(ZNF93)	GO:0003676 GO:0003677 GO:0003700 GO:0005622 GO:0005634 GO:0006351 GO:0006355 GO:0008270 GO:0046872	K09228	Gnathostomata	adi_v1.0.1.prot
comp111010_c0_seq1	797				0		adi_v1.0.1.prot
comp157475_c0_seq1	352	P47747	Histamine_H2_receptor_(HRH2)	GO:0004871 GO:0004930 GO:0004969 GO:0005886 GO:0007165 GO:0007186 GO:0016020 GO:0016021	#N/A	Cnidaria	adi_v1.0.1.prot
comp108918_c0_seq2	1072	Q5VXM1	CUB_domain-containing_protein_2_(CDCP2)	GO:0005576	#N/A	Cnidaria	adi_v1.0.1.prot
comp155360_c0_seq1	1556				0	Cnidaria	adi_v1.0.1.prot
comp124064_c0_seq1	1836				0	Chordata	adi_v1.0.1.prot
comp140253_c0_seq3	541				#N/A	Cnidaria	adi_v1.0.1.prot
comp123358_c0_seq2	771	B9XDU5	NHL_repeat_containing_protein_(Precursor)_		#N/A	Cnidaria	adi_v1.0.1.prot
comp112457_c0_seq1	591	A4FUI1	Coiled-coil_domain-containing_protein_58_(CCDC58)	GO:0005739	0	Cnidaria	adi_v1.0.1.prot
comp170709_c0_seq1	1628	P25291	Pancreatic_secretory_granule_membrane_major_glycoprotein_GP2_(GP2)	GO:0005576 GO:0005886 GO:0016020 GO:0031225	K18274	Cnidaria	adi_v1.0.1.prot
comp143137_c0_seq1	418	Q4SBY6	Histamine_N-methyltransferase_(hnmt)	GO:0005737 GO:0008168 GO:0016740 GO:0032259 GO:0046539	0	Cnidaria	adi_v1.0.1.prot
comp150534_c0_seq1	684				0	Cnidaria	adi_v1.0.1.prot
comp125079_c0_seq1	746	Q6ZNE5	Beclin_1-associated_autophagy-related_key_regulator_(ATG14)	GO:0000045 GO:0005515 GO:0005737 GO:0005776 GO:0005783 GO:0006914 GO:0010508 GO:0034045	K17889	Cnidaria	adi_v1.0.1.prot
comp117113_c0_seq2	482	U4K9U9	Putative_TPR_repeat_protein_		#N/A	Cnidaria	adi_v1.0.1.prot
comp157760_c0_seq1	973	A8X762	Protein_CBG08539_		0	Bilateria	adi_v1.0.1.prot
comp169531_c0_seq1	601	Q9NX08	COMM_domain-containing_protein_8_(COMMD8)	GO:0005515	0	Cnidaria	adi_v1.0.1.prot
[truncated: 63,536 more rows]
