# Supplementary material for: De Novo Assembly and Characterization of Four Anthozoan (Phylum Cnidaria) Transcriptomes
Source: G3 (Bethesda). 2015 Sep 17;5(11):2441–52. doi: 10.1534/g3.115.020164 (PMC4632063; doi:10.1534/g3.115.020164)
Supplement: Supporting Information [file supp_g3.115.020164_TableS8.xls]

## Sheet: M. cavernosa
Table S8. Compiled annotation for M. cavernosa transcriptome including transcript ID, UniProt, GO and KEGG annotation, and ribosomal RNA, mitochondrial DNA or taxa origin from local and NCBI database searches
Sequence Name	Seq. Length	UniProt Match	UniProt Gene Description	GO Annotation	KEGG	NCBI Taxon Match	A.digitifera, Symbiodinium or no match	mtRNA (A. tenuis)	rRNA (N.vectensis)
comp37952_c0_seq2	1309	L8HIU7	Oxidoreductase_		0	Acanthamoeba	adi_v1.0.1.prot
comp36098_c0_seq1	934				0	Acanthamoeba	adi_v1.0.1.prot
comp37952_c0_seq1	1324	L8HIU7	Oxidoreductase_		0	Acanthamoeba	adi_v1.0.1.prot
comp36098_c0_seq2	913				0	Acanthamoeba	adi_v1.0.1.prot
comp39826_c0_seq50	678	L8HDC4	Appr1-p_processing_enzyme_family_protein,_putative_		K15261	Acanthamoeba	adi_v1.0.1.prot
comp37952_c0_seq3	1234	L8HIU7	Oxidoreductase_		0	Acanthamoeba	adi_v1.0.1.prot
comp108158_c0_seq2	770	U4K9U9	Putative_TPR_repeat_protein_		0	Acanthamoeba	adi_v1.0.1.prot
comp82773_c0_seq1	2384	L8HDC4	Appr1-p_processing_enzyme_family_protein,_putative_		K15261	Acanthamoeba	adi_v1.0.1.prot
comp93833_c0_seq5	1449				0	Acanthamoeba	adi_v1.0.1.prot
comp131410_c0_seq2	342	L8HIU7	Oxidoreductase_		0	Acanthamoeba	adi_v1.0.1.prot
comp108158_c0_seq13	226				0	Acanthamoeba	adi_v1.0.1.prot
comp131410_c0_seq1	415	L8HIU7	Oxidoreductase_		0	Acanthamoeba	adi_v1.0.1.prot
comp93833_c0_seq8	991				0	Acanthamoeba	adi_v1.0.1.prot
comp93833_c0_seq6	1449				0	Acanthamoeba	adi_v1.0.1.prot
comp82773_c0_seq2	1466	L8HDC4	Appr1-p_processing_enzyme_family_protein,_putative_		K15261	Acanthamoeba	adi_v1.0.1.prot
comp108158_c0_seq3	616	U4K9U9	Putative_TPR_repeat_protein_		0	Acanthamoeba	adi_v1.0.1.prot
comp101920_c0_seq1	1057	L8HI15	Ankyrin_2,3/unc44,_putative_		K08848	Acanthamoeba	adi_v1.0.1.prot
comp93833_c0_seq3	1511				0	Acanthamoeba	adi_v1.0.1.prot
comp59432_c0_seq6	386	Q1L7I7	Mitochondrial_helicase_twinkle_	GO:0003677 GO:0003678 GO:0003697 GO:0003896 GO:0004386 GO:0005524 GO:0006260 GO:0006264 GO:0006269 GO:0008270 GO:0032508 GO:0042645 GO:0043139	K17680	Acanthamoeba	adi_v1.0.1.prot
comp93833_c0_seq10	808				0	Acanthamoeba	adi_v1.0.1.prot
comp93833_c0_seq4	1511				0	Acanthamoeba	adi_v1.0.1.prot
comp69156_c0_seq4	298	L8GF58	Pyridine_nucleotidedisulfide_oxidoreductase_family_protein_		0	Acanthamoeba	adi_v1.0.1.prot
comp93833_c0_seq7	991				0	Acanthamoeba	adi_v1.0.1.prot
comp108158_c0_seq1	799	U4K9U9	Putative_TPR_repeat_protein_		0	Acanthamoeba	adi_v1.0.1.prot
comp108158_c0_seq7	329	U4K9U9	Putative_TPR_repeat_protein_		0	Acanthamoeba	adi_v1.0.1.prot
comp108158_c0_seq6	358	U4K9U9	Putative_TPR_repeat_protein_		0	Acanthamoeba	adi_v1.0.1.prot
comp344700_c0_seq1	967	L8H0J3	Reverse_transcriptase_(Fragment)_		0	Acanthamoeba	adi_v1.0.1.prot
comp42461_c0_seq1	2212	B3MUC6	GF20711_	GO:0000166 GO:0003676	0	Acholeplasmataceae	adi_v1.0.1.prot
comp42461_c0_seq2	1972	B3MUC6	GF20711_	GO:0000166 GO:0003676	0	Acholeplasmataceae	adi_v1.0.1.prot
comp416719_c0_seq1	476	Q847S3	DNA_polymerase_(Fragment)_	GO:0000166 GO:0003676 GO:0003677 GO:0003887 GO:0006260 GO:0008408	0	Acholeplasmataceae	adi_v1.0.1.prot
comp6863_c2_seq128	253	Q847S3	DNA_polymerase_(Fragment)_	GO:0000166 GO:0003676 GO:0003677 GO:0003887 GO:0006260 GO:0008408	0	Acholeplasmataceae	adi_v1.0.1.prot
comp47762_c0_seq1	1096	E8X5B2	Alcohol_dehydrogenase_zinc-binding_domain_protein_	GO:0000166 GO:0008270 GO:0016491 GO:0055114	K10133	Acidobacteriales	adi_v1.0.1.prot
comp83793_c0_seq1	448	A4FBP5	Putative_quinone_oxidoreductase_	GO:0000166 GO:0003960 GO:0008270 GO:0016491 GO:0055114	0	Acidobacteriales	adi_v1.0.1.prot
comp31069_c0_seq4	981	K9F143	TPR_repeat-containing_protein_		0	Actinomycetales	adi_v1.0.1.prot
comp30339_c0_seq20	541	T1V1W0	Fused_NTPase_and_glycosyl_transferase_		0	Actinomycetales	adi_v1.0.1.prot
comp24542_c0_seq2	272	I8QR28	Glycosyltransferase_	GO:0009058 GO:0016740	0	Actinomycetales	adi_v1.0.1.prot
comp31069_c0_seq7	563	K9F143	TPR_repeat-containing_protein_		0	Actinomycetales	adi_v1.0.1.prot
comp31465_c0_seq5	380	I8QR28	Glycosyltransferase_	GO:0009058 GO:0016740	0	Actinomycetales	adi_v1.0.1.prot
comp31465_c1_seq1	547	I8QR28	Glycosyltransferase_	GO:0009058 GO:0016740	0	Actinomycetales	adi_v1.0.1.prot
comp26234_c0_seq32	400	R4SZL0	Iterative_type_I_polyketide_synthase_		0	Actinomycetales	adi_v1.0.1.prot
comp31069_c0_seq5	907	G8SJ59	Nephrocystin-3_	GO:0043531	0	Actinomycetales	adi_v1.0.1.prot
comp31465_c1_seq6	415	I8QR28	Glycosyltransferase_	GO:0009058 GO:0016740	0	Actinomycetales	adi_v1.0.1.prot
comp30339_c0_seq17	544	T1V1W0	Fused_NTPase_and_glycosyl_transferase_		0	Actinomycetales	adi_v1.0.1.prot
comp22530_c0_seq65	269	K9XMT7	Phenylalanine_racemase_(ATP-hydrolyzing),_Mycocerosate_synthase_		0	Actinomycetales	adi_v1.0.1.prot
comp31069_c0_seq8	489	G8SJ59	Nephrocystin-3_	GO:0043531	0	Actinomycetales	adi_v1.0.1.prot
comp40973_c0_seq1	2134	G6HCD3	Glycosyl_transferase_group_1_	GO:0009058 GO:0016740	0	Actinomycetales	adi_v1.0.1.prot
comp41092_c0_seq1	274	I8QR28	Glycosyltransferase_	GO:0009058 GO:0016740	0	Actinomycetales	adi_v1.0.1.prot
comp40973_c0_seq4	1426	G6HCD3	Glycosyl_transferase_group_1_	GO:0009058 GO:0016740	0	Actinomycetales	adi_v1.0.1.prot
comp60010_c0_seq2	1090	I8QR28	Glycosyltransferase_	GO:0009058 GO:0016740	0	Actinomycetales	adi_v1.0.1.prot
comp38953_c0_seq1	2094	I8QR28	Glycosyltransferase_	GO:0009058 GO:0016740	0	Actinomycetales	adi_v1.0.1.prot
comp40973_c0_seq3	2126	G6HCD3	Glycosyl_transferase_group_1_	GO:0009058 GO:0016740	0	Actinomycetales	adi_v1.0.1.prot
comp51288_c0_seq1	440	I8QR28	Glycosyltransferase_	GO:0009058 GO:0016740	0	Actinomycetales	adi_v1.0.1.prot
comp40973_c0_seq5	1410	G6HCD3	Glycosyl_transferase_group_1_	GO:0009058 GO:0016740	0	Actinomycetales	adi_v1.0.1.prot
comp40973_c0_seq2	2134	G6HCD3	Glycosyl_transferase_group_1_	GO:0009058 GO:0016740	0	Actinomycetales	adi_v1.0.1.prot
comp82630_c0_seq1	3342	E8NHH4	WGS_CADB00000000_data,_contig_29_(Fragment)_	GO:0000105 GO:0001510 GO:0003677 GO:0003879 GO:0004115 GO:0004540 GO:0004640 GO:0005622 GO:0006568 GO:0006886 GO:0008168 GO:0009143 GO:0015450 GO:0017111 GO:0032297	0	Actinomycetales	adi_v1.0.1.prot
comp60010_c0_seq1	1090	I8QR28	Glycosyltransferase_	GO:0009058 GO:0016740	0	Actinomycetales	adi_v1.0.1.prot
comp141456_c0_seq5	410	I6APZ1	PEP-CTERM_putative_exosortase_interaction_domain-containing_protein_(Precursor)_		0	Actinomycetales	adi_v1.0.1.prot
comp225994_c0_seq1	218				0	Actinomycetales	adi_v1.0.1.prot
comp249961_c0_seq1	468	I8QR28	Glycosyltransferase_	GO:0009058 GO:0016740	0	Actinomycetales	adi_v1.0.1.prot
comp304555_c0_seq1	535	I0LBZ3	Uracil-DNA_glycosylase_	GO:0004844 GO:0005737 GO:0006281 GO:0006284 GO:0006974 GO:0008152 GO:0016787 GO:0016798 GO:0016799	0	Actinomycetales	adi_v1.0.1.prot
comp1507_c0_seq223	965	I8QR28	Glycosyltransferase_	GO:0009058 GO:0016740	0	Actinomycetales	adi_v1.0.1.prot
comp1507_c0_seq273	718	T1V1W0	Fused_NTPase_and_glycosyl_transferase_		0	Actinomycetales	adi_v1.0.1.prot
comp375877_c0_seq2	417	T1V1W0	Fused_NTPase_and_glycosyl_transferase_		0	Actinomycetales	adi_v1.0.1.prot
comp1507_c0_seq457	304	I8QR28	Glycosyltransferase_	GO:0009058 GO:0016740	0	Actinomycetales	adi_v1.0.1.prot
comp1507_c0_seq177	1305	I8QR28	Glycosyltransferase_	GO:0009058 GO:0016740	0	Actinomycetales	adi_v1.0.1.prot
comp1507_c0_seq193	1206	I8QR28	Glycosyltransferase_	GO:0009058 GO:0016740	0	Actinomycetales	adi_v1.0.1.prot
comp375877_c0_seq1	443	T1V1W0	Fused_NTPase_and_glycosyl_transferase_		0	Actinomycetales	adi_v1.0.1.prot
comp1507_c0_seq170	1383	I8QR28	Glycosyltransferase_	GO:0009058 GO:0016740	0	Actinomycetales	adi_v1.0.1.prot
comp1507_c0_seq307	614	T1V1W0	Fused_NTPase_and_glycosyl_transferase_		0	Actinomycetales	adi_v1.0.1.prot
comp1507_c0_seq283	685	T1V1W0	Fused_NTPase_and_glycosyl_transferase_		0	Actinomycetales	adi_v1.0.1.prot
comp1507_c0_seq194	1194	I8QR28	Glycosyltransferase_	GO:0009058 GO:0016740	0	Actinomycetales	adi_v1.0.1.prot
comp1507_c0_seq140	1630	I8QR28	Glycosyltransferase_	GO:0009058 GO:0016740	0	Actinomycetales	adi_v1.0.1.prot
comp1507_c0_seq237	861	T1V1W0	Fused_NTPase_and_glycosyl_transferase_		0	Actinomycetales	adi_v1.0.1.prot
comp327037_c0_seq1	231	I2GHD3	FR_	GO:0000166	0	Actinomycetales	adi_v1.0.1.prot
comp1507_c0_seq229	932	I8QR28	Glycosyltransferase_	GO:0009058 GO:0016740	0	Actinomycetales	adi_v1.0.1.prot
comp1507_c0_seq569	202	I8QR28	Glycosyltransferase_	GO:0009058 GO:0016740	0	Actinomycetales	adi_v1.0.1.prot
comp3209_c0_seq28	319	K5D9B4	Secreted_protein_containing_Cellulosome_anchoring_protein_		0	Actinomycetales	adi_v1.0.1.prot
comp3706_c0_seq101	238	T1PCD3	NHL_repeat_protein_		K12035	Actinomycetales	adi_v1.0.1.prot
comp3706_c0_seq124	204	T1PCD3	NHL_repeat_protein_		K12035	Actinomycetales	adi_v1.0.1.prot
comp579479_c0_seq1	233	M2AN77	VCBS_family_protein_		0	Actinomycetales	adi_v1.0.1.prot
comp11620_c0_seq19	1119	N4TLV4	Nucleoporin_nsp1_		0	Actinomycetales	adi_v1.0.1.prot
comp6225_c0_seq2	1031	G6HCD3	Glycosyl_transferase_group_1_	GO:0009058 GO:0016740	0	Actinomycetales	adi_v1.0.1.prot
comp6225_c0_seq1	1182	G6HCD3	Glycosyl_transferase_group_1_	GO:0009058 GO:0016740	0	Actinomycetales	adi_v1.0.1.prot
comp6225_c1_seq1	1197	G6HCD3	Glycosyl_transferase_group_1_	GO:0009058 GO:0016740	0	Actinomycetales	adi_v1.0.1.prot
comp24447_c0_seq9	516	Q06AS2	17-beta-hydroxysteroid_dehydrogenase_type_4_(Fragment)_	GO:0000166 GO:0008152 GO:0016491 GO:0055114	K12405	Actinopteri	adi_v1.0.1.prot
comp26070_c0_seq5	463	D2KI56	Egl_nine_1_protein_(Fragment)_	GO:0005506 GO:0016491 GO:0016705 GO:0016706 GO:0031418 GO:0055114	K09592	Actinopteri	adi_v1.0.1.prot
comp24447_c0_seq8	539	Q06AS2	17-beta-hydroxysteroid_dehydrogenase_type_4_(Fragment)_	GO:0000166 GO:0008152 GO:0016491 GO:0055114	K12405	Actinopteri	adi_v1.0.1.prot
comp19383_c0_seq2	760	T2MEV7	DNA-directed_RNA_polymerases_I,II,_and_III_subunit_RPABC2_		K03014	Actinopteri	adi_v1.0.1.prot
comp26958_c0_seq22	352	K1RBJ3	DnaJ-like_protein_subfamily_C_member_13_	GO:0031072	K09533	Actinopteri	adi_v1.0.1.prot
comp26958_c0_seq26	329	K1RBJ3	DnaJ-like_protein_subfamily_C_member_13_	GO:0031072	K09533	Actinopteri	adi_v1.0.1.prot
comp26958_c0_seq21	352	K1RBJ3	DnaJ-like_protein_subfamily_C_member_13_	GO:0031072	K09533	Actinopteri	adi_v1.0.1.prot
comp24447_c0_seq10	413	Q06AS2	17-beta-hydroxysteroid_dehydrogenase_type_4_(Fragment)_	GO:0000166 GO:0008152 GO:0016491 GO:0055114	K12405	Actinopteri	adi_v1.0.1.prot
comp26958_c0_seq27	329	K1RBJ3	DnaJ-like_protein_subfamily_C_member_13_	GO:0031072	K09533	Actinopteri	adi_v1.0.1.prot
comp51131_c0_seq3	851	Q7T271	Reverse_transcriptase-like_protein_	GO:0003723 GO:0003964 GO:0006278	0	Actinopteri	adi_v1.0.1.prot
comp51131_c0_seq2	999	Q7T271	Reverse_transcriptase-like_protein_	GO:0003723 GO:0003964 GO:0006278	0	Actinopteri	adi_v1.0.1.prot
comp51131_c0_seq6	839	Q7T271	Reverse_transcriptase-like_protein_	GO:0003723 GO:0003964 GO:0006278	0	Actinopteri	adi_v1.0.1.prot
comp44495_c0_seq29	753	B8YBH1	Insulin-like_growth_factor_1_receptor_(Fragment)_	GO:0004672 GO:0004713 GO:0004714 GO:0005524 GO:0006468 GO:0007169 GO:0016020 GO:0016772	K05087	Actinopteri	adi_v1.0.1.prot
comp51131_c0_seq1	999	Q7T271	Reverse_transcriptase-like_protein_	GO:0003723 GO:0003964 GO:0006278	0	Actinopteri	adi_v1.0.1.prot
comp51131_c0_seq7	838	Q7T271	Reverse_transcriptase-like_protein_	GO:0003723 GO:0003964 GO:0006278	0	Actinopteri	adi_v1.0.1.prot
comp51131_c0_seq5	842	Q7T271	Reverse_transcriptase-like_protein_	GO:0003723 GO:0003964 GO:0006278	0	Actinopteri	adi_v1.0.1.prot
comp44495_c0_seq28	753	B8YBH1	Insulin-like_growth_factor_1_receptor_(Fragment)_	GO:0004672 GO:0004713 GO:0004714 GO:0005524 GO:0006468 GO:0007169 GO:0016020 GO:0016772	K05087	Actinopteri	adi_v1.0.1.prot
comp51131_c0_seq4	850	Q7T271	Reverse_transcriptase-like_protein_	GO:0003723 GO:0003964 GO:0006278	0	Actinopteri	adi_v1.0.1.prot
comp79063_c0_seq1	3272	E6ZGJ6	Polycystin-1_	GO:0007218 GO:0016020 GO:0016021 GO:0030246	0	Actinopteri	adi_v1.0.1.prot
comp100084_c0_seq1	498	E6ZFL1	Retrovirus_polyprotein_	GO:0003676 GO:0003723 GO:0003964 GO:0006278 GO:0015074	0	Actinopteri	adi_v1.0.1.prot
comp170947_c0_seq3	297	Q7T271	Reverse_transcriptase-like_protein_	GO:0003723 GO:0003964 GO:0006278	0	Actinopteri	adi_v1.0.1.prot
comp236598_c0_seq1	681	E2DI23	Polyprotein_	GO:0000166 GO:0005524 GO:0017111	0	Actinopteri	adi_v1.0.1.prot
comp344136_c0_seq1	394	E2DI23	Polyprotein_	GO:0000166 GO:0005524 GO:0017111	0	Actinopteri	adi_v1.0.1.prot
comp403390_c0_seq1	237	C3KHN4	Procollagen_C-endopeptidase_enhancer_2_	GO:0005576 GO:0005581	K14616	Actinopteri	adi_v1.0.1.prot
comp489044_c0_seq1	331				0	Actinopteri	adi_v1.0.1.prot
comp700409_c0_seq1	258	A0EZW5	Tubulin_beta-2_(Fragment)_	GO:0000166 GO:0005198 GO:0005525 GO:0005874 GO:0007017 GO:0007018 GO:0043234 GO:0051258	K07375	Actinopteri	adi_v1.0.1.prot
comp2656_c0_seq45	1071	F1AQ77	Omega_class_glutathione_S-transferase_	GO:0004364 GO:0005737 GO:0008152 GO:0016740	K00799	Actinopteri	adi_v1.0.1.prot
comp8320_c0_seq11	277	D3JLG4	V-type_H+ATPase_subunit_A_(Fragment)_	GO:0005524	K02145	Actinopteri	adi_v1.0.1.prot
comp11373_c0_seq13	572	C3KIB8	Uroporphyrinogen-III_synthase_	GO:0004852 GO:0033014	K01719	Actinopteri	adi_v1.0.1.prot
comp5521_c0_seq43	354	E6ZHP1	Proteasome_activator_complex_subunit_4_	GO:0000502	K06699	Actinopteri	adi_v1.0.1.prot
comp8320_c0_seq10	277	D3JLG4	V-type_H+ATPase_subunit_A_(Fragment)_	GO:0005524	K02145	Actinopteri	adi_v1.0.1.prot
comp8051_c0_seq7	1265	E6ZJ69	Transcriptional_repressor_NF-X1_	GO:0003676 GO:0003700 GO:0005634 GO:0006355 GO:0008270	K12236	Actinopteri	adi_v1.0.1.prot
comp8051_c0_seq10	1194	E6ZJ69	Transcriptional_repressor_NF-X1_	GO:0003676 GO:0003700 GO:0005634 GO:0006355 GO:0008270	K12236	Actinopteri	adi_v1.0.1.prot
comp11373_c0_seq11	601	C3KIB8	Uroporphyrinogen-III_synthase_	GO:0004852 GO:0033014	K01719	Actinopteri	adi_v1.0.1.prot
comp4897_c0_seq4	1628	E6ZGU9	E3_ubiquitin-protein_ligase_BRE1A_	GO:0008270 GO:0016874 GO:0046872	K10696	Actinopteri	adi_v1.0.1.prot
comp5521_c1_seq42	350	E6ZHP1	Proteasome_activator_complex_subunit_4_	GO:0000502	K06699	Actinopteri	adi_v1.0.1.prot
comp8051_c0_seq9	1194	E6ZJ69	Transcriptional_repressor_NF-X1_	GO:0003676 GO:0003700 GO:0005634 GO:0006355 GO:0008270	K12236	Actinopteri	adi_v1.0.1.prot
comp8320_c1_seq10	277	D3JLG4	V-type_H+ATPase_subunit_A_(Fragment)_	GO:0005524	K02145	Actinopteri	adi_v1.0.1.prot
comp4819_c0_seq38	402	H9A8M1	Interferon-regulatory_factor_2_(Fragment)_	GO:0000975	K10153	Actinopteri	adi_v1.0.1.prot
comp19383_c1_seq1	760	T2MEV7	DNA-directed_RNA_polymerases_I,II,_and_III_subunit_RPABC2_		K03014	Actinopteri	adi_v1.0.1.prot
comp19383_c1_seq2	743	T2MEV7	DNA-directed_RNA_polymerases_I,II,_and_III_subunit_RPABC2_		K03014	Actinopteri	adi_v1.0.1.prot
comp19991_c0_seq2	1529	E6ZF77	Serine_hydroxymethyltransferase_	GO:0003824 GO:0004372 GO:0006544 GO:0006563 GO:0006730 GO:0008168 GO:0016740 GO:0030170 GO:0032259 GO:0035999	K00600	Actinopteri	adi_v1.0.1.prot
comp19383_c0_seq1	810	T2MEV7	DNA-directed_RNA_polymerases_I,II,_and_III_subunit_RPABC2_		K03014	Actinopteri	adi_v1.0.1.prot
comp11373_c0_seq12	601	C3KIB8	Uroporphyrinogen-III_synthase_	GO:0004852 GO:0033014	K01719	Actinopteri	adi_v1.0.1.prot
comp68809_c0_seq12	445	M1FXW8	Ankyrin_domain_protein_(Fragment)_		K04984	Anaplasmataceae	adi_v1.0.1.prot
comp68809_c0_seq8	665	Q4DST8	Ankyrin_repeat_protein,_putative_		0	Anaplasmataceae	adi_v1.0.1.prot
comp68809_c0_seq9	481	Q4DST8	Ankyrin_repeat_protein,_putative_		0	Anaplasmataceae	adi_v1.0.1.prot
comp68809_c0_seq11	445	M1FXW8	Ankyrin_domain_protein_(Fragment)_		K04984	Anaplasmataceae	adi_v1.0.1.prot
comp25818_c0_seq36	298	U5P0U3	Poly-ubiquitin_(Fragment)_		K02927	Apansporoblastina	adi_v1.0.1.prot
comp2735_c0_seq9	1921	N9ULQ8	Dynamin-1_family_protein,_putative_		0	Apansporoblastina	adi_v1.0.1.prot
comp27585_c0_seq5	1369	A7UUG4	AGAP006633-PB_		0	Arthropoda	adi_v1.0.1.prot
comp24715_c0_seq12	801	Q5TP41	AGAP009791-PA_(Fragment)_	GO:0004222 GO:0006508 GO:0008237	K01415	Arthropoda	adi_v1.0.1.prot
comp24715_c0_seq13	781	Q5TP41	AGAP009791-PA_(Fragment)_	GO:0004222 GO:0006508 GO:0008237	K01415	Arthropoda	adi_v1.0.1.prot
comp23293_c0_seq5	529	Q7QEX7	AGAP000199-PA_	GO:0003824 GO:0008152	K16860	Arthropoda	adi_v1.0.1.prot
comp24715_c0_seq14	781	Q5TP41	AGAP009791-PA_(Fragment)_	GO:0004222 GO:0006508 GO:0008237	K01415	Arthropoda	adi_v1.0.1.prot
comp24715_c0_seq11	801	Q5TP41	AGAP009791-PA_(Fragment)_	GO:0004222 GO:0006508 GO:0008237	K01415	Arthropoda	adi_v1.0.1.prot
comp34625_c0_seq2	2135	T1DHI2	Putative_secreted_protein_		0	Arthropoda	adi_v1.0.1.prot
comp37155_c0_seq2	2287	T2M5B9	SH2B_adapter_protein_1_		K12459	Arthropoda	adi_v1.0.1.prot
comp34625_c0_seq1	2192	T1DHI2	Putative_secreted_protein_		0	Arthropoda	adi_v1.0.1.prot
comp37577_c0_seq20	4216	Q7QCP0	AGAP002737-PA_(Fragment)_		K12811	Arthropoda	adi_v1.0.1.prot
comp37155_c0_seq1	2417	T2M5B9	SH2B_adapter_protein_1_		K12459	Arthropoda	adi_v1.0.1.prot
comp37577_c0_seq19	4568	Q7QCP0	AGAP002737-PA_(Fragment)_		K12811	Arthropoda	adi_v1.0.1.prot
comp54510_c0_seq2	1666	D3BG27	EGF-like_domain-containing_protein_	GO:0005509	K17307	Arthropoda	adi_v1.0.1.prot
comp34447_c0_seq10	1138	Q7QHE3	AGAP011152-PA_	GO:0004435 GO:0004871 GO:0005509 GO:0005543 GO:0005938 GO:0006629 GO:0007165 GO:0008081 GO:0032065 GO:0035556	K05858	Arthropoda	adi_v1.0.1.prot
comp37155_c0_seq3	2127	T2M5B9	SH2B_adapter_protein_1_		K12459	Arthropoda	adi_v1.0.1.prot
comp66796_c0_seq2	782	F2X000	Reverse_transcriptase_(Fragment)_	GO:0003723 GO:0003964 GO:0006278	K05696	Arthropoda	adi_v1.0.1.prot
comp79834_c0_seq1	1169	Q7PWQ7	AGAP008882-PA_	GO:0005634 GO:0006364 GO:0030529	K14559	Arthropoda	adi_v1.0.1.prot
comp82044_c0_seq1	657	T1WLT1	Cytochrome_P450_CYP301A1_		K00488	Arthropoda	adi_v1.0.1.prot
comp72139_c0_seq1	1048	Q7QFT5	AGAP003853-PA_	GO:0005622 GO:0008270	0	Arthropoda	adi_v1.0.1.prot
comp66796_c0_seq8	267	F2X000	Reverse_transcriptase_(Fragment)_	GO:0003723 GO:0003964 GO:0006278	K05696	Arthropoda	adi_v1.0.1.prot
comp171147_c0_seq1	215	H2D264	Elongation_factor_1_alpha_(Fragment)_	GO:0000166 GO:0003746 GO:0003924 GO:0005525 GO:0006184 GO:0006414	K03231	Arthropoda	adi_v1.0.1.prot
comp302053_c0_seq1	322	L7MAV1	Putative_tick_transposon_(Fragment)_		0	Arthropoda	adi_v1.0.1.prot
comp313734_c0_seq1	299	Q7PTK0	AGAP002226-PA_	GO:0004143 GO:0005543 GO:0005622 GO:0007205 GO:0035556	K00901	Arthropoda	adi_v1.0.1.prot
comp791_c2_seq24	630	Q7QH02	AGAP010970-PA_(Fragment)_		K17341	Arthropoda	adi_v1.0.1.prot
comp347823_c0_seq1	324	Q70EW8	Cathepsin_L-like_proteinase_(Precursor)_	GO:0006508 GO:0008233 GO:0008234 GO:0016787	K01371	Arthropoda	adi_v1.0.1.prot
comp563723_c0_seq1	225	U5LSQ7	Heat_shock_protein_90_(Fragment)_		K04079	Arthropoda	adi_v1.0.1.prot
comp394180_c0_seq1	865	E1ZZS1	Protocadherin-like_wing_polarity_protein_stan_	GO:0004871 GO:0004888 GO:0004930 GO:0005509 GO:0005886 GO:0007155 GO:0007156 GO:0007165 GO:0007166 GO:0007186 GO:0007218 GO:0016020 GO:0016021	K16506	Arthropoda	adi_v1.0.1.prot
comp4246_c0_seq139	208	G9BC28	BTB_domain-containing_protein_		0	Arthropoda	adi_v1.0.1.prot
comp5772_c0_seq73	627	Q7PV66	AGAP012372-PA_(Fragment)_	GO:0005509 GO:0016020 GO:0016021	K03068	Arthropoda	adi_v1.0.1.prot
comp925726_c0_seq1	320	Q7Q8F7	AGAP008651-PA_	GO:0003913 GO:0006281	K02295	Arthropoda	adi_v1.0.1.prot
comp3642_c0_seq1	3270	A0NE78	AGAP004936-PA_(Fragment)_		0	Arthropoda	adi_v1.0.1.prot
comp2494_c11_seq34	1516	M9ZQ56	Sushi/von_Willebrand_factor_type_A/EGF/pentraxin_domain-containing_1_(Fragment)_		0	Arthropoda	adi_v1.0.1.prot
comp2555_c0_seq2	1344	F5HLD4	AGAP003656-PB_		K06754	Arthropoda	adi_v1.0.1.prot
comp4590_c0_seq13	595	A0NEB6	AGAP005369-PB_	GO:0005622 GO:0008270	0	Arthropoda	adi_v1.0.1.prot
comp6041_c0_seq146	268	F5HLD5	AGAP003656-PC_		0	Arthropoda	adi_v1.0.1.prot
comp8320_c1_seq9	351	E2IV54	V_ATPase_A_(Fragment)_	GO:0005524 GO:0006810 GO:0006811 GO:0015992 GO:0046034	K02145	Arthropoda	adi_v1.0.1.prot
comp5772_c0_seq16	4382	Q7PV66	AGAP012372-PA_(Fragment)_	GO:0005509 GO:0016020 GO:0016021	K03068	Arthropoda	adi_v1.0.1.prot
comp5772_c0_seq66	972	Q7PV66	AGAP012372-PA_(Fragment)_	GO:0005509 GO:0016020 GO:0016021	K03068	Arthropoda	adi_v1.0.1.prot
comp15191_c0_seq30	539	Q7PWU2	AGAP008851-PA_(Fragment)_	GO:0004842 GO:0008270 GO:0016567 GO:0046872	0	Arthropoda	adi_v1.0.1.prot
comp15191_c0_seq31	404	Q7PWU2	AGAP008851-PA_(Fragment)_	GO:0004842 GO:0008270 GO:0016567 GO:0046872	K10645	Arthropoda	adi_v1.0.1.prot
comp14386_c0_seq1	2585	V5I595	Putative_small_molecule_transporter_		0	Arthropoda	adi_v1.0.1.prot
comp15180_c0_seq27	248	J7FSX9	Acetylcholinesterase_(Fragment)_	GO:0003990 GO:0004104 GO:0016787	0	Arthropoda	adi_v1.0.1.prot
comp16439_c0_seq5	3867	L7MI05	Putative_vitronectin_receptor_alpha_subunit_(Fragment)_		0	Arthropoda	adi_v1.0.1.prot
comp17870_c0_seq15	312	U5EQ74	Putative_hyaluronoglucosaminidase_(Fragment)_		K15719	Arthropoda	adi_v1.0.1.prot
comp15191_c0_seq32	394	Q7PWU2	AGAP008851-PA_(Fragment)_	GO:0004842 GO:0008270 GO:0016567 GO:0046872	K10645	Arthropoda	adi_v1.0.1.prot
comp21516_c0_seq28	716	K1X5S8	Methyltransferase_FkbM_family_	GO:0008168 GO:0016740 GO:0032259	0	Arthrospira	adi_v1.0.1.prot
comp21516_c0_seq29	657	K1X5S8	Methyltransferase_FkbM_family_	GO:0008168 GO:0016740 GO:0032259	0	Arthrospira	adi_v1.0.1.prot
comp33868_c0_seq8	409				0	Ascomycota	adi_v1.0.1.prot
comp31267_c0_seq9	582	Q7SDW1	4-coumarate-CoA_ligase_1_	GO:0003824 GO:0008152	0	Ascomycota	adi_v1.0.1.prot
comp22530_c0_seq68	268	E9E7P5	Polyketide_synthase,_putative_	GO:0000166 GO:0003824 GO:0008152 GO:0008270 GO:0016491 GO:0016740 GO:0016747 GO:0055114	0	Ascomycota	adi_v1.0.1.prot
comp22530_c0_seq67	268	E9E7P5	Polyketide_synthase,_putative_	GO:0000166 GO:0003824 GO:0008152 GO:0008270 GO:0016491 GO:0016740 GO:0016747 GO:0055114	0	Ascomycota	adi_v1.0.1.prot
comp30319_c0_seq5	2168	N1RPC8	COPII_coat_assembly_protein_sec-16_		0	Ascomycota	adi_v1.0.1.prot
comp30456_c0_seq19	1915	G0HXE4	DNA_double-strand_break_repair_Rad50_ATPase_	GO:0000166 GO:0004519 GO:0004527 GO:0005524 GO:0006200 GO:0006281 GO:0006302 GO:0006974 GO:0008270 GO:0016787 GO:0016887 GO:0046872	0	Ascomycota	adi_v1.0.1.prot
comp22530_c0_seq77	246	S0EET5	Probable_polyketide_synthase_		0	Ascomycota	adi_v1.0.1.prot
comp26660_c0_seq10	296	F7WAT4	WGS_project_CABT00000000_data,_contig_2.65_		0	Ascomycota	adi_v1.0.1.prot
comp30456_c0_seq18	1915	Q9U0S7	Myosin_heavy_chain_(Fragment)_	GO:0000166 GO:0003774 GO:0005524 GO:0016459	0	Ascomycota	adi_v1.0.1.prot
comp26660_c1_seq12	296	F7WAT4	WGS_project_CABT00000000_data,_contig_2.65_		0	Ascomycota	adi_v1.0.1.prot
comp18469_c0_seq5	2118	Q59K46	Likely_vesicular_transport_factor_Uso1p_(Fragment)_	GO:0000139 GO:0005737 GO:0006886 GO:0048193 GO:0048280	0	Ascomycota	adi_v1.0.1.prot
comp26182_c0_seq1	221	M4X384	Ankyrin_domain-containing_protein_		0	Ascomycota	adi_v1.0.1.prot
comp40634_c0_seq2	1316	G7XTL0	Cytochrome_P450_monooxygenase_	GO:0004497 GO:0005506 GO:0009055 GO:0016491 GO:0016705 GO:0020037 GO:0046872 GO:0055114	K07424	Ascomycota	adi_v1.0.1.prot
comp43453_c0_seq29	727	S0DHW7	Related_to_USO1-intracellular_protein_transport_protein_		K10352	Ascomycota	adi_v1.0.1.prot
comp48968_c0_seq1	416	G7XW92	Prostaglandin_G/H_synthase_2/cyclooxygenase_2,_pgh2/cox2_	GO:0004601 GO:0005506 GO:0006979 GO:0009055 GO:0016705 GO:0020037 GO:0055114	0	Ascomycota	adi_v1.0.1.prot
comp34847_c0_seq56	201	E9EHV4	Ariadne_RING_finger,_putative_	GO:0005622 GO:0008270 GO:0046872	K11971	Ascomycota	adi_v1.0.1.prot
comp43453_c0_seq31	721	S0DHW7	Related_to_USO1-intracellular_protein_transport_protein_		K10352	Ascomycota	adi_v1.0.1.prot
comp39134_c0_seq17	931	C0QTZ7	Pfs,_nacht_and_ankyrin_domain_protein_		K10380	Ascomycota	adi_v1.0.1.prot
comp42717_c0_seq8	912	V5FLF8	RNA_polymerase_Rpb1_C-terminal_repeat_domain-containing_protein_		K12478	Ascomycota	adi_v1.0.1.prot
comp54949_c0_seq1	1263	H8XAJ8	Oxidoreductase_	GO:0016491 GO:0055114	K00326	Ascomycota	adi_v1.0.1.prot
comp55989_c0_seq4	1095	U4L7E3	Similar_to_Zinc_finger_MYND_domain-containing_protein_19_acc._no._Q7TSV3_		0	Ascomycota	adi_v1.0.1.prot
comp55989_c0_seq5	1095	U4L7E3	Similar_to_Zinc_finger_MYND_domain-containing_protein_19_acc._no._Q7TSV3_		0	Ascomycota	adi_v1.0.1.prot
comp40634_c0_seq10	550	D4QC69	Cytochrome_P450_monooxygenase_	GO:0004497 GO:0005506 GO:0009055 GO:0016491 GO:0016705 GO:0020037 GO:0046872 GO:0055114	K17726	Ascomycota	adi_v1.0.1.prot
comp43453_c0_seq30	727	S0DHW7	Related_to_USO1-intracellular_protein_transport_protein_		K10352	Ascomycota	adi_v1.0.1.prot
comp39134_c0_seq16	1017	C0QTZ7	Pfs,_nacht_and_ankyrin_domain_protein_		K10380	Ascomycota	adi_v1.0.1.prot
comp40346_c0_seq5	2157	N4VF54	Nfx1-type_zinc_finger-containing_protein_1_		0	Ascomycota	adi_v1.0.1.prot
comp38474_c0_seq1	2184	A2QK79	Similarity:_similarity_with_other_proteins_is_due_to_glutamic_acid_rich_regions_	GO:0016491 GO:0016706 GO:0055114	0	Ascomycota	adi_v1.0.1.prot
comp40634_c0_seq4	809	G7XTL0	Cytochrome_P450_monooxygenase_	GO:0004497 GO:0005506 GO:0009055 GO:0016491 GO:0016705 GO:0020037 GO:0046872 GO:0055114	0	Ascomycota	adi_v1.0.1.prot
comp43453_c0_seq28	728	S0DHW7	Related_to_USO1-intracellular_protein_transport_protein_		K10352	Ascomycota	adi_v1.0.1.prot
comp55989_c0_seq3	1095	U4L7E3	Similar_to_Zinc_finger_MYND_domain-containing_protein_19_acc._no._Q7TSV3_		0	Ascomycota	adi_v1.0.1.prot
comp42717_c0_seq7	912	V5FLF8	RNA_polymerase_Rpb1_C-terminal_repeat_domain-containing_protein_		K12478	Ascomycota	adi_v1.0.1.prot
comp55836_c0_seq2	362	R4X8K9	GTP-binding_protein_SAS1_		K07874	Ascomycota	adi_v1.0.1.prot
comp43453_c0_seq33	720	S0DHW7	Related_to_USO1-intracellular_protein_transport_protein_		K10352	Ascomycota	adi_v1.0.1.prot
comp44274_c0_seq1	886	N1JN57	ABC1_domain_containing_protein/yae1_		0	Ascomycota	adi_v1.0.1.prot
comp40346_c0_seq4	2232	N4VF54	Nfx1-type_zinc_finger-containing_protein_1_		0	Ascomycota	adi_v1.0.1.prot
comp43453_c0_seq32	720	S0DHW7	Related_to_USO1-intracellular_protein_transport_protein_		K10352	Ascomycota	adi_v1.0.1.prot
comp77988_c0_seq1	1716	M5C904	Putative_FAD-linked_oxidoreductase_yvdP_		0	Ascomycota	adi_v1.0.1.prot
comp86367_c0_seq1	807	U4L4R8	Similar_to_Fruiting_body_protein_SC7_acc._no._P35794_		0	Ascomycota	adi_v1.0.1.prot
comp82336_c0_seq1	541	B8MH16	Ankyrin_repeat_protein_		K10380	Ascomycota	adi_v1.0.1.prot
comp90458_c0_seq3	274	B6K3K4	Helicase_Required_for_RNAi-mediated_heterochromatin_assembly_Hrr1_	GO:0004386 GO:0016817	0	Ascomycota	adi_v1.0.1.prot
comp76223_c0_seq3	832	E5T9S5	Putative_ubiquitin_family_protein_		K02927	Ascomycota	adi_v1.0.1.prot
comp82336_c0_seq2	435	B8MH16	Ankyrin_repeat_protein_		K10380	Ascomycota	adi_v1.0.1.prot
comp65066_c0_seq6	990	E9EK88	ATP-dependent_DNA_helicase_PIF1_	GO:0003676 GO:0004386 GO:0004523	K15255	Ascomycota	adi_v1.0.1.prot
comp87551_c0_seq1	1183	K0KHF5	Nucleoporin_		K14296	Ascomycota	adi_v1.0.1.prot
comp65066_c0_seq7	973	E9EK88	ATP-dependent_DNA_helicase_PIF1_	GO:0003676 GO:0004386 GO:0004523	K15255	Ascomycota	adi_v1.0.1.prot
comp75168_c0_seq1	2030	U4L0N6	Similar_to_Golgin_IMH1_acc._no._Q75AF5_		K09291	Ascomycota	adi_v1.0.1.prot
comp74132_c0_seq3	453	S6EGH1	ZYBA0S04-03246g1_1_		0	Ascomycota	adi_v1.0.1.prot
comp65603_c0_seq2	435	Q6FP09	Strain_CBS138_chromosome_J_complete_sequence_	GO:0004252 GO:0006508	K01359	Ascomycota	adi_v1.0.1.prot
comp116011_c0_seq1	470	G7XZQ8	G._violaceus_kinesin_	GO:0003824 GO:0009116	0	Ascomycota	adi_v1.0.1.prot
comp74132_c0_seq2	483	S6EGH1	ZYBA0S04-03246g1_1_		0	Ascomycota	adi_v1.0.1.prot
comp66992_c0_seq1	3458	B9WGI7	ER_to_Golgi_vesicle_transport_protein,_putative_	GO:0000139 GO:0005737 GO:0006886 GO:0008565 GO:0016020 GO:0048193 GO:0048280	K10352	Ascomycota	adi_v1.0.1.prot
comp68981_c0_seq1	1488	E9EK88	ATP-dependent_DNA_helicase_PIF1_	GO:0003676 GO:0004386 GO:0004523	K15255	Ascomycota	adi_v1.0.1.prot
comp74132_c0_seq1	483	S6EGH1	ZYBA0S04-03246g1_1_		0	Ascomycota	adi_v1.0.1.prot
comp79781_c0_seq1	1198	Q7Z8U9	Hemolytic_lectin_LSLc_		0	Ascomycota	adi_v1.0.1.prot
comp169328_c0_seq1	337	N1J7S7	Multidrug_resistance-associated_protein_1/ABC_Transporter_		0	Ascomycota	adi_v1.0.1.prot
comp157433_c0_seq1	450	E9EK88	ATP-dependent_DNA_helicase_PIF1_	GO:0003676 GO:0004386 GO:0004523	0	Ascomycota	adi_v1.0.1.prot
comp301989_c0_seq1	520	E3QLF7	SCP-like_extracellular_protein_	GO:0005576	0	Ascomycota	adi_v1.0.1.prot
comp309818_c0_seq1	450	B8MSF6	ATP-dependent_DNA_helicase_PIF1,_putative_	GO:0004386	0	Ascomycota	adi_v1.0.1.prot
comp285443_c0_seq1	238	E9FDJ7	ATP-dependent_DNA_helicase_PIF1_	GO:0004386	0	Ascomycota	adi_v1.0.1.prot
comp227372_c0_seq1	242	U4L6Q6	Similar_to_Ankyrin_repeat_domain-containing_protein_50_acc._no._Q9ULJ7_		0	Ascomycota	adi_v1.0.1.prot
comp298363_c0_seq1	304	B6QHN2	MYND_domain_protein,_putative_	GO:0008270 GO:0046872	0	Ascomycota	adi_v1.0.1.prot
comp790_c0_seq1	833	J3NY69	Calmodulin_	GO:0005509	K02183	Ascomycota	adi_v1.0.1.prot
comp349634_c0_seq1	454	S3CQG5	P-loop_containing_nucleoside_triphosphate_hydrolase_		0	Ascomycota	adi_v1.0.1.prot
comp337193_c0_seq1	465	E9FDJ9	ATP-dependent_DNA_helicase_PIF1_	GO:0004386	0	Ascomycota	adi_v1.0.1.prot
comp343485_c0_seq1	414	U6PCW3	Zinc_finger_domain_containing_protein_		0	Ascomycota	adi_v1.0.1.prot
comp290398_c0_seq1	307	R8BVG7	Putative_ankyrin_repeat_protein_		0	Ascomycota	adi_v1.0.1.prot
comp519370_c0_seq1	203	Q6CIS2	KLLA0F24398p_		0	Ascomycota	adi_v1.0.1.prot
comp501510_c0_seq1	524	H1V9J7	Zinc_knuckle_	GO:0003676 GO:0008270	0	Ascomycota	adi_v1.0.1.prot
comp501600_c0_seq1	207	G9N0X0	Ankyrin_repeat_protein_		K10380	Ascomycota	adi_v1.0.1.prot
comp428725_c0_seq1	544	M1WIQ9	Related_to_PIF1-DNA_helicase_involved_in_mitochondrial_DNA_repair_and_telomere_length_control_		0	Ascomycota	adi_v1.0.1.prot
comp389286_c0_seq1	496	C5LXX3	Retrotransposable_element_Tf2_155_kDa_protein_type,_putative_	GO:0003676 GO:0003723 GO:0003964 GO:0006278 GO:0015074	0	Ascomycota	adi_v1.0.1.prot
comp455354_c0_seq1	265	M1W1A0	Related_to_PIF1-DNA_helicase_involved_in_mitochondrial_DNA_repair_and_telomere_length_control_		0	Ascomycota	adi_v1.0.1.prot
comp484525_c0_seq1	273	E9EHZ8	ATP-dependent_DNA_helicase_PIF1_	GO:0004386	0	Ascomycota	adi_v1.0.1.prot
comp420562_c0_seq1	203	S9VXU7	CMGC/DYRK/YAK_protein_kinase_Ppk15_		0	Ascomycota	adi_v1.0.1.prot
comp414340_c0_seq1	323	A1CMV8	Polyketide_synthase,_putative_	GO:0000166 GO:0003824 GO:0008152 GO:0008270 GO:0016491 GO:0016740 GO:0016747 GO:0055114	0	Ascomycota	adi_v1.0.1.prot
comp3523_c0_seq1	1557	G2XGB0	Cofilin_	GO:0003779 GO:0005622	K05765	Ascomycota	adi_v1.0.1.prot
comp632733_c0_seq1	232	B9HXL8	Ankyrin_repeat_family_protein_	GO:0005618	0	Ascomycota	adi_v1.0.1.prot
comp6484_c0_seq43	324	V2X1A4	Nwd2_		0	Ascomycota	adi_v1.0.1.prot
comp9317_c0_seq53	324	U4L079	Similar_to_NFX1-type_zinc_finger-containing_protein_1_acc._no._Q8R151_		0	Ascomycota	adi_v1.0.1.prot
comp7360_c0_seq1	2628	F2QQI2	Cell_surface_glycoprotein_1_	GO:0004553 GO:0005576 GO:0005975 GO:0030248	K11294	Ascomycota	adi_v1.0.1.prot
comp9748_c0_seq2	720	R4X8K9	GTP-binding_protein_SAS1_		K07901	Ascomycota	adi_v1.0.1.prot
comp9317_c0_seq34	443	B6QNC0	NF-X1_finger_and_helicase_domain_protein,_putative_	GO:0003676 GO:0004386 GO:0008270	0	Ascomycota	adi_v1.0.1.prot
comp9748_c0_seq1	1360	R4X8K9	GTP-binding_protein_SAS1_		K07901	Ascomycota	adi_v1.0.1.prot
comp9317_c0_seq50	339	U4L079	Similar_to_NFX1-type_zinc_finger-containing_protein_1_acc._no._Q8R151_		0	Ascomycota	adi_v1.0.1.prot
comp9317_c0_seq29	492	B6QNC0	NF-X1_finger_and_helicase_domain_protein,_putative_	GO:0003676 GO:0004386 GO:0008270	0	Ascomycota	adi_v1.0.1.prot
comp9317_c0_seq48	351	U4L079	Similar_to_NFX1-type_zinc_finger-containing_protein_1_acc._no._Q8R151_		0	Ascomycota	adi_v1.0.1.prot
comp9317_c0_seq26	504	B6QNC0	NF-X1_finger_and_helicase_domain_protein,_putative_	GO:0003676 GO:0004386 GO:0008270	0	Ascomycota	adi_v1.0.1.prot
comp6987_c0_seq14	4399	Q28EK2	Novel_protein_containing_SRP40_C-terminal_domain_		0	Ascomycota	adi_v1.0.1.prot
comp19499_c0_seq3	6579	Q6CPZ4	KLLA0E01035p_		0	Ascomycota	adi_v1.0.1.prot
comp19499_c0_seq7	4318	Q6CPZ4	KLLA0E01035p_		0	Ascomycota	adi_v1.0.1.prot
comp17538_c0_seq4	2472	C8ZAR8	Muc1p_		0	Ascomycota	adi_v1.0.1.prot
comp21279_c0_seq6	1124				0	Ascomycota	adi_v1.0.1.prot
comp16698_c0_seq11	3821	B8NIL1	Proline-rich,_actin-associated_protein_Vrp1,_putative_	GO:0003779	0	Ascomycota	adi_v1.0.1.prot
comp15337_c0_seq2	2523	K2ST15	PhoH-like_protein_	GO:0003968	0	Ascomycota	adi_v1.0.1.prot
comp20413_c0_seq5	297	B6K2C0	Saccharopine_dehydrogenase_[NAD(+),_L-lysine-forming]_		K00290	Ascomycota	adi_v1.0.1.prot
comp15337_c0_seq6	987	S0DYZ2	Related_to_NAM7-nonsense-mediated_mRNA_decay_protein_(RdRP)_		0	Ascomycota	adi_v1.0.1.prot
comp16698_c0_seq12	3493	B8NIL1	Proline-rich,_actin-associated_protein_Vrp1,_putative_	GO:0003779	0	Ascomycota	adi_v1.0.1.prot
comp12545_c1_seq3	2012	U6PYU6	ISE/inbred_ISE_genomic_scaffold,_scaffold_pathogens_Hcontortus_scaffold_793_		0	Ascomycota	adi_v1.0.1.prot
comp18136_c1_seq1	2688	Q8TFG9	Putative_GPI-anchored_protein_PB15E9.01c_	GO:0003674 GO:0005886 GO:0008150 GO:0009986 GO:0016020 GO:0031225	0	Ascomycota	adi_v1.0.1.prot
comp17538_c0_seq2	4339	C8ZAR8	Muc1p_		0	Ascomycota	adi_v1.0.1.prot
comp15337_c0_seq15	599	S0DYZ2	Related_to_NAM7-nonsense-mediated_mRNA_decay_protein_(RdRP)_		0	Ascomycota	adi_v1.0.1.prot
comp15337_c0_seq12	727	S0DYZ2	Related_to_NAM7-nonsense-mediated_mRNA_decay_protein_(RdRP)_		0	Ascomycota	adi_v1.0.1.prot
comp19499_c0_seq4	6273	Q6CPZ4	KLLA0E01035p_		0	Ascomycota	adi_v1.0.1.prot
comp15337_c0_seq19	419	S3CQG5	P-loop_containing_nucleoside_triphosphate_hydrolase_		0	Ascomycota	adi_v1.0.1.prot
comp19499_c0_seq1	9210	Q6CPZ4	KLLA0E01035p_		0	Ascomycota	adi_v1.0.1.prot
comp15337_c0_seq9	953	B2API0	Podospora_anserina_S_mat+_genomic_DNA_chromosome_5,_supercontig_10_	GO:0000166 GO:0003968 GO:0005524 GO:0017111	0	Ascomycota	adi_v1.0.1.prot
comp18463_c0_seq3	1710	G5CXA9	Dentin_matrix_protein_1_(Fragment)_	GO:0001503 GO:0030198	0	Ascomycota	adi_v1.0.1.prot
comp17705_c0_seq19	436	K1QAK6	Dicer-like_protein_2_	GO:0003676 GO:0004386 GO:0005524 GO:0008026	0	Ascomycota	adi_v1.0.1.prot
comp18136_c1_seq2	2345	Q8TFG9	Putative_GPI-anchored_protein_PB15E9.01c_	GO:0003674 GO:0005886 GO:0008150 GO:0009986 GO:0016020 GO:0031225	0	Ascomycota	adi_v1.0.1.prot
comp17538_c0_seq1	4921	C8ZAR8	Muc1p_		0	Ascomycota	adi_v1.0.1.prot
comp16698_c0_seq13	3484	B8NIL1	Proline-rich,_actin-associated_protein_Vrp1,_putative_	GO:0003779	0	Ascomycota	adi_v1.0.1.prot
comp18463_c0_seq4	1710	G5CXA9	Dentin_matrix_protein_1_(Fragment)_	GO:0001503 GO:0030198	0	Ascomycota	adi_v1.0.1.prot
comp15337_c0_seq11	859	S0DYZ2	Related_to_NAM7-nonsense-mediated_mRNA_decay_protein_(RdRP)_		0	Ascomycota	adi_v1.0.1.prot
comp15337_c0_seq21	395	B7PH80	RNA-directed_RNA_polymerase,_putative_(Fragment)_	GO:0003968	0	Ascomycota	adi_v1.0.1.prot
comp129915_c0_seq1	417	Q3MKR2	Beta_tubulin_(Fragment)_	GO:0000166 GO:0003924 GO:0005198 GO:0005525 GO:0005874 GO:0006184 GO:0007017 GO:0007018 GO:0043234 GO:0051258	K07375	Astrorhizida	adi_v1.0.1.prot
comp46607_c0_seq1	3912	A2FNC4	Variable_membrane_protein,_putative_	GO:0000166 GO:0003676	0	Bacillaceae	adi_v1.0.1.prot
comp46607_c0_seq2	3912	A2FNC4	Variable_membrane_protein,_putative_	GO:0000166 GO:0003676	0	Bacillaceae	adi_v1.0.1.prot
comp46607_c0_seq4	3669	A2FNC4	Variable_membrane_protein,_putative_	GO:0000166 GO:0003676	0	Bacillaceae	adi_v1.0.1.prot
comp46607_c0_seq5	3647	A2FNC4	Variable_membrane_protein,_putative_	GO:0000166 GO:0003676	0	Bacillaceae	adi_v1.0.1.prot
comp86142_c0_seq2	729	D0KA44	RimK_domain_protein_ATP-grasp_	GO:0005524 GO:0046872	0	Bacillaceae	adi_v1.0.1.prot
comp92535_c0_seq8	286	U2X652	Amidase_		K02433	Bacillaceae	adi_v1.0.1.prot
comp86142_c0_seq1	804	D0KA44	RimK_domain_protein_ATP-grasp_	GO:0005524 GO:0046872	0	Bacillaceae	adi_v1.0.1.prot
comp161122_c0_seq1	236	U2X652	Amidase_		K01426	Bacillaceae	adi_v1.0.1.prot
comp342204_c0_seq1	237	B1RNA1	Collagen_triple_helix_repeat_protein_	GO:0005581	K06236	Bacillaceae	adi_v1.0.1.prot
comp7695_c0_seq6	1446	F8CXA5	L-amino-acid_oxidase_	GO:0001716 GO:0016491 GO:0055114	0	Bacillaceae	adi_v1.0.1.prot
comp7695_c0_seq1	2540	F8CXA5	L-amino-acid_oxidase_	GO:0001716 GO:0016491 GO:0055114	0	Bacillaceae	adi_v1.0.1.prot
comp7695_c0_seq5	1569	F8CXA5	L-amino-acid_oxidase_	GO:0001716 GO:0016491 GO:0055114	0	Bacillaceae	adi_v1.0.1.prot
comp70866_c0_seq1	1204	J9J9G8	Alpha-L-arabinofuranosidase_B_	GO:0046373 GO:0046556	0	Bacteroidales	adi_v1.0.1.prot
comp135844_c0_seq2	759				0	Bacteroidales	adi_v1.0.1.prot
comp135844_c0_seq1	759				0	Bacteroidales	adi_v1.0.1.prot
comp289836_c0_seq1	202	D5EWV0	Tetratricopeptide_repeat_protein_		0	Bacteroidales	adi_v1.0.1.prot
comp348941_c0_seq1	443	D5EWV0	Tetratricopeptide_repeat_protein_		K10407	Bacteroidales	adi_v1.0.1.prot
comp442537_c0_seq1	238	D5EWV0	Tetratricopeptide_repeat_protein_		0	Bacteroidales	adi_v1.0.1.prot
comp3116_c1_seq19	417	K9V3T4	Glycosyl_transferase_group_1_		0	Bacteroidales	adi_v1.0.1.prot
comp19085_c0_seq3	277	D5EWV0	Tetratricopeptide_repeat_protein_		0	Bacteroidales	adi_v1.0.1.prot
comp19085_c0_seq2	277	D5EWV0	Tetratricopeptide_repeat_protein_		0	Bacteroidales	adi_v1.0.1.prot
comp19085_c0_seq4	274	D5EWV0	Tetratricopeptide_repeat_protein_		K10407	Bacteroidales	adi_v1.0.1.prot
comp21597_c0_seq1	3582	D5EWV0	Tetratricopeptide_repeat_protein_		0	Bacteroidales	adi_v1.0.1.prot
comp22530_c0_seq64	269	K9XMT7	Phenylalanine_racemase_(ATP-hydrolyzing),_Mycocerosate_synthase_		0	Basidiomycota	adi_v1.0.1.prot
comp40346_c0_seq7	1709	G4TNW7	Related_to_ECM32-DNA_dependent_ATPase/DNA_helicase_B_	GO:0003676 GO:0004386 GO:0008270	0	Basidiomycota	adi_v1.0.1.prot
comp60276_c0_seq4	908	B4M2K0	GJ19506_		0	Basidiomycota	adi_v1.0.1.prot
comp40634_c0_seq13	488	F8P7H0	Putative_monooxygenase_	GO:0004497 GO:0005506 GO:0009055 GO:0016705 GO:0020037 GO:0055114	K17726	Basidiomycota	adi_v1.0.1.prot
comp35781_c0_seq4	366	A8P7C7	Endoplasmic_reticulum_protein_	GO:0006491	K08288	Basidiomycota	adi_v1.0.1.prot
comp40634_c0_seq19	390	F8P7H0	Putative_monooxygenase_	GO:0004497 GO:0005506 GO:0009055 GO:0016705 GO:0020037 GO:0055114	0	Basidiomycota	adi_v1.0.1.prot
comp40975_c0_seq7	714	R7S4B2	Kinase-like_protein_(Fragment)_		0	Basidiomycota	adi_v1.0.1.prot
comp128870_c0_seq1	352				0	Basidiomycota	adi_v1.0.1.prot
comp111481_c0_seq1	268				0	Basidiomycota	adi_v1.0.1.prot
comp60276_c0_seq2	908	B4M2K0	GJ19506_		0	Basidiomycota	adi_v1.0.1.prot
comp60276_c0_seq3	908	B4M2K0	GJ19506_		0	Basidiomycota	adi_v1.0.1.prot
comp55194_c0_seq1	1522				0	Basidiomycota	adi_v1.0.1.prot
comp75768_c0_seq2	259	E1ZV49	Transposable_element_Tcb1_transposase_(Fragment)_		0	Basidiomycota	adi_v1.0.1.prot
comp60276_c0_seq1	908	B4M2K0	GJ19506_		0	Basidiomycota	adi_v1.0.1.prot
comp85271_c0_seq6	237	R9P7A7	Ankyrin_repeat_protein_		K13278	Basidiomycota	adi_v1.0.1.prot
comp136655_c0_seq1	211	E9CCR0	NOD3_protein_		0	Basidiomycota	adi_v1.0.1.prot
comp158732_c0_seq1	357	E9FDJ7	ATP-dependent_DNA_helicase_PIF1_	GO:0004386	0	Basidiomycota	adi_v1.0.1.prot
comp272888_c0_seq1	389	H9TQA4	Gag-pol_polyprotein_	GO:0003676 GO:0008270 GO:0015074	0	Basidiomycota	adi_v1.0.1.prot
comp259618_c0_seq1	339	E3JUD1	Ras-like_protein_Rab-8A_	GO:0000166 GO:0005525 GO:0007264 GO:0015031	K06109	Basidiomycota	adi_v1.0.1.prot
comp272888_c0_seq2	339	H9TQA4	Gag-pol_polyprotein_	GO:0003676 GO:0008270 GO:0015074	0	Basidiomycota	adi_v1.0.1.prot
comp271397_c0_seq1	568	H6U749	PR-1_protein_		0	Basidiomycota	adi_v1.0.1.prot
comp322548_c0_seq1	399	M5CD74	ATP-dependent_helicase_RRM3_		0	Basidiomycota	adi_v1.0.1.prot
comp482984_c0_seq1	217	Q45W64	Polyprotein_	GO:0003676 GO:0008270 GO:0015074	0	Basidiomycota	adi_v1.0.1.prot
comp463076_c0_seq1	329	Q7QH86	AGAP011078-PA_(Fragment)_	GO:0008270 GO:0046872	0	Basidiomycota	adi_v1.0.1.prot
comp2619_c6_seq64	2783	Q16925	Transposase_	GO:0003677 GO:0004803 GO:0006313 GO:0015074	0	Basidiomycota	adi_v1.0.1.prot
comp2735_c0_seq11	1614	M7WJ66	Reverse_transcriptase_(Fragment)_		0	Basidiomycota	adi_v1.0.1.prot
comp884034_c0_seq1	215	M7XCR6	Phosphoacetylglucosamine_mutase_		K01836	Basidiomycota	adi_v1.0.1.prot
comp2735_c0_seq7	2110	M7WJ66	Reverse_transcriptase_(Fragment)_		0	Basidiomycota	adi_v1.0.1.prot
comp2735_c0_seq8	2072	M7WJ66	Reverse_transcriptase_(Fragment)_		0	Basidiomycota	adi_v1.0.1.prot
comp4454_c0_seq7	953	Q4G2I8	14-3-3_protein_	GO:0019904	K06630	Basidiomycota	adi_v1.0.1.prot
comp8049_c0_seq1	1182	E6RAU2	Chaperone,_putative_		0	Basidiomycota	adi_v1.0.1.prot
comp25693_c0_seq9	3240	D3ZUQ8	Protein_Szt2_	GO:0007417 GO:0009791 GO:0043473	0	Bilateria	adi_v1.0.1.prot
comp23981_c0_seq8	310	L7M8A4	Aspartate_aminotransferase_		K14455	Bilateria	adi_v1.0.1.prot
comp32030_c0_seq16	344	Q1MT67	Novel_protein_similar_to_fly_cactin_(Cactin)_(Fragment)_		0	Bilateria	adi_v1.0.1.prot
comp27501_c0_seq17	678	F7D1J2	Receptor-interacting_serine/threonine-protein_kinase_1_(Fragment)_	GO:0004672 GO:0005524 GO:0006468 GO:0007165 GO:0016772	K02861	Bilateria	adi_v1.0.1.prot
comp26330_c0_seq2	1176	A9W875	Transposase_and_inactivated_derivatives-like_protein_		0	Bilateria	adi_v1.0.1.prot
comp25456_c0_seq9	7886	K7CXA7	Vacuolar_protein_sorting_13_homolog_D_		0	Bilateria	adi_v1.0.1.prot
comp30869_c0_seq2	1846	F4X5G7	Glyoxylate/hydroxypyruvate_reductase_A_	GO:0000166 GO:0016616 GO:0048037 GO:0055114	0	Bilateria	adi_v1.0.1.prot
comp23873_c1_seq1	1935	V5H9E9	Putative_mitochondrial_glycerol-3-phosphate_acyltransferase_gpat_(Fragment)_		K00629	Bilateria	adi_v1.0.1.prot
comp27510_c0_seq9	577	K1RYJ1	Putative_nuclease_HARBI1_	GO:0003676 GO:0003887 GO:0006260	0	Bilateria	adi_v1.0.1.prot
comp24772_c0_seq6	779	J9QL63	Peptidylglycine_alpha-amidating_monooxygenase_1_	GO:0003824 GO:0004497 GO:0004504 GO:0005507 GO:0006518 GO:0016020 GO:0016715 GO:0055114	K00504	Bilateria	adi_v1.0.1.prot
comp27341_c0_seq14	208	E5RYB0	Zinc_knuckle_protein_	GO:0003676 GO:0008270 GO:0046872	0	Bilateria	adi_v1.0.1.prot
comp29005_c0_seq1	2519	B5DFB8	Fbf1_protein_(Fragment)_	GO:0000922 GO:0043296 GO:0043297 GO:0045095 GO:0090162	K16471	Bilateria	adi_v1.0.1.prot
comp27551_c0_seq4	3396	F4Q6H6	SH2_domain-containing_protein_	GO:0000166 GO:0004672 GO:0004674 GO:0004713 GO:0005524 GO:0006468 GO:0016301 GO:0016310 GO:0016740 GO:0016772	K08867	Bilateria	adi_v1.0.1.prot
comp28663_c0_seq2	1084	B5XDY7	Probable_E3_ubiquitin-protein_ligase_RNF144A-A_	GO:0016874	0	Bilateria	adi_v1.0.1.prot
comp29378_c0_seq23	5117	K1QNF5	Lon_protease_homolog_	GO:0000166 GO:0004176 GO:0004252 GO:0005524 GO:0006508 GO:0008233 GO:0017111	K01338	Bilateria	adi_v1.0.1.prot
comp31066_c0_seq3	6722	R0LK39	Sorting_nexin-29_(Fragment)_		K17935	Bilateria	adi_v1.0.1.prot
comp31553_c0_seq6	1872				0	Bilateria	adi_v1.0.1.prot
comp22496_c0_seq15	470	P0DKM8	Turripeptide_Ici9.1_(Fragment)_	GO:0004867 GO:0005576 GO:0008200 GO:0010466 GO:0030414	0	Bilateria	adi_v1.0.1.prot
comp26660_c0_seq8	516	Q16VW1	AAEL009419-PA_(Fragment)_	GO:0005216 GO:0006810 GO:0006811 GO:0016020 GO:0016021 GO:0055085	K04984	Bilateria	adi_v1.0.1.prot
comp29725_c0_seq21	3493	Q6IR54	MGC83487_protein_	GO:0000166 GO:0004672 GO:0004713 GO:0004871 GO:0005524 GO:0005856 GO:0005925 GO:0006468 GO:0007165 GO:0007172 GO:0016301 GO:0016310 GO:0016740 GO:0016772	K05725	Bilateria	adi_v1.0.1.prot
comp27916_c0_seq8	1630	D1LXH1	Unc-45-like_protein_(Fragment)_		0	Bilateria	adi_v1.0.1.prot
comp25309_c0_seq1	1333	E6ZGF4	Nucleolar_protein_8_	GO:0000166 GO:0003676	0	Bilateria	adi_v1.0.1.prot
comp28558_c0_seq6	2415	K1RHJ8	Centrobin_		K16468	Bilateria	adi_v1.0.1.prot
comp31379_c0_seq36	439	K1QJ91	Serine/threonine-protein_kinase_atg1_	GO:0004672 GO:0005524 GO:0006468 GO:0016301 GO:0016310 GO:0016772	0	Bilateria	adi_v1.0.1.prot
comp23386_c0_seq5	4965				0	Bilateria	adi_v1.0.1.prot
comp28534_c0_seq6	268	R0L6R2	DmX-like_protein_2_(Fragment)_		0	Bilateria	adi_v1.0.1.prot
comp30790_c0_seq23	277	C1BS96	THAP_domain-containing_protein_2_	GO:0003676	0	Bilateria	adi_v1.0.1.prot
comp22245_c0_seq1	4521	Q8C1A3	Methionine_synthase_reductase_	GO:0005506 GO:0005634 GO:0005737 GO:0008652 GO:0009086 GO:0010181 GO:0016491 GO:0016723 GO:0030586 GO:0045111 GO:0050660 GO:0055114	K00597	Bilateria	adi_v1.0.1.prot
comp26346_c0_seq5	1455	K1QWZ8	Catenin_beta_		0	Bilateria	adi_v1.0.1.prot
comp23297_c0_seq12	1809	B3KWE9	cDNA_FLJ42926_fis,_clone_BRSSN2004719,_highly_similar_to_Homo_sapiens_rai-like_protein_(RaLP),_mRNA_	GO:0019904 GO:0030971	K06279	Bilateria	adi_v1.0.1.prot
comp20608_c0_seq44	201				0	Bilateria	adi_v1.0.1.prot
comp33919_c0_seq39	564	E2C439	E3_ubiquitin-protein_ligase_UBR2_	GO:0004842 GO:0008270 GO:0016567 GO:0016874 GO:0030163	K10626	Bilateria	adi_v1.0.1.prot
comp28534_c1_seq4	518	E0VRK9	Rabconnectin,_putative_		0	Bilateria	adi_v1.0.1.prot
comp24116_c0_seq11	847	Q5U403	Diphosphomevalonate_decarboxylase_	GO:0000166 GO:0004163 GO:0005524 GO:0005575 GO:0006629 GO:0006694 GO:0006695 GO:0008202 GO:0008203 GO:0008299 GO:0016126 GO:0016829	K01597	Bilateria	adi_v1.0.1.prot
comp22987_c0_seq17	617	H2MP44	6-phosphofructokinase_	GO:0000166 GO:0003872 GO:0005524 GO:0005737 GO:0005945 GO:0006002 GO:0006096 GO:0016301 GO:0016310 GO:0016740	K00850	Bilateria	adi_v1.0.1.prot
comp29563_c0_seq5	2997	S7MJJ2	Cartilage_intermediate_layer_protein_1_		0	Bilateria	adi_v1.0.1.prot
comp28027_c0_seq20	484	A7SE07	Cytosolic_Fe-S_cluster_assembly_factor_NUBP2_homolog_	GO:0000166 GO:0005524 GO:0046872 GO:0051536 GO:0051539	0	Bilateria	adi_v1.0.1.prot
comp26706_c0_seq1	5290	A8C752	Thyroid_adenoma-associated_protein_homolog_		0	Bilateria	adi_v1.0.1.prot
comp26628_c0_seq1	3039	Q2XWK0	Synaptic_vesicle_2-related_protein_	GO:0006810 GO:0016020 GO:0016021 GO:0022857 GO:0030054 GO:0030672 GO:0031410 GO:0045202 GO:0055085	0	Bilateria	adi_v1.0.1.prot
comp27206_c0_seq4	1295	Q9NBH3	Myosin_V_	GO:0000166 GO:0003774 GO:0005524 GO:0016459	K08834	Bilateria	adi_v1.0.1.prot
comp23672_c0_seq4	1888	Q07FZ5	PCTAIRE-motif_protein_kinase_2_	GO:0000166 GO:0004672 GO:0004674 GO:0005524 GO:0006468 GO:0016301 GO:0016310 GO:0016772	K15595	Bilateria	adi_v1.0.1.prot
comp27234_c0_seq4	1586	R0LE40	StAR-related_lipid_transfer_protein_9_(Fragment)_		0	Bilateria	adi_v1.0.1.prot
comp28273_c0_seq15	761	A0JM12	Multiple_epidermal_growth_factor-like_domains_protein_10_	GO:0005886 GO:0006909 GO:0007155 GO:0007517 GO:0014719 GO:0014816 GO:0014841 GO:0016020 GO:0016021 GO:0030239	0	Bilateria	adi_v1.0.1.prot
comp31259_c0_seq7	3645	K1QGC4	Tectonic-2_		0	Bilateria	adi_v1.0.1.prot
comp29378_c0_seq2	6338	K1QNF5	Lon_protease_homolog_	GO:0000166 GO:0004176 GO:0004252 GO:0005524 GO:0006508 GO:0008233 GO:0017111	K01338	Bilateria	adi_v1.0.1.prot
comp26816_c0_seq70	207	K1PPM4	JmjC_domain-containing_protein_5_		0	Bilateria	adi_v1.0.1.prot
comp22763_c0_seq29	4615	R0KZ88	Mitogen-activated_protein_kinase_kinase_kinase_3_(Fragment)_		K04420	Bilateria	adi_v1.0.1.prot
comp21954_c0_seq11	750	G5AL60	EH_domain-binding_protein_1_		0	Bilateria	adi_v1.0.1.prot
comp32315_c0_seq13	444	A4F2N3	Mt-myomegalin_(Fragment)_		0	Bilateria	adi_v1.0.1.prot
comp23397_c0_seq25	624				0	Bilateria	adi_v1.0.1.prot
comp22572_c0_seq8	323	B1H1W8	LOC100158321_protein_	GO:0003676	0	Bilateria	adi_v1.0.1.prot
comp30536_c0_seq18	404	L5KJV9	Intraflagellar_transport_protein_140_like_protein_		0	Bilateria	adi_v1.0.1.prot
comp30850_c0_seq2	995	S4PMV0	Serine/threonine-protein_kinase_minibrain_(Fragment)_		K08825	Bilateria	adi_v1.0.1.prot
comp24579_c0_seq3	4991	U3MIG6	Pasha/DGCR8_		0	Bilateria	adi_v1.0.1.prot
comp29465_c0_seq4	2962	T2ME12	Protein_kinase_C_delta_type_(Fragment)_		K06068	Bilateria	adi_v1.0.1.prot
comp25241_c0_seq5	531	K1QJR6	Glutamate_synthase_[NADH],_amyloplastic_	GO:0003824 GO:0005506 GO:0006537 GO:0006807 GO:0008152 GO:0010181 GO:0015930 GO:0016040 GO:0016491 GO:0016638 GO:0016639 GO:0045181 GO:0050660 GO:0051536 GO:0055114	0	Bilateria	adi_v1.0.1.prot
comp23588_c0_seq6	444	J9EES0	Rab5_protein_(Fragment)_	GO:0000166 GO:0005525 GO:0007264 GO:0015031	K07889	Bilateria	adi_v1.0.1.prot
comp27489_c0_seq4	769	U1P2W1	Homocysteine_s-methyltransferase_3_		K00547	Bilateria	adi_v1.0.1.prot
comp29378_c0_seq45	4303	K1QNF5	Lon_protease_homolog_	GO:0000166 GO:0004176 GO:0004252 GO:0005524 GO:0006508 GO:0008233 GO:0017111	K01338	Bilateria	adi_v1.0.1.prot
comp31379_c0_seq47	276	Q4QQE0	Endonuclease-reverse_transcriptase_	GO:0003723 GO:0003964 GO:0004519 GO:0006278	0	Bilateria	adi_v1.0.1.prot
comp25026_c0_seq1	3767	K1Q659	Centromere_protein_F_		K11499	Bilateria	adi_v1.0.1.prot
comp23985_c0_seq7	720	V5HZY2	Putative_cation_transmembrane_transporter_(Fragment)_		K15122	Bilateria	adi_v1.0.1.prot
comp23397_c0_seq44	484	S9X1I3	Alpha-tectorin_(Fragment)_		0	Bilateria	adi_v1.0.1.prot
comp23812_c0_seq17	1031	B4L5D8	GI21539_	GO:0000166 GO:0005525 GO:0007049 GO:0031105	K16942	Bilateria	adi_v1.0.1.prot
comp25374_c0_seq7	437	D3YWB9	Contactin-associated_protein-like_4_	GO:0005102 GO:0005515 GO:0007155 GO:0007165 GO:0030425	0	Bilateria	adi_v1.0.1.prot
comp32218_c0_seq2	1386				0	Bilateria	adi_v1.0.1.prot
comp28963_c0_seq3	1099	Q0VFA1	LOC779532_protein_(Fragment)_		0	Bilateria	adi_v1.0.1.prot
comp23040_c0_seq13	1401	G4VB79	Voltage-gated_potassium_channel,_KCNQ_	GO:0005216 GO:0005249 GO:0005267 GO:0006810 GO:0006811 GO:0006813 GO:0008076 GO:0016020 GO:0016021 GO:0055085 GO:0071805	K05324	Bilateria	adi_v1.0.1.prot
comp22428_c0_seq12	4023	L8GNJ5	Poly(ADP-ribose)_polymerase_catalytic_domain_containing_protein_		K16460	Bilateria	adi_v1.0.1.prot
comp23982_c0_seq3	1903	K1QCV1	DNA-directed_RNA_polymerase_III_subunit_RPC5_	GO:0003899 GO:0005634 GO:0006351	0	Bilateria	adi_v1.0.1.prot
comp23871_c0_seq1	6174	S7NB11	TPR_and_ankyrin_repeat-containing_protein_1_		0	Bilateria	adi_v1.0.1.prot
comp30936_c0_seq7	631	B7P3H6	Skeletrophin,_putative_	GO:0004623 GO:0004842 GO:0008270 GO:0016567 GO:0016787 GO:0046872	K10645	Bilateria	adi_v1.0.1.prot
comp27371_c0_seq5	2272	G9KF80	Poly_ADP-ribose_polymerase_14_(Fragment)_	GO:0003950 GO:0005737 GO:0005886	K15261	Bilateria	adi_v1.0.1.prot
comp23125_c0_seq10	339	C3ZW94	Katanin_p60_ATPase-containing_subunit_A1_	GO:0000166 GO:0005524 GO:0017111	K07767	Bilateria	adi_v1.0.1.prot
comp30684_c0_seq1	2123	Q9M9E8	F-box_protein_At1g78280_	GO:0005829 GO:0006355 GO:0010200 GO:0016772 GO:0052542	0	Bilateria	adi_v1.0.1.prot
comp30936_c0_seq12	631	B7P3H6	Skeletrophin,_putative_	GO:0004623 GO:0004842 GO:0008270 GO:0016567 GO:0016787 GO:0046872	K10645	Bilateria	adi_v1.0.1.prot
comp26789_c0_seq2	2627	C3YW52	DNA-directed_RNA_polymerase_	GO:0003677 GO:0003899 GO:0005634 GO:0006351 GO:0016740 GO:0016779 GO:0032549	K03002	Bilateria	adi_v1.0.1.prot
comp31638_c0_seq8	618				0	Bilateria	adi_v1.0.1.prot
comp26025_c0_seq10	1396	B1H1W8	LOC100158321_protein_	GO:0003676	0	Bilateria	adi_v1.0.1.prot
comp23386_c0_seq14	2418				0	Bilateria	adi_v1.0.1.prot
comp25260_c0_seq2	792	L5KIU7	Protein_FAM151B_		0	Bilateria	adi_v1.0.1.prot
comp29378_c0_seq25	4929	K1QNF5	Lon_protease_homolog_	GO:0000166 GO:0004176 GO:0004252 GO:0005524 GO:0006508 GO:0008233 GO:0017111	K01338	Bilateria	adi_v1.0.1.prot
comp23024_c1_seq1	2744	B8JJG8	Protein_Tfg_(Fragment)_	GO:0004871 GO:0005515 GO:0005575 GO:0007165 GO:0042802 GO:0043123	K09292	Bilateria	adi_v1.0.1.prot
comp30830_c0_seq9	886	F7D0S9	Inhibitor_of_growth_protein_3_	GO:0008270 GO:0046872	K11319	Bilateria	adi_v1.0.1.prot
comp30790_c0_seq24	241	C1BS96	THAP_domain-containing_protein_2_	GO:0003676	0	Bilateria	adi_v1.0.1.prot
comp26660_c1_seq11	358	F4WHC0	Integrin-linked_protein_kinase_	GO:0004672 GO:0005524 GO:0006468 GO:0007229 GO:0016301 GO:0016310 GO:0016772	K04984	Bilateria	adi_v1.0.1.prot
comp29940_c0_seq5	536	Q9GQB3	Ribosomal_protein_S6_kinase_	GO:0000166 GO:0004672 GO:0004674 GO:0005524 GO:0005840 GO:0006468 GO:0007165 GO:0016301 GO:0016310 GO:0016740 GO:0016772	K04688	Bilateria	adi_v1.0.1.prot
comp23781_c0_seq12	2865				0	Bilateria	adi_v1.0.1.prot
comp28534_c0_seq5	474	E0VRK9	Rabconnectin,_putative_		0	Bilateria	adi_v1.0.1.prot
comp31638_c0_seq14	358				0	Bilateria	adi_v1.0.1.prot
comp23170_c0_seq20	296	D1LXG5	TRAF-like_protein_	GO:0004842 GO:0007165 GO:0008270 GO:0016567 GO:0042981 GO:0046872	0	Bilateria	adi_v1.0.1.prot
comp27562_c0_seq12	1052				0	Bilateria	adi_v1.0.1.prot
comp23293_c0_seq4	568	Q6PB03	Phospholipase_D3_	GO:0003824 GO:0004630 GO:0005783 GO:0005789 GO:0006629 GO:0008152 GO:0016020 GO:0016021 GO:0016042 GO:0016787 GO:0070290	K16860	Bilateria	adi_v1.0.1.prot
comp25693_c0_seq3	3917	D3ZUQ8	Protein_Szt2_	GO:0007417 GO:0009791 GO:0043473	0	Bilateria	adi_v1.0.1.prot
comp26095_c0_seq2	8600	J3SDQ4	WD_repeat-containing_protein_7-like_		0	Bilateria	adi_v1.0.1.prot
comp32822_c0_seq10	3017	E5SXD4	Putative_transcription_factor_COE1_	GO:0003676 GO:0003723 GO:0003964 GO:0006278 GO:0008270 GO:0015074	0	Bilateria	adi_v1.0.1.prot
comp27614_c0_seq21	852	K1PWG9	Peroxisome_biogenesis_factor_1_	GO:0000166 GO:0005524 GO:0005777 GO:0005778 GO:0006625 GO:0007031 GO:0017111 GO:0042623	K13338	Bilateria	adi_v1.0.1.prot
comp27233_c0_seq9	917	K1QIJ1	Deleted_in_malignant_brain_tumors_1_protein_(Fragment)_	GO:0005044 GO:0016020	K00280	Bilateria	adi_v1.0.1.prot
comp26753_c0_seq17	308	K1QV15	Conserved_oligomeric_Golgi_complex_subunit_1_		0	Bilateria	adi_v1.0.1.prot
comp26655_c0_seq11	392	R0M5M0	Neuroblastoma-amplified_gene_protein_(Fragment)_		0	Bilateria	adi_v1.0.1.prot
comp30830_c0_seq1	4501	F7D0S9	Inhibitor_of_growth_protein_3_	GO:0008270 GO:0046872	K11319	Bilateria	adi_v1.0.1.prot
comp23783_c0_seq15	852	M7C1E1	TATA_element_modulatory_factor_		0	Bilateria	adi_v1.0.1.prot
comp29378_c0_seq13	5780	K1QNF5	Lon_protease_homolog_	GO:0000166 GO:0004176 GO:0004252 GO:0005524 GO:0006508 GO:0008233 GO:0017111	K01338	Bilateria	adi_v1.0.1.prot
comp22413_c0_seq5	1356	K1PMM1	Laminin_subunit_alpha-2_		0	Bilateria	adi_v1.0.1.prot
comp20296_c0_seq8	582	K1RAC6	Ankyrin_repeat_family_A_protein_2_		0	Bilateria	adi_v1.0.1.prot
comp31540_c1_seq1	1087	D4A609	Protein_LOC100361741_		0	Bilateria	adi_v1.0.1.prot
comp22100_c0_seq6	1533	Q17124	Subtilisin-related_protease_SPC3_	GO:0004252 GO:0006508 GO:0008233 GO:0008236 GO:0016787	K08654	Bilateria	adi_v1.0.1.prot
comp21528_c0_seq12	457	Q3HWU6	Non_L-type_Cav_channel_(Fragment)_	GO:0005216 GO:0006810 GO:0006811 GO:0016020 GO:0016021 GO:0055085	K04849	Bilateria	adi_v1.0.1.prot
comp27941_c0_seq9	618	L7MMT4	Putative_partitioning_defective_3_(Fragment)_		K04237	Bilateria	adi_v1.0.1.prot
comp22763_c0_seq41	1980	R0KZ88	Mitogen-activated_protein_kinase_kinase_kinase_3_(Fragment)_		K04420	Bilateria	adi_v1.0.1.prot
comp29508_c0_seq1	1189	K1RDW4	Protein_5NUC_	GO:0009166 GO:0016787	K01081	Bilateria	adi_v1.0.1.prot
comp31726_c0_seq12	624	I7FRP5	Cytovec_	GO:0005198 GO:0005882	K07611	Bilateria	adi_v1.0.1.prot
comp32185_c0_seq16	624	K1PKE4	Nipped-B-like_protein_		K06672	Bilateria	adi_v1.0.1.prot
comp22178_c0_seq4	1277	K1PK98	Coiled-coil_domain-containing_protein_65_		0	Bilateria	adi_v1.0.1.prot
comp23386_c0_seq8	3767				0	Bilateria	adi_v1.0.1.prot
comp30339_c0_seq36	362	D1LX78	Neuralized_PATS1_	GO:0005622 GO:0007165	0	Bilateria	adi_v1.0.1.prot
comp26261_c0_seq10	317	C3XYF8	Hyaluronidase_	GO:0003824 GO:0004415 GO:0005975	K01197	Bilateria	adi_v1.0.1.prot
comp22351_c0_seq30	472	R0KYG8	HEAT_repeat-containing_protein_1_(Fragment)_		K14550	Bilateria	adi_v1.0.1.prot
comp23781_c0_seq4	3389				0	Bilateria	adi_v1.0.1.prot
comp24216_c0_seq1	3699	K1P5E0	Methionine_synthase_	GO:0005622 GO:0008270 GO:0008705 GO:0008898 GO:0009086 GO:0016020 GO:0031419 GO:0042558 GO:0044237 GO:0046872	K00548	Bilateria	adi_v1.0.1.prot
comp25666_c0_seq11	899	A8S0U4	CnPolydom_(Fragment)_	GO:0005509	0	Bilateria	adi_v1.0.1.prot
comp25250_c0_seq4	2570	L7LUK5	Putative_tick_transposon_		0	Bilateria	adi_v1.0.1.prot
comp31638_c0_seq11	419				0	Bilateria	adi_v1.0.1.prot
comp29378_c0_seq65	3081	K1QNF5	Lon_protease_homolog_	GO:0000166 GO:0004176 GO:0004252 GO:0005524 GO:0006508 GO:0008233 GO:0017111	K01338	Bilateria	adi_v1.0.1.prot
comp31379_c0_seq4	1750	K1R098	Serine/threonine-protein_kinase_phg2_	GO:0003924 GO:0004672 GO:0004674 GO:0005524 GO:0005525 GO:0006184 GO:0006468 GO:0016301 GO:0016310 GO:0016772	0	Bilateria	adi_v1.0.1.prot
comp23926_c0_seq9	985				0	Bilateria	adi_v1.0.1.prot
comp22301_c0_seq5	6059	A9JRH9	Si:ch211-219a4.3_protein_	GO:0003950	K15261	Bilateria	adi_v1.0.1.prot
comp23783_c0_seq16	852	M7C1E1	TATA_element_modulatory_factor_		0	Bilateria	adi_v1.0.1.prot
comp26761_c0_seq13	7081	G7P7M0	A_disintegrin_and_metalloproteinase_with_thrombospondin_motifs_6_(Fragment)_	GO:0004222 GO:0005578 GO:0006508 GO:0007229 GO:0008233 GO:0008237 GO:0008270 GO:0016787 GO:0031012	K08621	Bilateria	adi_v1.0.1.prot
comp25226_c0_seq6	4043	L5MB68	WD_repeat-containing_protein_91_		0	Bilateria	adi_v1.0.1.prot
comp31410_c0_seq2	382	E5SYM5	Putative_integrase_core_domain_protein_	GO:0003676 GO:0003723 GO:0003964 GO:0006278 GO:0008270 GO:0015074	0	Bilateria	adi_v1.0.1.prot
comp23397_c0_seq37	560	M1TA67	Sushi_domain-containing_protein_(Fragment)_		K17307	Bilateria	adi_v1.0.1.prot
comp24690_c0_seq8	491	G9L1J4	Protein_FAM132A-like_protein_(Fragment)_	GO:0005615 GO:0010906 GO:0050728	0	Bilateria	adi_v1.0.1.prot
comp22913_c0_seq10	3227	J9QK52	Peptidylglycine_alpha-amidating_monooxygenase_2_	GO:0003824 GO:0004497 GO:0004504 GO:0005507 GO:0006518 GO:0016020 GO:0016715 GO:0055114	K00504	Bilateria	adi_v1.0.1.prot
comp24346_c0_seq7	1684				0	Bilateria	adi_v1.0.1.prot
comp30034_c0_seq12	682	Q07929	63_kDa_sperm_flagellar_membrane_protein_	GO:0005509 GO:0005886 GO:0005929 GO:0016020 GO:0019861 GO:0020017 GO:0031225 GO:0042995	0	Bilateria	adi_v1.0.1.prot
comp25604_c0_seq1	5927	V5GVQ9	Phosphatidate_phosphatase_LPIN3_		K15728	Bilateria	adi_v1.0.1.prot
comp31520_c0_seq1	705	Q642V6	Cytochrome_c_oxidase_subunit_2_	GO:0004129 GO:0005507 GO:0005739 GO:0005743 GO:0009055 GO:0016020 GO:0016021 GO:0016491 GO:0020037 GO:0022900 GO:0022904 GO:0046872 GO:0070469	K02261	Bilateria	adi_v1.0.1.prot
comp32315_c0_seq8	5015	Q802Z7	Zgc:55582_		0	Bilateria	adi_v1.0.1.prot
comp29378_c0_seq3	6319	K1QNF5	Lon_protease_homolog_	GO:0000166 GO:0004176 GO:0004252 GO:0005524 GO:0006508 GO:0008233 GO:0017111	K01338	Bilateria	adi_v1.0.1.prot
comp27705_c0_seq2	1895	T1E3U8	Transmembrane_protein_180_		0	Bilateria	adi_v1.0.1.prot
comp29090_c0_seq10	559	P87362	Bleomycin_hydrolase_	GO:0004177 GO:0004197 GO:0005634 GO:0005737 GO:0006508 GO:0008233 GO:0008234 GO:0009636 GO:0016787 GO:0042493	K01372	Bilateria	adi_v1.0.1.prot
comp25693_c0_seq13	3062	D3ZUQ8	Protein_Szt2_	GO:0007417 GO:0009791 GO:0043473	0	Bilateria	adi_v1.0.1.prot
comp24690_c0_seq3	1225	L8YCT7	Protein_FAM132A_		0	Bilateria	adi_v1.0.1.prot
comp27501_c0_seq28	302				0	Bilateria	adi_v1.0.1.prot
comp28025_c1_seq5	1207	T2MGP4	TFIIH_basal_transcription_factor_complex_helicase_XPB_subunit_		K10843	Bilateria	adi_v1.0.1.prot
comp30499_c0_seq1	858	T1PQM1	CAP-Gly_domain_protein_(Fragment)_		0	Bilateria	adi_v1.0.1.prot
comp25693_c0_seq38	858	L5LXK3	Protein_SZT2_		0	Bilateria	adi_v1.0.1.prot
comp32224_c0_seq9	1743	V5IDP4	Protein_kinase_c_conserved_region_2_(Fragment)_		K15293	Bilateria	adi_v1.0.1.prot
comp29236_c0_seq1	2868	I5APY0	GA26144,_isoform_B_		0	Bilateria	adi_v1.0.1.prot
comp30790_c0_seq14	3976	B1H1W8	LOC100158321_protein_	GO:0003676	0	Bilateria	adi_v1.0.1.prot
comp23622_c0_seq12	1467	B0XEZ4	Rap_GTPase-activating_protein_	GO:0005096 GO:0005622 GO:0043547 GO:0051056	K17700	Bilateria	adi_v1.0.1.prot
comp30180_c0_seq1	2083	M2SBJ1	Trichohyalin,_putative_		0	Bilateria	adi_v1.0.1.prot
comp29190_c0_seq13	1595	L7M6X3	Putative_serine/threonine_protein_kinase_raf_		0	Bilateria	adi_v1.0.1.prot
comp23812_c0_seq1	2896	B4L5D8	GI21539_	GO:0000166 GO:0005525 GO:0007049 GO:0031105	K16942	Bilateria	adi_v1.0.1.prot
comp25111_c0_seq1	826	Q76IK4	Pol-like_protein_	GO:0003723 GO:0003964 GO:0006278	0	Bilateria	adi_v1.0.1.prot
comp25861_c0_seq1	6837	Q6P275	Cohesin_subunit_SA-1_	GO:0005634 GO:0030054	K06671	Bilateria	adi_v1.0.1.prot
comp25043_c0_seq14	623				K12968	Bilateria	adi_v1.0.1.prot
comp21841_c0_seq1	6119	K1RDC5	Neuralized-like_protein_4_		K16777	Bilateria	adi_v1.0.1.prot
comp27323_c0_seq1	1471	A1L2X4	LOC100127285_protein_(Fragment)_	GO:0003676 GO:0016787 GO:0046872	0	Bilateria	adi_v1.0.1.prot
comp21835_c1_seq5	518	H2P3C1	Periodic_tryptophan_protein_2_homolog_	GO:0005730 GO:0005737	K14558	Bilateria	adi_v1.0.1.prot
comp27873_c0_seq14	667	F7A338	Chromodomain-helicase-DNA-binding_protein_8_(Fragment)_	GO:0001756 GO:0001947 GO:0003676 GO:0003677 GO:0003682 GO:0004386 GO:0005524 GO:0005634 GO:0007368 GO:0014029 GO:0016817 GO:0021602 GO:0030282 GO:0042472 GO:0060041	K14437	Bilateria	adi_v1.0.1.prot
comp26761_c0_seq28	1100	K1P2U8	A_disintegrin_and_metalloproteinase_with_thrombospondin_motifs_16_	GO:0004222 GO:0005578 GO:0006508 GO:0007229 GO:0008233 GO:0008237 GO:0008270 GO:0031012	K08630	Bilateria	adi_v1.0.1.prot
comp32822_c0_seq9	3228	E5SXD4	Putative_transcription_factor_COE1_	GO:0003676 GO:0003723 GO:0003964 GO:0006278 GO:0008270 GO:0015074	0	Bilateria	adi_v1.0.1.prot
comp25456_c0_seq4	13204	D3ZKC6	Protein_Vps13d_	GO:0008104	0	Bilateria	adi_v1.0.1.prot
comp33919_c0_seq20	2556	H9YXX4	E3_ubiquitin-protein_ligase_UBR2_isoform_1_	GO:0004842 GO:0008270 GO:0016567 GO:0016874 GO:0030163	K10626	Bilateria	adi_v1.0.1.prot
comp22913_c0_seq4	3779	J9QK52	Peptidylglycine_alpha-amidating_monooxygenase_2_	GO:0003824 GO:0004497 GO:0004504 GO:0005507 GO:0006518 GO:0016020 GO:0016715 GO:0055114	K00504	Bilateria	adi_v1.0.1.prot
comp24539_c0_seq7	1429	V5HKJ4	Putative_phosphatidylinositol_4-kinase_beta_(Fragment)_		K00888	Bilateria	adi_v1.0.1.prot
comp24734_c0_seq1	4117	A2IB48	Phospholipase_C_gamma_	GO:0004435 GO:0004871 GO:0005509 GO:0005543 GO:0005622 GO:0006629 GO:0007165 GO:0008081 GO:0009395 GO:0035556	K01116	Bilateria	adi_v1.0.1.prot
comp26958_c0_seq7	640	M7B7Q1	DnaJ_like_protein_subfamily_C_member_13_		K09533	Bilateria	adi_v1.0.1.prot
comp27371_c0_seq54	383	Q2LUU1	Appr-1-p_histone_processing_protein_		K15261	Bilateria	adi_v1.0.1.prot
comp23397_c0_seq29	603				0	Bilateria	adi_v1.0.1.prot
comp27734_c0_seq6	750				0	Bilateria	adi_v1.0.1.prot
comp32695_c0_seq1	3857	C3ZBD6	Sodium/hydrogen_exchanger_	GO:0006810 GO:0006811 GO:0006812 GO:0006814 GO:0006885 GO:0015297 GO:0015299 GO:0015385 GO:0016020 GO:0016021 GO:0055085	K14724	Bilateria	adi_v1.0.1.prot
comp30790_c0_seq8	7309	B1H1W8	LOC100158321_protein_	GO:0003676	0	Bilateria	adi_v1.0.1.prot
comp24545_c0_seq1	2045	T2M2P5	RuvB-like_2_		K11338	Bilateria	adi_v1.0.1.prot
comp23660_c0_seq2	2785	U6DIS4	Probable_2-oxoglutarate_dehydrogenase_E1_component_DHKTD1_(Fragment)_		K15791	Bilateria	adi_v1.0.1.prot
comp32040_c0_seq3	1609	K1PHQ8	MYCBP-associated_protein_	GO:0004222 GO:0006508 GO:0008237 GO:0008270	0	Bilateria	adi_v1.0.1.prot
comp25693_c0_seq25	1873	S7MTA6	Protein_SZT2_		0	Bilateria	adi_v1.0.1.prot
comp30305_c0_seq6	1653	R0LM83	Deubiquitinating_protein_VCIP135_(Fragment)_		K11861	Bilateria	adi_v1.0.1.prot
comp32517_c0_seq14	1123	A8NQ76	Reverse_transcriptase,_putative_	GO:0003723 GO:0003964 GO:0006278	0	Bilateria	adi_v1.0.1.prot
comp32619_c0_seq2	2094	K1RSU6	Usherin_		0	Bilateria	adi_v1.0.1.prot
comp27029_c0_seq26	350	E2BPT3	Anaphase-promoting_complex_subunit_1_	GO:0005680	K03348	Bilateria	adi_v1.0.1.prot
comp27734_c0_seq18	384				0	Bilateria	adi_v1.0.1.prot
comp32517_c0_seq34	595	E5T3L3	Putative_integrase_core_domain_protein_(Fragment)_	GO:0003676 GO:0015074	0	Bilateria	adi_v1.0.1.prot
comp22786_c0_seq4	5325	Q8TA72	Guanylate_cyclase_	GO:0000166 GO:0004383 GO:0004672 GO:0005524 GO:0005622 GO:0006182 GO:0006468 GO:0009190 GO:0016772 GO:0016829 GO:0016849 GO:0035556	K12323	Bilateria	adi_v1.0.1.prot
comp25152_c0_seq7	4058	T2M372	TBC1_domain_family_member_2B_(Fragment)_		0	Bilateria	adi_v1.0.1.prot
comp23293_c0_seq2	2091	Q6PB03	Phospholipase_D3_	GO:0003824 GO:0004630 GO:0005783 GO:0005789 GO:0006629 GO:0008152 GO:0016020 GO:0016021 GO:0016042 GO:0016787 GO:0070290	K16860	Bilateria	adi_v1.0.1.prot
comp33412_c0_seq18	323	R7UEZ2	Delta-like_protein_(Fragment)_		0	Bilateria	adi_v1.0.1.prot
comp31416_c0_seq15	407	Q16XC0	AAEL008929-PA_(Fragment)_	GO:0007155 GO:0030246	K17495	Bilateria	adi_v1.0.1.prot
comp32822_c0_seq15	2492	E5SVC5	Putative_integrase_core_domain_protein_	GO:0003676 GO:0003723 GO:0003964 GO:0006278 GO:0015074	0	Bilateria	adi_v1.0.1.prot
comp23397_c0_seq19	703	M1TA67	Sushi_domain-containing_protein_(Fragment)_		0	Bilateria	adi_v1.0.1.prot
comp29671_c0_seq2	1653	G5BUV4	Hook-like_protein_3_	GO:0000226 GO:0005737 GO:0008017	K16536	Bilateria	adi_v1.0.1.prot
comp27371_c0_seq11	1741				0	Bilateria	adi_v1.0.1.prot
comp33384_c0_seq12	1540	M7AL85	Nephrocystin-4_		K16478	Bilateria	adi_v1.0.1.prot
comp30536_c0_seq5	2350	Q9UG52	Intraflagellar_transport_protein_140_homolog_	GO:0005929 GO:0032391 GO:0035085 GO:0042384	0	Bilateria	adi_v1.0.1.prot
comp31042_c0_seq4	2497	Q6P1B9	Bin1_protein_	GO:0005515 GO:0005634 GO:0005737 GO:0030100 GO:0042692	0	Bilateria	adi_v1.0.1.prot
comp29378_c0_seq34	4710	K1QNF5	Lon_protease_homolog_	GO:0000166 GO:0004176 GO:0004252 GO:0005524 GO:0006508 GO:0008233 GO:0017111	K01338	Bilateria	adi_v1.0.1.prot
comp22952_c0_seq1	1949	K1PPR1	Deoxyribodipyrimidine_photo-lyase_	GO:0003904 GO:0003913 GO:0006281 GO:0016829	K01669	Bilateria	adi_v1.0.1.prot
comp28945_c0_seq1	1726	T2MJI3	Mitochondrial_ribonuclease_P_protein_3_(Fragment)_		K17655	Bilateria	adi_v1.0.1.prot
comp26261_c0_seq7	371	C3XYF8	Hyaluronidase_	GO:0003824 GO:0004415 GO:0005975	K01197	Bilateria	adi_v1.0.1.prot
comp23607_c0_seq8	828	E0VM71	Matrix_metalloproteinase,_putative_	GO:0004222 GO:0005509 GO:0006508 GO:0008152 GO:0008233 GO:0008237 GO:0008270 GO:0016787 GO:0031012 GO:0046872	0	Bilateria	adi_v1.0.1.prot
comp30898_c0_seq3	684				0	Bilateria	adi_v1.0.1.prot
comp29378_c0_seq15	5630	K1QNF5	Lon_protease_homolog_	GO:0000166 GO:0004176 GO:0004252 GO:0005524 GO:0006508 GO:0008233 GO:0017111	K01338	Bilateria	adi_v1.0.1.prot
comp26419_c0_seq3	646	U3F8Z3	Carrier_1-like_protein_		K17885	Bilateria	adi_v1.0.1.prot
comp27501_c0_seq37	213				0	Bilateria	adi_v1.0.1.prot
comp21543_c0_seq8	3055				0	Bilateria	adi_v1.0.1.prot
comp25583_c0_seq1	2665	L7MHZ3	Putative_influenza_virus_ns1a-binding_protein_(Fragment)_		K15046	Bilateria	adi_v1.0.1.prot
comp29190_c0_seq5	1752	L7M6X3	Putative_serine/threonine_protein_kinase_raf_		0	Bilateria	adi_v1.0.1.prot
comp25490_c0_seq1	4514	T2M9I4	Probable_cationic_amino_acid_transporter_		K13871	Bilateria	adi_v1.0.1.prot
comp29671_c0_seq3	1653	G5BUV4	Hook-like_protein_3_	GO:0000226 GO:0005737 GO:0008017	K16536	Bilateria	adi_v1.0.1.prot
comp22786_c0_seq1	6142	Q8TA72	Guanylate_cyclase_	GO:0000166 GO:0004383 GO:0004672 GO:0005524 GO:0005622 GO:0006182 GO:0006468 GO:0009190 GO:0016772 GO:0016829 GO:0016849 GO:0035556	K12323	Bilateria	adi_v1.0.1.prot
comp22987_c0_seq1	3465	C3Y8C1	6-phosphofructokinase_	GO:0000166 GO:0003872 GO:0005524 GO:0005737 GO:0005945 GO:0006002 GO:0006096 GO:0016301 GO:0016310 GO:0016740	K00850	Bilateria	adi_v1.0.1.prot
comp27614_c0_seq4	1844	K1PWG9	Peroxisome_biogenesis_factor_1_	GO:0000166 GO:0005524 GO:0005777 GO:0005778 GO:0006625 GO:0007031 GO:0017111 GO:0042623	K13338	Bilateria	adi_v1.0.1.prot
comp25773_c0_seq1	3160	M7CAH9	Cartilage_intermediate_layer_protein_1_		0	Bilateria	adi_v1.0.1.prot
comp24956_c0_seq13	217	B3KSS1	cDNA_FLJ36845_fis,_clone_ASTRO2013050,_weakly_similar_to_UBIQUITIN-ACTIVATING_ENZYME_E1_	GO:0000166 GO:0003824 GO:0005524 GO:0006464 GO:0008641	K10699	Bilateria	adi_v1.0.1.prot
comp23925_c0_seq4	1097	B7PZN2	Deoxynucleotidyltransferase_terminal-interacting_protein,_putative_(Fragment)_	GO:0016740	K08707	Bilateria	adi_v1.0.1.prot
comp23812_c0_seq3	2884	B4L5D8	GI21539_	GO:0000166 GO:0005525 GO:0007049 GO:0031105	K16942	Bilateria	adi_v1.0.1.prot
comp22763_c0_seq33	4481	R0KZ88	Mitogen-activated_protein_kinase_kinase_kinase_3_(Fragment)_		K04420	Bilateria	adi_v1.0.1.prot
comp20769_c0_seq12	2889	L7MKL7	Putative_furin-like_protease_1_isoform_1-crr-like_protein_(Fragment)_		K08654	Bilateria	adi_v1.0.1.prot
comp26958_c1_seq3	1543	G3GZH6	DnaJ-like_subfamily_C_member_13_	GO:0031072	K09533	Bilateria	adi_v1.0.1.prot
comp28978_c0_seq1	1285	D1LWY4	Cer-d4_	GO:0003676 GO:0005622 GO:0008270 GO:0046872	K13196	Bilateria	adi_v1.0.1.prot
comp26958_c1_seq9	626	M7B7Q1	DnaJ_like_protein_subfamily_C_member_13_		K09533	Bilateria	adi_v1.0.1.prot
comp28273_c0_seq8	2420	R0LV80	Multiple_epidermal_growth_factor-like_domains_11_(Fragment)_		0	Bilateria	adi_v1.0.1.prot
comp22987_c0_seq15	812	C3Y8C1	6-phosphofructokinase_	GO:0000166 GO:0003872 GO:0005524 GO:0005737 GO:0005945 GO:0006002 GO:0006096 GO:0016301 GO:0016310 GO:0016740	K00850	Bilateria	adi_v1.0.1.prot
comp28963_c0_seq6	515	A1A5Q4	UPF0704_protein_C6orf165_homolog_		0	Bilateria	adi_v1.0.1.prot
comp33919_c0_seq33	1176	R0JRH8	E3_ubiquitin-protein_ligase_UBR1_(Fragment)_		K10626	Bilateria	adi_v1.0.1.prot
comp29965_c0_seq4	779	L7M842	Putative_salivary_ecto-5'-nucleotidase/apyrase_		K01081	Bilateria	adi_v1.0.1.prot
comp31139_c0_seq2	945	E9FT66	Guanine_nucleotide_binding_protein,_beta_subunit_		K04539	Bilateria	adi_v1.0.1.prot
comp31236_c0_seq1	1232				0	Bilateria	adi_v1.0.1.prot
comp22245_c0_seq5	334				0	Bilateria	adi_v1.0.1.prot
comp29465_c0_seq8	2151	T2ME12	Protein_kinase_C_delta_type_(Fragment)_		K06068	Bilateria	adi_v1.0.1.prot
comp33090_c0_seq3	1667	M7C7P8	Cadherin-23_(Fragment)_		K06813	Bilateria	adi_v1.0.1.prot
comp22301_c0_seq14	3278	A9JRH9	Si:ch211-219a4.3_protein_	GO:0003950	K15261	Bilateria	adi_v1.0.1.prot
comp25226_c0_seq3	5639	L5MB68	WD_repeat-containing_protein_91_		0	Bilateria	adi_v1.0.1.prot
comp24684_c0_seq7	1361	Q17GH8	AAEL002986-PA_	GO:0000166 GO:0003676	K13191	Bilateria	adi_v1.0.1.prot
comp27899_c0_seq1	7066	K1PQZ3	Armadillo_repeat-containing_protein_4_		0	Bilateria	adi_v1.0.1.prot
comp23397_c0_seq21	703	M1TA67	Sushi_domain-containing_protein_(Fragment)_		0	Bilateria	adi_v1.0.1.prot
comp31990_c0_seq3	971	Q29EW6	GA28477_		0	Bilateria	adi_v1.0.1.prot
comp23781_c0_seq20	1917				0	Bilateria	adi_v1.0.1.prot
comp26613_c0_seq3	1424				0	Bilateria	adi_v1.0.1.prot
comp25543_c0_seq12	735	A0JM08	Centrosomal_protein_of_170_kDa_protein_B_	GO:0005737 GO:0005856 GO:0005874	K16463	Bilateria	adi_v1.0.1.prot
comp27510_c0_seq5	590	A9JTN1	LOC100127800_protein_(Fragment)_		0	Bilateria	adi_v1.0.1.prot
comp32218_c0_seq1	2140				0	Bilateria	adi_v1.0.1.prot
comp22248_c0_seq16	794	K4Q2Y1	Myosin_heavy_chain_type_2_		0	Bilateria	adi_v1.0.1.prot
comp22786_c0_seq9	3322	Q8TA72	Guanylate_cyclase_	GO:0000166 GO:0004383 GO:0004672 GO:0005524 GO:0005622 GO:0006182 GO:0006468 GO:0009190 GO:0016772 GO:0016829 GO:0016849 GO:0035556	K12323	Bilateria	adi_v1.0.1.prot
comp28905_c0_seq3	7998	K1PGB2	Zinc_finger_FYVE_domain-containing_protein_26_	GO:0046872	0	Bilateria	adi_v1.0.1.prot
comp23277_c0_seq5	657	M7BTN7	Serine/threonine-protein_kinase_Nek1_		K08857	Bilateria	adi_v1.0.1.prot
comp28663_c0_seq5	982	B5XDY7	Probable_E3_ubiquitin-protein_ligase_RNF144A-A_	GO:0016874	0	Bilateria	adi_v1.0.1.prot
comp31766_c0_seq10	220	K1PPI7	Dynein_heavy_chain_1,_axonemal_	GO:0000166 GO:0003777 GO:0007018 GO:0017111 GO:0030286	0	Bilateria	adi_v1.0.1.prot
comp22582_c0_seq6	1201	Q6CSC8	KLLA0D02090p_		K16462	Bilateria	adi_v1.0.1.prot
comp27956_c0_seq2	1180	S7PR43	Peroxisomal_membrane_protein_PMP34_		K13354	Bilateria	adi_v1.0.1.prot
comp32136_c0_seq7	491	B7QDL3	TraB_domain-containing_protein,_putative_		0	Bilateria	adi_v1.0.1.prot
comp26809_c0_seq33	251	K1RKD5	Werner_syndrome_ATP-dependent_helicase-like_protein_	GO:0003676 GO:0004386 GO:0005524 GO:0008026	0	Bilateria	adi_v1.0.1.prot
comp26102_c0_seq10	257	L7MEQ0	Putative_tick_transposon_(Fragment)_		0	Bilateria	adi_v1.0.1.prot
comp29785_c0_seq20	280	A8UK99	2-aminomuconic_semialdehyde_dehydrogenase_	GO:0008152 GO:0016491 GO:0016620 GO:0055114	0	Bilateria	adi_v1.0.1.prot
comp31446_c0_seq3	3375	R0KLZ7	Protein_TET2_(Fragment)_		0	Bilateria	adi_v1.0.1.prot
comp20608_c0_seq45	201				0	Bilateria	adi_v1.0.1.prot
comp29333_c0_seq13	1009				0	Bilateria	adi_v1.0.1.prot
comp32517_c0_seq51	208				0	Bilateria	adi_v1.0.1.prot
comp31638_c0_seq10	618				0	Bilateria	adi_v1.0.1.prot
comp25586_c0_seq1	3520	T2MFE6	Isocitrate_dehydrogenase_[NAD]_subunit_alpha,_mitochondrial_(Fragment)_		K00030	Bilateria	adi_v1.0.1.prot
comp33939_c0_seq1	1420	Q4V7Y3	LOC733253_protein_(Fragment)_	GO:0003684 GO:0003824 GO:0006281 GO:0006284 GO:0006289 GO:0008534	K03660	Bilateria	adi_v1.0.1.prot
comp30817_c0_seq1	720	T2M2T0	Mitochondrial_import_inner_membrane_translocase_subunit_Tim9_B_		K17779	Bilateria	adi_v1.0.1.prot
comp22652_c0_seq1	1536	Q9W6B4	Metalloproteinase_inhibitor_3_	GO:0004857 GO:0005576 GO:0005578 GO:0008191 GO:0043086 GO:0046872	K16866	Bilateria	adi_v1.0.1.prot
comp22898_c0_seq4	3792	F1LZ65	Protein_Sacs_(Fragment)_	GO:0005524	K17592	Bilateria	adi_v1.0.1.prot
comp24807_c1_seq3	1498	D1LXG0	Tectonic-like_protein_(Fragment)_		0	Bilateria	adi_v1.0.1.prot
comp24772_c1_seq5	813	J9QL63	Peptidylglycine_alpha-amidating_monooxygenase_1_	GO:0003824 GO:0004497 GO:0004504 GO:0005507 GO:0006518 GO:0016020 GO:0016715 GO:0055114	K00504	Bilateria	adi_v1.0.1.prot
comp27734_c0_seq23	342	V5I8B3	Putative_DNA_polymerase_(Fragment)_		0	Bilateria	adi_v1.0.1.prot
comp23397_c0_seq15	716	M1TA67	Sushi_domain-containing_protein_(Fragment)_		0	Bilateria	adi_v1.0.1.prot
comp24178_c0_seq2	711	V5FXJ5	Guanine_nucleotide_exchange_factor_DBS_(Fragment)_		K08810	Bilateria	adi_v1.0.1.prot
comp31507_c0_seq5	381				0	Bilateria	adi_v1.0.1.prot
comp21543_c0_seq11	2166	K7DDP3	KIAA0556_		0	Bilateria	adi_v1.0.1.prot
comp32464_c0_seq2	2263	T2MFU2	H(+)/Cl(-)_exchange_transporter_7_		K05016	Bilateria	adi_v1.0.1.prot
comp23781_c0_seq16	1990				0	Bilateria	adi_v1.0.1.prot
comp31638_c0_seq4	766				0	Bilateria	adi_v1.0.1.prot
comp23397_c0_seq6	1905	B4NMH9	GK23150_(Fragment)_	GO:0016021	K06766	Bilateria	adi_v1.0.1.prot
comp24747_c0_seq6	1683	G9K6Y8	Potassium_channel_tetramerisation_domain_containing_3_(Fragment)_	GO:0005216 GO:0051260	0	Bilateria	adi_v1.0.1.prot
comp29785_c0_seq19	280	A8UK99	2-aminomuconic_semialdehyde_dehydrogenase_	GO:0008152 GO:0016491 GO:0016620 GO:0055114	0	Bilateria	adi_v1.0.1.prot
comp29378_c0_seq22	5167	K1QNF5	Lon_protease_homolog_	GO:0000166 GO:0004176 GO:0004252 GO:0005524 GO:0006508 GO:0008233 GO:0017111	K01338	Bilateria	adi_v1.0.1.prot
comp29378_c0_seq29	4828	K1QNF5	Lon_protease_homolog_	GO:0000166 GO:0004176 GO:0004252 GO:0005524 GO:0006508 GO:0008233 GO:0017111	K01338	Bilateria	adi_v1.0.1.prot
comp32517_c0_seq9	1761				0	Bilateria	adi_v1.0.1.prot
comp22311_c0_seq4	824	K1PZG7	Dual_specificity_tyrosine-phosphorylation-regulated_kinase_4_	GO:0004672 GO:0004674 GO:0005524 GO:0006468 GO:0016301 GO:0016310 GO:0016772	K08825	Bilateria	adi_v1.0.1.prot
comp27467_c0_seq1	3410	A1L567	Peroxisomal_biogenesis_factor_14_	GO:0003714 GO:0005102 GO:0005622 GO:0005777 GO:0005778 GO:0006461 GO:0008017 GO:0016558 GO:0016561 GO:0032091 GO:0034453 GO:0043433 GO:0045892 GO:0047485 GO:0048487 GO:0051260 GO:0072384	K13343	Bilateria	adi_v1.0.1.prot
comp22786_c0_seq13	3099	Q8TA72	Guanylate_cyclase_	GO:0000166 GO:0004383 GO:0004672 GO:0005524 GO:0005622 GO:0006182 GO:0006468 GO:0009190 GO:0016772 GO:0016829 GO:0016849 GO:0035556	K12323	Bilateria	adi_v1.0.1.prot
comp29785_c0_seq22	247	B3DLN3	LOC100170507_protein_	GO:0008152 GO:0016491 GO:0016620 GO:0055114	0	Bilateria	adi_v1.0.1.prot
comp28513_c0_seq7	277	V5HDH7	Putative_n-acetylglucosaminyltransferase_i_		K09666	Bilateria	adi_v1.0.1.prot
comp25407_c0_seq6	1795	T2MJC3	Kinesin-like_protein_KIF2A_		K10393	Bilateria	adi_v1.0.1.prot
comp23170_c0_seq19	299	E0VKY3	TNF_receptor-associated_factor,_putative_	GO:0004842 GO:0007165 GO:0008270 GO:0016567 GO:0016740 GO:0042981 GO:0046872	0	Bilateria	adi_v1.0.1.prot
comp22952_c0_seq2	1949	K1PPR1	Deoxyribodipyrimidine_photo-lyase_	GO:0003904 GO:0003913 GO:0006281 GO:0016829	K01669	Bilateria	adi_v1.0.1.prot
comp22496_c0_seq3	1272	Q07A17	Hepatopancreas_kazal-type_proteinase_inhibitor_1A1_(Fragment)_		K06254	Bilateria	adi_v1.0.1.prot
comp27474_c1_seq3	623	T2M6Y3	Transmembrane_protein_43_		0	Bilateria	adi_v1.0.1.prot
comp23982_c0_seq18	383	K1QCV1	DNA-directed_RNA_polymerase_III_subunit_RPC5_	GO:0003899 GO:0005634 GO:0006351	K14721	Bilateria	adi_v1.0.1.prot
comp24901_c0_seq1	2867	L7M5N7	Putative_heparan_sulfate_2-o-sulfotransferase_heparan_sulfate_2-o-sulfotransferase_		K02513	Bilateria	adi_v1.0.1.prot
comp26809_c0_seq2	1589	K1RKD5	Werner_syndrome_ATP-dependent_helicase-like_protein_	GO:0003676 GO:0004386 GO:0005524 GO:0008026	K10899	Bilateria	adi_v1.0.1.prot
comp26301_c0_seq1	2580	K1QZ54	Coiled-coil_domain-containing_protein_39_		0	Bilateria	adi_v1.0.1.prot
comp32822_c0_seq14	2526	E5SXD4	Putative_transcription_factor_COE1_	GO:0003676 GO:0003723 GO:0003964 GO:0006278 GO:0008270 GO:0015074	0	Bilateria	adi_v1.0.1.prot
comp30064_c0_seq5	3959	M0RD40	Protein_Sik3_		K16311	Bilateria	adi_v1.0.1.prot
comp30830_c0_seq5	2369	F7D0S9	Inhibitor_of_growth_protein_3_	GO:0008270 GO:0046872	K11319	Bilateria	adi_v1.0.1.prot
comp23783_c0_seq11	1141	R0M008	TATA_element_modulatory_factor_(Fragment)_		0	Bilateria	adi_v1.0.1.prot
comp26601_c0_seq8	1162	Q17F85	AAEL003498-PA_		K06767	Bilateria	adi_v1.0.1.prot
comp22913_c0_seq59	571	J9QK52	Peptidylglycine_alpha-amidating_monooxygenase_2_	GO:0003824 GO:0004497 GO:0004504 GO:0005507 GO:0006518 GO:0016020 GO:0016715 GO:0055114	K00504	Bilateria	adi_v1.0.1.prot
comp29528_c0_seq20	2012	U6DYZ9	Lysosomal-trafficking_regulator_(Fragment)_		0	Bilateria	adi_v1.0.1.prot
comp29378_c0_seq43	4378	K1QNF5	Lon_protease_homolog_	GO:0000166 GO:0004176 GO:0004252 GO:0005524 GO:0006508 GO:0008233 GO:0017111	K01338	Bilateria	adi_v1.0.1.prot
comp26330_c0_seq6	866	K9QR57	Transposase_(Precursor)_		0	Bilateria	adi_v1.0.1.prot
comp32603_c0_seq43	261				0	Bilateria	adi_v1.0.1.prot
comp25976_c0_seq4	6292	Q8IS64	Endothelin-converting_enzyme_	GO:0004222 GO:0006508 GO:0008237	K01415	Bilateria	adi_v1.0.1.prot
comp31320_c0_seq5	998	F8W346	UDP-GalNAc:beta-1,3-N-acetylgalactosaminyltransferase_2_(Fragment)_	GO:0005794 GO:0006486 GO:0008378 GO:0016020 GO:0016021 GO:0016740 GO:0016757	K09654	Bilateria	adi_v1.0.1.prot
comp25914_c0_seq1	1744	K1Q642	Hepatocyte_growth_factor-regulated_tyrosine_kinase_substrate_	GO:0005622 GO:0006886 GO:0016301 GO:0016310 GO:0046872	K12182	Bilateria	adi_v1.0.1.prot
comp27562_c0_seq17	637				0	Bilateria	adi_v1.0.1.prot
comp27734_c0_seq11	621	V5I936	Putative_DNA_polymerase_		0	Bilateria	adi_v1.0.1.prot
comp31259_c0_seq5	5328	K1QGC4	Tectonic-2_		0	Bilateria	adi_v1.0.1.prot
comp26816_c0_seq71	207	K1PPM4	JmjC_domain-containing_protein_5_		0	Bilateria	adi_v1.0.1.prot
comp27371_c0_seq9	1980	G9KF80	Poly_ADP-ribose_polymerase_14_(Fragment)_	GO:0003950 GO:0005737 GO:0005886	K15261	Bilateria	adi_v1.0.1.prot
comp27734_c0_seq7	729				0	Bilateria	adi_v1.0.1.prot
comp23731_c0_seq5	2298	S4T9U3	Notch_		K02599	Bilateria	adi_v1.0.1.prot
comp27551_c0_seq9	2363	K1R098	Serine/threonine-protein_kinase_phg2_	GO:0003924 GO:0004672 GO:0004674 GO:0005524 GO:0005525 GO:0006184 GO:0006468 GO:0016301 GO:0016310 GO:0016772	0	Bilateria	adi_v1.0.1.prot
comp27551_c0_seq7	2915	F4Q6H6	SH2_domain-containing_protein_	GO:0000166 GO:0004672 GO:0004674 GO:0004713 GO:0005524 GO:0006468 GO:0016301 GO:0016310 GO:0016740 GO:0016772	K08867	Bilateria	adi_v1.0.1.prot
comp23277_c0_seq2	4162	M7BTN7	Serine/threonine-protein_kinase_Nek1_		K08857	Bilateria	adi_v1.0.1.prot
comp32199_c0_seq5	1274	M7C5D2	Zinc_finger_protein_84_		K09228	Bilateria	adi_v1.0.1.prot
comp26605_c0_seq20	379	K1PEP6	Gamma-tubulin_complex_component_5_	GO:0000226 GO:0000922 GO:0005815	K16572	Bilateria	adi_v1.0.1.prot
comp27510_c0_seq10	576	K1RYJ1	Putative_nuclease_HARBI1_	GO:0003676 GO:0003887 GO:0006260	0	Bilateria	adi_v1.0.1.prot
comp30305_c0_seq3	1801	R0LM83	Deubiquitinating_protein_VCIP135_(Fragment)_		K11861	Bilateria	adi_v1.0.1.prot
comp30400_c0_seq7	4667	K1PRJ4	UHRF1-binding_protein_1-like_protein_		0	Bilateria	adi_v1.0.1.prot
comp30104_c0_seq7	1038	T2MBP9	Poly(A)_RNA_polymerase_GLD2_		0	Bilateria	adi_v1.0.1.prot
comp29563_c0_seq3	3179	S7MJJ2	Cartilage_intermediate_layer_protein_1_		0	Bilateria	adi_v1.0.1.prot
comp31406_c0_seq3	2606	T2M8E9	Symplekin_(Fragment)_		K06100	Bilateria	adi_v1.0.1.prot
comp23929_c0_seq1	5004	Q03468	DNA_excision_repair_protein_ERCC-6_	GO:0000166 GO:0000303 GO:0003676 GO:0003677 GO:0003678 GO:0003682 GO:0004386 GO:0005515 GO:0005524 GO:0005634 GO:0005654 GO:0005730 GO:0006281 GO:0006283 GO:0006284 GO:0006289 GO:0006290 GO:0006351 GO:0006355 GO:0006366 GO:0006974 GO:0006979 GO:0007256 GO:0007257 GO:0008022 GO:0008023 GO:0008094 GO:0008630 GO:0009411 GO:0009636 GO:0010165 GO:0010224 GO:0010332 GO:0016787 GO:0032403 GO:0032784 GO:…	K10841	Bilateria	adi_v1.0.1.prot
comp25909_c0_seq1	1260				K14296	Bilateria	adi_v1.0.1.prot
comp30790_c0_seq10	7289	B1H1W8	LOC100158321_protein_	GO:0003676	0	Bilateria	adi_v1.0.1.prot
comp25226_c0_seq13	3160	L5MB68	WD_repeat-containing_protein_91_		0	Bilateria	adi_v1.0.1.prot
comp28056_c0_seq7	1095	K1PLP4	Ankyrin_repeat_and_SAM_domain-containing_protein_6_		0	Bilateria	adi_v1.0.1.prot
comp23397_c0_seq26	624				0	Bilateria	adi_v1.0.1.prot
comp22987_c0_seq2	3465	C3Y8C1	6-phosphofructokinase_	GO:0000166 GO:0003872 GO:0005524 GO:0005737 GO:0005945 GO:0006002 GO:0006096 GO:0016301 GO:0016310 GO:0016740	K00850	Bilateria	adi_v1.0.1.prot
comp31726_c0_seq2	2781	I7FRP5	Cytovec_	GO:0005198 GO:0005882	0	Bilateria	adi_v1.0.1.prot
comp25456_c0_seq5	12650	H9FWK4	Vacuolar_protein_sorting-associated_protein_13D_isoform_1_	GO:0008104	0	Bilateria	adi_v1.0.1.prot
comp23781_c0_seq8	3368				0	Bilateria	adi_v1.0.1.prot
comp25693_c0_seq20	2312	D3ZUQ8	Protein_Szt2_	GO:0007417 GO:0009791 GO:0043473	0	Bilateria	adi_v1.0.1.prot
comp25152_c0_seq4	7710	T2M372	TBC1_domain_family_member_2B_(Fragment)_		0	Bilateria	adi_v1.0.1.prot
comp25226_c0_seq8	3951	L5MB68	WD_repeat-containing_protein_91_		0	Bilateria	adi_v1.0.1.prot
comp23783_c0_seq12	1139	R0M008	TATA_element_modulatory_factor_(Fragment)_		0	Bilateria	adi_v1.0.1.prot
comp28846_c0_seq6	3312	U6DE79	Mitogen-activated_protein_kinase-binding_protein_1_(Fragment)_		0	Bilateria	adi_v1.0.1.prot
comp21835_c0_seq4	932	K1Q5K6	Periodic_tryptophan_protein_2-like_protein_		K14558	Bilateria	adi_v1.0.1.prot
comp24195_c0_seq1	2279	T1D964	RING_finger_and_SPRY_domain-containing_protein_1-like_protein_		0	Bilateria	adi_v1.0.1.prot
comp32224_c0_seq10	1743	V5IDP4	Protein_kinase_c_conserved_region_2_(Fragment)_		K15293	Bilateria	adi_v1.0.1.prot
comp28513_c0_seq2	879	V5HDH7	Putative_n-acetylglucosaminyltransferase_i_		K09666	Bilateria	adi_v1.0.1.prot
comp30790_c0_seq20	371	C1C0H7	THAP_domain-containing_protein_2_	GO:0003676	0	Bilateria	adi_v1.0.1.prot
comp22898_c0_seq1	3794	F1LZ65	Protein_Sacs_(Fragment)_	GO:0005524	K17592	Bilateria	adi_v1.0.1.prot
comp23397_c0_seq33	567	M1TA67	Sushi_domain-containing_protein_(Fragment)_		K17307	Bilateria	adi_v1.0.1.prot
comp25693_c0_seq17	2385	D3ZUQ8	Protein_Szt2_	GO:0007417 GO:0009791 GO:0043473	0	Bilateria	adi_v1.0.1.prot
comp27585_c0_seq2	2927	K1QGF2	Gamma-1-syntrophin_		0	Bilateria	adi_v1.0.1.prot
comp22343_c0_seq1	3974				0	Bilateria	adi_v1.0.1.prot
comp27371_c0_seq61	316	Q6ZED8	Slr7060_protein_		0	Bilateria	adi_v1.0.1.prot
comp26346_c0_seq3	1468	K1QWZ8	Catenin_beta_		0	Bilateria	adi_v1.0.1.prot
comp32315_c0_seq4	5912	A2EN31	Viral_A-type_inclusion_protein,_putative_		0	Bilateria	adi_v1.0.1.prot
comp22100_c0_seq11	1107	E3CTL8	Prohormone_convertase_2_	GO:0004252 GO:0006508 GO:0008233 GO:0008236 GO:0016787	K01360	Bilateria	adi_v1.0.1.prot
comp28699_c0_seq4	16605	Q86WI1	Fibrocystin-L_	GO:0004872 GO:0005615 GO:0005829 GO:0006955 GO:0016020 GO:0016021	0	Bilateria	adi_v1.0.1.prot
comp29832_c0_seq5	3127	E2BLT7	AP-3_complex_subunit_beta-2_	GO:0006886 GO:0016192 GO:0030117 GO:0030123	K12397	Bilateria	adi_v1.0.1.prot
comp23947_c0_seq15	2328	U3FEK3	Putative_E3_ubiquitin-protein_ligase_HERC1_		K10594	Bilateria	adi_v1.0.1.prot
comp22413_c0_seq2	1915	K1PMM1	Laminin_subunit_alpha-2_		0	Bilateria	adi_v1.0.1.prot
comp32224_c0_seq6	1999	M7CF23	Protein_unc-13_like_protein_B_		K15293	Bilateria	adi_v1.0.1.prot
comp20769_c0_seq38	220	Q94595	Kex2-like_protease_	GO:0004252 GO:0006508 GO:0008233 GO:0008236 GO:0016787	0	Bilateria	adi_v1.0.1.prot
comp25861_c0_seq5	926	K1PWG3	Cohesin_subunit_SA-1_		K06671	Bilateria	adi_v1.0.1.prot
comp28695_c0_seq3	2770	K1PHU8	Limbin_	GO:0007224	0	Bilateria	adi_v1.0.1.prot
comp28383_c0_seq9	506	G3GZH2	Acyl-CoA_dehydrogenase_family_member_11_	GO:0003995 GO:0008152 GO:0016627 GO:0016772 GO:0050660 GO:0055114	K11730	Bilateria	adi_v1.0.1.prot
comp29378_c0_seq18	5261	K1QNF5	Lon_protease_homolog_	GO:0000166 GO:0004176 GO:0004252 GO:0005524 GO:0006508 GO:0008233 GO:0017111	K01338	Bilateria	adi_v1.0.1.prot
comp22913_c0_seq34	2063	J9QK52	Peptidylglycine_alpha-amidating_monooxygenase_2_	GO:0003824 GO:0004497 GO:0004504 GO:0005507 GO:0006518 GO:0016020 GO:0016715 GO:0055114	K00504	Bilateria	adi_v1.0.1.prot
comp28905_c0_seq6	6694	K1PGB2	Zinc_finger_FYVE_domain-containing_protein_26_	GO:0046872	0	Bilateria	adi_v1.0.1.prot
comp24747_c0_seq3	1773	G9K6Y8	Potassium_channel_tetramerisation_domain_containing_3_(Fragment)_	GO:0005216 GO:0051260	0	Bilateria	adi_v1.0.1.prot
comp25456_c0_seq2	14571	H9FWK4	Vacuolar_protein_sorting-associated_protein_13D_isoform_1_	GO:0008104	0	Bilateria	adi_v1.0.1.prot
comp24690_c0_seq4	733	L5L917	Protein_FAM132A_		0	Bilateria	adi_v1.0.1.prot
comp23926_c0_seq4	2724				0	Bilateria	adi_v1.0.1.prot
comp32185_c0_seq4	2270	Q5XW74	Sister_chromatid_cohesion_establishment_factor_(Fragment)_		K06672	Bilateria	adi_v1.0.1.prot
comp24551_c0_seq1	399	Q76IK4	Pol-like_protein_	GO:0003723 GO:0003964 GO:0006278	0	Bilateria	adi_v1.0.1.prot
comp20769_c0_seq14	2411	L7MKL7	Putative_furin-like_protease_1_isoform_1-crr-like_protein_(Fragment)_		K08654	Bilateria	adi_v1.0.1.prot
comp31553_c0_seq22	491				0	Bilateria	adi_v1.0.1.prot
comp23812_c0_seq13	1817	B4L5D8	GI21539_	GO:0000166 GO:0005525 GO:0007049 GO:0031105	K16942	Bilateria	adi_v1.0.1.prot
comp26025_c0_seq3	4493	B1H1W8	LOC100158321_protein_	GO:0003676	0	Bilateria	adi_v1.0.1.prot
comp30387_c0_seq2	648	K1QG13	Serine/threonine-protein_kinase_19_	GO:0016301 GO:0016310	K08880	Bilateria	adi_v1.0.1.prot
comp23982_c0_seq4	1903	K1QCV1	DNA-directed_RNA_polymerase_III_subunit_RPC5_	GO:0003899 GO:0005634 GO:0006351	0	Bilateria	adi_v1.0.1.prot
comp30339_c0_seq16	548	L7MH89	Putative_cullin_3a_(Fragment)_		K03869	Bilateria	adi_v1.0.1.prot
comp28440_c0_seq3	1471				0	Bilateria	adi_v1.0.1.prot
comp20769_c0_seq8	3117	L7MKL7	Putative_furin-like_protease_1_isoform_1-crr-like_protein_(Fragment)_		K08654	Bilateria	adi_v1.0.1.prot
comp28025_c0_seq1	2216	T2MGP4	TFIIH_basal_transcription_factor_complex_helicase_XPB_subunit_		K10843	Bilateria	adi_v1.0.1.prot
comp33481_c0_seq1	2249				0	Bilateria	adi_v1.0.1.prot
comp32795_c0_seq2	2077	M7B3Q3	G2/M_phase-specific_E3_ubiquitin-protein_ligase_		0	Bilateria	adi_v1.0.1.prot
comp31499_c0_seq15	4036	F1MLZ4	Lysosomal-trafficking_regulator_	GO:0002446 GO:0002456 GO:0005829 GO:0006644 GO:0007017 GO:0007040 GO:0007596 GO:0015630 GO:0030595 GO:0032438 GO:0032510 GO:0032816 GO:0033299 GO:0033364 GO:0042267 GO:0042493 GO:0042742 GO:0042832 GO:0043473 GO:0048753 GO:0051607 GO:0055091	0	Bilateria	adi_v1.0.1.prot
comp27233_c0_seq39	203	L9JF88	Acrosin_		0	Bilateria	adi_v1.0.1.prot
comp22604_c0_seq21	3258	F1LY70	Protein_Birc6_(Fragment)_	GO:0016881	K10586	Bilateria	adi_v1.0.1.prot
comp29175_c0_seq4	928	K1PMQ4	Microtubule-associated_serine/threonine-protein_kinase-like_protein_	GO:0004672 GO:0004674 GO:0005524 GO:0006457 GO:0006468 GO:0016272 GO:0016301 GO:0016310 GO:0016772 GO:0051082	K04797	Bilateria	adi_v1.0.1.prot
comp23426_c0_seq11	2427	I6MZ87	Lefftyrin_(Fragment)_	GO:0000272 GO:0004721 GO:0004725 GO:0005509 GO:0005886 GO:0006470 GO:0007155 GO:0007156 GO:0016020 GO:0016021 GO:0016311 GO:0016787 GO:0016791 GO:0030246 GO:0035335	K16669	Bilateria	adi_v1.0.1.prot
comp31101_c0_seq3	2112	Q9PVV7	Cytochrome_P450_XL-301_(Fragment)_	GO:0004497 GO:0005506 GO:0009055 GO:0016491 GO:0016705 GO:0020037 GO:0046872 GO:0055114	K07426	Bilateria	adi_v1.0.1.prot
comp28695_c0_seq1	4494	K1PHU8	Limbin_	GO:0007224	0	Bilateria	adi_v1.0.1.prot
comp27734_c0_seq39	223	Q7ZYY7	Novel_protein_similar_to_DNA_polymerases_	GO:0000166 GO:0003676 GO:0003677 GO:0003887 GO:0006260 GO:0008408	0	Bilateria	adi_v1.0.1.prot
comp31379_c0_seq9	1138	K1R098	Serine/threonine-protein_kinase_phg2_	GO:0003924 GO:0004672 GO:0004674 GO:0005524 GO:0005525 GO:0006184 GO:0006468 GO:0016301 GO:0016310 GO:0016772	0	Bilateria	adi_v1.0.1.prot
comp22030_c0_seq2	6522	E0VL48	Protein_phosphatase_1_regulatory_subunit_16A,_putative_		K17458	Bilateria	adi_v1.0.1.prot
comp28506_c0_seq1	705	K1Q4F0	Cytosolic_phospholipase_A2_	GO:0004620 GO:0008152 GO:0009395	K16342	Bilateria	adi_v1.0.1.prot
comp29671_c0_seq6	1641	M7B6J9	Protein_Hook_like_protein_3_		K16536	Bilateria	adi_v1.0.1.prot
comp22301_c0_seq9	5832	A9JRH9	Si:ch211-219a4.3_protein_	GO:0003950	K15261	Bilateria	adi_v1.0.1.prot
comp29378_c0_seq35	4647	K1QNF5	Lon_protease_homolog_	GO:0000166 GO:0004176 GO:0004252 GO:0005524 GO:0006508 GO:0008233 GO:0017111	K01338	Bilateria	adi_v1.0.1.prot
comp32667_c0_seq7	1774				0	Bilateria	adi_v1.0.1.prot
comp28366_c0_seq20	708				0	Bilateria	adi_v1.0.1.prot
comp22100_c0_seq3	2097	E5SYT4	Furin_	GO:0004252 GO:0006508 GO:0008233 GO:0008236 GO:0016787	K01359	Bilateria	adi_v1.0.1.prot
comp24491_c0_seq3	443				0	Bilateria	adi_v1.0.1.prot
comp27150_c0_seq6	3203	Q8R4B3	Down_syndrome_cell_adhesion_molecule-like_protein_(Fragment)_	GO:0007156 GO:0007420 GO:0009986 GO:0042803 GO:0048704	K06768	Bilateria	adi_v1.0.1.prot
comp29378_c0_seq69	2956	K1QNF5	Lon_protease_homolog_	GO:0000166 GO:0004176 GO:0004252 GO:0005524 GO:0006508 GO:0008233 GO:0017111	K01338	Bilateria	adi_v1.0.1.prot
comp21543_c0_seq4	7383	F6XQI1	Protein_D430042O09Rik_(Fragment)_	GO:0003674 GO:0008150	0	Bilateria	adi_v1.0.1.prot
comp32603_c0_seq15	931	E5T700	Pao_retrotransposon_peptidase_superfamily_(Fragment)_		0	Bilateria	adi_v1.0.1.prot
comp22541_c0_seq3	660	I1TPY3	Cytochrome_P450_3A_	GO:0004497 GO:0005506 GO:0009055 GO:0016491 GO:0016705 GO:0016712 GO:0020037 GO:0046872 GO:0055114	K07424	Bilateria	adi_v1.0.1.prot
comp23607_c0_seq3	895	E0VM71	Matrix_metalloproteinase,_putative_	GO:0004222 GO:0005509 GO:0006508 GO:0008152 GO:0008233 GO:0008237 GO:0008270 GO:0016787 GO:0031012 GO:0046872	K07997	Bilateria	adi_v1.0.1.prot
comp20835_c0_seq1	2703	F8WJE3	KAT8_regulatory_NSL_complex_subunit_2_	GO:0000123 GO:0003674	0	Bilateria	adi_v1.0.1.prot
comp27368_c0_seq3	2100	K1QQE6	Trans-2,3-enoyl-CoA_reductase_	GO:0005737 GO:0006629 GO:0016021 GO:0016627	K10258	Bilateria	adi_v1.0.1.prot
comp23141_c0_seq14	354	E5SYM5	Putative_integrase_core_domain_protein_	GO:0003676 GO:0003723 GO:0003964 GO:0006278 GO:0008270 GO:0015074	0	Bilateria	adi_v1.0.1.prot
comp32517_c0_seq18	1068	A8NQ76	Reverse_transcriptase,_putative_	GO:0003723 GO:0003964 GO:0006278	0	Bilateria	adi_v1.0.1.prot
comp30824_c0_seq4	968	H3JGB0	Arginyl-tRNA--protein_transferase_1_	GO:0004057 GO:0016598 GO:0016740 GO:0016746	K00685	Bilateria	adi_v1.0.1.prot
comp23812_c0_seq7	2872	B4L5D8	GI21539_	GO:0000166 GO:0005525 GO:0007049 GO:0031105	K16942	Bilateria	adi_v1.0.1.prot
comp27489_c0_seq3	780	I0I4A8	Homocysteine_S-methyltransferase_	GO:0008168 GO:0008898 GO:0016740 GO:0032259	K00547	Bilateria	adi_v1.0.1.prot
comp23871_c0_seq39	205				0	Bilateria	adi_v1.0.1.prot
comp21954_c0_seq8	839	G5AL60	EH_domain-binding_protein_1_		0	Bilateria	adi_v1.0.1.prot
comp32464_c0_seq3	1818	T2MFU2	H(+)/Cl(-)_exchange_transporter_7_		K05016	Bilateria	adi_v1.0.1.prot
comp26261_c0_seq11	285	C3XYF8	Hyaluronidase_	GO:0003824 GO:0004415 GO:0005975	K01197	Bilateria	adi_v1.0.1.prot
comp29671_c0_seq7	1641	M7B6J9	Protein_Hook_like_protein_3_		K16536	Bilateria	adi_v1.0.1.prot
comp29378_c0_seq62	3156	K1QNF5	Lon_protease_homolog_	GO:0000166 GO:0004176 GO:0004252 GO:0005524 GO:0006508 GO:0008233 GO:0017111	K01338	Bilateria	adi_v1.0.1.prot
comp22413_c0_seq8	789	K1PMM1	Laminin_subunit_alpha-2_		0	Bilateria	adi_v1.0.1.prot
comp22763_c0_seq37	3349	R0KZ88	Mitogen-activated_protein_kinase_kinase_kinase_3_(Fragment)_		K04420	Bilateria	adi_v1.0.1.prot
comp30790_c0_seq1	7789	B1H1W8	LOC100158321_protein_	GO:0003676	0	Bilateria	adi_v1.0.1.prot
comp22763_c0_seq30	4615	R0KZ88	Mitogen-activated_protein_kinase_kinase_kinase_3_(Fragment)_		K04420	Bilateria	adi_v1.0.1.prot
comp25982_c0_seq5	846	G4VV89	Cytochrome_P450_family_1_subfamily_A_	GO:0004497 GO:0005506 GO:0009055 GO:0016491 GO:0016705 GO:0016712 GO:0020037 GO:0046872 GO:0055114	K07408	Bilateria	adi_v1.0.1.prot
comp28851_c0_seq2	1828	Q0D2E9	Neural_cell_expressed,_developmentally_down-regulated_1_		K16547	Bilateria	adi_v1.0.1.prot
comp23561_c0_seq1	1759	E8U3C0	Extradiol_ring-cleavage_dioxygenase_class_III_protein_subunit_B_	GO:0006725 GO:0008198 GO:0016491 GO:0016702 GO:0055114	0	Bilateria	adi_v1.0.1.prot
comp24346_c0_seq10	1557				0	Bilateria	adi_v1.0.1.prot
comp28213_c0_seq1	939	Q0PIM9	TAPP1_	GO:0005543	0	Bilateria	adi_v1.0.1.prot
comp23925_c0_seq2	1743	B7PZN2	Deoxynucleotidyltransferase_terminal-interacting_protein,_putative_(Fragment)_	GO:0016740	K08707	Bilateria	adi_v1.0.1.prot
comp27265_c0_seq13	803	B3XXQ5	Putative_sulfate_transporter_of_the_SLC26A11_family_	GO:0008272 GO:0015116 GO:0016020 GO:0016021	K14708	Bilateria	adi_v1.0.1.prot
comp26319_c0_seq2	2840	I3QDC4	56kDa_selenium_binding_protein_	GO:0008430	K17285	Bilateria	adi_v1.0.1.prot
comp23006_c0_seq1	1262	K1RDL1	Survival_motor_neuron_protein_	GO:0003723 GO:0005634 GO:0005737 GO:0006397	K13129	Bilateria	adi_v1.0.1.prot
comp28097_c1_seq2	2776	K9J2A0	Putative_rna_polymerase_i_transcription_factor_		K15216	Bilateria	adi_v1.0.1.prot
comp23907_c0_seq7	2067	D3ZKI6	Ral_GTPase-activating_protein_subunit_alpha-2_	GO:0005096 GO:0005622 GO:0043547 GO:0051056	0	Bilateria	adi_v1.0.1.prot
comp22070_c0_seq10	793	G4V8H1	Putative_p38_MAPk_	GO:0004672 GO:0005524 GO:0006468 GO:0016772	K04441	Bilateria	adi_v1.0.1.prot
comp24715_c0_seq7	3698	Q8IS64	Endothelin-converting_enzyme_	GO:0004222 GO:0006508 GO:0008237	K01415	Bilateria	adi_v1.0.1.prot
comp26639_c0_seq1	1688	B6RB50	Opioid_receptor_sigma_1_	GO:0000247 GO:0005783 GO:0006696	0	Bilateria	adi_v1.0.1.prot
comp27371_c0_seq56	375				0	Bilateria	adi_v1.0.1.prot
comp30692_c1_seq4	378	B0G154	EGF-like_domain-containing_protein_	GO:0004888 GO:0005509 GO:0005575 GO:0007596 GO:0008150 GO:0016020	K17307	Bilateria	adi_v1.0.1.prot
comp23386_c0_seq4	5668				0	Bilateria	adi_v1.0.1.prot
comp32822_c0_seq5	5415	E5SXD4	Putative_transcription_factor_COE1_	GO:0003676 GO:0003723 GO:0003964 GO:0006278 GO:0008270 GO:0015074	0	Bilateria	adi_v1.0.1.prot
comp27734_c0_seq2	884	V5I936	Putative_DNA_polymerase_		0	Bilateria	adi_v1.0.1.prot
comp22913_c0_seq7	3361	J9QK52	Peptidylglycine_alpha-amidating_monooxygenase_2_	GO:0003824 GO:0004497 GO:0004504 GO:0005507 GO:0006518 GO:0016020 GO:0016715 GO:0055114	K00504	Bilateria	adi_v1.0.1.prot
comp26809_c0_seq11	779	K1RKD5	Werner_syndrome_ATP-dependent_helicase-like_protein_	GO:0003676 GO:0004386 GO:0005524 GO:0008026	K10899	Bilateria	adi_v1.0.1.prot
comp28669_c0_seq2	19412	K1R5R4	Dynein_heavy_chain_10,_axonemal_	GO:0000166 GO:0003777 GO:0003779 GO:0004143 GO:0005524 GO:0005622 GO:0006200 GO:0007018 GO:0007205 GO:0016887 GO:0017111 GO:0030286	0	Bilateria	adi_v1.0.1.prot
comp26928_c0_seq6	1788	F7I7K0	FGGY_carbohydrate_kinase_domain-containing_protein_isoform_b_	GO:0005975 GO:0016773	0	Bilateria	adi_v1.0.1.prot
comp28097_c0_seq2	2776	K9J2A0	Putative_rna_polymerase_i_transcription_factor_		K15216	Bilateria	adi_v1.0.1.prot
comp26761_c0_seq23	3181	G7P7M0	A_disintegrin_and_metalloproteinase_with_thrombospondin_motifs_6_(Fragment)_	GO:0004222 GO:0005578 GO:0006508 GO:0007229 GO:0008233 GO:0008237 GO:0008270 GO:0016787 GO:0031012	K08621	Bilateria	adi_v1.0.1.prot
comp29090_c0_seq8	559	P87362	Bleomycin_hydrolase_	GO:0004177 GO:0004197 GO:0005634 GO:0005737 GO:0006508 GO:0008233 GO:0008234 GO:0009636 GO:0016787 GO:0042493	K01372	Bilateria	adi_v1.0.1.prot
comp27371_c0_seq28	950	S7NIT8	Poly_[ADP-ribose]_polymerase_14_		K15261	Bilateria	adi_v1.0.1.prot
comp27873_c0_seq4	1558	F7A338	Chromodomain-helicase-DNA-binding_protein_8_(Fragment)_	GO:0001756 GO:0001947 GO:0003676 GO:0003677 GO:0003682 GO:0004386 GO:0005524 GO:0005634 GO:0007368 GO:0014029 GO:0016817 GO:0021602 GO:0030282 GO:0042472 GO:0060041	K14437	Bilateria	adi_v1.0.1.prot
comp27113_c0_seq7	616	C7C211	Reverse_transcriptase_	GO:0003723 GO:0003964 GO:0006278	0	Bilateria	adi_v1.0.1.prot
comp29825_c0_seq4	3020	K1PZC7	Ankyrin_repeat_domain-containing_protein_55_		0	Bilateria	adi_v1.0.1.prot
comp31379_c0_seq7	1248	K1R098	Serine/threonine-protein_kinase_phg2_	GO:0003924 GO:0004672 GO:0004674 GO:0005524 GO:0005525 GO:0006184 GO:0006468 GO:0016301 GO:0016310 GO:0016772	0	Bilateria	adi_v1.0.1.prot
comp28905_c0_seq29	605	G5C7X2	Zinc_finger_FYVE_domain-containing_protein_26_	GO:0046872	0	Bilateria	adi_v1.0.1.prot
comp30787_c0_seq7	1515	S7MKT4	Dynein_heavy_chain_3,_axonemal_		K10408	Bilateria	adi_v1.0.1.prot
comp27371_c0_seq25	1032	F1C713	Poly_[ADP-ribose]_polymerase_14_(Fragment)_		K15261	Bilateria	adi_v1.0.1.prot
comp23781_c0_seq1	3410				0	Bilateria	adi_v1.0.1.prot
comp28534_c0_seq9	257	E0VRK9	Rabconnectin,_putative_		0	Bilateria	adi_v1.0.1.prot
comp23141_c0_seq4	1815	A8PEB6	Zinc_knuckle_family_protein_	GO:0003676 GO:0008270	0	Bilateria	adi_v1.0.1.prot
comp28539_c0_seq10	652	A7S084	Signal_transducer_and_activator_of_transcription_	GO:0003700 GO:0004871 GO:0005509 GO:0005634 GO:0006355 GO:0007165	0	Bilateria	adi_v1.0.1.prot
comp27734_c0_seq3	884	V5I936	Putative_DNA_polymerase_		0	Bilateria	adi_v1.0.1.prot
comp27734_c0_seq15	541	V5I936	Putative_DNA_polymerase_		0	Bilateria	adi_v1.0.1.prot
comp22225_c0_seq2	568	T2MFB7	Nuclear_transport_factor_2_		0	Bilateria	adi_v1.0.1.prot
comp23912_c0_seq6	1636	K1PGW2	Solute_carrier_family_17_member_9_	GO:0016021 GO:0055085	K12303	Bilateria	adi_v1.0.1.prot
comp30684_c0_seq2	2109	Q9M9E8	F-box_protein_At1g78280_	GO:0005829 GO:0006355 GO:0010200 GO:0016772 GO:0052542	0	Bilateria	adi_v1.0.1.prot
comp23024_c1_seq2	1069	B8JJG8	Protein_Tfg_(Fragment)_	GO:0004871 GO:0005515 GO:0005575 GO:0007165 GO:0042802 GO:0043123	K09292	Bilateria	adi_v1.0.1.prot
comp25773_c0_seq2	3160	M7CAH9	Cartilage_intermediate_layer_protein_1_		0	Bilateria	adi_v1.0.1.prot
comp30936_c0_seq8	631	B7P3H6	Skeletrophin,_putative_	GO:0004623 GO:0004842 GO:0008270 GO:0016567 GO:0016787 GO:0046872	K10645	Bilateria	adi_v1.0.1.prot
comp30787_c0_seq6	1732	M7B0Y5	Dynein_heavy_chain_3,_axonemal_		K10408	Bilateria	adi_v1.0.1.prot
comp32517_c0_seq2	3344	L7LX93	Putative_tick_transposon_		0	Bilateria	adi_v1.0.1.prot
comp26301_c0_seq8	691	K1QZ54	Coiled-coil_domain-containing_protein_39_		K13675	Bilateria	adi_v1.0.1.prot
comp25241_c0_seq2	1777	K1QJR6	Glutamate_synthase_[NADH],_amyloplastic_	GO:0003824 GO:0005506 GO:0006537 GO:0006807 GO:0008152 GO:0010181 GO:0015930 GO:0016040 GO:0016491 GO:0016638 GO:0016639 GO:0045181 GO:0050660 GO:0051536 GO:0055114	0	Bilateria	adi_v1.0.1.prot
comp22913_c0_seq32	2181	J9QK52	Peptidylglycine_alpha-amidating_monooxygenase_2_	GO:0003824 GO:0004497 GO:0004504 GO:0005507 GO:0006518 GO:0016020 GO:0016715 GO:0055114	K00504	Bilateria	adi_v1.0.1.prot
comp32619_c0_seq1	3127	K1RSU6	Usherin_		0	Bilateria	adi_v1.0.1.prot
comp23654_c0_seq1	4162	Q6NRX3	MGC81138_protein_		K06085	Bilateria	adi_v1.0.1.prot
comp25693_c0_seq11	3167	D3ZUQ8	Protein_Szt2_	GO:0007417 GO:0009791 GO:0043473	0	Bilateria	adi_v1.0.1.prot
comp31553_c0_seq8	1649				0	Bilateria	adi_v1.0.1.prot
comp29871_c1_seq6	342	R0KKY1	UPF0317_protein_C14orf159-like_protein,_mitochondrial_(Fragment)_		0	Bilateria	adi_v1.0.1.prot
comp31503_c0_seq4	1564	D2XMU2	Inversin_protein_(Fragment)_		0	Bilateria	adi_v1.0.1.prot
comp25152_c0_seq8	3685	T2M372	TBC1_domain_family_member_2B_(Fragment)_		0	Bilateria	adi_v1.0.1.prot
comp26958_c0_seq3	1538	T2MIR8	DnaJ_homolog_subfamily_C_member_13_(Fragment)_		K09533	Bilateria	adi_v1.0.1.prot
comp28669_c0_seq1	28735	K1R5R4	Dynein_heavy_chain_10,_axonemal_	GO:0000166 GO:0003777 GO:0003779 GO:0004143 GO:0005524 GO:0005622 GO:0006200 GO:0007018 GO:0007205 GO:0016887 GO:0017111 GO:0030286	0	Bilateria	adi_v1.0.1.prot
comp27206_c0_seq5	1295	Q9NBH3	Myosin_V_	GO:0000166 GO:0003774 GO:0005524 GO:0016459	K08834	Bilateria	adi_v1.0.1.prot
comp26958_c0_seq6	640	M7B7Q1	DnaJ_like_protein_subfamily_C_member_13_		K09533	Bilateria	adi_v1.0.1.prot
comp33919_c0_seq14	3153	K7CVH3	Ubiquitin_protein_ligase_E3_component_n-recognin_2_		K10626	Bilateria	adi_v1.0.1.prot
comp26605_c0_seq69	215				0	Bilateria	adi_v1.0.1.prot
comp30536_c0_seq17	404	L5KJV9	Intraflagellar_transport_protein_140_like_protein_		0	Bilateria	adi_v1.0.1.prot
comp27371_c0_seq2	2944				0	Bilateria	adi_v1.0.1.prot
comp22786_c0_seq3	5330	Q8TA72	Guanylate_cyclase_	GO:0000166 GO:0004383 GO:0004672 GO:0005524 GO:0005622 GO:0006182 GO:0006468 GO:0009190 GO:0016772 GO:0016829 GO:0016849 GO:0035556	K12323	Bilateria	adi_v1.0.1.prot
comp29378_c0_seq26	4910	K1QNF5	Lon_protease_homolog_	GO:0000166 GO:0004176 GO:0004252 GO:0005524 GO:0006508 GO:0008233 GO:0017111	K01338	Bilateria	adi_v1.0.1.prot
comp23812_c0_seq6	2884	B4L5D8	GI21539_	GO:0000166 GO:0005525 GO:0007049 GO:0031105	K16942	Bilateria	adi_v1.0.1.prot
comp29785_c0_seq15	321	F6T4U0	Aldehyde_dehydrogenase_family_8_member_A1_(Fragment)_	GO:0001758 GO:0008152 GO:0016491 GO:0042574 GO:0042904 GO:0055114	0	Bilateria	adi_v1.0.1.prot
comp22428_c0_seq13	4023	L8GNJ5	Poly(ADP-ribose)_polymerase_catalytic_domain_containing_protein_		K16460	Bilateria	adi_v1.0.1.prot
comp25226_c0_seq16	3068	L5MB68	WD_repeat-containing_protein_91_		0	Bilateria	adi_v1.0.1.prot
comp31442_c0_seq26	543	M7ATV9	Low-density_lipoprotein_receptor-related_protein_4_(Fragment)_		K03068	Bilateria	adi_v1.0.1.prot
comp27233_c0_seq8	1147				K13912	Bilateria	adi_v1.0.1.prot
comp23386_c0_seq13	2439				0	Bilateria	adi_v1.0.1.prot
comp24346_c0_seq23	341				0	Bilateria	adi_v1.0.1.prot
comp32822_c0_seq18	2076	E5SXD4	Putative_transcription_factor_COE1_	GO:0003676 GO:0003723 GO:0003964 GO:0006278 GO:0008270 GO:0015074	0	Bilateria	adi_v1.0.1.prot
comp26346_c0_seq1	2755	K1QWZ8	Catenin_beta_		0	Bilateria	adi_v1.0.1.prot
comp30824_c0_seq6	575	C3YX30	Arginyl-tRNA--protein_transferase_1_	GO:0004057 GO:0016598 GO:0016740 GO:0016746	K00685	Bilateria	adi_v1.0.1.prot
comp27371_c0_seq60	331	Q6ZED8	Slr7060_protein_		0	Bilateria	adi_v1.0.1.prot
comp26605_c0_seq19	379	K1PEP6	Gamma-tubulin_complex_component_5_	GO:0000226 GO:0000922 GO:0005815	K16572	Bilateria	adi_v1.0.1.prot
comp30830_c0_seq2	3524	F7D0S9	Inhibitor_of_growth_protein_3_	GO:0008270 GO:0046872	K11319	Bilateria	adi_v1.0.1.prot
comp31451_c0_seq9	1161	A8KB03	LOC569587_protein_(Fragment)_	GO:0003677 GO:0003682	K15198	Bilateria	adi_v1.0.1.prot
comp31638_c0_seq13	363				0	Bilateria	adi_v1.0.1.prot
comp25043_c0_seq11	625				K12968	Bilateria	adi_v1.0.1.prot
comp27899_c0_seq4	4670	K1PQZ3	Armadillo_repeat-containing_protein_4_		0	Bilateria	adi_v1.0.1.prot
comp30536_c0_seq15	1401	U6DR58	Intraflagellar_transport_140_homolog_(Chlamydomonas)_(Fragment)_		0	Bilateria	adi_v1.0.1.prot
comp30824_c0_seq3	1250	C3YX30	Arginyl-tRNA--protein_transferase_1_	GO:0004057 GO:0016598 GO:0016740 GO:0016746	K00685	Bilateria	adi_v1.0.1.prot
comp26095_c0_seq5	4723	J3SDQ4	WD_repeat-containing_protein_7-like_		0	Bilateria	adi_v1.0.1.prot
comp31638_c0_seq9	618				0	Bilateria	adi_v1.0.1.prot
comp31438_c0_seq1	1531	U6NJB2	Glutathione_S-transferase_domain_containing_protein_		K01830	Bilateria	adi_v1.0.1.prot
comp31042_c0_seq3	2536	Q6P1B9	Bin1_protein_	GO:0005515 GO:0005634 GO:0005737 GO:0030100 GO:0042692	0	Bilateria	adi_v1.0.1.prot
comp29090_c0_seq9	559	P87362	Bleomycin_hydrolase_	GO:0004177 GO:0004197 GO:0005634 GO:0005737 GO:0006508 GO:0008233 GO:0008234 GO:0009636 GO:0016787 GO:0042493	K01372	Bilateria	adi_v1.0.1.prot
comp30790_c0_seq16	3618	B1H1W8	LOC100158321_protein_	GO:0003676	0	Bilateria	adi_v1.0.1.prot
comp32199_c0_seq1	1355	M7C5D2	Zinc_finger_protein_84_		K09228	Bilateria	adi_v1.0.1.prot
comp23873_c1_seq2	1851	V5H9E9	Putative_mitochondrial_glycerol-3-phosphate_acyltransferase_gpat_(Fragment)_		K00629	Bilateria	adi_v1.0.1.prot
comp25374_c0_seq21	302				0	Bilateria	adi_v1.0.1.prot
comp27510_c0_seq8	577	K1RYJ1	Putative_nuclease_HARBI1_	GO:0003676 GO:0003887 GO:0006260	0	Bilateria	adi_v1.0.1.prot
comp29378_c0_seq39	4553	K1QNF5	Lon_protease_homolog_	GO:0000166 GO:0004176 GO:0004252 GO:0005524 GO:0006508 GO:0008233 GO:0017111	K01338	Bilateria	adi_v1.0.1.prot
comp25250_c0_seq5	1634	L7LUK5	Putative_tick_transposon_		0	Bilateria	adi_v1.0.1.prot
comp23277_c0_seq1	4178	M7BTN7	Serine/threonine-protein_kinase_Nek1_		K08857	Bilateria	adi_v1.0.1.prot
comp27667_c0_seq1	1197	B5ASN1	Bone_morphogenetic_protein_3/3b_	GO:0005576 GO:0008083 GO:0040007	K04667	Bilateria	adi_v1.0.1.prot
comp25456_c0_seq1	14571	H9FWK4	Vacuolar_protein_sorting-associated_protein_13D_isoform_1_	GO:0008104	0	Bilateria	adi_v1.0.1.prot
comp29090_c0_seq2	825	P87362	Bleomycin_hydrolase_	GO:0004177 GO:0004197 GO:0005634 GO:0005737 GO:0006508 GO:0008233 GO:0008234 GO:0009636 GO:0016787 GO:0042493	K01372	Bilateria	adi_v1.0.1.prot
comp32030_c0_seq15	371	Q1MT67	Novel_protein_similar_to_fly_cactin_(Cactin)_(Fragment)_		0	Bilateria	adi_v1.0.1.prot
comp24772_c0_seq7	767	J9QL63	Peptidylglycine_alpha-amidating_monooxygenase_1_	GO:0003824 GO:0004497 GO:0004504 GO:0005507 GO:0006518 GO:0016020 GO:0016715 GO:0055114	K00504	Bilateria	adi_v1.0.1.prot
comp22301_c0_seq2	6286	A9JRH9	Si:ch211-219a4.3_protein_	GO:0003950	K15261	Bilateria	adi_v1.0.1.prot
comp22763_c0_seq42	1968	R0KZ88	Mitogen-activated_protein_kinase_kinase_kinase_3_(Fragment)_		K04420	Bilateria	adi_v1.0.1.prot
comp26319_c0_seq7	373	I3QDC4	56kDa_selenium_binding_protein_	GO:0008430	K17285	Bilateria	adi_v1.0.1.prot
comp28534_c0_seq7	261	R0L6R2	DmX-like_protein_2_(Fragment)_		0	Bilateria	adi_v1.0.1.prot
comp28273_c0_seq6	3680	R0LV80	Multiple_epidermal_growth_factor-like_domains_11_(Fragment)_		0	Bilateria	adi_v1.0.1.prot
comp31499_c0_seq10	6055	R0JM22	Lysosomal-trafficking_regulator_(Fragment)_		0	Bilateria	adi_v1.0.1.prot
comp23781_c0_seq3	3389				0	Bilateria	adi_v1.0.1.prot
comp27858_c0_seq1	1835	E0VKL6	Zinc_metalloproteinase,_putative_	GO:0004222 GO:0006508 GO:0008233 GO:0008237 GO:0008270 GO:0016787 GO:0046872	0	Bilateria	adi_v1.0.1.prot
comp29965_c0_seq9	256	G7YCV8	Trifunctional_nucleotide_phosphoesterase_protein_YfkN_	GO:0009166 GO:0016787	0	Bilateria	adi_v1.0.1.prot
comp29190_c0_seq12	1612	L7M6X3	Putative_serine/threonine_protein_kinase_raf_		0	Bilateria	adi_v1.0.1.prot
comp26074_c0_seq9	391	M7WJ66	Reverse_transcriptase_(Fragment)_		0	Bilateria	adi_v1.0.1.prot
comp28963_c0_seq2	1099	Q0VFA1	LOC779532_protein_(Fragment)_		0	Bilateria	adi_v1.0.1.prot
comp28558_c0_seq7	1935	K1RHJ8	Centrobin_		K16468	Bilateria	adi_v1.0.1.prot
comp30282_c1_seq3	1762	Q28GW8	Maternal_embryonic_leucine_zipper_kinase_	GO:0000166 GO:0004672 GO:0004674 GO:0004715 GO:0005509 GO:0005524 GO:0005886 GO:0005938 GO:0006468 GO:0006915 GO:0007049 GO:0008283 GO:0008289 GO:0016020 GO:0016301 GO:0016310 GO:0016740 GO:0016772 GO:0030097 GO:0043065 GO:0046777 GO:0061351	K08799	Bilateria	adi_v1.0.1.prot
comp24956_c0_seq10	494	M7BHZ2	Ubiquitin-like_modifier-activating_enzyme_6_		K10699	Bilateria	adi_v1.0.1.prot
comp31066_c0_seq4	5215	R0LK39	Sorting_nexin-29_(Fragment)_		K17935	Bilateria	adi_v1.0.1.prot
comp30305_c0_seq1	3285	K9J693	Putative_deubiquitinating_protein_(Fragment)_		K11861	Bilateria	adi_v1.0.1.prot
comp31553_c0_seq7	1650				0	Bilateria	adi_v1.0.1.prot
comp30869_c0_seq1	1877	F4X5G7	Glyoxylate/hydroxypyruvate_reductase_A_	GO:0000166 GO:0016616 GO:0048037 GO:0055114	0	Bilateria	adi_v1.0.1.prot
comp23019_c0_seq1	1284	U6P7M8	Reverse_transcriptase_(Fragment)_		0	Bilateria	adi_v1.0.1.prot
comp29649_c0_seq1	1895	R0JN66	Coiled-coil_domain-containing_protein_13_(Fragment)_		0	Bilateria	adi_v1.0.1.prot
comp29563_c0_seq4	3128	S7MJJ2	Cartilage_intermediate_layer_protein_1_		0	Bilateria	adi_v1.0.1.prot
comp23622_c0_seq2	3466	B0XEZ4	Rap_GTPase-activating_protein_	GO:0005096 GO:0005622 GO:0043547 GO:0051056	K17700	Bilateria	adi_v1.0.1.prot
comp23386_c0_seq6	4892				0	Bilateria	adi_v1.0.1.prot
comp23141_c0_seq11	463	E5SYM5	Putative_integrase_core_domain_protein_	GO:0003676 GO:0003723 GO:0003964 GO:0006278 GO:0008270 GO:0015074	0	Bilateria	adi_v1.0.1.prot
comp23297_c0_seq11	1832	B3KWE9	cDNA_FLJ42926_fis,_clone_BRSSN2004719,_highly_similar_to_Homo_sapiens_rai-like_protein_(RaLP),_mRNA_	GO:0019904 GO:0030971	K06279	Bilateria	adi_v1.0.1.prot
comp23964_c0_seq5	1366	T2M6L8	Rhotekin_(Fragment)_		0	Bilateria	adi_v1.0.1.prot
comp25604_c0_seq2	5927	V5GVQ9	Phosphatidate_phosphatase_LPIN3_		K15728	Bilateria	adi_v1.0.1.prot
comp33919_c0_seq38	610	K1RGF5	E3_ubiquitin-protein_ligase_UBR2_	GO:0004842 GO:0008270 GO:0016567 GO:0016874 GO:0030163	K10625	Bilateria	adi_v1.0.1.prot
comp29465_c0_seq3	3767	T2ME12	Protein_kinase_C_delta_type_(Fragment)_		K06068	Bilateria	adi_v1.0.1.prot
comp28025_c1_seq4	1207	T2MGP4	TFIIH_basal_transcription_factor_complex_helicase_XPB_subunit_		K10843	Bilateria	adi_v1.0.1.prot
comp29965_c0_seq2	1026	L7M842	Putative_salivary_ecto-5'-nucleotidase/apyrase_		K01081	Bilateria	adi_v1.0.1.prot
comp28945_c0_seq2	1726	T2MJI3	Mitochondrial_ribonuclease_P_protein_3_(Fragment)_		K17655	Bilateria	adi_v1.0.1.prot
comp24807_c1_seq1	1515	D1LXG0	Tectonic-like_protein_(Fragment)_		0	Bilateria	adi_v1.0.1.prot
comp23811_c0_seq1	5422	T2MFT8	Carnitine_O-palmitoyltransferase_1,_liver_isoform_(Fragment)_		K08765	Bilateria	adi_v1.0.1.prot
comp20769_c0_seq4	3651	L7MKL7	Putative_furin-like_protease_1_isoform_1-crr-like_protein_(Fragment)_		K08654	Bilateria	adi_v1.0.1.prot
comp30790_c0_seq13	4098	B1H1W8	LOC100158321_protein_	GO:0003676	0	Bilateria	adi_v1.0.1.prot
comp30936_c0_seq33	246	K1R6G1	E3_ubiquitin-protein_ligase_MIB2_	GO:0003950 GO:0004842 GO:0008270 GO:0016567 GO:0016874 GO:0046872	K10645	Bilateria	adi_v1.0.1.prot
comp26660_c0_seq3	715	Q16VW1	AAEL009419-PA_(Fragment)_	GO:0005216 GO:0006810 GO:0006811 GO:0016020 GO:0016021 GO:0055085	K04984	Bilateria	adi_v1.0.1.prot
comp27734_c0_seq24	342	V5I8B3	Putative_DNA_polymerase_(Fragment)_		0	Bilateria	adi_v1.0.1.prot
comp25456_c0_seq3	13204	D3ZKC6	Protein_Vps13d_	GO:0008104	0	Bilateria	adi_v1.0.1.prot
comp28366_c0_seq21	686				0	Bilateria	adi_v1.0.1.prot
comp29871_c0_seq9	342	R0KKY1	UPF0317_protein_C14orf159-like_protein,_mitochondrial_(Fragment)_		0	Bilateria	adi_v1.0.1.prot
comp29378_c0_seq6	6244	K1QNF5	Lon_protease_homolog_	GO:0000166 GO:0004176 GO:0004252 GO:0005524 GO:0006508 GO:0008233 GO:0017111	K01338	Bilateria	adi_v1.0.1.prot
comp22913_c0_seq3	3913	J9QK52	Peptidylglycine_alpha-amidating_monooxygenase_2_	GO:0003824 GO:0004497 GO:0004504 GO:0005507 GO:0006518 GO:0016020 GO:0016715 GO:0055114	K00504	Bilateria	adi_v1.0.1.prot
comp24539_c0_seq6	1960	E2C7I7	Phosphatidylinositol_4-kinase_beta_	GO:0004430 GO:0006661 GO:0016301 GO:0016310 GO:0016740 GO:0016772 GO:0016773 GO:0046854 GO:0048015	K00888	Bilateria	adi_v1.0.1.prot
comp26025_c0_seq9	2258	B1H1W8	LOC100158321_protein_	GO:0003676	0	Bilateria	adi_v1.0.1.prot
comp30790_c0_seq25	233				0	Bilateria	adi_v1.0.1.prot
comp27562_c0_seq30	315	K1QV42	THAP_domain-containing_protein_10_	GO:0003676	0	Bilateria	adi_v1.0.1.prot
comp26179_c0_seq3	3569	E0VRI8	Sorting_nexin-27,_putative_	GO:0007154 GO:0007165 GO:0035091	K17936	Bilateria	adi_v1.0.1.prot
comp29378_c0_seq38	4572	K1QNF5	Lon_protease_homolog_	GO:0000166 GO:0004176 GO:0004252 GO:0005524 GO:0006508 GO:0008233 GO:0017111	K01338	Bilateria	adi_v1.0.1.prot
comp32667_c0_seq8	1774				0	Bilateria	adi_v1.0.1.prot
comp20129_c0_seq2	2825	K4FSL4	Thiamin_pyrophosphokinase_1-like_protein_		K00949	Bilateria	adi_v1.0.1.prot
comp30790_c0_seq9	7296	B1H1W8	LOC100158321_protein_	GO:0003676	0	Bilateria	adi_v1.0.1.prot
comp33384_c0_seq13	1540	M7AL85	Nephrocystin-4_		K16478	Bilateria	adi_v1.0.1.prot
comp27054_c0_seq11	378	C3YVT4	Retinol_dehydrogenase,_retinaldehyde_reductase_	GO:0000166 GO:0008152 GO:0016491 GO:0055114	K11154	Bilateria	adi_v1.0.1.prot
comp27371_c0_seq23	1082	S7NIT8	Poly_[ADP-ribose]_polymerase_14_		K15261	Bilateria	adi_v1.0.1.prot
comp20567_c0_seq2	2811	G5BNM8	DNA-directed_RNA_polymerases_I_and_III_subunit_RPAC1_	GO:0003677 GO:0003899 GO:0006351 GO:0046983	K03027	Bilateria	adi_v1.0.1.prot
comp32822_c0_seq8	3467	E5SXD4	Putative_transcription_factor_COE1_	GO:0003676 GO:0003723 GO:0003964 GO:0006278 GO:0008270 GO:0015074	0	Bilateria	adi_v1.0.1.prot
comp31416_c0_seq16	407	Q7QI37	AGAP000929-PA_(Fragment)_	GO:0007155 GO:0030246	K17495	Bilateria	adi_v1.0.1.prot
comp27551_c0_seq1	5304	K1R098	Serine/threonine-protein_kinase_phg2_	GO:0003924 GO:0004672 GO:0004674 GO:0005524 GO:0005525 GO:0006184 GO:0006468 GO:0016301 GO:0016310 GO:0016772	0	Bilateria	adi_v1.0.1.prot
comp29465_c0_seq6	2938	T2ME12	Protein_kinase_C_delta_type_(Fragment)_		K06068	Bilateria	adi_v1.0.1.prot
comp21543_c0_seq9	2837				0	Bilateria	adi_v1.0.1.prot
comp29825_c0_seq1	3114	K1PZC7	Ankyrin_repeat_domain-containing_protein_55_		0	Bilateria	adi_v1.0.1.prot
comp23812_c0_seq16	1793	B4L5D8	GI21539_	GO:0000166 GO:0005525 GO:0007049 GO:0031105	K16942	Bilateria	adi_v1.0.1.prot
comp32248_c0_seq10	3394	F6SAV9	Tyrosine-protein_kinase_	GO:0000166 GO:0000226 GO:0000278 GO:0000790 GO:0001932 GO:0004672 GO:0004713 GO:0004715 GO:0005154 GO:0005524 GO:0005634 GO:0005737 GO:0006468 GO:0006935 GO:0007155 GO:0007165 GO:0008157 GO:0008283 GO:0008289 GO:0010591 GO:0010762 GO:0015629 GO:0015630 GO:0016301 GO:0016310 GO:0016740 GO:0016772 GO:0018108 GO:0019221 GO:0030027 GO:0030054 GO:0030335 GO:0030838 GO:0031234 GO:0031532 GO:0032869 GO:…	K08889	Bilateria	adi_v1.0.1.prot
comp28383_c0_seq1	1403	K6YY98	Aminoglycoside_phosphotransferase_		K11730	Bilateria	adi_v1.0.1.prot
comp29563_c0_seq2	3287	S7MJJ2	Cartilage_intermediate_layer_protein_1_		0	Bilateria	adi_v1.0.1.prot
comp22913_c0_seq21	2755	J9QK52	Peptidylglycine_alpha-amidating_monooxygenase_2_	GO:0003824 GO:0004497 GO:0004504 GO:0005507 GO:0006518 GO:0016020 GO:0016715 GO:0055114	K00504	Bilateria	adi_v1.0.1.prot
comp27734_c0_seq32	293				0	Bilateria	adi_v1.0.1.prot
comp26330_c0_seq1	1476	A9W875	Transposase_and_inactivated_derivatives-like_protein_		0	Bilateria	adi_v1.0.1.prot
comp32797_c0_seq50	339	Q27809	Dynein_heavy_chain_isotype_5C_(Fragment)_	GO:0000166 GO:0001539 GO:0003777 GO:0005524 GO:0005858 GO:0006200 GO:0007018 GO:0016787 GO:0016887 GO:0017111	K10408	Bilateria	adi_v1.0.1.prot
comp28534_c0_seq2	1324	K1Q0I7	DmX-like_protein_2_		0	Bilateria	adi_v1.0.1.prot
comp22763_c0_seq39	3337	R0KZ88	Mitogen-activated_protein_kinase_kinase_kinase_3_(Fragment)_		K04420	Bilateria	adi_v1.0.1.prot
comp27501_c0_seq20	656	B4XWB9	NLR_protein_	GO:0007165	0	Bilateria	adi_v1.0.1.prot
comp23781_c0_seq13	2011				0	Bilateria	adi_v1.0.1.prot
comp22763_c0_seq32	4481	R0KZ88	Mitogen-activated_protein_kinase_kinase_kinase_3_(Fragment)_		K04420	Bilateria	adi_v1.0.1.prot
comp28728_c0_seq7	1065	C0HAM7	Zinc_transporter_SLC39A11_	GO:0016020 GO:0030001 GO:0046873 GO:0055085	K14717	Bilateria	adi_v1.0.1.prot
comp22100_c0_seq7	1502	Q17124	Subtilisin-related_protease_SPC3_	GO:0004252 GO:0006508 GO:0008233 GO:0008236 GO:0016787	K01359	Bilateria	adi_v1.0.1.prot
comp30084_c0_seq8	1992	A8XHB0	Protein_CBG13210_	GO:0003743 GO:0006413	0	Bilateria	adi_v1.0.1.prot
comp21835_c1_seq6	349	H2P3C1	Periodic_tryptophan_protein_2_homolog_	GO:0005730 GO:0005737	K14558	Bilateria	adi_v1.0.1.prot
comp25490_c0_seq2	4514	T2M9I4	Probable_cationic_amino_acid_transporter_		K13871	Bilateria	adi_v1.0.1.prot
comp20769_c0_seq39	220	Q94595	Kex2-like_protease_	GO:0004252 GO:0006508 GO:0008233 GO:0008236 GO:0016787	0	Bilateria	adi_v1.0.1.prot
comp27371_c0_seq69	257	Q2LUU1	Appr-1-p_histone_processing_protein_		0	Bilateria	adi_v1.0.1.prot
comp24901_c0_seq31	214	V5GPX4	Heparin_sulfate_O-sulfotransferase_(Fragment)_		K02513	Bilateria	adi_v1.0.1.prot
comp24807_c0_seq1	1490	D1LXG0	Tectonic-like_protein_(Fragment)_		0	Bilateria	adi_v1.0.1.prot
comp23397_c0_seq16	716	M1TA67	Sushi_domain-containing_protein_(Fragment)_		0	Bilateria	adi_v1.0.1.prot
comp26601_c0_seq6	1229	Q17F85	AAEL003498-PA_		K06767	Bilateria	adi_v1.0.1.prot
comp29378_c0_seq14	5705	K1QNF5	Lon_protease_homolog_	GO:0000166 GO:0004176 GO:0004252 GO:0005524 GO:0006508 GO:0008233 GO:0017111	K01338	Bilateria	adi_v1.0.1.prot
comp20769_c0_seq9	3032	L7MKL7	Putative_furin-like_protease_1_isoform_1-crr-like_protein_(Fragment)_		K08654	Bilateria	adi_v1.0.1.prot
comp23871_c0_seq22	451	K1PIT9	Lupus_brain_antigen_1-like_protein_	GO:0005524	0	Bilateria	adi_v1.0.1.prot
comp28699_c0_seq8	11698	Q86WI1	Fibrocystin-L_	GO:0004872 GO:0005615 GO:0005829 GO:0006955 GO:0016020 GO:0016021	0	Bilateria	adi_v1.0.1.prot
comp20769_c0_seq11	2901	L7MKL7	Putative_furin-like_protease_1_isoform_1-crr-like_protein_(Fragment)_		K08654	Bilateria	adi_v1.0.1.prot
comp24036_c0_seq2	1582	F1LSQ0	FAS-associated_factor_1_	GO:0005634 GO:0005635 GO:0005737 GO:0005829 GO:0007253 GO:0008219 GO:0019901 GO:0019904 GO:0030155 GO:0031072 GO:0031334 GO:0031625 GO:0034098 GO:0042176 GO:0043065 GO:0043130 GO:0048471 GO:0051059	0	Bilateria	adi_v1.0.1.prot
comp25693_c0_seq44	556	L5LXK3	Protein_SZT2_		0	Bilateria	adi_v1.0.1.prot
comp21528_c0_seq11	498	Q3HWU6	Non_L-type_Cav_channel_(Fragment)_	GO:0005216 GO:0006810 GO:0006811 GO:0016020 GO:0016021 GO:0055085	K04849	Bilateria	adi_v1.0.1.prot
comp25250_c0_seq7	1197	A2TGR4	Polyprotein_	GO:0003676 GO:0003723 GO:0003964 GO:0006278 GO:0008270 GO:0015074	0	Bilateria	adi_v1.0.1.prot
comp27551_c0_seq10	2018	K1RAG2	10-formyltetrahydrofolate_dehydrogenase_	GO:0003924 GO:0004672 GO:0005524 GO:0005525 GO:0006184 GO:0006468 GO:0016772	0	Bilateria	adi_v1.0.1.prot
comp23926_c0_seq6	1853				0	Bilateria	adi_v1.0.1.prot
comp29333_c0_seq8	1704				0	Bilateria	adi_v1.0.1.prot
comp27947_c0_seq1	2438	Q7ZY56	HEAT_repeat-containing_protein_6_		0	Bilateria	adi_v1.0.1.prot
comp22178_c0_seq3	1532	K1PK98	Coiled-coil_domain-containing_protein_65_		0	Bilateria	adi_v1.0.1.prot
comp23982_c0_seq16	383	K1QCV1	DNA-directed_RNA_polymerase_III_subunit_RPC5_	GO:0003899 GO:0005634 GO:0006351	K14721	Bilateria	adi_v1.0.1.prot
comp23416_c0_seq19	366	L9K4W2	Mucin-3A_		0	Bilateria	adi_v1.0.1.prot
comp22582_c0_seq5	1939	M0RB96	Protein_Cep164_(Fragment)_		K16462	Bilateria	adi_v1.0.1.prot
comp30064_c0_seq3	6285	M0RD40	Protein_Sik3_		K16311	Bilateria	adi_v1.0.1.prot
comp28963_c0_seq9	259	Q0VFA1	LOC779532_protein_(Fragment)_		0	Bilateria	adi_v1.0.1.prot
comp23397_c0_seq22	642	K1R9J7	Fibrillin-3_	GO:0005509 GO:0016020	0	Bilateria	adi_v1.0.1.prot
comp27734_c0_seq45	202	Q7ZYY7	Novel_protein_similar_to_DNA_polymerases_	GO:0000166 GO:0003676 GO:0003677 GO:0003887 GO:0006260 GO:0008408	0	Bilateria	adi_v1.0.1.prot
comp28846_c0_seq2	3793	U6DE79	Mitogen-activated_protein_kinase-binding_protein_1_(Fragment)_		0	Bilateria	adi_v1.0.1.prot
comp32517_c0_seq24	865	E5SWB6	Putative_integrase_core_domain_protein_	GO:0003676 GO:0005739 GO:0008270 GO:0015074	0	Bilateria	adi_v1.0.1.prot
comp22835_c0_seq16	323	E2B4S3	Cubilin_(Fragment)_	GO:0005509	0	Bilateria	adi_v1.0.1.prot
comp30070_c1_seq4	668	R7VQX7	Sorting_and_assembly_machinery_component_50_like_protein_		K07277	Bilateria	adi_v1.0.1.prot
comp25226_c0_seq7	3951	L5MB68	WD_repeat-containing_protein_91_		0	Bilateria	adi_v1.0.1.prot
comp27206_c0_seq17	211	E9CGC7	Myosin_10_	GO:0000166 GO:0003774 GO:0005524 GO:0005543 GO:0005856 GO:0016459	0	Bilateria	adi_v1.0.1.prot
comp31379_c0_seq14	966	K1Q742	Mitosis_inhibitor_protein_kinase_wee1_	GO:0003924 GO:0004672 GO:0005524 GO:0005525 GO:0006184 GO:0006468 GO:0016301 GO:0016310 GO:0016772	0	Bilateria	adi_v1.0.1.prot
comp24195_c0_seq2	1669	T1D964	RING_finger_and_SPRY_domain-containing_protein_1-like_protein_		0	Bilateria	adi_v1.0.1.prot
comp25482_c0_seq2	1387	K1PAY0	Sodium_bicarbonate_transporter-like_protein_11_	GO:0005215 GO:0005351 GO:0005452 GO:0006810 GO:0006820 GO:0009401 GO:0016020 GO:0016021	K13862	Bilateria	adi_v1.0.1.prot
comp28699_c0_seq29	292	K1Q166	Fibrocystin-L_		0	Bilateria	adi_v1.0.1.prot
comp23397_c0_seq5	2560	E9CEJ9	Tyrosine-protein_kinase_transforming_protein_SEA_	GO:0004672 GO:0004713 GO:0005509 GO:0005524 GO:0006468 GO:0007154 GO:0016020 GO:0016021 GO:0016301 GO:0016310 GO:0016772	K17307	Bilateria	adi_v1.0.1.prot
comp32315_c0_seq7	5155	Q802Z7	Zgc:55582_		0	Bilateria	adi_v1.0.1.prot
comp22835_c0_seq4	554	F2X0X5	Secreted_frizzled-related_like-protein_	GO:0007275 GO:0016055	K02432	Bilateria	adi_v1.0.1.prot
comp24269_c0_seq1	1562	T2MGQ3	cAMP-dependent_protein_kinase_type_II-beta_regulatory_subunit_		K04739	Bilateria	adi_v1.0.1.prot
comp26672_c0_seq1	1647	B6UV57	Nitrogen_fixation_1-like_protein_	GO:0003824 GO:0005634 GO:0005739 GO:0005759 GO:0005829 GO:0006534 GO:0008152 GO:0018283 GO:0030170 GO:0031071 GO:0042803	K04487	Bilateria	adi_v1.0.1.prot
comp23672_c0_seq3	3182	Q07FZ5	PCTAIRE-motif_protein_kinase_2_	GO:0000166 GO:0004672 GO:0004674 GO:0005524 GO:0006468 GO:0016301 GO:0016310 GO:0016772	K15595	Bilateria	adi_v1.0.1.prot
comp23781_c0_seq10	2886				0	Bilateria	adi_v1.0.1.prot
comp22100_c0_seq12	1076	A3QQQ2	Furin-2_	GO:0004252 GO:0006508 GO:0008233 GO:0008236 GO:0016787	K01360	Bilateria	adi_v1.0.1.prot
comp30790_c0_seq5	7642	B1H1W8	LOC100158321_protein_	GO:0003676	0	Bilateria	adi_v1.0.1.prot
comp29868_c0_seq3	3404	M7BQE1	Ectopic_P_granules_protein_5_like_protein_		0	Bilateria	adi_v1.0.1.prot
comp29378_c0_seq1	6357	K1QNF5	Lon_protease_homolog_	GO:0000166 GO:0004176 GO:0004252 GO:0005524 GO:0006508 GO:0008233 GO:0017111	K01338	Bilateria	adi_v1.0.1.prot
comp23901_c0_seq2	1771	Q80TU3	MKIAA0684_protein_(Fragment)_	GO:0000151 GO:0004842 GO:0006511 GO:0016567 GO:0034450	K10597	Bilateria	adi_v1.0.1.prot
comp28034_c0_seq1	875	A1XKT0	Rab32_	GO:0000166 GO:0005525 GO:0007264 GO:0015031	K07918	Bilateria	adi_v1.0.1.prot
comp31353_c0_seq4	2114	G5C379	ATPase_family_AAA_domain-containing_protein_2B_(Fragment)_	GO:0000166 GO:0005524 GO:0017111	0	Bilateria	adi_v1.0.1.prot
comp25982_c0_seq4	889	G4VV89	Cytochrome_P450_family_1_subfamily_A_	GO:0004497 GO:0005506 GO:0009055 GO:0016491 GO:0016705 GO:0016712 GO:0020037 GO:0046872 GO:0055114	K07408	Bilateria	adi_v1.0.1.prot
comp27233_c0_seq11	732	K1QIJ1	Deleted_in_malignant_brain_tumors_1_protein_(Fragment)_	GO:0005044 GO:0016020	0	Bilateria	adi_v1.0.1.prot
comp32603_c0_seq27	494	E5T700	Pao_retrotransposon_peptidase_superfamily_(Fragment)_		0	Bilateria	adi_v1.0.1.prot
comp23397_c0_seq1	7261	Q8JZM8	Mucin-4_	GO:0005576 GO:0007155 GO:0007160 GO:0016020 GO:0016021	0	Bilateria	adi_v1.0.1.prot
comp23591_c0_seq2	2688	M7AVK1	Galactokinase_		K00849	Bilateria	adi_v1.0.1.prot
comp27179_c0_seq1	4357	Q2WBW5	Putative_origin_recognition_complex_subunit_3_protein_	GO:0003677 GO:0003723 GO:0003964 GO:0004871 GO:0004930 GO:0005664 GO:0006260 GO:0006278 GO:0007165 GO:0007186 GO:0016021	0	Bilateria	adi_v1.0.1.prot
comp28122_c0_seq34	1042				0	Bilateria	adi_v1.0.1.prot
comp31638_c0_seq5	626				0	Bilateria	adi_v1.0.1.prot
comp26911_c0_seq13	244	Q5GH26	Cytochrome_P450,_family_1,_subfamily_B,_polypeptide_1_	GO:0004497 GO:0005506 GO:0005575 GO:0009055 GO:0016491 GO:0016705 GO:0016712 GO:0020037 GO:0046872 GO:0055114	K07422	Bilateria	adi_v1.0.1.prot
comp25226_c0_seq4	5639	L5MB68	WD_repeat-containing_protein_91_		0	Bilateria	adi_v1.0.1.prot
comp31412_c0_seq5	1548	B4XKD9	BF-DED-NACHT_(Fragment)_	GO:0042981	0	Bilateria	adi_v1.0.1.prot
comp27233_c0_seq4	2169	G3IBF5	Deleted_in_malignant_brain_tumors_1_protein_	GO:0005044 GO:0016020	K13912	Bilateria	adi_v1.0.1.prot
comp26809_c0_seq8	835	K1RKD5	Werner_syndrome_ATP-dependent_helicase-like_protein_	GO:0003676 GO:0004386 GO:0005524 GO:0008026	K10899	Bilateria	adi_v1.0.1.prot
comp26298_c0_seq3	2331	H0YBA5	Protein_FAM184A_(Fragment)_		0	Bilateria	adi_v1.0.1.prot
comp25026_c0_seq5	1880	A2DLG0	Viral_A-type_inclusion_protein,_putative_		K11499	Bilateria	adi_v1.0.1.prot
comp22604_c0_seq20	3315	F1LY70	Protein_Birc6_(Fragment)_	GO:0016881	K10586	Bilateria	adi_v1.0.1.prot
comp26095_c0_seq9	3402	J3SDQ4	WD_repeat-containing_protein_7-like_		0	Bilateria	adi_v1.0.1.prot
comp23170_c0_seq25	252	E0VKY3	TNF_receptor-associated_factor,_putative_	GO:0004842 GO:0007165 GO:0008270 GO:0016567 GO:0016740 GO:0042981 GO:0046872	0	Bilateria	adi_v1.0.1.prot
comp29422_c0_seq2	3845	A8QHQ4	EGF-like_domain_containing_protein_(Fragment)_		0	Bilateria	adi_v1.0.1.prot
comp31416_c0_seq4	791				K02599	Bilateria	adi_v1.0.1.prot
comp28904_c0_seq6	265				0	Bilateria	adi_v1.0.1.prot
comp30936_c0_seq9	631	B7P3H6	Skeletrophin,_putative_	GO:0004623 GO:0004842 GO:0008270 GO:0016567 GO:0016787 GO:0046872	K10645	Bilateria	adi_v1.0.1.prot
comp27371_c0_seq21	1310				0	Bilateria	adi_v1.0.1.prot
comp31990_c0_seq2	1997	Q29EW6	GA28477_		0	Bilateria	adi_v1.0.1.prot
comp21528_c0_seq9	1195	Q3HWU6	Non_L-type_Cav_channel_(Fragment)_	GO:0005216 GO:0006810 GO:0006811 GO:0016020 GO:0016021 GO:0055085	K04849	Bilateria	adi_v1.0.1.prot
comp27150_c0_seq7	2223	Q17F85	AAEL003498-PA_		K06767	Bilateria	adi_v1.0.1.prot
comp20129_c0_seq1	3008	K4FSL4	Thiamin_pyrophosphokinase_1-like_protein_		K00949	Bilateria	adi_v1.0.1.prot
comp29785_c0_seq25	225	B3DLN3	LOC100170507_protein_	GO:0008152 GO:0016491 GO:0016620 GO:0055114	0	Bilateria	adi_v1.0.1.prot
comp26601_c0_seq7	1205	Q17F85	AAEL003498-PA_		K06767	Bilateria	adi_v1.0.1.prot
comp20769_c0_seq5	3638	L7MKL7	Putative_furin-like_protease_1_isoform_1-crr-like_protein_(Fragment)_		K08654	Bilateria	adi_v1.0.1.prot
comp32199_c0_seq4	1276	M7C5D2	Zinc_finger_protein_84_		K09228	Bilateria	adi_v1.0.1.prot
comp29378_c0_seq48	4178	K1QNF5	Lon_protease_homolog_	GO:0000166 GO:0004176 GO:0004252 GO:0005524 GO:0006508 GO:0008233 GO:0017111	K01338	Bilateria	adi_v1.0.1.prot
comp23964_c0_seq4	1366	T2M6L8	Rhotekin_(Fragment)_		0	Bilateria	adi_v1.0.1.prot
comp24565_c0_seq5	2278	K1R5C4	Golgin_subfamily_A_member_3_	GO:0000139	0	Bilateria	adi_v1.0.1.prot
comp27368_c0_seq4	1653	K1QQE6	Trans-2,3-enoyl-CoA_reductase_	GO:0005737 GO:0006629 GO:0016021 GO:0016627	K10258	Bilateria	adi_v1.0.1.prot
comp32517_c0_seq15	1098	A8NQ76	Reverse_transcriptase,_putative_	GO:0003723 GO:0003964 GO:0006278	0	Bilateria	adi_v1.0.1.prot
comp29528_c0_seq29	206	L8GMA0	Beige/BEACH_domain_containing_protein_		0	Bilateria	adi_v1.0.1.prot
comp27916_c0_seq2	2899	T2M5H7	Protein_unc-45_homolog_A_		0	Bilateria	adi_v1.0.1.prot
comp31259_c0_seq4	5390	K1QGC4	Tectonic-2_		0	Bilateria	adi_v1.0.1.prot
comp29005_c0_seq4	1819	K1RBN1	Fas-binding_factor_1_		K16471	Bilateria	adi_v1.0.1.prot
comp25241_c0_seq6	530	K1QJR6	Glutamate_synthase_[NADH],_amyloplastic_	GO:0003824 GO:0005506 GO:0006537 GO:0006807 GO:0008152 GO:0010181 GO:0015930 GO:0016040 GO:0016491 GO:0016638 GO:0016639 GO:0045181 GO:0050660 GO:0051536 GO:0055114	0	Bilateria	adi_v1.0.1.prot
comp22349_c0_seq8	3491	B3DL97	Atg7_protein_	GO:0000166 GO:0003824 GO:0005737 GO:0006914	K08337	Bilateria	adi_v1.0.1.prot
comp23731_c0_seq6	2234	S4T9U3	Notch_		K02599	Bilateria	adi_v1.0.1.prot
comp31503_c0_seq3	1838	K1PRS0	Inversin_	GO:0005975 GO:0016757	0	Bilateria	adi_v1.0.1.prot
comp23781_c0_seq7	3368				0	Bilateria	adi_v1.0.1.prot
comp26816_c0_seq32	505	U6NMT3	Endonuclease_exonuclease_phosphatase_domain_containing_protein_		0	Bilateria	adi_v1.0.1.prot
comp32822_c0_seq48	423	E5SVC5	Putative_integrase_core_domain_protein_	GO:0003676 GO:0003723 GO:0003964 GO:0006278 GO:0015074	0	Bilateria	adi_v1.0.1.prot
comp17538_c1_seq4	1252	T2MJ92	Heat_shock_70_kDa_protein_12A_		0	Bilateria	adi_v1.0.1.prot
comp18550_c0_seq12	456	K1PBZ4	Regulator_of_nonsense_transcripts_1_	GO:0000184 GO:0003677 GO:0004386 GO:0005524 GO:0005737 GO:0008270	K14326	Bilateria	adi_v1.0.1.prot
comp23397_c0_seq8	1356	K1R9J7	Fibrillin-3_	GO:0005509 GO:0016020	0	Bilateria	adi_v1.0.1.prot
comp30692_c1_seq5	378	B0G154	EGF-like_domain-containing_protein_	GO:0004888 GO:0005509 GO:0005575 GO:0007596 GO:0008150 GO:0016020	K17307	Bilateria	adi_v1.0.1.prot
comp18505_c0_seq7	4393	T2MDJ9	Condensin_complex_subunit_2_(Fragment)_		K06676	Bilateria	adi_v1.0.1.prot
comp25456_c0_seq11	5915	H3BLS7	Vacuolar_protein_sorting-associated_protein_13D_(Fragment)_	GO:0008104	0	Bilateria	adi_v1.0.1.prot
comp19601_c0_seq13	714	D0UJN6	Myosin_(Fragment)_	GO:0005856	K10359	Bilateria	adi_v1.0.1.prot
comp22301_c0_seq15	2800	A9JRH9	Si:ch211-219a4.3_protein_	GO:0003950	K15261	Bilateria	adi_v1.0.1.prot
comp28025_c0_seq3	1407	T2MGP4	TFIIH_basal_transcription_factor_complex_helicase_XPB_subunit_		K10843	Bilateria	adi_v1.0.1.prot
comp33919_c0_seq32	1176	R0JRH8	E3_ubiquitin-protein_ligase_UBR1_(Fragment)_		K10626	Bilateria	adi_v1.0.1.prot
comp27371_c0_seq12	1634				K12490	Bilateria	adi_v1.0.1.prot
comp23397_c0_seq27	603				0	Bilateria	adi_v1.0.1.prot
comp18560_c0_seq2	2871	T2MFB2	Tyrosine-protein_kinase_ZAP-70_(Fragment)_		K17512	Bilateria	adi_v1.0.1.prot
comp27371_c0_seq6	2212				0	Bilateria	adi_v1.0.1.prot
comp20813_c0_seq25	354	K9INC6	Putative_puromycin-sensitive_aminopeptidase_		K09604	Bilateria	adi_v1.0.1.prot
comp26301_c0_seq4	2062	K1QZ54	Coiled-coil_domain-containing_protein_39_		0	Bilateria	adi_v1.0.1.prot
comp26816_c0_seq72	207	K1PPM4	JmjC_domain-containing_protein_5_		0	Bilateria	adi_v1.0.1.prot
comp17312_c0_seq1	5368	G1KAM2	DNA_topoisomerase_2_	GO:0000166 GO:0000228 GO:0000793 GO:0003677 GO:0003682 GO:0003916 GO:0003918 GO:0005080 GO:0005524 GO:0005634 GO:0005654 GO:0005694 GO:0005730 GO:0005814 GO:0006259 GO:0006265 GO:0006266 GO:0006974 GO:0007059 GO:0008022 GO:0008094 GO:0008144 GO:0009330 GO:0016853 GO:0019899 GO:0030261 GO:0030263 GO:0042803 GO:0042826 GO:0043065 GO:0043130 GO:0043234 GO:0045070 GO:0045870 GO:0045944 GO:0046982	K03164	Bilateria	adi_v1.0.1.prot
comp26958_c0_seq2	1543	G3GZH6	DnaJ-like_subfamily_C_member_13_	GO:0031072	K09533	Bilateria	adi_v1.0.1.prot
comp23386_c0_seq9	3713				0	Bilateria	adi_v1.0.1.prot
comp19225_c0_seq19	1689	G9KA51	Mediator_complex_subunit_13-like_protein_(Fragment)_	GO:0001104 GO:0006357 GO:0016592	K15164	Bilateria	adi_v1.0.1.prot
comp29173_c0_seq18	448	H0YCW5	DENN_domain-containing_protein_5A_(Fragment)_		0	Bilateria	adi_v1.0.1.prot
comp31726_c0_seq3	1767	I7FRP5	Cytovec_	GO:0005198 GO:0005882	0	Bilateria	adi_v1.0.1.prot
comp20991_c0_seq30	301	A0JN53	RNA_polymerase_II-associated_protein_1_	GO:0003677 GO:0003899 GO:0005634 GO:0016740 GO:0016779 GO:0032774	0	Bilateria	adi_v1.0.1.prot
comp28027_c0_seq24	391	A7SE07	Cytosolic_Fe-S_cluster_assembly_factor_NUBP2_homolog_	GO:0000166 GO:0005524 GO:0046872 GO:0051536 GO:0051539	0	Bilateria	adi_v1.0.1.prot
comp33919_c0_seq43	278	B7Q7W6	Ubiquitin_ligase_E3_alpha,_putative_	GO:0008270 GO:0016874 GO:0030163	K10625	Bilateria	adi_v1.0.1.prot
comp22987_c0_seq14	1092	C3Y8C1	6-phosphofructokinase_	GO:0000166 GO:0003872 GO:0005524 GO:0005737 GO:0005945 GO:0006002 GO:0006096 GO:0016301 GO:0016310 GO:0016740	K00850	Bilateria	adi_v1.0.1.prot
comp29378_c0_seq31	4779	K1QNF5	Lon_protease_homolog_	GO:0000166 GO:0004176 GO:0004252 GO:0005524 GO:0006508 GO:0008233 GO:0017111	K01338	Bilateria	adi_v1.0.1.prot
comp20114_c0_seq1	724	R0LB34	Selenocysteine_lyase_(Fragment)_		K01763	Bilateria	adi_v1.0.1.prot
comp26958_c1_seq8	640	M7B7Q1	DnaJ_like_protein_subfamily_C_member_13_		K09533	Bilateria	adi_v1.0.1.prot
comp28273_c0_seq9	2205	R0LV80	Multiple_epidermal_growth_factor-like_domains_11_(Fragment)_		0	Bilateria	adi_v1.0.1.prot
comp33919_c0_seq35	847	R0JRH8	E3_ubiquitin-protein_ligase_UBR1_(Fragment)_		K10626	Bilateria	adi_v1.0.1.prot
comp16951_c0_seq8	1643	Q6IFU1	Pol_polyprotein_	GO:0003676 GO:0008270 GO:0015074	0	Bilateria	adi_v1.0.1.prot
comp30305_c0_seq4	1783	R0LM83	Deubiquitinating_protein_VCIP135_(Fragment)_		K11861	Bilateria	adi_v1.0.1.prot
comp21884_c0_seq1	3166	A8JR34	CG14331,_isoform_C_		0	Bilateria	adi_v1.0.1.prot
comp29490_c0_seq6	1072	U6DMR9	Centrosomal_protein_of_89_kDa_(Fragment)_		K16543	Bilateria	adi_v1.0.1.prot
comp28663_c0_seq4	998	B5XDY7	Probable_E3_ubiquitin-protein_ligase_RNF144A-A_	GO:0016874	0	Bilateria	adi_v1.0.1.prot
comp18678_c0_seq2	2960	Q6GL41	DNA_replication_licensing_factor_mcm4_	GO:0000166 GO:0000785 GO:0003677 GO:0003682 GO:0004386 GO:0005524 GO:0005634 GO:0006200 GO:0006260 GO:0006268 GO:0006270 GO:0007049 GO:0016787 GO:0016887 GO:0017111 GO:0030174 GO:0042555 GO:0046872	K02212	Bilateria	adi_v1.0.1.prot
comp26025_c0_seq1	5209	B1H1W8	LOC100158321_protein_	GO:0003676	0	Bilateria	adi_v1.0.1.prot
comp16671_c0_seq4	2701	K1RGS1	WD_repeat-containing_protein_19_		0	Bilateria	adi_v1.0.1.prot
comp29465_c0_seq7	2461	H9ZGM5	Protein_kinase_c_delta_	GO:0000166 GO:0004672 GO:0004674 GO:0005524 GO:0005622 GO:0006468 GO:0016301 GO:0016310 GO:0016740 GO:0016772 GO:0035556 GO:0046872	K06068	Bilateria	adi_v1.0.1.prot
comp17635_c0_seq4	266	V5GVW6	Alcohol_dehydrogenase_(NADP(+))_(Fragment)_		K00011	Bilateria	adi_v1.0.1.prot
comp30423_c0_seq1	2455	U6DDW6	Serine/threonine_kinase_11-interacting_protein_(Fragment)_		0	Bilateria	adi_v1.0.1.prot
comp28855_c0_seq22	289	J0DY35	TK_protein_kinase_	GO:0000166 GO:0004672 GO:0004713 GO:0005524 GO:0006468 GO:0016301 GO:0016310 GO:0016740 GO:0016772	K05120	Bilateria	adi_v1.0.1.prot
comp23607_c0_seq2	1299	D6WKX8	Matrix_metalloproteinase_1_	GO:0004222 GO:0005509 GO:0006508 GO:0008152 GO:0008233 GO:0008237 GO:0008270 GO:0016787 GO:0031012 GO:0046872	K07763	Bilateria	adi_v1.0.1.prot
comp17029_c0_seq1	7268	E0VWK4	Spectrin_beta_chain,_putative_	GO:0003779 GO:0004725 GO:0005543 GO:0016787 GO:0035335	K06115	Bilateria	adi_v1.0.1.prot
comp23397_c0_seq38	530	K1QDE0	Sushi,_nidogen_and_EGF-like_domain-containing_protein_1_	GO:0005509 GO:0007160	0	Bilateria	adi_v1.0.1.prot
comp28448_c0_seq1	3424	P56101	Cysteine_string_protein_	GO:0006457 GO:0016020 GO:0031072 GO:0051082	K09525	Bilateria	adi_v1.0.1.prot
comp22301_c0_seq10	5832	A9JRH9	Si:ch211-219a4.3_protein_	GO:0003950	K15261	Bilateria	adi_v1.0.1.prot
comp31990_c0_seq4	930	Q29EW6	GA28477_		0	Bilateria	adi_v1.0.1.prot
comp27206_c0_seq2	1394	L8HU05	Myosin-IIIa_		K08834	Bilateria	adi_v1.0.1.prot
comp25818_c0_seq20	581	M9NYW7	Polyubiquitin_(Fragment)_		K08770	Bilateria	adi_v1.0.1.prot
comp16451_c0_seq7	2166	T2MEQ5	Ubiquitin-conjugating_enzyme_E2_G1_		K10575	Bilateria	adi_v1.0.1.prot
comp23607_c0_seq7	828	E0VM71	Matrix_metalloproteinase,_putative_	GO:0004222 GO:0005509 GO:0006508 GO:0008152 GO:0008233 GO:0008237 GO:0008270 GO:0016787 GO:0031012 GO:0046872	0	Bilateria	adi_v1.0.1.prot
comp17870_c0_seq14	507	V5HFE0	Putative_hyaluronoglucosaminidase_(Fragment)_		K15719	Bilateria	adi_v1.0.1.prot
comp18566_c0_seq4	1429				0	Bilateria	adi_v1.0.1.prot
comp24141_c0_seq1	3904	Q642N2	HMG-box_transcription_factor_1_	GO:0003723	0	Bilateria	adi_v1.0.1.prot
comp31379_c0_seq18	922	K1PXE6	Mitofusin-2_	GO:0003924 GO:0004672 GO:0005524 GO:0005525 GO:0006184 GO:0006468 GO:0016772	0	Bilateria	adi_v1.0.1.prot
comp31442_c0_seq29	302	E0VY08	Low-density_lipoprotein_receptor,_putative_	GO:0005509 GO:0016020 GO:0016021	0	Bilateria	adi_v1.0.1.prot
comp27614_c0_seq19	865	K1PWG9	Peroxisome_biogenesis_factor_1_	GO:0000166 GO:0005524 GO:0005777 GO:0005778 GO:0006625 GO:0007031 GO:0017111 GO:0042623	K13338	Bilateria	adi_v1.0.1.prot
comp25407_c0_seq5	1895	T2MJC3	Kinesin-like_protein_KIF2A_		K10393	Bilateria	adi_v1.0.1.prot
comp26613_c0_seq2	1428				0	Bilateria	adi_v1.0.1.prot
comp28851_c0_seq1	2631	Q0D2E9	Neural_cell_expressed,_developmentally_down-regulated_1_		K16547	Bilateria	adi_v1.0.1.prot
comp24807_c1_seq2	1498	D1LXG0	Tectonic-like_protein_(Fragment)_		0	Bilateria	adi_v1.0.1.prot
comp23622_c0_seq5	2654	B0XEZ4	Rap_GTPase-activating_protein_	GO:0005096 GO:0005622 GO:0043547 GO:0051056	K17700	Bilateria	adi_v1.0.1.prot
comp30609_c0_seq1	2396	Q9I8G0	Nit_protein_1_	GO:0006807 GO:0016810	K01506	Bilateria	adi_v1.0.1.prot
comp31320_c0_seq6	352	H9F6J3	UDP-GalNAc:beta-1,_3-N-acetylgalactosaminyltransferase_2_(Fragment)_	GO:0005794 GO:0006486 GO:0008378 GO:0016020 GO:0016021 GO:0016740 GO:0016757	K09654	Bilateria	adi_v1.0.1.prot
comp33522_c0_seq17	512	L5LG70	Sterol_regulatory_element-binding_protein_cleavage-activating_protein_		0	Bilateria	adi_v1.0.1.prot
comp17029_c0_seq61	294	B0WRM4	Spectrin_alpha_chain_	GO:0003779 GO:0005543	K06115	Bilateria	adi_v1.0.1.prot
comp23040_c0_seq14	1400	G4VB79	Voltage-gated_potassium_channel,_KCNQ_	GO:0005216 GO:0005249 GO:0005267 GO:0006810 GO:0006811 GO:0006813 GO:0008076 GO:0016020 GO:0016021 GO:0055085 GO:0071805	K05324	Bilateria	adi_v1.0.1.prot
comp23982_c0_seq17	383	K1QCV1	DNA-directed_RNA_polymerase_III_subunit_RPC5_	GO:0003899 GO:0005634 GO:0006351	K14721	Bilateria	adi_v1.0.1.prot
comp27510_c0_seq4	592	K1RYJ1	Putative_nuclease_HARBI1_	GO:0003676 GO:0003887 GO:0006260	0	Bilateria	adi_v1.0.1.prot
comp21683_c0_seq2	2525	Q16966	FUR_protein_	GO:0004252 GO:0006508 GO:0008233 GO:0008236 GO:0016787	K01349	Bilateria	adi_v1.0.1.prot
comp16181_c0_seq35	788	T4KDZ6	Septation_ring_formation_regulator,_EzrA_family_protein_		K10352	Bilateria	adi_v1.0.1.prot
comp18376_c0_seq4	2109	K1P8C8	Protein_Jumonji_	GO:0003677 GO:0005622	0	Bilateria	adi_v1.0.1.prot
comp19893_c0_seq24	459	A9JTI0	LOC798124_protein_(Fragment)_	GO:0003676	0	Bilateria	adi_v1.0.1.prot
comp25250_c0_seq1	4671	A2TGR4	Polyprotein_	GO:0003676 GO:0003723 GO:0003964 GO:0006278 GO:0008270 GO:0015074	0	Bilateria	adi_v1.0.1.prot
comp20240_c0_seq1	1613	L7M3Q7	Putative_ygp40_		0	Bilateria	adi_v1.0.1.prot
comp29378_c0_seq42	4397	K1QNF5	Lon_protease_homolog_	GO:0000166 GO:0004176 GO:0004252 GO:0005524 GO:0006508 GO:0008233 GO:0017111	K01338	Bilateria	adi_v1.0.1.prot
comp23297_c0_seq17	1449	B3KWE9	cDNA_FLJ42926_fis,_clone_BRSSN2004719,_highly_similar_to_Homo_sapiens_rai-like_protein_(RaLP),_mRNA_	GO:0019904 GO:0030971	K06279	Bilateria	adi_v1.0.1.prot
comp27341_c0_seq10	496				0	Bilateria	adi_v1.0.1.prot
comp20729_c0_seq15	273				0	Bilateria	adi_v1.0.1.prot
comp20061_c0_seq45	1714	E0W2Q2	Tyrosine_kinase_receptor,_putative_	GO:0000166 GO:0004672 GO:0004713 GO:0004714 GO:0005509 GO:0005524 GO:0006468 GO:0007156 GO:0016020 GO:0016021 GO:0016301 GO:0016310 GO:0016740 GO:0016772	K05126	Bilateria	adi_v1.0.1.prot
comp28558_c0_seq4	2932	K1RHJ8	Centrobin_		K16468	Bilateria	adi_v1.0.1.prot
comp22301_c0_seq6	6059	A9JRH9	Si:ch211-219a4.3_protein_	GO:0003950	K15261	Bilateria	adi_v1.0.1.prot
comp20061_c0_seq11	4353	E0W2Q2	Tyrosine_kinase_receptor,_putative_	GO:0000166 GO:0004672 GO:0004713 GO:0004714 GO:0005509 GO:0005524 GO:0006468 GO:0007156 GO:0016020 GO:0016021 GO:0016301 GO:0016310 GO:0016740 GO:0016772	K05126	Bilateria	adi_v1.0.1.prot
comp19952_c0_seq3	1576	G4VD19	Putative_at-rich_interactive_domain_3,_arid3_	GO:0003677 GO:0005622	0	Bilateria	adi_v1.0.1.prot
comp20002_c0_seq1	2047	Q5PQ83	LOC495952_protein_	GO:0010923 GO:0019902	K17575	Bilateria	adi_v1.0.1.prot
comp19885_c0_seq22	6844	D2X899	Retinitis_pigmentosa_GTPase_regulator_protein_2_ORF15_		0	Bilateria	adi_v1.0.1.prot
comp18550_c0_seq13	434	K1PBZ4	Regulator_of_nonsense_transcripts_1_	GO:0000184 GO:0003677 GO:0004386 GO:0005524 GO:0005737 GO:0008270	K14326	Bilateria	adi_v1.0.1.prot
comp25105_c0_seq13	967	F1N7Q0	BTB_(POZ)_domain_containing_12_	GO:0000724 GO:0000784 GO:0000790 GO:0006281 GO:0006289 GO:0008047 GO:0008821 GO:0010792 GO:0017108 GO:0033557 GO:0043085 GO:0048257 GO:0048476 GO:0070522	K10484	Bilateria	adi_v1.0.1.prot
comp23426_c0_seq20	676	E0VP03	Protocadherin-16,_putative_	GO:0004022 GO:0004693 GO:0005509 GO:0005886 GO:0007049 GO:0007155 GO:0007156 GO:0008353 GO:0016020 GO:0016021 GO:0016491 GO:0016740 GO:0055114	K16669	Bilateria	adi_v1.0.1.prot
comp18566_c0_seq13	384				0	Bilateria	adi_v1.0.1.prot
comp30790_c0_seq6	7575	B1H1W8	LOC100158321_protein_	GO:0003676	0	Bilateria	adi_v1.0.1.prot
comp25111_c0_seq2	796	Q76IK4	Pol-like_protein_	GO:0003723 GO:0003964 GO:0006278	0	Bilateria	adi_v1.0.1.prot
comp23024_c0_seq1	2791	B8JJG8	Protein_Tfg_(Fragment)_	GO:0004871 GO:0005515 GO:0005575 GO:0007165 GO:0042802 GO:0043123	K09292	Bilateria	adi_v1.0.1.prot
comp27277_c0_seq5	871	E5F059	Kinesin_3_(Fragment)_	GO:0005543	K10392	Bilateria	adi_v1.0.1.prot
comp31999_c0_seq23	207	E0VA19	Reverse_transcriptase,_putative_	GO:0003723 GO:0003964 GO:0006278	0	Bilateria	adi_v1.0.1.prot
comp23397_c0_seq40	495	K1QDE0	Sushi,_nidogen_and_EGF-like_domain-containing_protein_1_	GO:0005509 GO:0007160	0	Bilateria	adi_v1.0.1.prot
comp16473_c1_seq22	344	U6IVC4	Trim56_protein_		K11997	Bilateria	adi_v1.0.1.prot
comp23873_c0_seq1	1828	V5H9E9	Putative_mitochondrial_glycerol-3-phosphate_acyltransferase_gpat_(Fragment)_		K00629	Bilateria	adi_v1.0.1.prot
comp23812_c0_seq12	2098	B4L5D8	GI21539_	GO:0000166 GO:0005525 GO:0007049 GO:0031105	K16942	Bilateria	adi_v1.0.1.prot
comp31438_c0_seq5	326	L0EPJ4	Glutathione_S-transferase_2_		0	Bilateria	adi_v1.0.1.prot
comp27734_c0_seq37	224	E3NK01	CRE-TAF-3_protein_	GO:0000166 GO:0003677 GO:0003887 GO:0004519 GO:0006260 GO:0006298 GO:0008408	0	Bilateria	adi_v1.0.1.prot
comp21543_c0_seq5	5756	F6XQI1	Protein_D430042O09Rik_(Fragment)_	GO:0003674 GO:0008150	0	Bilateria	adi_v1.0.1.prot
comp27489_c0_seq2	1307	A8WG15	Zgc:172121_protein_	GO:0008898	K00547	Bilateria	adi_v1.0.1.prot
comp19885_c0_seq29	5570	F2QQI2	Cell_surface_glycoprotein_1_	GO:0004553 GO:0005576 GO:0005975 GO:0030248	0	Bilateria	adi_v1.0.1.prot
comp17260_c0_seq4	4153	A4IIX3	LOC100125078_protein_(Fragment)_	GO:0000166 GO:0004672 GO:0004713 GO:0005524 GO:0006468 GO:0016301 GO:0016310 GO:0016740 GO:0016772	K08899	Bilateria	adi_v1.0.1.prot
comp21244_c1_seq1	773	K1P6P4	Cytosolic_phospholipase_A2_	GO:0004620 GO:0008152 GO:0009395	K16342	Bilateria	adi_v1.0.1.prot
comp18466_c1_seq1	2636	F5H4D2	Protein_furry_homolog_		0	Bilateria	adi_v1.0.1.prot
comp30499_c0_seq5	440	T1PQM1	CAP-Gly_domain_protein_(Fragment)_		0	Bilateria	adi_v1.0.1.prot
comp32667_c0_seq6	1774				0	Bilateria	adi_v1.0.1.prot
comp31726_c0_seq4	1767	I7FRP5	Cytovec_	GO:0005198 GO:0005882	0	Bilateria	adi_v1.0.1.prot
comp22100_c0_seq4	1913	Q5G5T8	PACE4AIIb_	GO:0004252 GO:0006508 GO:0008233 GO:0008236 GO:0016787	K08654	Bilateria	adi_v1.0.1.prot
comp23141_c0_seq15	351	A8PFZ5	Pao_retrotransposon_peptidase_family_protein_		0	Bilateria	adi_v1.0.1.prot
comp23588_c0_seq7	394	J9EES0	Rab5_protein_(Fragment)_	GO:0000166 GO:0005525 GO:0007264 GO:0015031	K07889	Bilateria	adi_v1.0.1.prot
comp26330_c0_seq5	918	K9QR57	Transposase_(Precursor)_		0	Bilateria	adi_v1.0.1.prot
comp19164_c0_seq15	852	Q8CHB9	MKIAA0993_protein_(Fragment)_	GO:0005545 GO:0005635 GO:0005776 GO:0019898 GO:0044444 GO:0046872	0	Bilateria	adi_v1.0.1.prot
comp29671_c0_seq5	1641	M7B6J9	Protein_Hook_like_protein_3_		K16536	Bilateria	adi_v1.0.1.prot
comp31046_c0_seq1	831	K9KDZ6	RING_finger_protein_115-like_protein_(Fragment)_		K11982	Bilateria	adi_v1.0.1.prot
comp26809_c0_seq3	1487	K1RKD5	Werner_syndrome_ATP-dependent_helicase-like_protein_	GO:0003676 GO:0004386 GO:0005524 GO:0008026	K10899	Bilateria	adi_v1.0.1.prot
comp33522_c0_seq15	512	L5LG70	Sterol_regulatory_element-binding_protein_cleavage-activating_protein_		0	Bilateria	adi_v1.0.1.prot
comp19225_c0_seq29	722	E2BDC2	Mediator_of_RNA_polymerase_II_transcription_subunit_13_(Fragment)_	GO:0001104 GO:0006357 GO:0016592	K15164	Bilateria	adi_v1.0.1.prot
comp22763_c0_seq36	3349	R0KZ88	Mitogen-activated_protein_kinase_kinase_kinase_3_(Fragment)_		K04420	Bilateria	adi_v1.0.1.prot
comp26052_c1_seq24	856	Q6PF43	MGC68953_protein_		0	Bilateria	adi_v1.0.1.prot
comp18320_c0_seq3	31513	K1QX02	Tenascin-X_	GO:0007154 GO:0007155 GO:0016020	0	Bilateria	adi_v1.0.1.prot
comp17716_c0_seq1	3469				0	Bilateria	adi_v1.0.1.prot
comp19601_c0_seq6	1436	E0VVF2	Myosin_VII,_putative_	GO:0000166 GO:0003774 GO:0005524 GO:0005856 GO:0016459	K10359	Bilateria	adi_v1.0.1.prot
comp28201_c0_seq2	689	A2AVA0	Sushi,_von_Willebrand_factor_type_A,_EGF_and_pentraxin_domain-containing_protein_1_	GO:0003682 GO:0005509 GO:0005576 GO:0005737 GO:0007155 GO:0008150 GO:0016020	K17495	Bilateria	adi_v1.0.1.prot
comp32603_c0_seq45	226				0	Bilateria	adi_v1.0.1.prot
comp23781_c0_seq17	1938				0	Bilateria	adi_v1.0.1.prot
comp29190_c0_seq2	1903	L7M6X3	Putative_serine/threonine_protein_kinase_raf_		0	Bilateria	adi_v1.0.1.prot
comp25773_c0_seq11	266	K4GUS8	Cartilage_intermediate_layer_protein_(Fragment)_		0	Bilateria	adi_v1.0.1.prot
comp19108_c0_seq3	2017	U6CQH1	Nuclear_pore_complex_protein_Nup155_		K14312	Bilateria	adi_v1.0.1.prot
comp18428_c3_seq4	246	T1DMI4	Acyl-coenzyme_A_oxidase_		K00232	Bilateria	adi_v1.0.1.prot
comp20914_c0_seq9	882	Q30KW9	Reverse_transcriptase_SR3-right_(Fragment)_	GO:0003723 GO:0003964 GO:0006278	0	Bilateria	adi_v1.0.1.prot
comp19885_c0_seq33	3221	F2QQI2	Cell_surface_glycoprotein_1_	GO:0004553 GO:0005576 GO:0005975 GO:0030248	0	Bilateria	adi_v1.0.1.prot
comp21773_c0_seq12	733	E3LQ24	CRE-MYO-3_protein_	GO:0000166 GO:0003774 GO:0003779 GO:0005524 GO:0016459	K10352	Bilateria	adi_v1.0.1.prot
comp33620_c0_seq1	2971	R0K8C7	Sorting_nexin-14_(Fragment)_		K17926	Bilateria	adi_v1.0.1.prot
comp27113_c0_seq4	918	L7MMP3	Putative_tick_transposon_(Fragment)_		0	Bilateria	adi_v1.0.1.prot
comp24511_c0_seq5	1289	G3MU58	Protein_COL-135,_isoform_b_		K06236	Bilateria	adi_v1.0.1.prot
comp20337_c0_seq1	6051	B2GU48	LOC779580_protein_		0	Bilateria	adi_v1.0.1.prot
comp29871_c0_seq8	342	R0KKY1	UPF0317_protein_C14orf159-like_protein,_mitochondrial_(Fragment)_		0	Bilateria	adi_v1.0.1.prot
comp19893_c0_seq2	1054				0	Bilateria	adi_v1.0.1.prot
comp32822_c0_seq4	5865	E5SXD4	Putative_transcription_factor_COE1_	GO:0003676 GO:0003723 GO:0003964 GO:0006278 GO:0008270 GO:0015074	0	Bilateria	adi_v1.0.1.prot
comp18505_c0_seq42	679	T2MDJ9	Condensin_complex_subunit_2_(Fragment)_		0	Bilateria	adi_v1.0.1.prot
comp29382_c0_seq8	997	H9FBA4	Serine/threonine-protein_kinase_PLK1_(Fragment)_	GO:0000086 GO:0000122 GO:0000776 GO:0000910 GO:0000942 GO:0001578 GO:0005813 GO:0005819 GO:0005876 GO:0006468 GO:0007067 GO:0007092 GO:0007346 GO:0008017 GO:0010800 GO:0010997 GO:0016301 GO:0016310 GO:0016567 GO:0018105 GO:0019901 GO:0030496 GO:0031572 GO:0031648 GO:0032436 GO:0043066 GO:0043393 GO:0045736 GO:0045862 GO:0051297 GO:0051443 GO:0071168 GO:0090007	K06631	Bilateria	adi_v1.0.1.prot
comp21467_c0_seq14	397				0	Bilateria	adi_v1.0.1.prot
comp25374_c0_seq32	265	L5MC25	Contactin-associated_protein-like_4_		0	Bilateria	adi_v1.0.1.prot
comp25241_c0_seq1	1952	K1QJR6	Glutamate_synthase_[NADH],_amyloplastic_	GO:0003824 GO:0005506 GO:0006537 GO:0006807 GO:0008152 GO:0010181 GO:0015930 GO:0016040 GO:0016491 GO:0016638 GO:0016639 GO:0045181 GO:0050660 GO:0051536 GO:0055114	0	Bilateria	adi_v1.0.1.prot
comp26958_c0_seq9	626	M7B7Q1	DnaJ_like_protein_subfamily_C_member_13_		K09533	Bilateria	adi_v1.0.1.prot
comp26816_c0_seq41	421	U6NMT3	Endonuclease_exonuclease_phosphatase_domain_containing_protein_		0	Bilateria	adi_v1.0.1.prot
comp16110_c0_seq6	2269	R0KWU6	UPF0636_protein_C4orf41-like_protein_(Fragment)_		0	Bilateria	adi_v1.0.1.prot
comp27371_c0_seq20	1374	S7NIT8	Poly_[ADP-ribose]_polymerase_14_		K15261	Bilateria	adi_v1.0.1.prot
comp19053_c0_seq4	218	D3TM99	26S_proteasome_regulatory_complex_subunit_RPN8/PSMD7_	GO:0000502	K03038	Bilateria	adi_v1.0.1.prot
comp28664_c0_seq7	2814	L7LZI8	Putative_serine/threonine-protein_kinase_11-interacting_protein_		0	Bilateria	adi_v1.0.1.prot
comp26319_c0_seq3	2395	I3QDC4	56kDa_selenium_binding_protein_	GO:0008430	K17285	Bilateria	adi_v1.0.1.prot
comp20061_c0_seq38	1967	E0W2Q2	Tyrosine_kinase_receptor,_putative_	GO:0000166 GO:0004672 GO:0004713 GO:0004714 GO:0005509 GO:0005524 GO:0006468 GO:0007156 GO:0016020 GO:0016021 GO:0016301 GO:0016310 GO:0016740 GO:0016772	K05126	Bilateria	adi_v1.0.1.prot
comp26261_c0_seq6	492	C3XYF8	Hyaluronidase_	GO:0003824 GO:0004415 GO:0005975	K01197	Bilateria	adi_v1.0.1.prot
comp27371_c0_seq27	979	U6DW32	Ribose-phosphate_pyrophosphokinase_(Fragment)_		K00948	Bilateria	adi_v1.0.1.prot
comp20991_c0_seq24	320	M7CFE2	RNA_polymerase_II-associated_protein_1_		0	Bilateria	adi_v1.0.1.prot
comp33364_c0_seq2	435				0	Bilateria	adi_v1.0.1.prot
comp32315_c0_seq3	5952	A2EN31	Viral_A-type_inclusion_protein,_putative_		0	Bilateria	adi_v1.0.1.prot
comp17447_c0_seq16	571	U5FH90	Serine/threonine/tyrosine_kinase_family_protein_		K08857	Bilateria	adi_v1.0.1.prot
comp23982_c0_seq20	371	K1QCV1	DNA-directed_RNA_polymerase_III_subunit_RPC5_	GO:0003899 GO:0005634 GO:0006351	K14721	Bilateria	adi_v1.0.1.prot
comp23040_c0_seq8	2467	G4VB79	Voltage-gated_potassium_channel,_KCNQ_	GO:0005216 GO:0005249 GO:0005267 GO:0006810 GO:0006811 GO:0006813 GO:0008076 GO:0016020 GO:0016021 GO:0055085 GO:0071805	K05324	Bilateria	adi_v1.0.1.prot
comp28916_c0_seq9	887	T2MAN4	UPF0663_transmembrane_protein_C17orf28_		0	Bilateria	adi_v1.0.1.prot
comp20061_c0_seq54	1091	E0W2Q2	Tyrosine_kinase_receptor,_putative_	GO:0000166 GO:0004672 GO:0004713 GO:0004714 GO:0005509 GO:0005524 GO:0006468 GO:0007156 GO:0016020 GO:0016021 GO:0016301 GO:0016310 GO:0016740 GO:0016772	K05126	Bilateria	adi_v1.0.1.prot
comp16609_c0_seq5	2040	F8WEV0	Acyl-CoA_dehydrogenase_family_member_11_	GO:0016772	K11730	Bilateria	adi_v1.0.1.prot
comp20896_c0_seq1	838	K1PFU5	Ubiquitin-conjugating_enzyme_E2_C_	GO:0016881	K06688	Bilateria	adi_v1.0.1.prot
comp26660_c1_seq4	715	G9FK33	Transient_receptor_potential_cation_channel_subfamily_A_member_1_(Fragment)_	GO:0005216 GO:0006810 GO:0006811 GO:0016020 GO:0016021 GO:0055085	K04984	Bilateria	adi_v1.0.1.prot
comp25226_c0_seq9	3252	L5MB68	WD_repeat-containing_protein_91_		0	Bilateria	adi_v1.0.1.prot
comp23141_c0_seq3	2621	E5SVG9	Pao_retrotransposon_peptidase_family_protein_	GO:0003676 GO:0015074	0	Bilateria	adi_v1.0.1.prot
comp17538_c1_seq12	340	G3H428	Heat_shock_70_kDa_protein_12B_	GO:0006950	0	Bilateria	adi_v1.0.1.prot
comp19743_c0_seq4	6390	Q62671	E3_ubiquitin-protein_ligase_UBR5_	GO:0000209 GO:0003723 GO:0004842 GO:0005622 GO:0005634 GO:0005737 GO:0006281 GO:0006464 GO:0006974 GO:0008270 GO:0016567 GO:0016874 GO:0033160 GO:0034450 GO:0035413 GO:0042787 GO:0043130 GO:0046872 GO:0050847 GO:0090263 GO:1901315 GO:2000780	K10593	Bilateria	adi_v1.0.1.prot
comp19885_c0_seq6	12314	F2QQI2	Cell_surface_glycoprotein_1_	GO:0004553 GO:0005576 GO:0005975 GO:0030248	0	Bilateria	adi_v1.0.1.prot
comp31379_c0_seq33	475	Q5TLN1	Reverse_transcriptase_	GO:0003723 GO:0003964 GO:0006278	0	Bilateria	adi_v1.0.1.prot
comp23607_c0_seq6	895	D6WKX8	Matrix_metalloproteinase_1_	GO:0004222 GO:0005509 GO:0006508 GO:0008152 GO:0008233 GO:0008237 GO:0008270 GO:0016787 GO:0031012 GO:0046872	K07763	Bilateria	adi_v1.0.1.prot
comp28097_c0_seq1	2882	K9J2A0	Putative_rna_polymerase_i_transcription_factor_		K15216	Bilateria	adi_v1.0.1.prot
comp18394_c0_seq13	1156	K1QFE3	Echinoderm_microtubule-associated_protein-like_6_		0	Bilateria	adi_v1.0.1.prot
comp17220_c0_seq2	8580	Q9DGG8	Myosin_VIIA_	GO:0000166 GO:0003774 GO:0005524 GO:0005856 GO:0016459	K10359	Bilateria	adi_v1.0.1.prot
comp29636_c0_seq2	820	L9KKP2	DNA_repair_protein_RAD51_like_protein_4_		K10871	Bilateria	adi_v1.0.1.prot
comp30339_c0_seq33	397	D1LX78	Neuralized_PATS1_	GO:0005622 GO:0007165	0	Bilateria	adi_v1.0.1.prot
comp18454_c0_seq4	1381	V5IIX9	Putative_gram_domain-containing_protein_1b_(Fragment)_		0	Bilateria	adi_v1.0.1.prot
comp20991_c0_seq42	207	Q6NRI6	MGC83792_protein_		0	Bilateria	adi_v1.0.1.prot
comp25693_c0_seq33	1538	D3ZUQ8	Protein_Szt2_	GO:0007417 GO:0009791 GO:0043473	0	Bilateria	adi_v1.0.1.prot
comp16609_c0_seq9	651	F8WEV0	Acyl-CoA_dehydrogenase_family_member_11_	GO:0016772	K11730	Bilateria	adi_v1.0.1.prot
comp32185_c0_seq3	3422	B1H3I2	Nipbl_protein_(Fragment)_		K06672	Bilateria	adi_v1.0.1.prot
comp23981_c0_seq9	287	L7M8A4	Aspartate_aminotransferase_		K14455	Bilateria	adi_v1.0.1.prot
comp19409_c0_seq25	634	T2MJ97	Zinc_finger_ZZ-type_and_EF-hand_domain-containing_protein_1_(Fragment)_		0	Bilateria	adi_v1.0.1.prot
comp28846_c0_seq7	2308	F4WA56	Mitogen-activated_protein_kinase-binding_protein_1_	GO:0016301 GO:0016310	0	Bilateria	adi_v1.0.1.prot
comp20002_c0_seq16	369	Q68FW6	Protein_phosphatase_1_regulatory_subunit_36_	GO:0004864 GO:0010923 GO:0019902	K17575	Bilateria	adi_v1.0.1.prot
comp28221_c0_seq2	2014	K1QJD4	WD_repeat-containing_protein_23_		K11801	Bilateria	adi_v1.0.1.prot
comp28513_c0_seq1	1832	L7MA78	Putative_n-acetylglucosaminyltransferase_i_		K09666	Bilateria	adi_v1.0.1.prot
comp29378_c0_seq19	5242	K1QNF5	Lon_protease_homolog_	GO:0000166 GO:0004176 GO:0004252 GO:0005524 GO:0006508 GO:0008233 GO:0017111	K01338	Bilateria	adi_v1.0.1.prot
comp16933_c0_seq7	1067	Q90892	Guanylate_binding_protein_	GO:0003924 GO:0005525 GO:0006184	0	Bilateria	adi_v1.0.1.prot
comp26332_c0_seq2	552	K1RV85	Spindle_assembly_abnormal_protein_6-like_protein_		K16487	Bilateria	adi_v1.0.1.prot
comp19575_c0_seq6	5725	Q16XT3	AAEL008773-PA_	GO:0005604 GO:0007155	0	Bilateria	adi_v1.0.1.prot
comp20914_c0_seq13	822	Q30KW9	Reverse_transcriptase_SR3-right_(Fragment)_	GO:0003723 GO:0003964 GO:0006278	0	Bilateria	adi_v1.0.1.prot
comp23386_c0_seq34	420				K17307	Bilateria	adi_v1.0.1.prot
comp22349_c0_seq12	1697	B3DL97	Atg7_protein_	GO:0000166 GO:0003824 GO:0005737 GO:0006914	K08337	Bilateria	adi_v1.0.1.prot
comp22316_c0_seq7	251	Q2I6A0	Protein_kinase_C1_(Fragment)_	GO:0004672 GO:0004674 GO:0005524 GO:0006468 GO:0016301 GO:0016310 GO:0016772	K18050	Bilateria	adi_v1.0.1.prot
comp18320_c0_seq11	23314	K1QX02	Tenascin-X_	GO:0007154 GO:0007155 GO:0016020	0	Bilateria	adi_v1.0.1.prot
comp22835_c0_seq20	309	Q5JQ33	Cubilin_(Fragment)_		0	Bilateria	adi_v1.0.1.prot
comp29868_c0_seq17	607	E2BQH4	UPF0493_protein_AAEL009648_		0	Bilateria	adi_v1.0.1.prot
comp31638_c0_seq6	626				0	Bilateria	adi_v1.0.1.prot
comp27206_c0_seq12	511	A5HKN1	Chitin_synthase_	GO:0003774 GO:0004100 GO:0005524 GO:0016459 GO:0016740 GO:0016757 GO:0016758 GO:0016787	K08834	Bilateria	adi_v1.0.1.prot
comp19885_c0_seq16	8543	D2X899	Retinitis_pigmentosa_GTPase_regulator_protein_2_ORF15_		0	Bilateria	adi_v1.0.1.prot
comp20061_c0_seq12	4317	E0W2Q2	Tyrosine_kinase_receptor,_putative_	GO:0000166 GO:0004672 GO:0004713 GO:0004714 GO:0005509 GO:0005524 GO:0006468 GO:0007156 GO:0016020 GO:0016021 GO:0016301 GO:0016310 GO:0016740 GO:0016772	K05126	Bilateria	adi_v1.0.1.prot
comp28806_c0_seq2	2439	K1RKA3	MAGUK_p55_subfamily_member_5_		K06091	Bilateria	adi_v1.0.1.prot
comp16917_c1_seq8	578	E5S0K6	Pao_retrotransposon_peptidase_family_protein_	GO:0003676 GO:0008270 GO:0015074	0	Bilateria	adi_v1.0.1.prot
comp24690_c0_seq5	725	A4IH36	Protein_FAM132A_	GO:0005576	0	Bilateria	adi_v1.0.1.prot
comp18505_c0_seq34	1357	T2MDJ9	Condensin_complex_subunit_2_(Fragment)_		K06676	Bilateria	adi_v1.0.1.prot
comp23783_c0_seq13	897	M7C1E1	TATA_element_modulatory_factor_		0	Bilateria	adi_v1.0.1.prot
comp22178_c0_seq5	1277	K1PK98	Coiled-coil_domain-containing_protein_65_		0	Bilateria	adi_v1.0.1.prot
comp20494_c0_seq3	772	K1QZA1	Hemicentin-1_		K17341	Bilateria	adi_v1.0.1.prot
comp17538_c1_seq15	336	K1R073	Heat_shock_70_kDa_protein_12A_	GO:0006950	0	Bilateria	adi_v1.0.1.prot
comp28963_c0_seq5	553	A1A5Q4	UPF0704_protein_C6orf165_homolog_		0	Bilateria	adi_v1.0.1.prot
comp23781_c0_seq14	2011				0	Bilateria	adi_v1.0.1.prot
comp19893_c0_seq9	636				0	Bilateria	adi_v1.0.1.prot
comp24116_c0_seq10	847	Q5U403	Diphosphomevalonate_decarboxylase_	GO:0000166 GO:0004163 GO:0005524 GO:0005575 GO:0006629 GO:0006694 GO:0006695 GO:0008202 GO:0008203 GO:0008299 GO:0016126 GO:0016829	K01597	Bilateria	adi_v1.0.1.prot
comp21461_c0_seq1	1648	B7PEX7	Bm95_protein,_putative_	GO:0016787	0	Bilateria	adi_v1.0.1.prot
comp21666_c0_seq6	2775	J9UM73	F-box_protein_38_		K10313	Bilateria	adi_v1.0.1.prot
comp23186_c0_seq5	2301	L7MB26	Putative_meiotic_cell_division_protein_pelota/dom34_		K06965	Bilateria	adi_v1.0.1.prot
comp28025_c1_seq8	1026	T2MGP4	TFIIH_basal_transcription_factor_complex_helicase_XPB_subunit_		K10843	Bilateria	adi_v1.0.1.prot
comp27371_c0_seq38	658	S7NIT8	Poly_[ADP-ribose]_polymerase_14_		K15261	Bilateria	adi_v1.0.1.prot
comp32224_c0_seq5	2170	S9YM52	Protein_unc-13_A-like_protein_		K15293	Bilateria	adi_v1.0.1.prot
comp24734_c0_seq3	2527	B7P4X9	Phospholipase_C_gamma,_putative_(Fragment)_	GO:0004435 GO:0004871 GO:0005509 GO:0005543 GO:0005622 GO:0006629 GO:0007165 GO:0008081 GO:0016787 GO:0035556	K01116	Bilateria	adi_v1.0.1.prot
comp28109_c0_seq2	3462	T1DN16	Fibronectin_type-III_domain-containing_protein_3a_		0	Bilateria	adi_v1.0.1.prot
comp18406_c0_seq17	481	B4ISR8	GE11287_	GO:0004252 GO:0006508 GO:0008236	K01322	Bilateria	adi_v1.0.1.prot
comp19893_c0_seq18	500				0	Bilateria	adi_v1.0.1.prot
comp23397_c0_seq43	484	S9X1I3	Alpha-tectorin_(Fragment)_		0	Bilateria	adi_v1.0.1.prot
comp25746_c0_seq3	2333	R0KBU3	Nuclear_pore_complex_protein_Nup88_(Fragment)_		K14318	Bilateria	adi_v1.0.1.prot
comp25456_c0_seq8	11283	D3ZKC6	Protein_Vps13d_	GO:0008104	0	Bilateria	adi_v1.0.1.prot
comp31540_c0_seq1	1064	D4A609	Protein_LOC100361741_		0	Bilateria	adi_v1.0.1.prot
comp25693_c0_seq48	513	Q6ZQA5	MKIAA0467_protein_(Fragment)_		0	Bilateria	adi_v1.0.1.prot
comp28534_c1_seq3	1553	Q8WTV7	DMXL2_protein_(Fragment)_		0	Bilateria	adi_v1.0.1.prot
comp31379_c0_seq8	1147	K1R098	Serine/threonine-protein_kinase_phg2_	GO:0003924 GO:0004672 GO:0004674 GO:0005524 GO:0005525 GO:0006184 GO:0006468 GO:0016301 GO:0016310 GO:0016772	0	Bilateria	adi_v1.0.1.prot
comp29053_c0_seq3	1749	Q569U1	LOC446234_protein_(Fragment)_		0	Bilateria	adi_v1.0.1.prot
comp20061_c0_seq21	3771	E0W2Q2	Tyrosine_kinase_receptor,_putative_	GO:0000166 GO:0004672 GO:0004713 GO:0004714 GO:0005509 GO:0005524 GO:0006468 GO:0007156 GO:0016020 GO:0016021 GO:0016301 GO:0016310 GO:0016740 GO:0016772	K05126	Bilateria	adi_v1.0.1.prot
comp24747_c0_seq2	1773	G9K6Y8	Potassium_channel_tetramerisation_domain_containing_3_(Fragment)_	GO:0005216 GO:0051260	0	Bilateria	adi_v1.0.1.prot
comp25355_c0_seq1	2318	P27039	Activin_receptor_type-2A_	GO:0000166 GO:0004672 GO:0004674 GO:0004675 GO:0004702 GO:0005024 GO:0005524 GO:0006468 GO:0007178 GO:0016020 GO:0016021 GO:0016301 GO:0016310 GO:0016740 GO:0016772 GO:0017002 GO:0023014 GO:0032924	K13597	Bilateria	adi_v1.0.1.prot
comp31379_c0_seq43	355	Q3LG56	ORF2-encoded_protein_(Fragment)_	GO:0003723 GO:0003964 GO:0006278	0	Bilateria	adi_v1.0.1.prot
comp17447_c0_seq24	404	U2E6T6	Putative_periplasmic_protein_		0	Bilateria	adi_v1.0.1.prot
comp18505_c0_seq11	3558	T2MDJ9	Condensin_complex_subunit_2_(Fragment)_		K06676	Bilateria	adi_v1.0.1.prot
comp21244_c1_seq4	308	K1P6P4	Cytosolic_phospholipase_A2_	GO:0004620 GO:0008152 GO:0009395	K16342	Bilateria	adi_v1.0.1.prot
comp22413_c0_seq1	1958	K1PMM1	Laminin_subunit_alpha-2_		0	Bilateria	adi_v1.0.1.prot
comp22898_c0_seq3	3793	F1LZ65	Protein_Sacs_(Fragment)_	GO:0005524	K17592	Bilateria	adi_v1.0.1.prot
comp23277_c0_seq4	963	M7BTN7	Serine/threonine-protein_kinase_Nek1_		K08857	Bilateria	adi_v1.0.1.prot
comp32695_c0_seq2	3772	C3ZBD6	Sodium/hydrogen_exchanger_	GO:0006810 GO:0006811 GO:0006812 GO:0006814 GO:0006885 GO:0015297 GO:0015299 GO:0015385 GO:0016020 GO:0016021 GO:0055085	K14724	Bilateria	adi_v1.0.1.prot
comp29378_c0_seq10	6069	K1QNF5	Lon_protease_homolog_	GO:0000166 GO:0004176 GO:0004252 GO:0005524 GO:0006508 GO:0008233 GO:0017111	K01338	Bilateria	adi_v1.0.1.prot
comp26796_c0_seq1	3646	B7Q815	Secreted_protein_		K16365	Bilateria	adi_v1.0.1.prot
comp16951_c0_seq3	4674	Q6IFU1	Pol_polyprotein_	GO:0003676 GO:0008270 GO:0015074	0	Bilateria	adi_v1.0.1.prot
comp20729_c0_seq28	209				0	Bilateria	adi_v1.0.1.prot
comp30339_c0_seq15	577	L7MH89	Putative_cullin_3a_(Fragment)_		K03869	Bilateria	adi_v1.0.1.prot
comp30131_c0_seq1	2041	R0K0N3	Leucine-rich_repeat_and_death_domain-containing_protein_(Fragment)_		0	Bilateria	adi_v1.0.1.prot
comp16917_c1_seq12	387	E5SYM5	Putative_integrase_core_domain_protein_	GO:0003676 GO:0003723 GO:0003964 GO:0006278 GO:0008270 GO:0015074	0	Bilateria	adi_v1.0.1.prot
comp27341_c0_seq13	208	E5RYB0	Zinc_knuckle_protein_	GO:0003676 GO:0008270 GO:0046872	0	Bilateria	adi_v1.0.1.prot
comp25152_c0_seq1	8456	T2M372	TBC1_domain_family_member_2B_(Fragment)_		0	Bilateria	adi_v1.0.1.prot
comp28244_c0_seq2	834	B4L8V3	GI16720_		0	Bilateria	adi_v1.0.1.prot
comp23926_c0_seq5	1952	B7ZS76	LOC398083_protein_	GO:0000166 GO:0003774 GO:0003779 GO:0005524 GO:0016459	0	Bilateria	adi_v1.0.1.prot
comp31379_c0_seq29	485	V5H085	Putative_RNA-directed_DNA_polymerase_(Fragment)_		0	Bilateria	adi_v1.0.1.prot
comp20991_c0_seq1	1622	B3DL91	LOC100170469_protein_		0	Bilateria	adi_v1.0.1.prot
comp28851_c0_seq3	903	U6DJW3	Neural_cell_expressed,_developmentally_down-regulated_1,_isoform_(Fragment)_		K16547	Bilateria	adi_v1.0.1.prot
comp21841_c0_seq4	667	E2A8F4	NHR_domain-containing_protein_KIAA1787-like_protein_		K16777	Bilateria	adi_v1.0.1.prot
comp22301_c0_seq3	6059	A9JRH9	Si:ch211-219a4.3_protein_	GO:0003950	K15261	Bilateria	adi_v1.0.1.prot
comp27501_c0_seq18	673	F7D1J2	Receptor-interacting_serine/threonine-protein_kinase_1_(Fragment)_	GO:0004672 GO:0005524 GO:0006468 GO:0007165 GO:0016772	K02861	Bilateria	adi_v1.0.1.prot
comp21543_c0_seq6	4019	F6XQI1	Protein_D430042O09Rik_(Fragment)_	GO:0003674 GO:0008150	0	Bilateria	adi_v1.0.1.prot
comp21894_c0_seq1	1378	H3INI0	Defective_in_cullin_neddylation_protein_		K17822	Bilateria	adi_v1.0.1.prot
comp20769_c0_seq1	3866	L7MKL7	Putative_furin-like_protease_1_isoform_1-crr-like_protein_(Fragment)_		K08654	Bilateria	adi_v1.0.1.prot
comp22178_c0_seq2	1533	K1PK98	Coiled-coil_domain-containing_protein_65_		0	Bilateria	adi_v1.0.1.prot
comp27538_c0_seq1	2630	M1EEK6	Asp-like_protein,_microcephaly_associated_(Fragment)_		K16743	Bilateria	adi_v1.0.1.prot
comp26928_c0_seq7	1042	M7BEX0	FGGY_carbohydrate_kinase_domain-containing_protein_(Fragment)_		0	Bilateria	adi_v1.0.1.prot
comp26419_c0_seq5	565	U3F7N2	Mitochondrial_carrier_protein_2_		K17885	Bilateria	adi_v1.0.1.prot
comp23386_c0_seq30	678				K17307	Bilateria	adi_v1.0.1.prot
comp23781_c0_seq2	3410				0	Bilateria	adi_v1.0.1.prot
comp23588_c0_seq1	1377	Q6NU64	MGC81204_protein_	GO:0000166 GO:0005525 GO:0007264 GO:0015031	K07889	Bilateria	adi_v1.0.1.prot
comp33481_c0_seq2	2110				0	Bilateria	adi_v1.0.1.prot
comp25746_c0_seq1	4837	R0KBU3	Nuclear_pore_complex_protein_Nup88_(Fragment)_		K14318	Bilateria	adi_v1.0.1.prot
comp22349_c0_seq11	2452	B3DL97	Atg7_protein_	GO:0000166 GO:0003824 GO:0005737 GO:0006914	K08337	Bilateria	adi_v1.0.1.prot
comp29378_c0_seq11	5994	K1QNF5	Lon_protease_homolog_	GO:0000166 GO:0004176 GO:0004252 GO:0005524 GO:0006508 GO:0008233 GO:0017111	K01338	Bilateria	adi_v1.0.1.prot
comp27899_c0_seq3	4670	K1PQZ3	Armadillo_repeat-containing_protein_4_		0	Bilateria	adi_v1.0.1.prot
comp22413_c0_seq7	1176	K1PMM1	Laminin_subunit_alpha-2_		0	Bilateria	adi_v1.0.1.prot
comp23926_c0_seq2	2823	B7ZS76	LOC398083_protein_	GO:0000166 GO:0003774 GO:0003779 GO:0005524 GO:0016459	0	Bilateria	adi_v1.0.1.prot
comp22786_c0_seq6	4649	Q8TA72	Guanylate_cyclase_	GO:0000166 GO:0004383 GO:0004672 GO:0005524 GO:0005622 GO:0006182 GO:0006468 GO:0009190 GO:0016772 GO:0016829 GO:0016849 GO:0035556	K12323	Bilateria	adi_v1.0.1.prot
comp28534_c1_seq6	282	U5U756	Rabconnectin-3a_		0	Bilateria	adi_v1.0.1.prot
comp29895_c0_seq2	1757	K1QJ13	Phospholysine_phosphohistidine_inorganic_pyrophosphate_phosphatase_	GO:0005622 GO:0008152 GO:0008270 GO:0016787	0	Bilateria	adi_v1.0.1.prot
comp22516_c0_seq12	258	L7M153	Putative_tick_transposon_		0	Bilateria	adi_v1.0.1.prot
comp25693_c0_seq36	1039	D3ZUQ8	Protein_Szt2_	GO:0007417 GO:0009791 GO:0043473	0	Bilateria	adi_v1.0.1.prot
comp23812_c0_seq5	2884	B4L5D8	GI21539_	GO:0000166 GO:0005525 GO:0007049 GO:0031105	K16942	Bilateria	adi_v1.0.1.prot
comp30070_c0_seq4	1177	R0JAI7	Sorting_and_assembly_machinery_component_50-like_protein_(Fragment)_		K07277	Bilateria	adi_v1.0.1.prot
comp24491_c0_seq6	392				0	Bilateria	adi_v1.0.1.prot
comp26164_c0_seq7	384	A8NI46	Immunoglobulin_I-set_domain_containing_protein_(Fragment)_		0	Bilateria	adi_v1.0.1.prot
comp29868_c0_seq6	2412	U6CYI2	Ectopic_P_granules_protein_5_homolog_		0	Bilateria	adi_v1.0.1.prot
comp26105_c0_seq1	6058	Q28ED2	Myeloid/lymphoid_or_mixed-lineage_leukemia_(Trithorax_homolog,_Drosophila);_translocated_to,_3_	GO:0005634 GO:0006355	K15187	Bilateria	adi_v1.0.1.prot
comp30180_c0_seq3	1863	M2SBJ1	Trichohyalin,_putative_		0	Bilateria	adi_v1.0.1.prot
comp27734_c0_seq22	346	E2BYK3	Probable_DNA_polymerase_(Fragment)_	GO:0000166 GO:0003676 GO:0003677 GO:0003887 GO:0006260 GO:0008408	0	Bilateria	adi_v1.0.1.prot
comp24539_c0_seq9	708	C3S7I9	Predicted_phosphoinositide_4-kinase_beta_	GO:0004430 GO:0006661 GO:0016301 GO:0016310 GO:0016740 GO:0016772 GO:0016773 GO:0046854 GO:0048015	K00888	Bilateria	adi_v1.0.1.prot
comp32603_c0_seq49	208	A8NKY3	Integrase_core_domain_containing_protein_(Fragment)_	GO:0003676 GO:0015074	0	Bilateria	adi_v1.0.1.prot
comp21528_c0_seq10	498	Q3HWU6	Non_L-type_Cav_channel_(Fragment)_	GO:0005216 GO:0006810 GO:0006811 GO:0016020 GO:0016021 GO:0055085	K04849	Bilateria	adi_v1.0.1.prot
comp27265_c0_seq12	803	B3XXQ5	Putative_sulfate_transporter_of_the_SLC26A11_family_	GO:0008272 GO:0015116 GO:0016020 GO:0016021	K14708	Bilateria	adi_v1.0.1.prot
comp27956_c0_seq1	1367	S7PR43	Peroxisomal_membrane_protein_PMP34_		K13354	Bilateria	adi_v1.0.1.prot
comp28846_c0_seq3	3793	U6DE79	Mitogen-activated_protein_kinase-binding_protein_1_(Fragment)_		0	Bilateria	adi_v1.0.1.prot
comp23871_c0_seq27	298	K1PIT9	Lupus_brain_antigen_1-like_protein_	GO:0005524	0	Bilateria	adi_v1.0.1.prot
comp30609_c0_seq2	1721	Q9I8G0	Nit_protein_1_	GO:0006807 GO:0016810	K01506	Bilateria	adi_v1.0.1.prot
comp25250_c0_seq6	1512	A2TGR5	Polyprotein_	GO:0003676 GO:0003723 GO:0003964 GO:0006278 GO:0008270 GO:0015074	0	Bilateria	adi_v1.0.1.prot
comp29382_c0_seq10	715	H9FBA4	Serine/threonine-protein_kinase_PLK1_(Fragment)_	GO:0000086 GO:0000122 GO:0000776 GO:0000910 GO:0000942 GO:0001578 GO:0005813 GO:0005819 GO:0005876 GO:0006468 GO:0007067 GO:0007092 GO:0007346 GO:0008017 GO:0010800 GO:0010997 GO:0016301 GO:0016310 GO:0016567 GO:0018105 GO:0019901 GO:0030496 GO:0031572 GO:0031648 GO:0032436 GO:0043066 GO:0043393 GO:0045736 GO:0045862 GO:0051297 GO:0051443 GO:0071168 GO:0090007	K06631	Bilateria	adi_v1.0.1.prot
comp23982_c0_seq1	3379	K1QCV1	DNA-directed_RNA_polymerase_III_subunit_RPC5_	GO:0003899 GO:0005634 GO:0006351	K14721	Bilateria	adi_v1.0.1.prot
comp31379_c0_seq6	1370	K1R098	Serine/threonine-protein_kinase_phg2_	GO:0003924 GO:0004672 GO:0004674 GO:0005524 GO:0005525 GO:0006184 GO:0006468 GO:0016301 GO:0016310 GO:0016772	K04422	Bilateria	adi_v1.0.1.prot
comp30070_c1_seq1	1225	R7VQX7	Sorting_and_assembly_machinery_component_50_like_protein_		K07277	Bilateria	adi_v1.0.1.prot
comp23622_c0_seq10	1733	B0XEZ4	Rap_GTPase-activating_protein_	GO:0005096 GO:0005622 GO:0043547 GO:0051056	K17700	Bilateria	adi_v1.0.1.prot
comp25742_c0_seq20	694	D2XNJ2	Patched_187_		K06225	Bilateria	adi_v1.0.1.prot
comp28767_c0_seq7	418	U3LLY5	Zona_pellucida_domain-containing_protein_1_		0	Bilateria	adi_v1.0.1.prot
comp29378_c0_seq9	6169	K1QNF5	Lon_protease_homolog_	GO:0000166 GO:0004176 GO:0004252 GO:0005524 GO:0006508 GO:0008233 GO:0017111	K01338	Bilateria	adi_v1.0.1.prot
comp24015_c0_seq4	583	Q5RJS3	Family_with_sequence_similarity_96,_member_A_	GO:0003674 GO:0005575 GO:0008150	0	Bilateria	adi_v1.0.1.prot
comp28366_c0_seq13	940				0	Bilateria	adi_v1.0.1.prot
comp28440_c0_seq1	2069				0	Bilateria	adi_v1.0.1.prot
comp25693_c0_seq19	2340	D3ZUQ8	Protein_Szt2_	GO:0007417 GO:0009791 GO:0043473	0	Bilateria	adi_v1.0.1.prot
comp23397_c0_seq34	560	M1TA67	Sushi_domain-containing_protein_(Fragment)_		K17307	Bilateria	adi_v1.0.1.prot
comp28025_c1_seq3	1407	T2MGP4	TFIIH_basal_transcription_factor_complex_helicase_XPB_subunit_		K10843	Bilateria	adi_v1.0.1.prot
comp32976_c0_seq2	1965	M7BTR4	THUMP_domain-containing_protein_1_		K06963	Bilateria	adi_v1.0.1.prot
comp27371_c0_seq26	997	M7BM85	Poly_[ADP-ribose]_polymerase_14_		K15261	Bilateria	adi_v1.0.1.prot
comp31553_c0_seq9	1649				0	Bilateria	adi_v1.0.1.prot
comp27734_c0_seq16	497	V5I936	Putative_DNA_polymerase_		0	Bilateria	adi_v1.0.1.prot
comp27873_c0_seq5	1516	F7A338	Chromodomain-helicase-DNA-binding_protein_8_(Fragment)_	GO:0001756 GO:0001947 GO:0003676 GO:0003677 GO:0003682 GO:0004386 GO:0005524 GO:0005634 GO:0007368 GO:0014029 GO:0016817 GO:0021602 GO:0030282 GO:0042472 GO:0060041	K14437	Bilateria	adi_v1.0.1.prot
comp28945_c0_seq3	1649	T2MJI3	Mitochondrial_ribonuclease_P_protein_3_(Fragment)_		K17655	Bilateria	adi_v1.0.1.prot
comp31379_c0_seq27	503				0	Bilateria	adi_v1.0.1.prot
comp28904_c0_seq2	375				0	Bilateria	adi_v1.0.1.prot
comp30070_c0_seq3	1234	R7VQX7	Sorting_and_assembly_machinery_component_50_like_protein_		K07277	Bilateria	adi_v1.0.1.prot
comp25693_c0_seq35	1128	Q5T011	Protein_SZT2_	GO:0003674 GO:0005575 GO:0005777 GO:0008150	0	Bilateria	adi_v1.0.1.prot
comp28366_c0_seq22	686				0	Bilateria	adi_v1.0.1.prot
comp27873_c0_seq16	638	F7A338	Chromodomain-helicase-DNA-binding_protein_8_(Fragment)_	GO:0001756 GO:0001947 GO:0003676 GO:0003677 GO:0003682 GO:0004386 GO:0005524 GO:0005634 GO:0007368 GO:0014029 GO:0016817 GO:0021602 GO:0030282 GO:0042472 GO:0060041	K14437	Bilateria	adi_v1.0.1.prot
comp29868_c0_seq2	3705	U6CYI2	Ectopic_P_granules_protein_5_homolog_		0	Bilateria	adi_v1.0.1.prot
comp22913_c0_seq2	4371	J9QK52	Peptidylglycine_alpha-amidating_monooxygenase_2_	GO:0003824 GO:0004497 GO:0004504 GO:0005507 GO:0006518 GO:0016020 GO:0016715 GO:0055114	K00504	Bilateria	adi_v1.0.1.prot
comp23141_c0_seq1	3137	L7MML9	Putative_tick_transposon_(Fragment)_		0	Bilateria	adi_v1.0.1.prot
comp27368_c0_seq1	2570	K1QQE6	Trans-2,3-enoyl-CoA_reductase_	GO:0005737 GO:0006629 GO:0016021 GO:0016627	K10258	Bilateria	adi_v1.0.1.prot
comp25543_c0_seq9	1113	A0JM08	Centrosomal_protein_of_170_kDa_protein_B_	GO:0005737 GO:0005856 GO:0005874	K16463	Bilateria	adi_v1.0.1.prot
comp26958_c0_seq5	705	Q52KT7	LOC733226_protein_(Fragment)_		K09533	Bilateria	adi_v1.0.1.prot
comp28846_c0_seq5	3466	U6DE79	Mitogen-activated_protein_kinase-binding_protein_1_(Fragment)_		0	Bilateria	adi_v1.0.1.prot
comp23141_c0_seq12	366	L7MML9	Putative_tick_transposon_(Fragment)_		0	Bilateria	adi_v1.0.1.prot
comp21835_c1_seq3	909	K1Q5K6	Periodic_tryptophan_protein_2-like_protein_		K14558	Bilateria	adi_v1.0.1.prot
comp31638_c0_seq1	2699				0	Bilateria	adi_v1.0.1.prot
comp27734_c0_seq4	849	V5G0H8	Putative_DNA_polymerase_(Fragment)_		0	Bilateria	adi_v1.0.1.prot
comp27551_c0_seq11	1882	L8GVP4	Serine/threonine_kinase_		K08867	Bilateria	adi_v1.0.1.prot
comp31438_c0_seq4	326	L0EPJ4	Glutathione_S-transferase_2_		0	Bilateria	adi_v1.0.1.prot
comp27371_c0_seq13	1573	S7NIT8	Poly_[ADP-ribose]_polymerase_14_		K15261	Bilateria	adi_v1.0.1.prot
comp22913_c0_seq9	3307	J9QK52	Peptidylglycine_alpha-amidating_monooxygenase_2_	GO:0003824 GO:0004497 GO:0004504 GO:0005507 GO:0006518 GO:0016020 GO:0016715 GO:0055114	K00504	Bilateria	adi_v1.0.1.prot
comp27113_c0_seq5	847	L7MMP3	Putative_tick_transposon_(Fragment)_		0	Bilateria	adi_v1.0.1.prot
comp23912_c0_seq7	1575	K1PGW2	Solute_carrier_family_17_member_9_	GO:0016021 GO:0055085	K12303	Bilateria	adi_v1.0.1.prot
comp21543_c0_seq1	9120	F6XQI1	Protein_D430042O09Rik_(Fragment)_	GO:0003674 GO:0008150	0	Bilateria	adi_v1.0.1.prot
comp26319_c0_seq4	1970	I3QDC4	56kDa_selenium_binding_protein_	GO:0008430	K17285	Bilateria	adi_v1.0.1.prot
comp24511_c0_seq8	1150	G3MU58	Protein_COL-135,_isoform_b_		K06236	Bilateria	adi_v1.0.1.prot
comp23007_c0_seq1	2302	K1QR88	von_Willebrand_factor_A_domain-containing_protein_3B_		0	Bilateria	adi_v1.0.1.prot
comp31416_c0_seq13	411	Q25059	Fibropellin_III_(Fragment)_	GO:0005509	K02599	Bilateria	adi_v1.0.1.prot
comp33919_c0_seq29	1840	H9YXX4	E3_ubiquitin-protein_ligase_UBR2_isoform_1_	GO:0004842 GO:0008270 GO:0016567 GO:0016874 GO:0030163	K10626	Bilateria	adi_v1.0.1.prot
comp30936_c0_seq39	239	K1R6G1	E3_ubiquitin-protein_ligase_MIB2_	GO:0003950 GO:0004842 GO:0008270 GO:0016567 GO:0016874 GO:0046872	K10645	Bilateria	adi_v1.0.1.prot
comp32822_c0_seq17	2142	E5SXD4	Putative_transcription_factor_COE1_	GO:0003676 GO:0003723 GO:0003964 GO:0006278 GO:0008270 GO:0015074	0	Bilateria	adi_v1.0.1.prot
comp23760_c0_seq10	502	F2Z2B6	Protein_Jade-3_(Fragment)_		K11347	Bilateria	adi_v1.0.1.prot
comp31042_c0_seq2	2632	Q6P1B9	Bin1_protein_	GO:0005515 GO:0005634 GO:0005737 GO:0030100 GO:0042692	0	Bilateria	adi_v1.0.1.prot
comp24539_c0_seq2	3304	V5HKJ4	Putative_phosphatidylinositol_4-kinase_beta_(Fragment)_		K00888	Bilateria	adi_v1.0.1.prot
comp23812_c0_seq10	2110	B4L5D8	GI21539_	GO:0000166 GO:0005525 GO:0007049 GO:0031105	K16942	Bilateria	adi_v1.0.1.prot
comp24747_c0_seq10	769	Q6AX43	MGC86234_protein_	GO:0051260	0	Bilateria	adi_v1.0.1.prot
comp20769_c0_seq13	2462	L7MKL7	Putative_furin-like_protease_1_isoform_1-crr-like_protein_(Fragment)_		K08654	Bilateria	adi_v1.0.1.prot
comp29378_c0_seq64	3100	K1QNF5	Lon_protease_homolog_	GO:0000166 GO:0004176 GO:0004252 GO:0005524 GO:0006508 GO:0008233 GO:0017111	K01338	Bilateria	adi_v1.0.1.prot
comp28728_c0_seq8	234	L5KMA0	Zinc_transporter_ZIP11_		0	Bilateria	adi_v1.0.1.prot
comp25043_c0_seq12	625				K12968	Bilateria	adi_v1.0.1.prot
comp28366_c0_seq4	2389	Q013U0	WGS_project_CAID00000000_data,_contig_chromosome_08_(Fragment)_		0	Bilateria	adi_v1.0.1.prot
comp31259_c0_seq9	2940	K1QGC4	Tectonic-2_		0	Bilateria	adi_v1.0.1.prot
comp33922_c0_seq2	1812	B7PZQ2	Glutathione_peroxidase,_putative_	GO:0004601 GO:0004602 GO:0006979 GO:0016491 GO:0055114	K00432	Bilateria	adi_v1.0.1.prot
comp24015_c0_seq6	475	Q5RJS3	Family_with_sequence_similarity_96,_member_A_	GO:0003674 GO:0005575 GO:0008150	0	Bilateria	adi_v1.0.1.prot
comp22898_c0_seq31	261				0	Bilateria	adi_v1.0.1.prot
comp29378_c0_seq44	4322	K1QNF5	Lon_protease_homolog_	GO:0000166 GO:0004176 GO:0004252 GO:0005524 GO:0006508 GO:0008233 GO:0017111	K01338	Bilateria	adi_v1.0.1.prot
comp30795_c0_seq3	402				0	Bilateria	adi_v1.0.1.prot
comp20769_c0_seq10	3020	L7MKL7	Putative_furin-like_protease_1_isoform_1-crr-like_protein_(Fragment)_		K08654	Bilateria	adi_v1.0.1.prot
comp28655_c0_seq4	601	T0S3P2	ATP-binding_cassette,_subfamily_C_(CFTR/MRP),_member_3_(Fragment)_		K05672	Bilateria	adi_v1.0.1.prot
comp28699_c0_seq7	11811	Q86WI1	Fibrocystin-L_	GO:0004872 GO:0005615 GO:0005829 GO:0006955 GO:0016020 GO:0016021	0	Bilateria	adi_v1.0.1.prot
comp25699_c0_seq4	1071	U6DIX5	Negative_elongation_factor_C/D_(Fragment)_		K15181	Bilateria	adi_v1.0.1.prot
comp26660_c0_seq1	2174	Q5UM15	TRPA1_	GO:0005216 GO:0006810 GO:0006811 GO:0016020 GO:0016021 GO:0055085	K04984	Bilateria	adi_v1.0.1.prot
comp30790_c0_seq4	7647	B1H1W8	LOC100158321_protein_	GO:0003676	0	Bilateria	adi_v1.0.1.prot
comp27150_c0_seq16	402	M7B7D5	Down_syndrome_cell_adhesion_molecule_(Fragment)_		K06767	Bilateria	adi_v1.0.1.prot
comp32517_c0_seq1	3411	L7LX93	Putative_tick_transposon_		0	Bilateria	adi_v1.0.1.prot
comp28905_c0_seq5	6767	K1PGB2	Zinc_finger_FYVE_domain-containing_protein_26_	GO:0046872	0	Bilateria	adi_v1.0.1.prot
comp31066_c0_seq1	8779	R0LK39	Sorting_nexin-29_(Fragment)_		K17935	Bilateria	adi_v1.0.1.prot
comp26809_c0_seq1	1662	K1RKD5	Werner_syndrome_ATP-dependent_helicase-like_protein_	GO:0003676 GO:0004386 GO:0005524 GO:0008026	K10899	Bilateria	adi_v1.0.1.prot
comp21367_c0_seq5	1483	U3RCG9	HMG-CoA_reductase_		K00021	Bilateria	adi_v1.0.1.prot
comp33068_c0_seq13	394	Q16ZX9	AAEL008025-PA_		0	Bilateria	adi_v1.0.1.prot
comp24807_c0_seq2	1482	D1LXG0	Tectonic-like_protein_(Fragment)_		0	Bilateria	adi_v1.0.1.prot
comp33205_c0_seq1	2955	Q8MTN7	Glutamic_acid-rich_protein_cNBL1700_		0	Bilateria	adi_v1.0.1.prot
comp23397_c0_seq17	716	M1TA67	Sushi_domain-containing_protein_(Fragment)_		0	Bilateria	adi_v1.0.1.prot
comp32855_c0_seq1	2652	Q7ZVZ8	Zgc:55466_	GO:0003674 GO:0005575	0	Bilateria	adi_v1.0.1.prot
comp22248_c0_seq18	782	K4Q2Y1	Myosin_heavy_chain_type_2_		0	Bilateria	adi_v1.0.1.prot
comp29895_c0_seq3	1427	K1QJ13	Phospholysine_phosphohistidine_inorganic_pyrophosphate_phosphatase_	GO:0005622 GO:0008152 GO:0008270 GO:0016787	0	Bilateria	adi_v1.0.1.prot
comp27371_c0_seq18	1438	S7NIT8	Poly_[ADP-ribose]_polymerase_14_		K15261	Bilateria	adi_v1.0.1.prot
comp30936_c0_seq27	273	K1Q498	E3_ubiquitin-protein_ligase_MIB2_	GO:0004842 GO:0008270 GO:0016567 GO:0016874 GO:0046872	K10645	Bilateria	adi_v1.0.1.prot
comp25152_c0_seq5	5025	T2M372	TBC1_domain_family_member_2B_(Fragment)_		0	Bilateria	adi_v1.0.1.prot
comp27501_c0_seq15	775	F7D1J2	Receptor-interacting_serine/threonine-protein_kinase_1_(Fragment)_	GO:0004672 GO:0005524 GO:0006468 GO:0007165 GO:0016772	K02861	Bilateria	adi_v1.0.1.prot
comp25309_c0_seq4	513	E6ZGF4	Nucleolar_protein_8_	GO:0000166 GO:0003676	0	Bilateria	adi_v1.0.1.prot
comp22582_c0_seq4	1939	M0RB96	Protein_Cep164_(Fragment)_		K16462	Bilateria	adi_v1.0.1.prot
comp28539_c0_seq12	564	A7S084	Signal_transducer_and_activator_of_transcription_	GO:0003700 GO:0004871 GO:0005509 GO:0005634 GO:0006355 GO:0007165	0	Bilateria	adi_v1.0.1.prot
comp22898_c0_seq6	1904	F1LZ65	Protein_Sacs_(Fragment)_	GO:0005524	K17592	Bilateria	adi_v1.0.1.prot
comp28110_c0_seq2	2066	D2XNI3	Nodal_modulator-like_protein_(Fragment)_	GO:0030246	0	Bilateria	adi_v1.0.1.prot
comp25250_c0_seq8	909	J9HHK3	AAEL017467-PA_	GO:0003676 GO:0004190 GO:0004601 GO:0006508 GO:0006979 GO:0008270 GO:0020037 GO:0055114	0	Bilateria	adi_v1.0.1.prot
comp31920_c0_seq10	3103	T2M6M2	Tudor_domain-containing_protein_1_		0	Bilateria	adi_v1.0.1.prot
comp32464_c0_seq1	4991	T2MFU2	H(+)/Cl(-)_exchange_transporter_7_		K05016	Bilateria	adi_v1.0.1.prot
comp22094_c0_seq19	653	H2YP60	Transporter_	GO:0005328 GO:0006810 GO:0006836 GO:0015293 GO:0016020 GO:0016021	K05048	Bilateria	adi_v1.0.1.prot
comp28963_c0_seq1	1206	Q0VFA1	LOC779532_protein_(Fragment)_		0	Bilateria	adi_v1.0.1.prot
comp23297_c0_seq10	2000	B3KWE9	cDNA_FLJ42926_fis,_clone_BRSSN2004719,_highly_similar_to_Homo_sapiens_rai-like_protein_(RaLP),_mRNA_	GO:0019904 GO:0030971	K06279	Bilateria	adi_v1.0.1.prot
comp25186_c0_seq1	1123	C9K4Z4	5alpha-reductase_I_	GO:0003865 GO:0005737 GO:0006629 GO:0008202 GO:0016020 GO:0016021 GO:0016627 GO:0055114	K12343	Bilateria	adi_v1.0.1.prot
comp31379_c0_seq13	1054	K1R098	Serine/threonine-protein_kinase_phg2_	GO:0003924 GO:0004672 GO:0004674 GO:0005524 GO:0005525 GO:0006184 GO:0006468 GO:0016301 GO:0016310 GO:0016772	K04422	Bilateria	adi_v1.0.1.prot
comp30536_c0_seq16	404	L5KJV9	Intraflagellar_transport_protein_140_like_protein_		0	Bilateria	adi_v1.0.1.prot
comp23297_c0_seq19	1132	B3KWE9	cDNA_FLJ42926_fis,_clone_BRSSN2004719,_highly_similar_to_Homo_sapiens_rai-like_protein_(RaLP),_mRNA_	GO:0019904 GO:0030971	K06279	Bilateria	adi_v1.0.1.prot
comp22835_c0_seq15	323	E2B4S3	Cubilin_(Fragment)_	GO:0005509	0	Bilateria	adi_v1.0.1.prot
comp31412_c0_seq6	1545	B4XKD9	BF-DED-NACHT_(Fragment)_	GO:0042981	0	Bilateria	adi_v1.0.1.prot
comp24579_c0_seq1	5023	U3MIG6	Pasha/DGCR8_		0	Bilateria	adi_v1.0.1.prot
comp23397_c0_seq4	2560				K17307	Bilateria	adi_v1.0.1.prot
comp27734_c0_seq12	570	V5I936	Putative_DNA_polymerase_		0	Bilateria	adi_v1.0.1.prot
comp27501_c0_seq21	576	F7D1J2	Receptor-interacting_serine/threonine-protein_kinase_1_(Fragment)_	GO:0004672 GO:0005524 GO:0006468 GO:0007165 GO:0016772	K02861	Bilateria	adi_v1.0.1.prot
comp26605_c0_seq49	244				0	Bilateria	adi_v1.0.1.prot
comp30064_c0_seq4	6285	M0RD40	Protein_Sik3_		K16311	Bilateria	adi_v1.0.1.prot
comp30325_c0_seq1	2182	F1REQ4	Neuroguidin_		K14765	Bilateria	adi_v1.0.1.prot
comp23397_c0_seq23	642	K1R9J7	Fibrillin-3_	GO:0005509 GO:0016020	0	Bilateria	adi_v1.0.1.prot
comp27150_c0_seq9	2053	Q8R4B5	Down_syndrome_cell_adhesion_molecule-like_protein_(Fragment)_	GO:0007156 GO:0007420 GO:0009986 GO:0042803 GO:0048704	K06768	Bilateria	adi_v1.0.1.prot
comp25164_c0_seq3	1671	Q4KTY1	Serine/threonine-protein_kinase_H1_homolog_	GO:0000166 GO:0004672 GO:0004674 GO:0005524 GO:0006468 GO:0016301 GO:0016310 GO:0016740 GO:0016772	K08808	Bilateria	adi_v1.0.1.prot
comp25456_c0_seq6	12650	H9FWK4	Vacuolar_protein_sorting-associated_protein_13D_isoform_1_	GO:0008104	0	Bilateria	adi_v1.0.1.prot
comp28273_c0_seq7	2420	E2C6Z7	Multiple_epidermal_growth_factor-like_domains_10_		0	Bilateria	adi_v1.0.1.prot
comp32667_c0_seq2	2899				0	Bilateria	adi_v1.0.1.prot
comp33919_c0_seq40	564	E2C439	E3_ubiquitin-protein_ligase_UBR2_	GO:0004842 GO:0008270 GO:0016567 GO:0016874 GO:0030163	K10626	Bilateria	adi_v1.0.1.prot
comp29173_c0_seq27	262	K1R6P6	DENN_domain-containing_protein_5A_		0	Bilateria	adi_v1.0.1.prot
comp23672_c0_seq2	3487	Q07FZ5	PCTAIRE-motif_protein_kinase_2_	GO:0000166 GO:0004672 GO:0004674 GO:0005524 GO:0006468 GO:0016301 GO:0016310 GO:0016772	K15595	Bilateria	adi_v1.0.1.prot
comp23426_c0_seq18	693	B4MXP4	GK20296_	GO:0005509 GO:0005886 GO:0007155 GO:0007156 GO:0016020 GO:0016021	K16669	Bilateria	adi_v1.0.1.prot
comp25482_c0_seq1	1456	K1PAY0	Sodium_bicarbonate_transporter-like_protein_11_	GO:0005215 GO:0005351 GO:0005452 GO:0006810 GO:0006820 GO:0009401 GO:0016020 GO:0016021	K13862	Bilateria	adi_v1.0.1.prot
comp26958_c1_seq7	640	M7B7Q1	DnaJ_like_protein_subfamily_C_member_13_		K09533	Bilateria	adi_v1.0.1.prot
comp33068_c0_seq24	259	I4DK96	Similar_to_CG16787_		0	Bilateria	adi_v1.0.1.prot
comp27734_c0_seq8	683	Q7ZYY7	Novel_protein_similar_to_DNA_polymerases_	GO:0000166 GO:0003676 GO:0003677 GO:0003887 GO:0006260 GO:0008408	0	Bilateria	adi_v1.0.1.prot
comp27029_c0_seq30	317	Q08D52	Anaphase_promoting_complex_subunit_1_	GO:0005680	K03348	Bilateria	adi_v1.0.1.prot
comp23397_c0_seq30	567	M1TA67	Sushi_domain-containing_protein_(Fragment)_		K17307	Bilateria	adi_v1.0.1.prot
comp30418_c1_seq1	1670	D2KXT2	Variable_lymphocyte_receptor_A_(Fragment)_		K16659	Bilateria	adi_v1.0.1.prot
comp23781_c0_seq18	1938				0	Bilateria	adi_v1.0.1.prot
comp30536_c0_seq14	2009	Q9UG52	Intraflagellar_transport_protein_140_homolog_	GO:0005929 GO:0032391 GO:0035085 GO:0042384	0	Bilateria	adi_v1.0.1.prot
comp30936_c0_seq5	648	B7P3H6	Skeletrophin,_putative_	GO:0004623 GO:0004842 GO:0008270 GO:0016567 GO:0016787 GO:0046872	K10645	Bilateria	adi_v1.0.1.prot
comp27233_c0_seq2	2778	G3IBF5	Deleted_in_malignant_brain_tumors_1_protein_	GO:0005044 GO:0016020	K13912	Bilateria	adi_v1.0.1.prot
comp31503_c0_seq7	650	K1PRS0	Inversin_	GO:0005975 GO:0016757	0	Bilateria	adi_v1.0.1.prot
comp26301_c0_seq7	732	K1QZ54	Coiled-coil_domain-containing_protein_39_		K13675	Bilateria	adi_v1.0.1.prot
comp25226_c0_seq10	3252	L5MB68	WD_repeat-containing_protein_91_		0	Bilateria	adi_v1.0.1.prot
comp30790_c0_seq12	7174	B1H1W8	LOC100158321_protein_	GO:0003676	0	Bilateria	adi_v1.0.1.prot
comp27150_c0_seq17	349	B4J6M9	GH20743_		K06767	Bilateria	adi_v1.0.1.prot
comp27734_c0_seq31	293				0	Bilateria	adi_v1.0.1.prot
comp25226_c0_seq12	3160	L5MB68	WD_repeat-containing_protein_91_		0	Bilateria	adi_v1.0.1.prot
comp31638_c0_seq2	1495				0	Bilateria	adi_v1.0.1.prot
comp29871_c1_seq7	342	R0KKY1	UPF0317_protein_C14orf159-like_protein,_mitochondrial_(Fragment)_		0	Bilateria	adi_v1.0.1.prot
comp31793_c0_seq2	5440	H9FQU0	Dedicator_of_cytokinesis_protein_3_	GO:0005085 GO:0007264	K05727	Bilateria	adi_v1.0.1.prot
comp27389_c1_seq1	2329				0	Bilateria	adi_v1.0.1.prot
comp23907_c0_seq2	3127	F4W763	Putative_Rho_GTPase-activating_protein_	GO:0005096 GO:0005622 GO:0043547 GO:0051056	0	Bilateria	adi_v1.0.1.prot
comp31379_c0_seq2	2512	K1R098	Serine/threonine-protein_kinase_phg2_	GO:0003924 GO:0004672 GO:0004674 GO:0005524 GO:0005525 GO:0006184 GO:0006468 GO:0016301 GO:0016310 GO:0016772	0	Bilateria	adi_v1.0.1.prot
comp27420_c0_seq1	3512	L7M2E7	Putative_tick_transposon_		0	Bilateria	adi_v1.0.1.prot
comp26702_c0_seq2	1009				0	Bilateria	adi_v1.0.1.prot
comp33216_c0_seq1	5286	E5SFV6	Putative_integrase_core_domain_protein_(Fragment)_	GO:0003676 GO:0015074	0	Bilateria	adi_v1.0.1.prot
comp23024_c1_seq3	1029	B8JJG8	Protein_Tfg_(Fragment)_	GO:0004871 GO:0005515 GO:0005575 GO:0007165 GO:0042802 GO:0043123	K09292	Bilateria	adi_v1.0.1.prot
comp20129_c0_seq3	2825	K4FSL4	Thiamin_pyrophosphokinase_1-like_protein_		K00949	Bilateria	adi_v1.0.1.prot
comp32224_c0_seq7	1976	M7CF23	Protein_unc-13_like_protein_B_		K15293	Bilateria	adi_v1.0.1.prot
comp30790_c0_seq26	233				0	Bilateria	adi_v1.0.1.prot
comp29378_c0_seq20	5192	K1QNF5	Lon_protease_homolog_	GO:0000166 GO:0004176 GO:0004252 GO:0005524 GO:0006508 GO:0008233 GO:0017111	K01338	Bilateria	adi_v1.0.1.prot
comp23812_c0_seq15	1805	B4L5D8	GI21539_	GO:0000166 GO:0005525 GO:0007049 GO:0031105	K16942	Bilateria	adi_v1.0.1.prot
comp25482_c0_seq3	1287	K1PAY0	Sodium_bicarbonate_transporter-like_protein_11_	GO:0005215 GO:0005351 GO:0005452 GO:0006810 GO:0006820 GO:0009401 GO:0016020 GO:0016021	K13862	Bilateria	adi_v1.0.1.prot
comp30064_c0_seq1	7145	M0RD40	Protein_Sik3_		K16311	Bilateria	adi_v1.0.1.prot
comp31101_c0_seq1	2475	A2VD77	Cypxl301-a_protein_	GO:0004497 GO:0005506 GO:0009055 GO:0016491 GO:0016705 GO:0020037 GO:0046872 GO:0055114	K07426	Bilateria	adi_v1.0.1.prot
comp26789_c0_seq1	3192	C3YW52	DNA-directed_RNA_polymerase_	GO:0003677 GO:0003899 GO:0005634 GO:0006351 GO:0016740 GO:0016779 GO:0032549	K03002	Bilateria	adi_v1.0.1.prot
comp26753_c0_seq15	323	S4PTL5	Conserved_oligomeric_Golgi_complex_subunit_1_(Fragment)_		0	Bilateria	adi_v1.0.1.prot
comp25982_c0_seq8	798	G4VV89	Cytochrome_P450_family_1_subfamily_A_	GO:0004497 GO:0005506 GO:0009055 GO:0016491 GO:0016705 GO:0016712 GO:0020037 GO:0046872 GO:0055114	K07408	Bilateria	adi_v1.0.1.prot
comp29465_c0_seq5	2962	T2ME12	Protein_kinase_C_delta_type_(Fragment)_		K06068	Bilateria	adi_v1.0.1.prot
comp27687_c0_seq3	2465	F2U432	Myosin_	GO:0000166 GO:0003774 GO:0005524 GO:0016459	0	Bilateria	adi_v1.0.1.prot
comp27234_c0_seq6	933	R0LE40	StAR-related_lipid_transfer_protein_9_(Fragment)_		0	Bilateria	adi_v1.0.1.prot
comp23774_c0_seq11	484	K1R508	Intraflagellar_transport_protein_80-like_protein_	GO:0019861	0	Bilateria	adi_v1.0.1.prot
comp31451_c0_seq8	1161	A8KB03	LOC569587_protein_(Fragment)_	GO:0003677 GO:0003682	K15198	Bilateria	adi_v1.0.1.prot
comp26025_c0_seq6	2974	B1H1W8	LOC100158321_protein_	GO:0003676	0	Bilateria	adi_v1.0.1.prot
comp29378_c0_seq27	4854	K1QNF5	Lon_protease_homolog_	GO:0000166 GO:0004176 GO:0004252 GO:0005524 GO:0006508 GO:0008233 GO:0017111	K01338	Bilateria	adi_v1.0.1.prot
comp28905_c0_seq14	792	H9F5D4	Zinc_finger_FYVE_domain-containing_protein_26_(Fragment)_	GO:0046872	0	Bilateria	adi_v1.0.1.prot
comp24864_c0_seq1	1206	K7AHI0	Kelch-like_28_		K10464	Bilateria	adi_v1.0.1.prot
comp23781_c0_seq6	3389				0	Bilateria	adi_v1.0.1.prot
comp29173_c0_seq6	1014	K1R6P6	DENN_domain-containing_protein_5A_		0	Bilateria	adi_v1.0.1.prot
comp23588_c0_seq4	635	J9EES0	Rab5_protein_(Fragment)_	GO:0000166 GO:0005525 GO:0007264 GO:0015031	K07889	Bilateria	adi_v1.0.1.prot
comp29770_c0_seq6	211	B0BLS8	Actr6_protein_(Fragment)_		K11662	Bilateria	adi_v1.0.1.prot
comp23186_c0_seq1	3482	L7MB26	Putative_meiotic_cell_division_protein_pelota/dom34_		K06965	Bilateria	adi_v1.0.1.prot
comp27233_c0_seq16	624	K1QIJ1	Deleted_in_malignant_brain_tumors_1_protein_(Fragment)_	GO:0005044 GO:0016020	0	Bilateria	adi_v1.0.1.prot
comp30936_c0_seq10	631	B7P3H6	Skeletrophin,_putative_	GO:0004623 GO:0004842 GO:0008270 GO:0016567 GO:0016787 GO:0046872	K10645	Bilateria	adi_v1.0.1.prot
comp31507_c0_seq4	400				0	Bilateria	adi_v1.0.1.prot
comp22604_c0_seq22	3258	J3QP64	Baculoviral_IAP_repeat-containing_protein_6_(Fragment)_	GO:0004842 GO:0008284 GO:0016020 GO:0016567 GO:0042127 GO:0043066 GO:0060711 GO:0060712	K10586	Bilateria	adi_v1.0.1.prot
comp28664_c0_seq12	1774	L7LZI8	Putative_serine/threonine-protein_kinase_11-interacting_protein_		0	Bilateria	adi_v1.0.1.prot
comp22428_c0_seq16	3299	L8GNJ5	Poly(ADP-ribose)_polymerase_catalytic_domain_containing_protein_		K16460	Bilateria	adi_v1.0.1.prot
comp22030_c0_seq8	1214	E0VL48	Protein_phosphatase_1_regulatory_subunit_16A,_putative_		K17458	Bilateria	adi_v1.0.1.prot
comp22085_c1_seq1	1705				0	Bilateria	adi_v1.0.1.prot
comp31267_c0_seq7	681	G2SH91	4-coumarate--CoA_ligase_	GO:0003824 GO:0008152 GO:0016207 GO:0016874	0	Bilateria	adi_v1.0.1.prot
comp31259_c0_seq3	5390	K1QGC4	Tectonic-2_		0	Bilateria	adi_v1.0.1.prot
comp23925_c0_seq3	1126	T2M683	Deoxynucleotidyltransferase_terminal-interacting_protein_1_		K08707	Bilateria	adi_v1.0.1.prot
comp28905_c0_seq8	2145	L5M1M8	Zinc_finger_FYVE_domain-containing_protein_26_		0	Bilateria	adi_v1.0.1.prot
comp27873_c0_seq13	680	F7A338	Chromodomain-helicase-DNA-binding_protein_8_(Fragment)_	GO:0001756 GO:0001947 GO:0003676 GO:0003677 GO:0003682 GO:0004386 GO:0005524 GO:0005634 GO:0007368 GO:0014029 GO:0016817 GO:0021602 GO:0030282 GO:0042472 GO:0060041	K14437	Bilateria	adi_v1.0.1.prot
comp28213_c1_seq1	1260	Q6DFG2	Plekha1-prov_protein_	GO:0005543	0	Bilateria	adi_v1.0.1.prot
comp26958_c1_seq10	626	M7B7Q1	DnaJ_like_protein_subfamily_C_member_13_		K09533	Bilateria	adi_v1.0.1.prot
comp27614_c0_seq24	682	K1PWG9	Peroxisome_biogenesis_factor_1_	GO:0000166 GO:0005524 GO:0005777 GO:0005778 GO:0006625 GO:0007031 GO:0017111 GO:0042623	0	Bilateria	adi_v1.0.1.prot
comp23397_c0_seq28	603				0	Bilateria	adi_v1.0.1.prot
comp32224_c0_seq4	2313	I6L9J0	UNC13B_protein_	GO:0005622 GO:0035556 GO:0046872	K15293	Bilateria	adi_v1.0.1.prot
comp27265_c0_seq16	655	U6D640	SEC14-like_protein_1_(Fragment)_		0	Bilateria	adi_v1.0.1.prot
comp24269_c0_seq2	1388	T2MGQ3	cAMP-dependent_protein_kinase_type_II-beta_regulatory_subunit_		K04739	Bilateria	adi_v1.0.1.prot
comp32797_c0_seq8	1576	U6D6E2	Dynein_heavy_chain_2,_axonemal_(Fragment)_		K10408	Bilateria	adi_v1.0.1.prot
comp26419_c0_seq4	646	U3F8Z3	Carrier_1-like_protein_		K17885	Bilateria	adi_v1.0.1.prot
comp27206_c0_seq11	511	A5HKN1	Chitin_synthase_	GO:0003774 GO:0004100 GO:0005524 GO:0016459 GO:0016740 GO:0016757 GO:0016758 GO:0016787	K08834	Bilateria	adi_v1.0.1.prot
comp29597_c0_seq1	1096	Q9LMS6	T10F20.10_protein_	GO:0003677 GO:0003824 GO:0004518 GO:0005634 GO:0006281 GO:0016788 GO:0090305	K10746	Bilateria	adi_v1.0.1.prot
comp24747_c0_seq5	1752	Q6AX43	MGC86234_protein_	GO:0051260	0	Bilateria	adi_v1.0.1.prot
comp28699_c0_seq24	2033	A9UIA7	Hedgehog_protein_(Fragment)_	GO:0005509 GO:0005576 GO:0005886 GO:0006508 GO:0007154 GO:0007155 GO:0007156 GO:0007267 GO:0007275 GO:0008233 GO:0016020 GO:0016021 GO:0016787	K16507	Bilateria	adi_v1.0.1.prot
comp21367_c0_seq4	1504	Q7YT63	Soluble_HMG-CoA_reductase_	GO:0004420 GO:0008299 GO:0015936 GO:0016021 GO:0016491 GO:0016616 GO:0050661 GO:0050662 GO:0055114	K00021	Bilateria	adi_v1.0.1.prot
comp23607_c0_seq1	1299	D6WKX8	Matrix_metalloproteinase_1_	GO:0004222 GO:0005509 GO:0006508 GO:0008152 GO:0008233 GO:0008237 GO:0008270 GO:0016787 GO:0031012 GO:0046872	K07763	Bilateria	adi_v1.0.1.prot
comp20769_c0_seq16	1911	L7MKL7	Putative_furin-like_protease_1_isoform_1-crr-like_protein_(Fragment)_		K08654	Bilateria	adi_v1.0.1.prot
comp28383_c0_seq7	782	F8WEV0	Acyl-CoA_dehydrogenase_family_member_11_	GO:0016772	K11730	Bilateria	adi_v1.0.1.prot
comp23397_c0_seq39	495	K1QDE0	Sushi,_nidogen_and_EGF-like_domain-containing_protein_1_	GO:0005509 GO:0007160	0	Bilateria	adi_v1.0.1.prot
comp20769_c0_seq6	3520	L7MKL7	Putative_furin-like_protease_1_isoform_1-crr-like_protein_(Fragment)_		K08654	Bilateria	adi_v1.0.1.prot
comp25693_c0_seq14	2735	D3ZUQ8	Protein_Szt2_	GO:0007417 GO:0009791 GO:0043473	0	Bilateria	adi_v1.0.1.prot
comp30070_c1_seq2	1168	R0JAI7	Sorting_and_assembly_machinery_component_50-like_protein_(Fragment)_		K07277	Bilateria	adi_v1.0.1.prot
comp27941_c0_seq7	643	L7MMT4	Putative_partitioning_defective_3_(Fragment)_		K04237	Bilateria	adi_v1.0.1.prot
comp32273_c0_seq16	641	E5SSG2	Putative_STAS_domain_protein_	GO:0008272 GO:0015116 GO:0016020 GO:0016021	K14453	Bilateria	adi_v1.0.1.prot
comp31269_c0_seq5	1227	K1Q4J0	Doublecortin_domain-containing_protein_5_	GO:0005622 GO:0035556	0	Bilateria	adi_v1.0.1.prot
comp25152_c0_seq2	8083	T2M372	TBC1_domain_family_member_2B_(Fragment)_		0	Bilateria	adi_v1.0.1.prot
comp28569_c0_seq1	3999	L8GNJ5	Poly(ADP-ribose)_polymerase_catalytic_domain_containing_protein_		K16460	Bilateria	adi_v1.0.1.prot
comp25026_c0_seq4	1892	K1Q659	Centromere_protein_F_		K11499	Bilateria	adi_v1.0.1.prot
comp27277_c0_seq6	532	B6RJZ4	Kinesin-3_	GO:0000166 GO:0003777 GO:0005524 GO:0005543 GO:0005874 GO:0005875 GO:0007018	0	Bilateria	adi_v1.0.1.prot
comp29378_c0_seq41	4428	K1QNF5	Lon_protease_homolog_	GO:0000166 GO:0004176 GO:0004252 GO:0005524 GO:0006508 GO:0008233 GO:0017111	K01338	Bilateria	adi_v1.0.1.prot
comp24690_c0_seq1	1466	L8YCT7	Protein_FAM132A_		0	Bilateria	adi_v1.0.1.prot
comp22413_c0_seq4	1412	K1PMM1	Laminin_subunit_alpha-2_		0	Bilateria	adi_v1.0.1.prot
comp25374_c0_seq25	277	U3LLY5	Zona_pellucida_domain-containing_protein_1_		0	Bilateria	adi_v1.0.1.prot
comp31379_c0_seq17	922	K1PXE6	Mitofusin-2_	GO:0003924 GO:0004672 GO:0005524 GO:0005525 GO:0006184 GO:0006468 GO:0016772	0	Bilateria	adi_v1.0.1.prot
comp29333_c0_seq7	1830				0	Bilateria	adi_v1.0.1.prot
comp29378_c0_seq37	4628	K1QNF5	Lon_protease_homolog_	GO:0000166 GO:0004176 GO:0004252 GO:0005524 GO:0006508 GO:0008233 GO:0017111	K01338	Bilateria	adi_v1.0.1.prot
comp32797_c0_seq6	1576	U6D6E2	Dynein_heavy_chain_2,_axonemal_(Fragment)_		K10408	Bilateria	adi_v1.0.1.prot
comp22301_c0_seq7	5860	A9JRH9	Si:ch211-219a4.3_protein_	GO:0003950	K15261	Bilateria	adi_v1.0.1.prot
comp29029_c0_seq1	2220	T2M8H2	Phosphorylase_b_kinase_regulatory_subunit_beta_(Fragment)_		K07190	Bilateria	adi_v1.0.1.prot
comp33522_c0_seq18	512	L5LG70	Sterol_regulatory_element-binding_protein_cleavage-activating_protein_		0	Bilateria	adi_v1.0.1.prot
comp29478_c0_seq8	249	Q91943	HASI_	GO:0003676 GO:0015074	0	Bilateria	adi_v1.0.1.prot
comp24491_c0_seq5	411				0	Bilateria	adi_v1.0.1.prot
comp20562_c0_seq5	342	K1PN99	Hemicentin-1_	GO:0030246	K17341	Bilateria	adi_v1.0.1.prot
comp29378_c0_seq16	5336	K1QNF5	Lon_protease_homolog_	GO:0000166 GO:0004176 GO:0004252 GO:0005524 GO:0006508 GO:0008233 GO:0017111	K01338	Bilateria	adi_v1.0.1.prot
comp30790_c0_seq7	7431	B1H1W8	LOC100158321_protein_	GO:0003676	0	Bilateria	adi_v1.0.1.prot
comp25590_c0_seq1	2229	B5THM9	Aurora_A_kinase_protein_	GO:0000166 GO:0004672 GO:0004674 GO:0005524 GO:0006468 GO:0016301 GO:0016310 GO:0016772	K11481	Bilateria	adi_v1.0.1.prot
comp32220_c1_seq2	605	B7VBV3	Seminal_vesicles_22_kDa_protein_(Precursor)_		K01398	Bilateria	adi_v1.0.1.prot
comp28846_c0_seq8	2308	F4WA56	Mitogen-activated_protein_kinase-binding_protein_1_	GO:0016301 GO:0016310	0	Bilateria	adi_v1.0.1.prot
comp26958_c1_seq16	514	Q52KT7	LOC733226_protein_(Fragment)_		K09533	Bilateria	adi_v1.0.1.prot
comp27341_c0_seq9	645				0	Bilateria	adi_v1.0.1.prot
comp22786_c0_seq2	6137	Q8TA72	Guanylate_cyclase_	GO:0000166 GO:0004383 GO:0004672 GO:0005524 GO:0005622 GO:0006182 GO:0006468 GO:0009190 GO:0016772 GO:0016829 GO:0016849 GO:0035556	K12323	Bilateria	adi_v1.0.1.prot
comp27371_c0_seq70	257	Q2LUU1	Appr-1-p_histone_processing_protein_		0	Bilateria	adi_v1.0.1.prot
comp23141_c0_seq16	351	E5SAC4	Zinc_knuckle_protein_	GO:0003676 GO:0004190 GO:0006508 GO:0008270 GO:0015074	0	Bilateria	adi_v1.0.1.prot
comp23812_c0_seq9	2110	B4L5D8	GI21539_	GO:0000166 GO:0005525 GO:0007049 GO:0031105	K16942	Bilateria	adi_v1.0.1.prot
comp32273_c0_seq9	920	A0FKN5	Prestin_	GO:0008271 GO:0008272 GO:0015116 GO:0016020 GO:0016021 GO:0016323 GO:0016328 GO:0030507 GO:0042391 GO:0055085	K14453	Bilateria	adi_v1.0.1.prot
comp26761_c0_seq14	7081	G7P7M0	A_disintegrin_and_metalloproteinase_with_thrombospondin_motifs_6_(Fragment)_	GO:0004222 GO:0005578 GO:0006508 GO:0007229 GO:0008233 GO:0008237 GO:0008270 GO:0016787 GO:0031012	K08621	Bilateria	adi_v1.0.1.prot
comp30790_c0_seq3	7667	B1H1W8	LOC100158321_protein_	GO:0003676	0	Bilateria	adi_v1.0.1.prot
comp26911_c0_seq14	236	Q5GH26	Cytochrome_P450,_family_1,_subfamily_B,_polypeptide_1_	GO:0004497 GO:0005506 GO:0005575 GO:0009055 GO:0016491 GO:0016705 GO:0016712 GO:0020037 GO:0046872 GO:0055114	0	Bilateria	adi_v1.0.1.prot
comp23781_c0_seq11	2865				0	Bilateria	adi_v1.0.1.prot
comp20567_c0_seq1	2811	G5BNM8	DNA-directed_RNA_polymerases_I_and_III_subunit_RPAC1_	GO:0003677 GO:0003899 GO:0006351 GO:0046983	K03027	Bilateria	adi_v1.0.1.prot
comp31353_c0_seq5	1725	B3KWS5	cDNA_FLJ43730_fis,_clone_TESTI1000390_		0	Bilateria	adi_v1.0.1.prot
comp22100_c0_seq1	2508	E5SYT4	Furin_	GO:0004252 GO:0006508 GO:0008233 GO:0008236 GO:0016787	K01349	Bilateria	adi_v1.0.1.prot
comp29465_c0_seq2	4243	T2ME12	Protein_kinase_C_delta_type_(Fragment)_		K06068	Bilateria	adi_v1.0.1.prot
comp28201_c0_seq1	1567	A2AVA0	Sushi,_von_Willebrand_factor_type_A,_EGF_and_pentraxin_domain-containing_protein_1_	GO:0003682 GO:0005509 GO:0005576 GO:0005737 GO:0007155 GO:0008150 GO:0016020	K17495	Bilateria	adi_v1.0.1.prot
comp24269_c0_seq4	1154	T2MGQ3	cAMP-dependent_protein_kinase_type_II-beta_regulatory_subunit_		K04739	Bilateria	adi_v1.0.1.prot
comp29528_c0_seq14	4124	U6DYZ9	Lysosomal-trafficking_regulator_(Fragment)_		0	Bilateria	adi_v1.0.1.prot
comp30536_c0_seq11	2076	Q9UG52	Intraflagellar_transport_protein_140_homolog_	GO:0005929 GO:0032391 GO:0035085 GO:0042384	0	Bilateria	adi_v1.0.1.prot
comp23386_c0_seq40	256	U6M3Z1	Microneme_protein,_putative_		K06702	Bilateria	adi_v1.0.1.prot
comp27489_c0_seq1	1513	A8KB71	Zgc:171603_protein_	GO:0005575 GO:0008898	K00547	Bilateria	adi_v1.0.1.prot
comp29825_c0_seq2	3086	K1PZC7	Ankyrin_repeat_domain-containing_protein_55_		0	Bilateria	adi_v1.0.1.prot
comp28963_c0_seq8	315	A1A5Q4	UPF0704_protein_C6orf165_homolog_		0	Bilateria	adi_v1.0.1.prot
comp32185_c0_seq15	624	K1PKE4	Nipped-B-like_protein_		K06672	Bilateria	adi_v1.0.1.prot
comp29378_c0_seq5	6263	K1QNF5	Lon_protease_homolog_	GO:0000166 GO:0004176 GO:0004252 GO:0005524 GO:0006508 GO:0008233 GO:0017111	K01338	Bilateria	adi_v1.0.1.prot
comp25226_c0_seq5	4043	L5MB68	WD_repeat-containing_protein_91_		0	Bilateria	adi_v1.0.1.prot
comp28366_c0_seq23	636				0	Bilateria	adi_v1.0.1.prot
comp26761_c0_seq26	1644	K1P2U8	A_disintegrin_and_metalloproteinase_with_thrombospondin_motifs_16_	GO:0004222 GO:0005578 GO:0006508 GO:0007229 GO:0008233 GO:0008237 GO:0008270 GO:0031012	K08630	Bilateria	adi_v1.0.1.prot
comp27368_c0_seq5	830	K1QQE6	Trans-2,3-enoyl-CoA_reductase_	GO:0005737 GO:0006629 GO:0016021 GO:0016627	K10258	Bilateria	adi_v1.0.1.prot
comp32517_c0_seq16	1086	A8NQ76	Reverse_transcriptase,_putative_	GO:0003723 GO:0003964 GO:0006278	0	Bilateria	adi_v1.0.1.prot
comp28097_c0_seq4	2542	R0LNK2	RNA_polymerase_I-specific_transcription_initiation_factor_RRN3_(Fragment)_		K15216	Bilateria	adi_v1.0.1.prot
comp31379_c0_seq16	936	K1PXE6	Mitofusin-2_	GO:0003924 GO:0004672 GO:0005524 GO:0005525 GO:0006184 GO:0006468 GO:0016772	0	Bilateria	adi_v1.0.1.prot
comp27510_c0_seq7	578	K1RYJ1	Putative_nuclease_HARBI1_	GO:0003676 GO:0003887 GO:0006260	0	Bilateria	adi_v1.0.1.prot
comp25773_c0_seq3	2068	M7CAH9	Cartilage_intermediate_layer_protein_1_		0	Bilateria	adi_v1.0.1.prot
comp28539_c0_seq9	796	A7S084	Signal_transducer_and_activator_of_transcription_	GO:0003700 GO:0004871 GO:0005509 GO:0005634 GO:0006355 GO:0007165	K11223	Bilateria	adi_v1.0.1.prot
comp31259_c0_seq11	1578				0	Bilateria	adi_v1.0.1.prot
comp21543_c0_seq2	9120	F6XQI1	Protein_D430042O09Rik_(Fragment)_	GO:0003674 GO:0008150	0	Bilateria	adi_v1.0.1.prot
comp24565_c0_seq6	2165	K1R5C4	Golgin_subfamily_A_member_3_	GO:0000139	0	Bilateria	adi_v1.0.1.prot
comp29378_c0_seq32	4760	K1QNF5	Lon_protease_homolog_	GO:0000166 GO:0004176 GO:0004252 GO:0005524 GO:0006508 GO:0008233 GO:0017111	K01338	Bilateria	adi_v1.0.1.prot
comp29636_c0_seq1	1042	L9KKP2	DNA_repair_protein_RAD51_like_protein_4_		K10871	Bilateria	adi_v1.0.1.prot
comp30806_c0_seq4	1998	Q6NRS1	Inhibitor_of_Bruton_tyrosine_kinase_	GO:0005737 GO:0016020	0	Bilateria	adi_v1.0.1.prot
comp28109_c0_seq1	4005	T1DN16	Fibronectin_type-III_domain-containing_protein_3a_		0	Bilateria	adi_v1.0.1.prot
comp22913_c0_seq5	3711	J9QK52	Peptidylglycine_alpha-amidating_monooxygenase_2_	GO:0003824 GO:0004497 GO:0004504 GO:0005507 GO:0006518 GO:0016020 GO:0016715 GO:0055114	K00504	Bilateria	adi_v1.0.1.prot
comp28027_c0_seq35	227	S2K7I3	Cytosolic_Fe-S_cluster_assembly_factor_CFD1_		0	Bilateria	adi_v1.0.1.prot
comp25543_c0_seq5	2251	E5RJT5	Centrosomal_protein_of_170_kDa_(Fragment)_		K16463	Bilateria	adi_v1.0.1.prot
comp33919_c0_seq7	3869	K7CVH3	Ubiquitin_protein_ligase_E3_component_n-recognin_2_		K10626	Bilateria	adi_v1.0.1.prot
comp26958_c0_seq1	1543	G3GZH6	DnaJ-like_subfamily_C_member_13_	GO:0031072	K09533	Bilateria	adi_v1.0.1.prot
comp22070_c0_seq12	213	G1UHC5	Mitogen-activated_protein_kinase_14_	GO:0000165 GO:0000166 GO:0004672 GO:0004674 GO:0004707 GO:0005524 GO:0006468 GO:0016301 GO:0016310 GO:0016740 GO:0016772	K04441	Bilateria	adi_v1.0.1.prot
comp29868_c0_seq20	574	E2BQH4	UPF0493_protein_AAEL009648_		0	Bilateria	adi_v1.0.1.prot
comp29005_c0_seq3	1845	K1RBN1	Fas-binding_factor_1_		K16471	Bilateria	adi_v1.0.1.prot
comp32315_c0_seq2	6948	A2EN31	Viral_A-type_inclusion_protein,_putative_		0	Bilateria	adi_v1.0.1.prot
comp26862_c0_seq15	405	Q5CGS1	TSP1_domain-containing_protein_TSP7_		K03995	Bilateria	adi_v1.0.1.prot
comp29785_c0_seq11	370	F6T4U0	Aldehyde_dehydrogenase_family_8_member_A1_(Fragment)_	GO:0001758 GO:0008152 GO:0016491 GO:0042574 GO:0042904 GO:0055114	0	Bilateria	adi_v1.0.1.prot
comp23040_c0_seq9	2467	G4VB79	Voltage-gated_potassium_channel,_KCNQ_	GO:0005216 GO:0005249 GO:0005267 GO:0006810 GO:0006811 GO:0006813 GO:0008076 GO:0016020 GO:0016021 GO:0055085 GO:0071805	K05324	Bilateria	adi_v1.0.1.prot
comp27371_c0_seq4	2427	M7BM85	Poly_[ADP-ribose]_polymerase_14_		K15261	Bilateria	adi_v1.0.1.prot
comp22835_c0_seq21	309	Q5JQ33	Cubilin_(Fragment)_		0	Bilateria	adi_v1.0.1.prot
comp22301_c0_seq11	5633	A9JRH9	Si:ch211-219a4.3_protein_	GO:0003950	K15261	Bilateria	adi_v1.0.1.prot
comp33919_c0_seq34	1024	K1RGF5	E3_ubiquitin-protein_ligase_UBR2_	GO:0004842 GO:0008270 GO:0016567 GO:0016874 GO:0030163	K10626	Bilateria	adi_v1.0.1.prot
comp23386_c0_seq11	2989				0	Bilateria	adi_v1.0.1.prot
comp27206_c0_seq3	1353	Q9NBH3	Myosin_V_	GO:0000166 GO:0003774 GO:0005524 GO:0016459	K08834	Bilateria	adi_v1.0.1.prot
comp31638_c0_seq7	618				0	Bilateria	adi_v1.0.1.prot
comp23982_c0_seq19	383	K1QCV1	DNA-directed_RNA_polymerase_III_subunit_RPC5_	GO:0003899 GO:0005634 GO:0006351	K14721	Bilateria	adi_v1.0.1.prot
comp27734_c0_seq42	204	E3NK01	CRE-TAF-3_protein_	GO:0000166 GO:0003677 GO:0003887 GO:0004519 GO:0006260 GO:0006298 GO:0008408	0	Bilateria	adi_v1.0.1.prot
comp28664_c0_seq8	2814	L7LZI8	Putative_serine/threonine-protein_kinase_11-interacting_protein_		0	Bilateria	adi_v1.0.1.prot
comp26525_c0_seq1	1077	D4AAR5	Protein_Zfp511_	GO:0005622 GO:0008270	0	Bilateria	adi_v1.0.1.prot
comp28025_c1_seq7	1026	T2MGP4	TFIIH_basal_transcription_factor_complex_helicase_XPB_subunit_		K10843	Bilateria	adi_v1.0.1.prot
comp25164_c0_seq4	1596	Q4KTY1	Serine/threonine-protein_kinase_H1_homolog_	GO:0000166 GO:0004672 GO:0004674 GO:0005524 GO:0006468 GO:0016301 GO:0016310 GO:0016740 GO:0016772	K08808	Bilateria	adi_v1.0.1.prot
comp28534_c1_seq2	1709	K1Q0I7	DmX-like_protein_2_		0	Bilateria	adi_v1.0.1.prot
comp32220_c0_seq2	933	B7VBV3	Seminal_vesicles_22_kDa_protein_(Precursor)_		0	Bilateria	adi_v1.0.1.prot
comp24223_c0_seq1	2373				0	Bilateria	adi_v1.0.1.prot
comp25226_c0_seq1	5731	L5MB68	WD_repeat-containing_protein_91_		0	Bilateria	adi_v1.0.1.prot
comp33090_c0_seq1	1694	M7C7P8	Cadherin-23_(Fragment)_		K06813	Bilateria	adi_v1.0.1.prot
comp23871_c0_seq16	766	M7C1C2	TPR_and_ankyrin_repeat-containing_protein_1_		0	Bilateria	adi_v1.0.1.prot
comp30305_c0_seq2	3267	K9J693	Putative_deubiquitinating_protein_(Fragment)_		K11861	Bilateria	adi_v1.0.1.prot
comp25456_c0_seq7	11283	D3ZKC6	Protein_Vps13d_	GO:0008104	0	Bilateria	adi_v1.0.1.prot
comp32218_c0_seq3	1244				0	Bilateria	adi_v1.0.1.prot
comp26958_c1_seq5	1538	T2MIR8	DnaJ_homolog_subfamily_C_member_13_(Fragment)_		K09533	Bilateria	adi_v1.0.1.prot
comp22987_c0_seq13	1100	R7VC37	6-phosphofructokinase_		K00850	Bilateria	adi_v1.0.1.prot
comp21841_c0_seq3	1533	Q965N7	Protein_SPSB-2_	GO:0005622 GO:0035556	K10343	Bilateria	adi_v1.0.1.prot
comp33412_c0_seq17	325	U5Y6U9	PVFP-5_		0	Bilateria	adi_v1.0.1.prot
comp20494_c0_seq2	1306	K1RMC1	Hemicentin-1_	GO:0030246	K17341	Bilateria	adi_v1.0.1.prot
comp22763_c0_seq28	4627	R0KZ88	Mitogen-activated_protein_kinase_kinase_kinase_3_(Fragment)_		K04420	Bilateria	adi_v1.0.1.prot
comp24684_c0_seq5	2197	Q17GH8	AAEL002986-PA_	GO:0000166 GO:0003676	K13191	Bilateria	adi_v1.0.1.prot
comp24715_c0_seq10	1881	Q8IS64	Endothelin-converting_enzyme_	GO:0004222 GO:0006508 GO:0008237	K01415	Bilateria	adi_v1.0.1.prot
comp22987_c0_seq19	574	M4AMM8	6-phosphofructokinase_		K00850	Bilateria	adi_v1.0.1.prot
comp22301_c0_seq12	5633	A9JRH9	Si:ch211-219a4.3_protein_	GO:0003950	K15261	Bilateria	adi_v1.0.1.prot
comp25742_c0_seq18	813	G1UIW4	Patched_protein_(Fragment)_	GO:0008158 GO:0016020 GO:0016021	K06225	Bilateria	adi_v1.0.1.prot
comp31503_c0_seq8	513	K1PRS0	Inversin_	GO:0005975 GO:0016757	0	Bilateria	adi_v1.0.1.prot
comp27574_c0_seq1	1394	C0KY86	Potassium_large_conductance_calcium-activated_channel_beta_member_4_(Fragment)_	GO:0006813 GO:0015269 GO:0016020	K04941	Bilateria	adi_v1.0.1.prot
comp31066_c0_seq5	4688	D3YZ90	Sorting_nexin-29_	GO:0003674 GO:0005575 GO:0008150	K17935	Bilateria	adi_v1.0.1.prot
comp28725_c0_seq4	1101	B4LWH2	Histone_H2B_	GO:0000786 GO:0003677 GO:0005634 GO:0005694 GO:0006334 GO:0046982	K11252	Bilateria	adi_v1.0.1.prot
comp28558_c0_seq1	5213	Q642T1	Trafficking_protein_particle_complex_1_	GO:0005801 GO:0006810 GO:0006888	K16468	Bilateria	adi_v1.0.1.prot
comp32603_c0_seq46	226				0	Bilateria	adi_v1.0.1.prot
comp30869_c0_seq4	1209	F4X5G7	Glyoxylate/hydroxypyruvate_reductase_A_	GO:0000166 GO:0016616 GO:0048037 GO:0055114	0	Bilateria	adi_v1.0.1.prot
comp27734_c0_seq25	329	E2BYK3	Probable_DNA_polymerase_(Fragment)_	GO:0000166 GO:0003676 GO:0003677 GO:0003887 GO:0006260 GO:0008408	0	Bilateria	adi_v1.0.1.prot
comp26836_c0_seq7	963	T1E3R3	tRNA_selenocysteine_1-associated_protein_1_		0	Bilateria	adi_v1.0.1.prot
comp28783_c0_seq3	1127	F1QNC1	NADH_dehydrogenase_[ubiquinone]_1_alpha_subcomplex_assembly_factor_5_	GO:0008152 GO:0008168 GO:0032259	0	Bilateria	adi_v1.0.1.prot
comp31442_c0_seq12	1352	H3BL52	Low-density_lipoprotein_receptor-related_protein_5_	GO:0001702 GO:0001944 GO:0002076 GO:0005515 GO:0005739 GO:0005886 GO:0006917 GO:0008203 GO:0009952 GO:0015026 GO:0016020 GO:0016021 GO:0016055 GO:0017147 GO:0030278 GO:0033690 GO:0035019 GO:0035108 GO:0042074 GO:0042632 GO:0042733 GO:0042813 GO:0042981 GO:0043235 GO:0044332 GO:0045598 GO:0045944 GO:0046849 GO:0046850 GO:0048539 GO:0048596 GO:0060033 GO:0060059 GO:0060070 GO:0060349 GO:0060444 GO:…	K03068	Bilateria	adi_v1.0.1.prot
comp22030_c0_seq9	1214	E0VL48	Protein_phosphatase_1_regulatory_subunit_16A,_putative_		K17458	Bilateria	adi_v1.0.1.prot
comp28663_c0_seq1	1188	B5XDY7	Probable_E3_ubiquitin-protein_ligase_RNF144A-A_	GO:0016874	0	Bilateria	adi_v1.0.1.prot
comp28663_c0_seq7	695	Q8JS10	Viral_ubiquitin_		K08770	Bilateria	adi_v1.0.1.prot
comp27510_c0_seq3	648				0	Bilateria	adi_v1.0.1.prot
comp27341_c0_seq12	208	E5RYB0	Zinc_knuckle_protein_	GO:0003676 GO:0008270 GO:0046872	0	Bilateria	adi_v1.0.1.prot
comp25746_c0_seq2	2333	R0KBU3	Nuclear_pore_complex_protein_Nup88_(Fragment)_		K14318	Bilateria	adi_v1.0.1.prot
comp33522_c0_seq16	512	L5LG70	Sterol_regulatory_element-binding_protein_cleavage-activating_protein_		0	Bilateria	adi_v1.0.1.prot
comp25260_c0_seq1	2284	A9UM10	LOC100137669_protein_		0	Bilateria	adi_v1.0.1.prot
comp30131_c0_seq2	1860	R0K0N3	Leucine-rich_repeat_and_death_domain-containing_protein_(Fragment)_		0	Bilateria	adi_v1.0.1.prot
comp27687_c0_seq4	2163	F2U432	Myosin_	GO:0000166 GO:0003774 GO:0005524 GO:0016459	0	Bilateria	adi_v1.0.1.prot
comp26613_c0_seq1	1428				0	Bilateria	adi_v1.0.1.prot
comp29563_c0_seq1	6237	S7MJJ2	Cartilage_intermediate_layer_protein_1_		0	Bilateria	adi_v1.0.1.prot
comp27371_c0_seq47	432	E3LJ43	Guanylate_cyclase_	GO:0000166 GO:0004383 GO:0004672 GO:0005524 GO:0005622 GO:0006182 GO:0006468 GO:0008270 GO:0009190 GO:0016772 GO:0016829 GO:0016849 GO:0035556	0	Bilateria	adi_v1.0.1.prot
comp26330_c0_seq4	919	K9QR57	Transposase_(Precursor)_		0	Bilateria	adi_v1.0.1.prot
comp29378_c0_seq8	6188	K1QNF5	Lon_protease_homolog_	GO:0000166 GO:0004176 GO:0004252 GO:0005524 GO:0006508 GO:0008233 GO:0017111	K01338	Bilateria	adi_v1.0.1.prot
comp24579_c0_seq2	4991	U3MIG6	Pasha/DGCR8_		0	Bilateria	adi_v1.0.1.prot
comp32822_c0_seq12	2778	E5SXD4	Putative_transcription_factor_COE1_	GO:0003676 GO:0003723 GO:0003964 GO:0006278 GO:0008270 GO:0015074	0	Bilateria	adi_v1.0.1.prot
comp22094_c0_seq28	368	H2YP60	Transporter_	GO:0005328 GO:0006810 GO:0006836 GO:0015293 GO:0016020 GO:0016021	K05048	Bilateria	adi_v1.0.1.prot
comp29465_c0_seq9	2133	T2ME12	Protein_kinase_C_delta_type_(Fragment)_		K06068	Bilateria	adi_v1.0.1.prot
comp23812_c0_seq11	2098	B4L5D8	GI21539_	GO:0000166 GO:0005525 GO:0007049 GO:0031105	K16942	Bilateria	adi_v1.0.1.prot
comp25982_c0_seq12	666	G4VV89	Cytochrome_P450_family_1_subfamily_A_	GO:0004497 GO:0005506 GO:0009055 GO:0016491 GO:0016705 GO:0016712 GO:0020037 GO:0046872 GO:0055114	K07408	Bilateria	adi_v1.0.1.prot
comp23873_c0_seq2	1193	V5H9E9	Putative_mitochondrial_glycerol-3-phosphate_acyltransferase_gpat_(Fragment)_		K00629	Bilateria	adi_v1.0.1.prot
comp30717_c0_seq1	1148	I4ZVM4	Generic_methyltransferase_	GO:0008168 GO:0016740 GO:0032259	0	Bilateria	adi_v1.0.1.prot
comp27916_c0_seq13	607	B7PN02	Heat_shock_protein_70_(HSP70)-interacting_protein,_putative_(Fragment)_	GO:0006950	0	Bilateria	adi_v1.0.1.prot
comp31320_c0_seq3	2566	F8W346	UDP-GalNAc:beta-1,3-N-acetylgalactosaminyltransferase_2_(Fragment)_	GO:0005794 GO:0006486 GO:0008378 GO:0016020 GO:0016021 GO:0016740 GO:0016757	K09654	Bilateria	adi_v1.0.1.prot
comp22786_c0_seq10	3317	Q8TA72	Guanylate_cyclase_	GO:0000166 GO:0004383 GO:0004672 GO:0005524 GO:0005622 GO:0006182 GO:0006468 GO:0009190 GO:0016772 GO:0016829 GO:0016849 GO:0035556	K12323	Bilateria	adi_v1.0.1.prot
comp22763_c0_seq40	3337	R0KZ88	Mitogen-activated_protein_kinase_kinase_kinase_3_(Fragment)_		K04420	Bilateria	adi_v1.0.1.prot
comp26789_c0_seq5	1610	C3YW52	DNA-directed_RNA_polymerase_	GO:0003677 GO:0003899 GO:0005634 GO:0006351 GO:0016740 GO:0016779 GO:0032549	K03002	Bilateria	adi_v1.0.1.prot
comp22898_c0_seq2	3793	F1LZ65	Protein_Sacs_(Fragment)_	GO:0005524	K17592	Bilateria	adi_v1.0.1.prot
comp27734_c0_seq13	567				0	Bilateria	adi_v1.0.1.prot
comp29173_c0_seq13	737	K1R6P6	DENN_domain-containing_protein_5A_		0	Bilateria	adi_v1.0.1.prot
comp25250_c0_seq2	4570	A2TGR4	Polyprotein_	GO:0003676 GO:0003723 GO:0003964 GO:0006278 GO:0008270 GO:0015074	0	Bilateria	adi_v1.0.1.prot
comp29940_c0_seq6	536	Q9GQB3	Ribosomal_protein_S6_kinase_	GO:0000166 GO:0004672 GO:0004674 GO:0005524 GO:0005840 GO:0006468 GO:0007165 GO:0016301 GO:0016310 GO:0016740 GO:0016772	K04688	Bilateria	adi_v1.0.1.prot
comp21145_c0_seq17	376	V5GFM4	ATP-binding_cassette_sub-family_F_member_3_(Fragment)_		K06158	Bilateria	adi_v1.0.1.prot
comp26816_c0_seq73	207	K1PPM4	JmjC_domain-containing_protein_5_		0	Bilateria	adi_v1.0.1.prot
comp31553_c0_seq20	493				0	Bilateria	adi_v1.0.1.prot
comp29378_c0_seq24	5042	K1QNF5	Lon_protease_homolog_	GO:0000166 GO:0004176 GO:0004252 GO:0005524 GO:0006508 GO:0008233 GO:0017111	K01338	Bilateria	adi_v1.0.1.prot
comp26277_c0_seq8	4929	Q6DCK5	Ppfibp2-prov_protein_		0	Bilateria	adi_v1.0.1.prot
comp33821_c0_seq7	1470	L9PP79	Beta-galactosidase_Bga_		0	Bilateria	adi_v1.0.1.prot
comp30084_c0_seq4	2957	A8XHB0	Protein_CBG13210_	GO:0003743 GO:0006413	0	Bilateria	adi_v1.0.1.prot
comp27734_c0_seq9	665	V5I936	Putative_DNA_polymerase_		0	Bilateria	adi_v1.0.1.prot
comp31503_c0_seq2	2064	D2XMU2	Inversin_protein_(Fragment)_		0	Bilateria	adi_v1.0.1.prot
comp23016_c0_seq2	417	G9K5B4	Intraflagellar_transport_88-like_protein_(Fragment)_	GO:0019861	K16474	Bilateria	adi_v1.0.1.prot
comp25693_c0_seq10	3195	D3ZUQ8	Protein_Szt2_	GO:0007417 GO:0009791 GO:0043473	0	Bilateria	adi_v1.0.1.prot
comp25407_c0_seq4	2174	T2MJC3	Kinesin-like_protein_KIF2A_		K10393	Bilateria	adi_v1.0.1.prot
comp29190_c0_seq1	1932	L7M6X3	Putative_serine/threonine_protein_kinase_raf_		0	Bilateria	adi_v1.0.1.prot
comp31726_c0_seq5	1767	I7FRP5	Cytovec_	GO:0005198 GO:0005882	0	Bilateria	adi_v1.0.1.prot
comp28383_c0_seq10	504	G3GZH2	Acyl-CoA_dehydrogenase_family_member_11_	GO:0003995 GO:0008152 GO:0016627 GO:0016772 GO:0050660 GO:0055114	K11730	Bilateria	adi_v1.0.1.prot
comp27029_c0_seq25	372	T2M5U6	Anaphase-promoting_complex_subunit_1_(Fragment)_		K03348	Bilateria	adi_v1.0.1.prot
comp29814_c0_seq1	290	U6JSB8	Microneme_protein,_putative_		K06825	Bilateria	adi_v1.0.1.prot
comp25226_c0_seq15	3068	L5MB68	WD_repeat-containing_protein_91_		0	Bilateria	adi_v1.0.1.prot
comp24807_c1_seq4	1498	D1LXG0	Tectonic-like_protein_(Fragment)_		0	Bilateria	adi_v1.0.1.prot
comp30830_c0_seq3	3524	F7D0S9	Inhibitor_of_growth_protein_3_	GO:0008270 GO:0046872	K11319	Bilateria	adi_v1.0.1.prot
comp26301_c0_seq3	2535	K1QZ54	Coiled-coil_domain-containing_protein_39_		0	Bilateria	adi_v1.0.1.prot
comp23901_c0_seq5	1403	Q8JIX0	Ubiquitination_factor_E4/UFD2_	GO:0000151 GO:0004842 GO:0006511 GO:0016567 GO:0034450	K10597	Bilateria	adi_v1.0.1.prot
comp25026_c0_seq3	2065	A2DLG0	Viral_A-type_inclusion_protein,_putative_		K11499	Bilateria	adi_v1.0.1.prot
comp23599_c0_seq11	714	S7PVI3	Pleckstrin_like_proteiny_domain-containing_family_H_member_1_		0	Bilateria	adi_v1.0.1.prot
comp29871_c0_seq10	342	R0KKY1	UPF0317_protein_C14orf159-like_protein,_mitochondrial_(Fragment)_		0	Bilateria	adi_v1.0.1.prot
comp23386_c0_seq2	5741				0	Bilateria	adi_v1.0.1.prot
comp31259_c0_seq6	4901	K1QGC4	Tectonic-2_		0	Bilateria	adi_v1.0.1.prot
comp25693_c0_seq22	2013	D3ZUQ8	Protein_Szt2_	GO:0007417 GO:0009791 GO:0043473	0	Bilateria	adi_v1.0.1.prot
comp32517_c0_seq10	1693				0	Bilateria	adi_v1.0.1.prot
comp33090_c0_seq7	472	Q2PZL6	Protocadherin_Fat_4_	GO:0005509 GO:0005886 GO:0007155 GO:0007156 GO:0016020 GO:0016021	K16669	Bilateria	adi_v1.0.1.prot
comp32331_c0_seq1	2170	A7URB9	AGAP007489-PB_	GO:0005509 GO:0005578 GO:0007165	K08136	Bilateria	adi_v1.0.1.prot
comp29871_c1_seq3	597	G2HEF8	Ribosomal_protein_S6_kinase,_90kDa,_polypeptide_	GO:0016301 GO:0016310	0	Bilateria	adi_v1.0.1.prot
comp23731_c0_seq3	2605	S4T9U3	Notch_		K02599	Bilateria	adi_v1.0.1.prot
comp32199_c0_seq3	1353	M7C5D2	Zinc_finger_protein_84_		K09228	Bilateria	adi_v1.0.1.prot
comp30790_c0_seq22	277	C1BS96	THAP_domain-containing_protein_2_	GO:0003676	0	Bilateria	adi_v1.0.1.prot
comp28905_c0_seq13	792	H9F5D4	Zinc_finger_FYVE_domain-containing_protein_26_(Fragment)_	GO:0046872	0	Bilateria	adi_v1.0.1.prot
comp26753_c0_seq10	856	K1QV15	Conserved_oligomeric_Golgi_complex_subunit_1_		0	Bilateria	adi_v1.0.1.prot
comp22835_c0_seq19	309	Q5JQ33	Cubilin_(Fragment)_		0	Bilateria	adi_v1.0.1.prot
comp26301_c0_seq6	736	K1QZ54	Coiled-coil_domain-containing_protein_39_		K13675	Bilateria	adi_v1.0.1.prot
comp29378_c0_seq40	4503	K1QNF5	Lon_protease_homolog_	GO:0000166 GO:0004176 GO:0004252 GO:0005524 GO:0006508 GO:0008233 GO:0017111	K01338	Bilateria	adi_v1.0.1.prot
comp25182_c0_seq10	232	L9KC00	WD_repeat-containing_protein_52_		0	Bilateria	adi_v1.0.1.prot
comp27562_c0_seq8	1699				0	Bilateria	adi_v1.0.1.prot
comp31379_c0_seq28	499	K1QJ91	Serine/threonine-protein_kinase_atg1_	GO:0004672 GO:0005524 GO:0006468 GO:0016301 GO:0016310 GO:0016772	0	Bilateria	adi_v1.0.1.prot
comp20129_c0_seq4	2642	K4FSL4	Thiamin_pyrophosphokinase_1-like_protein_		K00949	Bilateria	adi_v1.0.1.prot
comp21841_c0_seq5	660	E2A8F4	NHR_domain-containing_protein_KIAA1787-like_protein_		K16777	Bilateria	adi_v1.0.1.prot
comp28097_c1_seq1	2882	K9J2A0	Putative_rna_polymerase_i_transcription_factor_		K15216	Bilateria	adi_v1.0.1.prot
comp22085_c0_seq1	1706				0	Bilateria	adi_v1.0.1.prot
comp26753_c0_seq11	841	K1QV15	Conserved_oligomeric_Golgi_complex_subunit_1_		0	Bilateria	adi_v1.0.1.prot
comp22913_c0_seq19	2786	J9QK52	Peptidylglycine_alpha-amidating_monooxygenase_2_	GO:0003824 GO:0004497 GO:0004504 GO:0005507 GO:0006518 GO:0016020 GO:0016715 GO:0055114	K00504	Bilateria	adi_v1.0.1.prot
comp30936_c0_seq11	631	B7P3H6	Skeletrophin,_putative_	GO:0004623 GO:0004842 GO:0008270 GO:0016567 GO:0016787 GO:0046872	K10645	Bilateria	adi_v1.0.1.prot
comp26761_c0_seq29	1100	T0MFI6	A_disintegrin_and_metalloproteinase_with_thrombospondin_motifs_8-like_protein_		K08621	Bilateria	adi_v1.0.1.prot
comp27371_c0_seq53	395				0	Bilateria	adi_v1.0.1.prot
comp23125_c0_seq11	329	C3ZW94	Katanin_p60_ATPase-containing_subunit_A1_	GO:0000166 GO:0005524 GO:0017111	K07767	Bilateria	adi_v1.0.1.prot
comp25374_c0_seq38	235				0	Bilateria	adi_v1.0.1.prot
comp30790_c0_seq15	3740	B1H1W8	LOC100158321_protein_	GO:0003676	0	Bilateria	adi_v1.0.1.prot
comp23141_c0_seq13	354	E5SYM5	Putative_integrase_core_domain_protein_	GO:0003676 GO:0003723 GO:0003964 GO:0006278 GO:0008270 GO:0015074	0	Bilateria	adi_v1.0.1.prot
comp27371_c0_seq59	331	Q6ZED8	Slr7060_protein_		0	Bilateria	adi_v1.0.1.prot
comp23982_c0_seq2	2050	K1QCV1	DNA-directed_RNA_polymerase_III_subunit_RPC5_	GO:0003899 GO:0005634 GO:0006351	K14721	Bilateria	adi_v1.0.1.prot
comp24539_c0_seq8	1237	C3S7I9	Predicted_phosphoinositide_4-kinase_beta_	GO:0004430 GO:0006661 GO:0016301 GO:0016310 GO:0016740 GO:0016772 GO:0016773 GO:0046854 GO:0048015	K00888	Bilateria	adi_v1.0.1.prot
comp22913_c0_seq1	4923	J9QK52	Peptidylglycine_alpha-amidating_monooxygenase_2_	GO:0003824 GO:0004497 GO:0004504 GO:0005507 GO:0006518 GO:0016020 GO:0016715 GO:0055114	K00504	Bilateria	adi_v1.0.1.prot
comp25693_c0_seq43	591	Q6ZQA5	MKIAA0467_protein_(Fragment)_		0	Bilateria	adi_v1.0.1.prot
comp26319_c0_seq5	993	I3QDC4	56kDa_selenium_binding_protein_	GO:0008430	K17285	Bilateria	adi_v1.0.1.prot
comp29725_c0_seq22	3481	Q6IR54	MGC83487_protein_	GO:0000166 GO:0004672 GO:0004713 GO:0004871 GO:0005524 GO:0005856 GO:0005925 GO:0006468 GO:0007165 GO:0007172 GO:0016301 GO:0016310 GO:0016740 GO:0016772	K05725	Bilateria	adi_v1.0.1.prot
comp23781_c0_seq15	1990				0	Bilateria	adi_v1.0.1.prot
comp25982_c0_seq11	714	G4VV89	Cytochrome_P450_family_1_subfamily_A_	GO:0004497 GO:0005506 GO:0009055 GO:0016491 GO:0016705 GO:0016712 GO:0020037 GO:0046872 GO:0055114	K07408	Bilateria	adi_v1.0.1.prot
comp24511_c0_seq7	1152	G3MU58	Protein_COL-135,_isoform_b_		K06236	Bilateria	adi_v1.0.1.prot
comp27562_c0_seq13	842				0	Bilateria	adi_v1.0.1.prot
comp31726_c0_seq6	1767	I7FRP5	Cytovec_	GO:0005198 GO:0005882	0	Bilateria	adi_v1.0.1.prot
comp29671_c0_seq4	1641	M7B6J9	Protein_Hook_like_protein_3_		K16536	Bilateria	adi_v1.0.1.prot
comp25012_c0_seq1	3249	A9YVJ5	Guanylate_binding_protein_11_	GO:0003674 GO:0003924 GO:0005525 GO:0005575 GO:0006184 GO:0008150	0	Bilateria	adi_v1.0.1.prot
comp26789_c0_seq3	1714	C3YW52	DNA-directed_RNA_polymerase_	GO:0003677 GO:0003899 GO:0005634 GO:0006351 GO:0016740 GO:0016779 GO:0032549	K03002	Bilateria	adi_v1.0.1.prot
comp24387_c0_seq1	976	D2XNP0	Fork-head_box_J2/3_transcription_factor_(Fragment)_	GO:0003677 GO:0003700 GO:0005634 GO:0006351 GO:0006355 GO:0043565	K09403	Bilateria	adi_v1.0.1.prot
comp23783_c0_seq14	874	Q6DEI1	TATA_element_modulatory_factor_1_	GO:0003674 GO:0005575 GO:0008150	0	Bilateria	adi_v1.0.1.prot
comp25982_c0_seq7	798	G4VV89	Cytochrome_P450_family_1_subfamily_A_	GO:0004497 GO:0005506 GO:0009055 GO:0016491 GO:0016705 GO:0016712 GO:0020037 GO:0046872 GO:0055114	K07408	Bilateria	adi_v1.0.1.prot
comp26958_c1_seq17	514	Q52KT7	LOC733226_protein_(Fragment)_		K09533	Bilateria	adi_v1.0.1.prot
comp28855_c0_seq17	792	U1N9W9	Proto-oncogene_tyrosine-protein_kinase_receptor_ret_		K05120	Bilateria	adi_v1.0.1.prot
comp26419_c0_seq6	565	U3F7N2	Mitochondrial_carrier_protein_2_		K17885	Bilateria	adi_v1.0.1.prot
comp23812_c0_seq18	1019	B4L5D8	GI21539_	GO:0000166 GO:0005525 GO:0007049 GO:0031105	K16942	Bilateria	adi_v1.0.1.prot
comp26069_c0_seq1	380	G5APG2	Zinc_finger_protein_585A_	GO:0003676 GO:0005622 GO:0008270	K09228	Bilateria	adi_v1.0.1.prot
comp26025_c0_seq7	2817	B1H1W8	LOC100158321_protein_	GO:0003676	0	Bilateria	adi_v1.0.1.prot
comp30456_c0_seq22	1368	Q2N2B2	RPGR_ORF15_isoform_(Fragment)_		0	Bilateria	adi_v1.0.1.prot
comp26753_c0_seq16	323	S4PTL5	Conserved_oligomeric_Golgi_complex_subunit_1_(Fragment)_		0	Bilateria	adi_v1.0.1.prot
comp23588_c0_seq5	550	J9EES0	Rab5_protein_(Fragment)_	GO:0000166 GO:0005525 GO:0007264 GO:0015031	K07889	Bilateria	adi_v1.0.1.prot
comp28622_c0_seq1	257	O45451	Protein_GST-38_	GO:0040010	K01830	Bilateria	adi_v1.0.1.prot
comp23925_c0_seq1	1772	T2M683	Deoxynucleotidyltransferase_terminal-interacting_protein_1_		K08707	Bilateria	adi_v1.0.1.prot
comp21543_c0_seq7	3941				0	Bilateria	adi_v1.0.1.prot
comp28945_c0_seq4	1159	T2MJI3	Mitochondrial_ribonuclease_P_protein_3_(Fragment)_		K17655	Bilateria	adi_v1.0.1.prot
comp27551_c0_seq3	3545	K1R098	Serine/threonine-protein_kinase_phg2_	GO:0003924 GO:0004672 GO:0004674 GO:0005524 GO:0005525 GO:0006184 GO:0006468 GO:0016301 GO:0016310 GO:0016772	0	Bilateria	adi_v1.0.1.prot
comp26095_c0_seq1	8978	J3SDQ4	WD_repeat-containing_protein_7-like_		0	Bilateria	adi_v1.0.1.prot
comp29528_c0_seq19	2300	U6DYZ9	Lysosomal-trafficking_regulator_(Fragment)_		0	Bilateria	adi_v1.0.1.prot
comp31416_c0_seq14	411	R0L313	Neurogenic_locus_notch-like_protein_2_(Fragment)_		K02599	Bilateria	adi_v1.0.1.prot
comp29378_c0_seq33	4753	K1QNF5	Lon_protease_homolog_	GO:0000166 GO:0004176 GO:0004252 GO:0005524 GO:0006508 GO:0008233 GO:0017111	K01338	Bilateria	adi_v1.0.1.prot
comp26330_c0_seq3	1035	A9W875	Transposase_and_inactivated_derivatives-like_protein_		0	Bilateria	adi_v1.0.1.prot
comp31379_c0_seq48	276	Q4QQE0	Endonuclease-reverse_transcriptase_	GO:0003723 GO:0003964 GO:0004519 GO:0006278	0	Bilateria	adi_v1.0.1.prot
comp27614_c0_seq20	852	K1PWG9	Peroxisome_biogenesis_factor_1_	GO:0000166 GO:0005524 GO:0005777 GO:0005778 GO:0006625 GO:0007031 GO:0017111 GO:0042623	K13338	Bilateria	adi_v1.0.1.prot
comp31379_c0_seq5	1378	K1R098	Serine/threonine-protein_kinase_phg2_	GO:0003924 GO:0004672 GO:0004674 GO:0005524 GO:0005525 GO:0006184 GO:0006468 GO:0016301 GO:0016310 GO:0016772	K04422	Bilateria	adi_v1.0.1.prot
comp25250_c0_seq9	423	T1PJT3	Integrase_core_domain_protein_		0	Bilateria	adi_v1.0.1.prot
comp23926_c0_seq8	1030	B7ZS76	LOC398083_protein_	GO:0000166 GO:0003774 GO:0003779 GO:0005524 GO:0016459	0	Bilateria	adi_v1.0.1.prot
comp32744_c0_seq1	1370	U3FUD5	Microtubule-associated_protein_RP/EB_family_member_3_		K10436	Bilateria	adi_v1.0.1.prot
comp23588_c0_seq2	1186	Q6NU64	MGC81204_protein_	GO:0000166 GO:0005525 GO:0007264 GO:0015031	K07889	Bilateria	adi_v1.0.1.prot
comp23926_c0_seq3	2823	B7ZS76	LOC398083_protein_	GO:0000166 GO:0003774 GO:0003779 GO:0005524 GO:0016459	0	Bilateria	adi_v1.0.1.prot
comp31259_c0_seq1	5879	K1QGC4	Tectonic-2_		0	Bilateria	adi_v1.0.1.prot
comp22413_c0_seq6	1356	K1PMM1	Laminin_subunit_alpha-2_		0	Bilateria	adi_v1.0.1.prot
comp20769_c0_seq2	3769	L7MKL7	Putative_furin-like_protease_1_isoform_1-crr-like_protein_(Fragment)_		K08654	Bilateria	adi_v1.0.1.prot
comp31101_c0_seq2	2207	A2VD77	Cypxl301-a_protein_	GO:0004497 GO:0005506 GO:0009055 GO:0016491 GO:0016705 GO:0020037 GO:0046872 GO:0055114	K07426	Bilateria	adi_v1.0.1.prot
comp27233_c0_seq17	558	K1QIJ1	Deleted_in_malignant_brain_tumors_1_protein_(Fragment)_	GO:0005044 GO:0016020	0	Bilateria	adi_v1.0.1.prot
comp27233_c0_seq35	232	O46151	Trypsin_(Precursor)_	GO:0003824 GO:0004252 GO:0006508 GO:0008233 GO:0008236 GO:0016787	K01312	Bilateria	adi_v1.0.1.prot
comp22582_c0_seq3	2168	M0RB96	Protein_Cep164_(Fragment)_		K16462	Bilateria	adi_v1.0.1.prot
comp27834_c0_seq1	887	K1RFT9	L-rhamnose-binding_lectin_CSL3_(Fragment)_	GO:0030246	0	Bilateria	adi_v1.0.1.prot
comp29378_c0_seq12	5919	K1QNF5	Lon_protease_homolog_	GO:0000166 GO:0004176 GO:0004252 GO:0005524 GO:0006508 GO:0008233 GO:0017111	K01338	Bilateria	adi_v1.0.1.prot
comp26319_c0_seq1	3283	I3QDC4	56kDa_selenium_binding_protein_	GO:0008430	K17285	Bilateria	adi_v1.0.1.prot
comp24807_c0_seq3	1482	D1LXG0	Tectonic-like_protein_(Fragment)_		0	Bilateria	adi_v1.0.1.prot
comp24580_c0_seq1	3040	T1DCR1	Collagen_type_IV_alpha-3-binding_protein_		K08283	Bilateria	adi_v1.0.1.prot
comp23397_c0_seq18	703	M1TA67	Sushi_domain-containing_protein_(Fragment)_		0	Bilateria	adi_v1.0.1.prot
comp31231_c0_seq1	1070				0	Bilateria	adi_v1.0.1.prot
comp27734_c0_seq38	223	Q7ZYY7	Novel_protein_similar_to_DNA_polymerases_	GO:0000166 GO:0003676 GO:0003677 GO:0003887 GO:0006260 GO:0008408	0	Bilateria	adi_v1.0.1.prot
comp27501_c0_seq16	724	Q3T1J5	Ank3_protein_	GO:0005515 GO:0007165	0	Bilateria	adi_v1.0.1.prot
comp23926_c0_seq1	2922	B7ZS76	LOC398083_protein_	GO:0000166 GO:0003774 GO:0003779 GO:0005524 GO:0016459	0	Bilateria	adi_v1.0.1.prot
comp27234_c0_seq5	1375	R0LE40	StAR-related_lipid_transfer_protein_9_(Fragment)_		0	Bilateria	adi_v1.0.1.prot
comp25612_c0_seq1	2128	K1Q8V9	Agmatinase,_mitochondrial_	GO:0016813 GO:0046872	K01480	Bilateria	adi_v1.0.1.prot
comp31259_c0_seq10	1578				0	Bilateria	adi_v1.0.1.prot
comp27371_c0_seq36	670	L9KFH6	Poly_[ADP-ribose]_polymerase_14_		K15261	Bilateria	adi_v1.0.1.prot
comp32603_c0_seq47	212	U6PY64	Retrotransposon_domain_containing_protein_		0	Bilateria	adi_v1.0.1.prot
comp25374_c0_seq26	277	U3LLY5	Zona_pellucida_domain-containing_protein_1_		0	Bilateria	adi_v1.0.1.prot
comp23812_c0_seq2	2896	B4L5D8	GI21539_	GO:0000166 GO:0005525 GO:0007049 GO:0031105	K16942	Bilateria	adi_v1.0.1.prot
comp26346_c0_seq4	1468	K1QWZ8	Catenin_beta_		0	Bilateria	adi_v1.0.1.prot
comp30536_c0_seq19	404	L5KJV9	Intraflagellar_transport_protein_140_like_protein_		0	Bilateria	adi_v1.0.1.prot
comp29868_c0_seq5	2937	U3F168	Ectopic_P_granules_protein_5_homolog_		0	Bilateria	adi_v1.0.1.prot
comp28905_c0_seq1	9850	K1PGB2	Zinc_finger_FYVE_domain-containing_protein_26_	GO:0046872	0	Bilateria	adi_v1.0.1.prot
comp28846_c0_seq4	3466	U6DE79	Mitogen-activated_protein_kinase-binding_protein_1_(Fragment)_		0	Bilateria	adi_v1.0.1.prot
comp23141_c0_seq2	2742	E5SVG9	Pao_retrotransposon_peptidase_family_protein_	GO:0003676 GO:0015074	0	Bilateria	adi_v1.0.1.prot
comp32667_c0_seq5	1774				0	Bilateria	adi_v1.0.1.prot
comp23607_c0_seq5	895	D6WKX8	Matrix_metalloproteinase_1_	GO:0004222 GO:0005509 GO:0006508 GO:0008152 GO:0008233 GO:0008237 GO:0008270 GO:0016787 GO:0031012 GO:0046872	K07763	Bilateria	adi_v1.0.1.prot
comp23397_c0_seq24	642	K1R9J7	Fibrillin-3_	GO:0005509 GO:0016020	0	Bilateria	adi_v1.0.1.prot
comp28695_c0_seq2	2978	K1PHU8	Limbin_	GO:0007224	0	Bilateria	adi_v1.0.1.prot
comp27734_c0_seq43	202	Q7ZYY7	Novel_protein_similar_to_DNA_polymerases_	GO:0000166 GO:0003676 GO:0003677 GO:0003887 GO:0006260 GO:0008408	0	Bilateria	adi_v1.0.1.prot
comp28440_c0_seq2	2069				0	Bilateria	adi_v1.0.1.prot
comp31259_c0_seq8	3156	K1QGC4	Tectonic-2_		0	Bilateria	adi_v1.0.1.prot
comp29791_c0_seq4	669	Q1ECX9	Pdia4_protein_	GO:0003756 GO:0005783 GO:0005788 GO:0006662 GO:0009055 GO:0015035 GO:0016853 GO:0045454	K09582	Bilateria	adi_v1.0.1.prot
comp27113_c0_seq12	288	C7C211	Reverse_transcriptase_	GO:0003723 GO:0003964 GO:0006278	0	Bilateria	adi_v1.0.1.prot
comp25441_c0_seq1	2385	Q7T0Y4	Dynein_regulatory_complex_protein_1_		0	Bilateria	adi_v1.0.1.prot
comp30180_c0_seq2	1886	M2SBJ1	Trichohyalin,_putative_		0	Bilateria	adi_v1.0.1.prot
comp20769_c0_seq7	3129	L7MKL7	Putative_furin-like_protease_1_isoform_1-crr-like_protein_(Fragment)_		K08654	Bilateria	adi_v1.0.1.prot
comp26332_c0_seq1	896	K1RV85	Spindle_assembly_abnormal_protein_6-like_protein_		K16487	Bilateria	adi_v1.0.1.prot
comp21954_c0_seq12	728	G5AL60	EH_domain-binding_protein_1_		0	Bilateria	adi_v1.0.1.prot
comp23871_c0_seq26	307	M7C1C2	TPR_and_ankyrin_repeat-containing_protein_1_		0	Bilateria	adi_v1.0.1.prot
comp26816_c0_seq33	505	U6NMT3	Endonuclease_exonuclease_phosphatase_domain_containing_protein_		0	Bilateria	adi_v1.0.1.prot
comp32218_c0_seq4	1091				0	Bilateria	adi_v1.0.1.prot
comp23871_c0_seq15	823	M7C1C2	TPR_and_ankyrin_repeat-containing_protein_1_		0	Bilateria	adi_v1.0.1.prot
comp31793_c0_seq1	7446	H9FQU0	Dedicator_of_cytokinesis_protein_3_	GO:0005085 GO:0007264	K05727	Bilateria	adi_v1.0.1.prot
comp25374_c0_seq6	464	K1QTM5	Lactadherin_	GO:0007155	0	Bilateria	adi_v1.0.1.prot
comp25696_c0_seq1	2798	A2AEW9	GRIP1-associated_protein_1_		0	Bilateria	adi_v1.0.1.prot
comp22835_c0_seq2	1009	F2X0X5	Secreted_frizzled-related_like-protein_	GO:0007275 GO:0016055	K02432	Bilateria	adi_v1.0.1.prot
comp27734_c0_seq10	652	V5G0H8	Putative_DNA_polymerase_(Fragment)_		0	Bilateria	adi_v1.0.1.prot
comp27371_c0_seq1	3052	K1P8A1	Poly_[ADP-ribose]_polymerase_14_	GO:0000166 GO:0003676	K15261	Bilateria	adi_v1.0.1.prot
comp26958_c0_seq8	626	M7B7Q1	DnaJ_like_protein_subfamily_C_member_13_		K09533	Bilateria	adi_v1.0.1.prot
comp27150_c0_seq18	349	B4J6M9	GH20743_		K06767	Bilateria	adi_v1.0.1.prot
comp25226_c0_seq11	3160	L5MB68	WD_repeat-containing_protein_91_		0	Bilateria	adi_v1.0.1.prot
comp24734_c0_seq2	3657	B7P4X9	Phospholipase_C_gamma,_putative_(Fragment)_	GO:0004435 GO:0004871 GO:0005509 GO:0005543 GO:0005622 GO:0006629 GO:0007165 GO:0008081 GO:0016787 GO:0035556	K01116	Bilateria	adi_v1.0.1.prot
comp23293_c0_seq1	2291	Q640B3	Phospholipase_D3_	GO:0003824 GO:0004630 GO:0005783 GO:0005789 GO:0006629 GO:0008152 GO:0016020 GO:0016021 GO:0016042 GO:0016787 GO:0070290	K16860	Bilateria	adi_v1.0.1.prot
comp24690_c0_seq2	1404	L8YCT7	Protein_FAM132A_		0	Bilateria	adi_v1.0.1.prot
comp27562_c0_seq18	613				0	Bilateria	adi_v1.0.1.prot
comp27029_c0_seq27	350	E2BPT3	Anaphase-promoting_complex_subunit_1_	GO:0005680	K03348	Bilateria	adi_v1.0.1.prot
comp30717_c0_seq2	1015	K9Z444	Sulphatase-modifying_factor_protein_		0	Bilateria	adi_v1.0.1.prot
comp23731_c0_seq8	1708	S4T9U3	Notch_		K02599	Bilateria	adi_v1.0.1.prot
comp24901_c0_seq5	2211	L7M5N7	Putative_heparan_sulfate_2-o-sulfotransferase_heparan_sulfate_2-o-sulfotransferase_		K02513	Bilateria	adi_v1.0.1.prot
comp28664_c0_seq11	1774	L7LZI8	Putative_serine/threonine-protein_kinase_11-interacting_protein_		0	Bilateria	adi_v1.0.1.prot
comp32047_c0_seq1	882				0	Bilateria	adi_v1.0.1.prot
comp25309_c0_seq3	513	E6ZGF4	Nucleolar_protein_8_	GO:0000166 GO:0003676	0	Bilateria	adi_v1.0.1.prot
comp32855_c0_seq2	1455	K1PFJ4	Cell_cycle_regulator_Mat89Bb-like_protein_		0	Bilateria	adi_v1.0.1.prot
comp28366_c0_seq3	4946	F4JTS8	Nuclear_factor_NO_VEIN_	GO:0001708 GO:0005524 GO:0005634 GO:0009790 GO:0009926 GO:0010305 GO:0016301 GO:0016310 GO:0019827 GO:0048364	0	Bilateria	adi_v1.0.1.prot
comp31638_c0_seq12	419				0	Bilateria	adi_v1.0.1.prot
comp31726_c0_seq13	624	I7FRP5	Cytovec_	GO:0005198 GO:0005882	K07611	Bilateria	adi_v1.0.1.prot
comp23781_c0_seq5	3389				0	Bilateria	adi_v1.0.1.prot
comp31451_c0_seq7	1161	A8KB03	LOC569587_protein_(Fragment)_	GO:0003677 GO:0003682	K15198	Bilateria	adi_v1.0.1.prot
comp30064_c0_seq2	7145	M0RD40	Protein_Sik3_		K16311	Bilateria	adi_v1.0.1.prot
comp27371_c0_seq14	1560	S7NIT8	Poly_[ADP-ribose]_polymerase_14_		K15261	Bilateria	adi_v1.0.1.prot
comp30536_c0_seq13	2034	Q9UG52	Intraflagellar_transport_protein_140_homolog_	GO:0005929 GO:0032391 GO:0035085 GO:0042384	0	Bilateria	adi_v1.0.1.prot
comp23297_c0_seq7	2192	B3KWE9	cDNA_FLJ42926_fis,_clone_BRSSN2004719,_highly_similar_to_Homo_sapiens_rai-like_protein_(RaLP),_mRNA_	GO:0019904 GO:0030971	K06279	Bilateria	adi_v1.0.1.prot
comp26095_c0_seq3	8600	J3SDQ4	WD_repeat-containing_protein_7-like_		0	Bilateria	adi_v1.0.1.prot
comp26261_c0_seq8	331	C3XYF8	Hyaluronidase_	GO:0003824 GO:0004415 GO:0005975	K01197	Bilateria	adi_v1.0.1.prot
comp26301_c0_seq2	2580	K1QZ54	Coiled-coil_domain-containing_protein_39_		0	Bilateria	adi_v1.0.1.prot
comp27873_c0_seq15	638	F7A338	Chromodomain-helicase-DNA-binding_protein_8_(Fragment)_	GO:0001756 GO:0001947 GO:0003676 GO:0003677 GO:0003682 GO:0004386 GO:0005524 GO:0005634 GO:0007368 GO:0014029 GO:0016817 GO:0021602 GO:0030282 GO:0042472 GO:0060041	K14437	Bilateria	adi_v1.0.1.prot
comp29871_c1_seq8	342	R0KKY1	UPF0317_protein_C14orf159-like_protein,_mitochondrial_(Fragment)_		0	Bilateria	adi_v1.0.1.prot
comp26809_c0_seq18	520	K1RKD5	Werner_syndrome_ATP-dependent_helicase-like_protein_	GO:0003676 GO:0004386 GO:0005524 GO:0008026	0	Bilateria	adi_v1.0.1.prot
comp24956_c0_seq12	259	K9K9U3	Ubiquitin-like_modifier-activating_enzyme_6-like_protein_(Fragment)_		K10699	Bilateria	adi_v1.0.1.prot
comp30830_c0_seq8	1392	F7D0S9	Inhibitor_of_growth_protein_3_	GO:0008270 GO:0046872	K11319	Bilateria	adi_v1.0.1.prot
comp23812_c0_seq4	2884	B4L5D8	GI21539_	GO:0000166 GO:0005525 GO:0007049 GO:0031105	K16942	Bilateria	adi_v1.0.1.prot
comp21482_c0_seq1	2483	A2VD56	LOC733300_protein_(Fragment)_		0	Bilateria	adi_v1.0.1.prot
comp23591_c0_seq1	2688	M7AVK1	Galactokinase_		K00849	Bilateria	adi_v1.0.1.prot
comp24346_c0_seq14	1201				0	Bilateria	adi_v1.0.1.prot
comp33919_c0_seq42	394	E2C439	E3_ubiquitin-protein_ligase_UBR2_	GO:0004842 GO:0008270 GO:0016567 GO:0016874 GO:0030163	K10626	Bilateria	adi_v1.0.1.prot
comp26257_c0_seq6	572	Q6NTN6	LOC414453_protein_(Fragment)_		K10704	Bilateria	adi_v1.0.1.prot
comp22178_c0_seq1	1712	K1PK98	Coiled-coil_domain-containing_protein_65_		0	Bilateria	adi_v1.0.1.prot
comp22428_c0_seq17	3299	L8GNJ5	Poly(ADP-ribose)_polymerase_catalytic_domain_containing_protein_		K16460	Bilateria	adi_v1.0.1.prot
comp28122_c0_seq32	1133				0	Bilateria	adi_v1.0.1.prot
comp29528_c0_seq27	400	K1PIY9	Lysosomal-trafficking_regulator_		0	Bilateria	adi_v1.0.1.prot
comp31416_c0_seq9	583	M7BFA6	Sushi,_von_Willebrand_factor_type_A,_EGF_and_pentraxin_domain-containing_protein_1_		K17495	Bilateria	adi_v1.0.1.prot
comp25241_c0_seq4	679	K1QJR6	Glutamate_synthase_[NADH],_amyloplastic_	GO:0003824 GO:0005506 GO:0006537 GO:0006807 GO:0008152 GO:0010181 GO:0015930 GO:0016040 GO:0016491 GO:0016638 GO:0016639 GO:0045181 GO:0050660 GO:0051536 GO:0055114	0	Bilateria	adi_v1.0.1.prot
comp27489_c0_seq5	563	A8WG15	Zgc:172121_protein_	GO:0008898	K00547	Bilateria	adi_v1.0.1.prot
comp29378_c0_seq28	4835	K1QNF5	Lon_protease_homolog_	GO:0000166 GO:0004176 GO:0004252 GO:0005524 GO:0006508 GO:0008233 GO:0017111	K01338	Bilateria	adi_v1.0.1.prot
comp23186_c0_seq2	2940	L7MB26	Putative_meiotic_cell_division_protein_pelota/dom34_		K06965	Bilateria	adi_v1.0.1.prot
comp27614_c0_seq3	2282	K1PWG9	Peroxisome_biogenesis_factor_1_	GO:0000166 GO:0005524 GO:0005777 GO:0005778 GO:0006625 GO:0007031 GO:0017111 GO:0042623	K13338	Bilateria	adi_v1.0.1.prot
comp31503_c0_seq1	3110	D2XMU2	Inversin_protein_(Fragment)_		0	Bilateria	adi_v1.0.1.prot
comp25773_c0_seq4	2068	M7CAH9	Cartilage_intermediate_layer_protein_1_		0	Bilateria	adi_v1.0.1.prot
comp31438_c0_seq3	695	U6NJB2	Glutathione_S-transferase_domain_containing_protein_		K00799	Bilateria	adi_v1.0.1.prot
comp24116_c0_seq4	1238	Q6P3Q0	Mvd-prov_protein_(Fragment)_	GO:0004163 GO:0005524 GO:0008299	K01597	Bilateria	adi_v1.0.1.prot
comp23811_c0_seq3	2732	T2MFT8	Carnitine_O-palmitoyltransferase_1,_liver_isoform_(Fragment)_		K08765	Bilateria	adi_v1.0.1.prot
comp28663_c0_seq3	1081	B5XDY7	Probable_E3_ubiquitin-protein_ligase_RNF144A-A_	GO:0016874	0	Bilateria	adi_v1.0.1.prot
comp29559_c0_seq22	628	K1Q5B2	Tyrosine_aminotransferase_	GO:0003824 GO:0004838 GO:0006520 GO:0008483 GO:0009058 GO:0009072 GO:0016740 GO:0030170	0	Bilateria	adi_v1.0.1.prot
comp23170_c0_seq1	1009	D1LXG5	TRAF-like_protein_	GO:0004842 GO:0007165 GO:0008270 GO:0016567 GO:0042981 GO:0046872	0	Bilateria	adi_v1.0.1.prot
comp25693_c0_seq6	3564	D3ZUQ8	Protein_Szt2_	GO:0007417 GO:0009791 GO:0043473	0	Bilateria	adi_v1.0.1.prot
comp22100_c0_seq5	1820	E5SYT4	Furin_	GO:0004252 GO:0006508 GO:0008233 GO:0008236 GO:0016787	K01349	Bilateria	adi_v1.0.1.prot
comp24015_c0_seq5	561	Q5RJS3	Family_with_sequence_similarity_96,_member_A_	GO:0003674 GO:0005575 GO:0008150	0	Bilateria	adi_v1.0.1.prot
comp25309_c0_seq2	514	U6CWA9	Nucleolar_protein_8_		0	Bilateria	adi_v1.0.1.prot
comp24956_c0_seq8	576	L5MH50	Ubiquitin-like_modifier-activating_enzyme_6_		K10699	Bilateria	adi_v1.0.1.prot
comp28978_c0_seq2	1148	D1LWY4	Cer-d4_	GO:0003676 GO:0005622 GO:0008270 GO:0046872	K13196	Bilateria	adi_v1.0.1.prot
comp25152_c0_seq6	4652	T2M372	TBC1_domain_family_member_2B_(Fragment)_		0	Bilateria	adi_v1.0.1.prot
comp22898_c0_seq30	261				0	Bilateria	adi_v1.0.1.prot
comp27510_c0_seq6	579	Q569T4	MGC115312_protein_		0	Bilateria	adi_v1.0.1.prot
comp22898_c0_seq32	260				0	Bilateria	adi_v1.0.1.prot
comp21954_c0_seq10	808	G5AL60	EH_domain-binding_protein_1_		0	Bilateria	adi_v1.0.1.prot
comp23277_c0_seq3	4146	M7BTN7	Serine/threonine-protein_kinase_Nek1_		K08857	Bilateria	adi_v1.0.1.prot
comp28905_c0_seq15	790	H9F5D4	Zinc_finger_FYVE_domain-containing_protein_26_(Fragment)_	GO:0046872	0	Bilateria	adi_v1.0.1.prot
comp30817_c0_seq2	720	T2M2T0	Mitochondrial_import_inner_membrane_translocase_subunit_Tim9_B_		K17779	Bilateria	adi_v1.0.1.prot
comp25250_c0_seq3	4567	A2TGR4	Polyprotein_	GO:0003676 GO:0003723 GO:0003964 GO:0006278 GO:0008270 GO:0015074	0	Bilateria	adi_v1.0.1.prot
comp27341_c0_seq11	208	E5RYB0	Zinc_knuckle_protein_	GO:0003676 GO:0008270 GO:0046872	0	Bilateria	adi_v1.0.1.prot
comp28783_c0_seq4	1127	F1QNC1	NADH_dehydrogenase_[ubiquinone]_1_alpha_subcomplex_assembly_factor_5_	GO:0008152 GO:0008168 GO:0032259	0	Bilateria	adi_v1.0.1.prot
comp31990_c0_seq1	2038	Q29EW6	GA28477_		0	Bilateria	adi_v1.0.1.prot
comp22428_c0_seq20	2412	L8GNJ5	Poly(ADP-ribose)_polymerase_catalytic_domain_containing_protein_		K16460	Bilateria	adi_v1.0.1.prot
comp27371_c0_seq17	1451	S7NIT8	Poly_[ADP-ribose]_polymerase_14_		K15261	Bilateria	adi_v1.0.1.prot
comp31259_c0_seq2	5817	K1QGC4	Tectonic-2_		0	Bilateria	adi_v1.0.1.prot
comp26836_c0_seq3	1426	T1E3R3	tRNA_selenocysteine_1-associated_protein_1_		0	Bilateria	adi_v1.0.1.prot
comp28569_c0_seq2	3077	L8GNJ5	Poly(ADP-ribose)_polymerase_catalytic_domain_containing_protein_		K16460	Bilateria	adi_v1.0.1.prot
comp31066_c0_seq2	6745	R0LK39	Sorting_nexin-29_(Fragment)_		K17935	Bilateria	adi_v1.0.1.prot
comp29378_c0_seq4	6282	K1QNF5	Lon_protease_homolog_	GO:0000166 GO:0004176 GO:0004252 GO:0005524 GO:0006508 GO:0008233 GO:0017111	K01338	Bilateria	adi_v1.0.1.prot
comp27501_c0_seq22	433	F7D1J2	Receptor-interacting_serine/threonine-protein_kinase_1_(Fragment)_	GO:0004672 GO:0005524 GO:0006468 GO:0007165 GO:0016772	K02861	Bilateria	adi_v1.0.1.prot
comp22301_c0_seq4	6059	A9JRH9	Si:ch211-219a4.3_protein_	GO:0003950	K15261	Bilateria	adi_v1.0.1.prot
comp23397_c0_seq36	560	M1TA67	Sushi_domain-containing_protein_(Fragment)_		K17307	Bilateria	adi_v1.0.1.prot
comp26179_c0_seq1	5076	E0VRI8	Sorting_nexin-27,_putative_	GO:0007154 GO:0007165 GO:0035091	K17936	Bilateria	adi_v1.0.1.prot
comp27734_c0_seq17	398	E2BYK3	Probable_DNA_polymerase_(Fragment)_	GO:0000166 GO:0003676 GO:0003677 GO:0003887 GO:0006260 GO:0008408	0	Bilateria	adi_v1.0.1.prot
comp27029_c0_seq31	293	Q08D52	Anaphase_promoting_complex_subunit_1_	GO:0005680	K03348	Bilateria	adi_v1.0.1.prot
comp27734_c0_seq5	776	V5G0H8	Putative_DNA_polymerase_(Fragment)_		0	Bilateria	adi_v1.0.1.prot
comp20269_c0_seq1	2930	E0VXC8	Tyrosine-protein_phosphatase_corkscrew,_putative_	GO:0004721 GO:0004725 GO:0006470 GO:0016311 GO:0016740 GO:0016787 GO:0016791 GO:0035335 GO:0050254	K07293	Bilateria	adi_v1.0.1.prot
comp28855_c0_seq21	517	U1N9W9	Proto-oncogene_tyrosine-protein_kinase_receptor_ret_		K05126	Bilateria	adi_v1.0.1.prot
comp28448_c0_seq3	1736	P56101	Cysteine_string_protein_	GO:0006457 GO:0016020 GO:0031072 GO:0051082	K09525	Bilateria	adi_v1.0.1.prot
comp29173_c0_seq16	582	K1R6P6	DENN_domain-containing_protein_5A_		0	Bilateria	adi_v1.0.1.prot
comp31638_c0_seq3	1382				0	Bilateria	adi_v1.0.1.prot
comp30936_c0_seq6	648	B7P3H6	Skeletrophin,_putative_	GO:0004623 GO:0004842 GO:0008270 GO:0016567 GO:0016787 GO:0046872	K10645	Bilateria	adi_v1.0.1.prot
comp30305_c0_seq5	1671	Q8CDG3	Deubiquitinating_protein_VCIP135_	GO:0004843 GO:0005737 GO:0005783 GO:0005794 GO:0005795 GO:0006508 GO:0007030 GO:0007067 GO:0008233 GO:0008234 GO:0016320 GO:0016567 GO:0016787 GO:0090168	K11861	Bilateria	adi_v1.0.1.prot
comp31503_c0_seq6	670	K1PRS0	Inversin_	GO:0005975 GO:0016757	0	Bilateria	adi_v1.0.1.prot
comp22913_c0_seq43	1667	J9QK52	Peptidylglycine_alpha-amidating_monooxygenase_2_	GO:0003824 GO:0004497 GO:0004504 GO:0005507 GO:0006518 GO:0016020 GO:0016715 GO:0055114	K00504	Bilateria	adi_v1.0.1.prot
comp23397_c0_seq35	560	M1TA67	Sushi_domain-containing_protein_(Fragment)_		K17307	Bilateria	adi_v1.0.1.prot
comp28109_c0_seq6	1067	K1RFS6	Fibronectin_type-III_domain-containing_protein_3a_		0	Bilateria	adi_v1.0.1.prot
comp22763_c0_seq38	3337	R0KZ88	Mitogen-activated_protein_kinase_kinase_kinase_3_(Fragment)_		K04420	Bilateria	adi_v1.0.1.prot
comp28513_c0_seq8	277	V5HDH7	Putative_n-acetylglucosaminyltransferase_i_		K09666	Bilateria	adi_v1.0.1.prot
comp23781_c0_seq19	1917				0	Bilateria	adi_v1.0.1.prot
comp21954_c0_seq9	839	G5AL60	EH_domain-binding_protein_1_		0	Bilateria	adi_v1.0.1.prot
comp30484_c0_seq1	1358	Q6DEV2	TNF_receptor-associated_factor_4_	GO:0004842 GO:0007165 GO:0008270 GO:0016567 GO:0042981 GO:0046872	K09848	Bilateria	adi_v1.0.1.prot
comp28027_c0_seq9	600	C3Z6W5	Cytosolic_Fe-S_cluster_assembly_factor_NUBP2_homolog_	GO:0005524	0	Bilateria	adi_v1.0.1.prot
comp22835_c0_seq3	858	Q16EG7	AAEL015190-PA_(Fragment)_	GO:0007275 GO:0016055	K02432	Bilateria	adi_v1.0.1.prot
[truncated: 63,536 more rows]
