# Supplementary material for: De Novo Assembly and Characterization of Four Anthozoan (Phylum Cnidaria) Transcriptomes
Source: G3 (Bethesda). 2015 Sep 17;5(11):2441–52. doi: 10.1534/g3.115.020164 (PMC4632063; doi:10.1534/g3.115.020164)
Supplement: Supporting Information [file supp_g3.115.020164_TableS9.xls]

## Sheet: S. hystrix
Table S9. Compiled annotation for S. hystrix transcriptome including transcript ID, UniProt, GO and KEGG annotation, and ribosomal RNA, mitochondrial DNA or taxa origin from local and NCBI database searches.
Sequence Name	Seq. Length	UniProt Match	UniProt Gene Description	GO Annotation	KEGG	NCBI Taxon Match	A.digitifera, Symbiodinium or no match	mtRNA (A. tenuis)	rRNA (N.vectensis)
comp10000_c0_seq1	1979	Q9UI26	Importin-11_	GO:0005634 GO:0005643 GO:0005737 GO:0006610 GO:0006810 GO:0006886 GO:0008565 GO:0015031	0	Cnidaria	adi_v1.0.1.prot
comp100000_c0_seq1	1032	Q4QR10	MGC115402_protein_		0	Cnidaria	adi_v1.0.1.prot
comp10004_c0_seq1	937				0		adi_v1.0.1.prot
comp10004_c0_seq2	452	Q6PLJ7	Trypsin_(Fragment)_	GO:0003824 GO:0004252 GO:0006508	#N/A	Cnidaria	adi_v1.0.1.prot
comp10004_c0_seq3	420	A8KB66	Zgc:171592_protein_	GO:0003824 GO:0004252 GO:0005575 GO:0006508 GO:0008233 GO:0008236 GO:0016787	#N/A	Cnidaria	adi_v1.0.1.prot
comp10004_c0_seq4	419	A8KB66	Zgc:171592_protein_	GO:0003824 GO:0004252 GO:0005575 GO:0006508 GO:0008233 GO:0008236 GO:0016787	#N/A	Cnidaria	adi_v1.0.1.prot
comp10004_c0_seq6	339				#N/A	Bilateria	adi_v1.0.1.prot
comp10004_c1_seq3	430	Q6PLJ7	Trypsin_(Fragment)_	GO:0003824 GO:0004252 GO:0006508	#N/A	Cnidaria	adi_v1.0.1.prot
comp10004_c1_seq4	420	A8KB66	Zgc:171592_protein_	GO:0003824 GO:0004252 GO:0005575 GO:0006508 GO:0008233 GO:0008236 GO:0016787	#N/A	Cnidaria	adi_v1.0.1.prot
comp10004_c1_seq5	358				#N/A		adi_v1.0.1.prot
comp10004_c1_seq6	355				#N/A		adi_v1.0.1.prot
comp10004_c1_seq7	336				#N/A	Bilateria	adi_v1.0.1.prot
comp100046_c0_seq1	474				0		adi_v1.0.1.prot
comp100055_c0_seq1	999				0	Cnidaria	adi_v1.0.1.prot
comp10006_c0_seq1	1805	G7MUU3	Arylsulfatase_B_(Fragment)_	GO:0003824 GO:0008152 GO:0008484	#N/A	Cnidaria	adi_v1.0.1.prot
comp10006_c0_seq2	1805	G7MUU3	Arylsulfatase_B_(Fragment)_	GO:0003824 GO:0008152 GO:0008484	K12375	Cnidaria	adi_v1.0.1.prot
comp10006_c0_seq3	460	Q9NJU7	Sulfatase_2_(Fragment)_	GO:0003824 GO:0008152 GO:0008484	#N/A	Cnidaria	adi_v1.0.1.prot
comp10006_c0_seq4	460	B6RB10	Arylsulfatase_	GO:0003824 GO:0008152 GO:0008484	#N/A	Cnidaria	adi_v1.0.1.prot
comp10006_c0_seq5	429	B6RB10	Arylsulfatase_	GO:0003824 GO:0008152 GO:0008484	#N/A	Cnidaria	adi_v1.0.1.prot
comp100066_c0_seq1	1612	B5M6R3	Ephrin_receptor_A4_	GO:0000166 GO:0004672 GO:0004713 GO:0005003 GO:0005004 GO:0005005 GO:0005524 GO:0005737 GO:0005887 GO:0006468 GO:0007169 GO:0007411 GO:0007628 GO:0008045 GO:0016020 GO:0016021 GO:0016301 GO:0016310 GO:0016740 GO:0016772 GO:0018108 GO:0021957 GO:0030424 GO:0030425 GO:0031901 GO:0032314 GO:0032317 GO:0042731 GO:0043507 GO:0046777 GO:0048013 GO:0048681 GO:0048710 GO:0050770 GO:0061001 GO:0097155 GO:…	0	Cnidaria	adi_v1.0.1.prot
comp10007_c0_seq1	1334	B3KTU7	Gamma-tubulin_complex_component_2_	GO:0000226 GO:0000922 GO:0005634 GO:0005730 GO:0005813 GO:0005815	K16569	Cnidaria	adi_v1.0.1.prot
comp100076_c0_seq1	1720	G3HT71	Putative_E3_ubiquitin-protein_ligase_HERC2_	GO:0004842 GO:0005622 GO:0006464 GO:0016567 GO:0016874	K10595	Cnidaria	adi_v1.0.1.prot
comp100076_c0_seq2	1720	G3HT71	Putative_E3_ubiquitin-protein_ligase_HERC2_	GO:0004842 GO:0005622 GO:0006464 GO:0016567 GO:0016874	#N/A	Cnidaria	adi_v1.0.1.prot
comp100076_c0_seq3	1566	G3HT71	Putative_E3_ubiquitin-protein_ligase_HERC2_	GO:0004842 GO:0005622 GO:0006464 GO:0016567 GO:0016874	#N/A	Cnidaria	adi_v1.0.1.prot
comp100076_c0_seq4	610	S9WBH7	Guanine_nucleotide_exchange_factor_p532_isoform_2-like_protein_		#N/A	Cnidaria	adi_v1.0.1.prot
comp100076_c0_seq5	607	S9WBH7	Guanine_nucleotide_exchange_factor_p532_isoform_2-like_protein_		#N/A	Cnidaria	adi_v1.0.1.prot
comp100076_c0_seq6	560	S9WBH7	Guanine_nucleotide_exchange_factor_p532_isoform_2-like_protein_		#N/A	Cnidaria	adi_v1.0.1.prot
comp100076_c0_seq7	537	S9WBH7	Guanine_nucleotide_exchange_factor_p532_isoform_2-like_protein_		#N/A	Cnidaria	adi_v1.0.1.prot
comp100078_c0_seq1	571	T2M8Y3	Dyslexia_susceptibility_1_candidate_gene_1_protein_(Fragment)_		0	Cnidaria	adi_v1.0.1.prot
comp100082_c0_seq1	518				0		adi_v1.0.1.prot
comp100100_c0_seq1	2242	L7LUK5	Putative_tick_transposon_		0	Bilateria	adi_v1.0.1.prot
comp100100_c0_seq2	1450	L7LUK5	Putative_tick_transposon_		#N/A	Bilateria	adi_v1.0.1.prot
comp100100_c0_seq3	1450	L7LUK5	Putative_tick_transposon_		#N/A	Bilateria	adi_v1.0.1.prot
comp100101_c0_seq1	896	K1QGG1	Tetratricopeptide_repeat_protein_39B_		0	Cnidaria	adi_v1.0.1.prot
comp100101_c0_seq2	451	U6IPT5	Tetratricopeptide_repeat_protein_39B_		#N/A	Cnidaria	adi_v1.0.1.prot
comp100111_c0_seq1	524				0	Cnidaria	adi_v1.0.1.prot
comp100124_c0_seq1	509	Q7ZWJ6	Zgc:56466_		0	Cnidaria	adi_v1.0.1.prot
comp100125_c0_seq1	1144	A0MV35	Ventral_nervous_system_defective_3_	GO:0003677 GO:0003700 GO:0005634 GO:0006355 GO:0043565	K09342	Cnidaria	adi_v1.0.1.prot
comp100143_c0_seq1	307	T2MA20	NudC_domain-containing_protein_3_		#N/A		adi_v1.0.1.prot
comp100149_c0_seq1	1909	U6DLX0	E3_ubiquitin-protein_ligase_HECW2_(Fragment)_		K12168	Cnidaria	adi_v1.0.1.prot
comp100149_c0_seq2	610	G9K433	HECT,_C2_and_WW_domain_containing_E3_ubiquitin_protein_ligase_1_(Fragment)_	GO:0004842 GO:0005622 GO:0006464 GO:0016567 GO:0016874	#N/A	Cnidaria	adi_v1.0.1.prot
comp100168_c0_seq1	504	U6PDQ7	ISE/inbred_ISE_genomic_scaffold,_scaffold_pathogens_Hcontortus_scaffold_4255_		0	Bilateria	adi_v1.0.1.prot
comp100168_c0_seq2	267	U6PDQ7	ISE/inbred_ISE_genomic_scaffold,_scaffold_pathogens_Hcontortus_scaffold_4255_		#N/A	Bilateria	adi_v1.0.1.prot
comp100168_c0_seq3	238	U6PDQ7	ISE/inbred_ISE_genomic_scaffold,_scaffold_pathogens_Hcontortus_scaffold_4255_		#N/A	Bilateria	adi_v1.0.1.prot
comp100168_c0_seq4	205				#N/A		adi_v1.0.1.prot
comp100170_c0_seq1	331	T1J1F3	60S_ribosomal_protein_L27_		#N/A	Bilateria	adi_v1.0.1.prot
comp10018_c0_seq1	6088	A2EN31	Viral_A-type_inclusion_protein,_putative_		0	Cnidaria	adi_v1.0.1.prot
comp100200_c0_seq1	1706	E2BN57	Leucine-rich_repeat_serine/threonine-protein_kinase_2_	GO:0005525 GO:0005622 GO:0007264 GO:0016301 GO:0016310 GO:0016772	0	Cnidaria	adi_v1.0.1.prot
comp100202_c0_seq1	287	D5EWV0	Tetratricopeptide_repeat_protein_		#N/A	Bacteroidales	adi_v1.0.1.prot
comp100208_c0_seq1	1279	L8H3K3	NB-ARC_domain_containing_protein_		0	Bilateria	adi_v1.0.1.prot
comp10021_c0_seq1	3443	Q6NYY0	Zgc:56407_	GO:0003677 GO:0003899 GO:0005666 GO:0006383	K03026	Cnidaria	adi_v1.0.1.prot
comp10021_c0_seq2	1491	Q6NYY0	Zgc:56407_	GO:0003677 GO:0003899 GO:0005666 GO:0006383	#N/A	Cnidaria	adi_v1.0.1.prot
comp10021_c0_seq3	1491	Q6NYY0	Zgc:56407_	GO:0003677 GO:0003899 GO:0005666 GO:0006383	#N/A	Cnidaria	adi_v1.0.1.prot
comp100213_c0_seq1	2487	C7ENG9	Transposase_		0	Bilateria	adi_v1.0.1.prot
comp100213_c0_seq2	2487	C7ENG9	Transposase_		#N/A	Bilateria	adi_v1.0.1.prot
comp100218_c0_seq1	479	Q6ITV5	Apextrin_		0	Cnidaria	adi_v1.0.1.prot
comp100230_c0_seq1	253	A7SIM9	Regucalcin_(Fragment)_	GO:0005622 GO:0005737 GO:0008270 GO:0046872	#N/A	Cnidaria	adi_v1.0.1.prot
comp100233_c0_seq1	1332	T1DCK6	Putative_nucleoporin_		K14300	Bilateria	adi_v1.0.1.prot
comp100240_c0_seq1	267				#N/A		adi_v1.0.1.prot
comp100266_c0_seq1	1119	T2MB93	Transcription_initiation_factor_TFIID_subunit_2_(Fragment)_		K03128	Cnidaria	adi_v1.0.1.prot
comp100266_c0_seq2	1088	T2MB93	Transcription_initiation_factor_TFIID_subunit_2_(Fragment)_		#N/A	Cnidaria	adi_v1.0.1.prot
comp100267_c0_seq1	1744	T2MGU4	Guanylate_cyclase_(Fragment)_		K12323		adi_v1.0.1.prot
comp100275_c0_seq1	2474				0	Cnidaria	adi_v1.0.1.prot
comp100287_c0_seq1	839				0		adi_v1.0.1.prot
comp100287_c0_seq2	836				#N/A		adi_v1.0.1.prot
comp10029_c0_seq1	852				0		adi_v1.0.1.prot
comp100297_c0_seq1	4116	Q8UWL7	Chromosome_17_open_reading_frame_27_	GO:0000166 GO:0005524 GO:0008270 GO:0017111 GO:0046872	0	Cnidaria	adi_v1.0.1.prot
comp100297_c0_seq2	3520	R0JBT4	RING_finger_protein_213_(Fragment)_		#N/A	Cnidaria	adi_v1.0.1.prot
comp100297_c0_seq3	2326	Q8UWL7	Chromosome_17_open_reading_frame_27_	GO:0000166 GO:0005524 GO:0008270 GO:0017111 GO:0046872	#N/A	Cnidaria	adi_v1.0.1.prot
comp100300_c0_seq1	1963	Q25059	Fibropellin_III_(Fragment)_	GO:0005509	K02599	Bilateria	adi_v1.0.1.prot
comp100310_c0_seq1	498	K1QWX7	Phosphonopyruvate_decarboxylase_	GO:0000287 GO:0003824 GO:0030976 GO:0032923 GO:0033980	K09459	Cnidaria	adi_v1.0.1.prot
comp100311_c0_seq1	736	L8IWI3	Spermatogenesis-associated_protein_5-like_protein_1_		0	Cnidaria	adi_v1.0.1.prot
comp100328_c0_seq1	352				#N/A		adi_v1.0.1.prot
comp100330_c0_seq1	444				0	Cnidaria	adi_v1.0.1.prot
comp100333_c0_seq1	635	Q5F336	Metallo-beta-lactamase_domain-containing_protein_2_	GO:0016787 GO:0046872	0	Cnidaria	adi_v1.0.1.prot
comp100335_c0_seq1	968	K1QL99	Hydrocephalus-inducing-like_protein_		K17570	Bilateria	adi_v1.0.1.prot
comp100355_c0_seq1	528				0		adi_v1.0.1.prot
comp10036_c0_seq1	2087	H0Z8F7	Interferon_regulatory_factor_	GO:0000975 GO:0003677 GO:0003700 GO:0005634 GO:0005925 GO:0006355	K10153	Cnidaria	adi_v1.0.1.prot
comp100362_c0_seq1	676	K7ZH43	NEP-16_		0	Cnidaria	adi_v1.0.1.prot
comp100367_c0_seq1	763				0	Cnidaria	adi_v1.0.1.prot
comp100370_c0_seq1	894				0	Cnidaria	adi_v1.0.1.prot
comp100370_c0_seq2	784				#N/A	Cnidaria	adi_v1.0.1.prot
comp10038_c0_seq1	2295	Q6DEU9	RNA_polymerase-associated_protein_CTR9_homolog_	GO:0000122 GO:0001711 GO:0005634 GO:0006351 GO:0006355 GO:0016593 GO:0019827 GO:0032968 GO:0035327 GO:0045638 GO:0045944 GO:0051571 GO:0080182 GO:2001162	K15176	Cnidaria	adi_v1.0.1.prot
comp10040_c0_seq1	1155	C7B9H2	Metaxin_2_		K17776	Cnidaria	adi_v1.0.1.prot
comp100409_c0_seq1	690				0		adi_v1.0.1.prot
comp10041_c0_seq1	2387				0	Cnidaria	adi_v1.0.1.prot
comp10041_c0_seq2	1487				#N/A	Cnidaria	adi_v1.0.1.prot
comp10041_c0_seq3	1487				#N/A	Cnidaria	adi_v1.0.1.prot
comp100413_c0_seq1	820	K1P0J2	Diacylglycerol_kinase_delta_	GO:0004143 GO:0007205 GO:0016301 GO:0016310	K00901	Bilateria	adi_v1.0.1.prot
comp100413_c0_seq2	561	K1P0J2	Diacylglycerol_kinase_delta_	GO:0004143 GO:0007205 GO:0016301 GO:0016310	#N/A		adi_v1.0.1.prot
comp100415_c0_seq1	283				#N/A	Cnidaria	adi_v1.0.1.prot
comp100426_c0_seq1	624	S9XL97	SCO-spondin-like_isoform_1_		0	Bilateria	adi_v1.0.1.prot
comp100443_c0_seq1	327				#N/A	Cnidaria	adi_v1.0.1.prot
comp100446_c0_seq1	894	V5HYV0	Protein_serine/threonine_kinase_(Fragment)_		K06069	Cnidaria	adi_v1.0.1.prot
comp100446_c0_seq2	891	V5HYV0	Protein_serine/threonine_kinase_(Fragment)_		#N/A	Cnidaria	adi_v1.0.1.prot
comp100446_c0_seq3	789	V5HYV0	Protein_serine/threonine_kinase_(Fragment)_		#N/A	Cnidaria	adi_v1.0.1.prot
comp100446_c0_seq4	789	V5HYV0	Protein_serine/threonine_kinase_(Fragment)_		#N/A	Cnidaria	adi_v1.0.1.prot
comp100446_c0_seq5	416	Q9R1X8	PKC_lambda_protein_(Fragment)_	GO:0000166 GO:0004672 GO:0004674 GO:0005524 GO:0006468 GO:0016301 GO:0016310 GO:0016740 GO:0016772	#N/A	Cnidaria	adi_v1.0.1.prot
comp100446_c0_seq6	401	Q9R1X8	PKC_lambda_protein_(Fragment)_	GO:0000166 GO:0004672 GO:0004674 GO:0005524 GO:0006468 GO:0016301 GO:0016310 GO:0016740 GO:0016772	#N/A	Cnidaria	adi_v1.0.1.prot
comp10046_c0_seq1	1598	B5X218	Nucleolar_protein_5_		K14565	Cnidaria	adi_v1.0.1.prot
comp10046_c0_seq2	988	R0LCC9	Nucleolar_protein_5_(Fragment)_		#N/A	Cnidaria	adi_v1.0.1.prot
comp100460_c0_seq1	1085	K2GIR9	QXW_lectin_repeat-containing_protein_	GO:0006629 GO:0008081 GO:0030246	0	Cnidaria	adi_v1.0.1.prot
comp100462_c0_seq1	313	F4YE82	Potassium_inwardly-rectifying_channel_subfamily_J_member_1_(Fragment)_	GO:0005216 GO:0005242 GO:0005244 GO:0006810 GO:0006811 GO:0006813 GO:0016020 GO:0016021 GO:0034765	#N/A	Cnidaria	adi_v1.0.1.prot
comp100481_c0_seq1	1780	S9WHS7	Centrosomal_protein_		K16728	Cnidaria	adi_v1.0.1.prot
comp100482_c0_seq1	671	I7GPG6	Macaca_fascicularis_brain_cDNA_clone:_QtrA-16215,_similar_to_human_TNF_receptor-associated_factor_2_(TRAF2),_mRNA,_RefSeq:_NM_021138.3_		K03173	Cnidaria	adi_v1.0.1.prot
comp100489_c0_seq1	527	L7M2E7	Putative_tick_transposon_		0	Bilateria	adi_v1.0.1.prot
comp100499_c0_seq1	1389	K1RN57	DENN_domain-containing_protein_3_		0	Elopocephala	adi_v1.0.1.prot
comp100499_c0_seq2	881	K1RN57	DENN_domain-containing_protein_3_		#N/A	Elopocephala	adi_v1.0.1.prot
comp100499_c0_seq3	713	K1RN57	DENN_domain-containing_protein_3_		#N/A	Elopocephala	adi_v1.0.1.prot
comp1005_c0_seq1	3531	L7LZD0	Putative_microtubule_binding_protein_		K18646	Cnidaria	adi_v1.0.1.prot
comp100502_c0_seq1	910	R0LYY1	TBC1_domain_family_member_12_(Fragment)_		0	Cnidaria	adi_v1.0.1.prot
comp100508_c0_seq1	795	Q9F688	Collagen-like_surface_protein_(Fragment)_	GO:0005581	0	Cnidaria	adi_v1.0.1.prot
comp100508_c0_seq2	757	Q9F688	Collagen-like_surface_protein_(Fragment)_	GO:0005581	#N/A	Cnidaria	adi_v1.0.1.prot
comp100508_c0_seq3	537	Q9F688	Collagen-like_surface_protein_(Fragment)_	GO:0005581	#N/A	Cnidaria	adi_v1.0.1.prot
comp100523_c0_seq1	1047				K17495	Demospongiae	adi_v1.0.1.prot
comp100533_c0_seq1	978	T2M7E6	Remodeling_and_spacing_factor_1_		K11657	Trichoplax	adi_v1.0.1.prot
comp10054_c0_seq1	2602	E2AZK6	Arylsulfatase_B_	GO:0003824 GO:0008152 GO:0008484	0	Cnidaria	adi_v1.0.1.prot
comp10054_c0_seq2	2554	E2AZK6	Arylsulfatase_B_	GO:0003824 GO:0008152 GO:0008484	#N/A	Cnidaria	adi_v1.0.1.prot
comp100541_c0_seq1	229	K1RYN2	NFX1-type_zinc_finger-containing_protein_1_		#N/A	Bilateria	adi_v1.0.1.prot
comp100542_c0_seq1	1110	K1R145	Aminopeptidase_N_	GO:0004177 GO:0006508 GO:0008237 GO:0008270	K11140	Cnidaria	adi_v1.0.1.prot
comp100549_c0_seq1	393				#N/A	Demospongiae	adi_v1.0.1.prot
comp100553_c0_seq1	1263	A2TGR5	Polyprotein_	GO:0003676 GO:0003723 GO:0003964 GO:0006278 GO:0008270 GO:0015074	0	Bilateria	adi_v1.0.1.prot
comp100553_c0_seq2	1185	E5SV65	Putative_integrase_core_domain_protein_(Fragment)_	GO:0003676 GO:0015074	#N/A	Bilateria	adi_v1.0.1.prot
comp100599_c0_seq1	1801	K1S1H2	Dynein_beta_chain,_ciliary_	GO:0000166 GO:0003777 GO:0007018 GO:0017111 GO:0030286	K10408	Bilateria	adi_v1.0.1.prot
comp100599_c0_seq2	1763	K1S1H2	Dynein_beta_chain,_ciliary_	GO:0000166 GO:0003777 GO:0007018 GO:0017111 GO:0030286	#N/A	Bilateria	adi_v1.0.1.prot
comp10060_c0_seq1	2315	G1K2K1	DBH-like_monooxygenase_protein_1_homolog_(Fragment)_	GO:0003824 GO:0004497 GO:0004500 GO:0005507 GO:0006584 GO:0016715 GO:0055114	0	Cnidaria	adi_v1.0.1.prot
comp10060_c0_seq2	1806	G1K2K1	DBH-like_monooxygenase_protein_1_homolog_(Fragment)_	GO:0003824 GO:0004497 GO:0004500 GO:0005507 GO:0006584 GO:0016715 GO:0055114	#N/A	Cnidaria	adi_v1.0.1.prot
comp10060_c0_seq3	1744	G1K2K1	DBH-like_monooxygenase_protein_1_homolog_(Fragment)_	GO:0003824 GO:0004497 GO:0004500 GO:0005507 GO:0006584 GO:0016715 GO:0055114	#N/A	Cnidaria	adi_v1.0.1.prot
comp10060_c0_seq4	1735	G1K2K1	DBH-like_monooxygenase_protein_1_homolog_(Fragment)_	GO:0003824 GO:0004497 GO:0004500 GO:0005507 GO:0006584 GO:0016715 GO:0055114	#N/A	Cnidaria	adi_v1.0.1.prot
comp10060_c0_seq5	1219	G3IBY1	DBH-like_monooxygenase_protein_1_	GO:0003824 GO:0004497 GO:0004500 GO:0005507 GO:0006584 GO:0016715 GO:0055114	#N/A	Cnidaria	adi_v1.0.1.prot
comp10060_c0_seq8	639	G3IBY1	DBH-like_monooxygenase_protein_1_	GO:0003824 GO:0004497 GO:0004500 GO:0005507 GO:0006584 GO:0016715 GO:0055114	#N/A	Cnidaria	adi_v1.0.1.prot
comp10061_c0_seq1	1020	Q5XWT6	Ras-dva_small_GTPase_	GO:0000166 GO:0003924 GO:0005525 GO:0006184 GO:0007165 GO:0007264 GO:0016020	K07841	Cnidaria	adi_v1.0.1.prot
comp100629_c0_seq1	331				#N/A		adi_v1.0.1.prot
comp10063_c0_seq1	7641	L7LUH1	Putative_histone-lysine_n-methyltransferase_setd2_		K11423	Cnidaria	adi_v1.0.1.prot
comp10063_c0_seq2	7641	L7LUH1	Putative_histone-lysine_n-methyltransferase_setd2_		#N/A	Cnidaria	adi_v1.0.1.prot
comp10063_c0_seq3	5664	L7LUH1	Putative_histone-lysine_n-methyltransferase_setd2_		#N/A	Cnidaria	adi_v1.0.1.prot
comp10063_c0_seq4	5664	L7LUH1	Putative_histone-lysine_n-methyltransferase_setd2_		#N/A	Cnidaria	adi_v1.0.1.prot
comp10063_c0_seq5	4136	L7LUH1	Putative_histone-lysine_n-methyltransferase_setd2_		#N/A	Cnidaria	adi_v1.0.1.prot
comp10063_c0_seq6	4136	L7LUH1	Putative_histone-lysine_n-methyltransferase_setd2_		#N/A	Cnidaria	adi_v1.0.1.prot
comp100642_c0_seq1	593	R0K924	Zinc_finger_and_SCAN_domain-containing_protein_29_(Fragment)_		0		adi_v1.0.1.prot
comp100648_c0_seq1	487	B1MTW5	NACHT,_LRR_and_PYD_domains-containing_protein_12_(Predicted)_	GO:0000166 GO:0005524	0	Bilateria	adi_v1.0.1.prot
comp100648_c0_seq2	376	B1MTW5	NACHT,_LRR_and_PYD_domains-containing_protein_12_(Predicted)_	GO:0000166 GO:0005524	#N/A	Vertebrata	adi_v1.0.1.prot
comp100648_c0_seq3	307	B0VXH5	PYRIN-containing_APAF1-like_protein_7_isoform_2_(Predicted)_	GO:0005737 GO:0008588 GO:0009968 GO:0031953 GO:0032088 GO:0043124 GO:0045409 GO:0045751 GO:0050710 GO:0050711 GO:0050728	#N/A	Bilateria	adi_v1.0.1.prot
comp100648_c0_seq4	307	B0VXH5	PYRIN-containing_APAF1-like_protein_7_isoform_2_(Predicted)_	GO:0005737 GO:0008588 GO:0009968 GO:0031953 GO:0032088 GO:0043124 GO:0045409 GO:0045751 GO:0050710 GO:0050711 GO:0050728	#N/A	Bilateria	adi_v1.0.1.prot
comp100648_c0_seq5	302	B0VXH5	PYRIN-containing_APAF1-like_protein_7_isoform_2_(Predicted)_	GO:0005737 GO:0008588 GO:0009968 GO:0031953 GO:0032088 GO:0043124 GO:0045409 GO:0045751 GO:0050710 GO:0050711 GO:0050728	#N/A	Bilateria	adi_v1.0.1.prot
comp100648_c0_seq6	302	B0VXH5	PYRIN-containing_APAF1-like_protein_7_isoform_2_(Predicted)_	GO:0005737 GO:0008588 GO:0009968 GO:0031953 GO:0032088 GO:0043124 GO:0045409 GO:0045751 GO:0050710 GO:0050711 GO:0050728	#N/A	Bilateria	adi_v1.0.1.prot
comp100648_c0_seq7	301				#N/A		adi_v1.0.1.prot
comp100648_c0_seq8	301				#N/A		adi_v1.0.1.prot
comp100659_c0_seq1	594				0		adi_v1.0.1.prot
comp100688_c0_seq1	758	K1QXI0	Protein_CASP_	GO:0003677 GO:0003700 GO:0005634 GO:0006355 GO:0043565	K09313	Bilateria	adi_v1.0.1.prot
comp100688_c0_seq2	734	K1QXI0	Protein_CASP_	GO:0003677 GO:0003700 GO:0005634 GO:0006355 GO:0043565	#N/A	Bilateria	adi_v1.0.1.prot
comp100703_c0_seq1	1079				0		adi_v1.0.1.prot
comp100703_c0_seq2	1079				#N/A		adi_v1.0.1.prot
comp100705_c0_seq1	641	T1V1W0	Fused_NTPase_and_glycosyl_transferase_		0	Actinomycetales	adi_v1.0.1.prot
comp10071_c0_seq1	1222	M1ER31	DnaJ-like_protein,_subfamily_C,_member_11_(Fragment)_		K09531	Cnidaria	adi_v1.0.1.prot
comp10071_c0_seq2	766	B3KTC6	cDNA_FLJ38067_fis,_clone_CTONG2015345,_highly_similar_to_DnaJ_homolog_subfamily_C_member_11_	GO:0005739 GO:0005743	#N/A	Cnidaria	adi_v1.0.1.prot
comp10071_c0_seq3	737	Q7SZY3	Novel_protein_(Fragment)_	GO:0006457 GO:0031072 GO:0051082	#N/A	Cnidaria	adi_v1.0.1.prot
comp10071_c0_seq4	652	B3KTC6	cDNA_FLJ38067_fis,_clone_CTONG2015345,_highly_similar_to_DnaJ_homolog_subfamily_C_member_11_	GO:0005739 GO:0005743	#N/A	Cnidaria	adi_v1.0.1.prot
comp10071_c1_seq1	2024	H9END8	DnaJ_homolog_subfamily_C_member_11_	GO:0005739 GO:0005743 GO:0006457 GO:0031072 GO:0051082	K09531	Cnidaria	adi_v1.0.1.prot
comp10071_c1_seq2	722	Q7SZY3	Novel_protein_(Fragment)_	GO:0006457 GO:0031072 GO:0051082	#N/A	Cnidaria	adi_v1.0.1.prot
comp10071_c1_seq3	705	Q7SZY3	Novel_protein_(Fragment)_	GO:0006457 GO:0031072 GO:0051082	#N/A	Cnidaria	adi_v1.0.1.prot
comp100715_c0_seq1	884	Q27807	Dynein_heavy_chain_isotype_5A_(Fragment)_	GO:0000166 GO:0003777 GO:0005524 GO:0006200 GO:0007018 GO:0016787 GO:0016887 GO:0017111	K10408	Cnidaria	adi_v1.0.1.prot
comp100717_c0_seq1	2822	Q8QGX4	DNA-dependent_protein_kinase_catalytic_subunit_	GO:0000166 GO:0000724 GO:0003677 GO:0004674 GO:0004677 GO:0005524 GO:0005634 GO:0005654 GO:0005730 GO:0006281 GO:0006302 GO:0006303 GO:0006974 GO:0016301 GO:0016310 GO:0016740 GO:0016772 GO:0016773 GO:0070419	0	Cnidaria	adi_v1.0.1.prot
comp100717_c0_seq2	2349	K1Q9H7	DNA-dependent_protein_kinase_catalytic_subunit_	GO:0003677 GO:0004677 GO:0005524 GO:0005634 GO:0006303 GO:0016301 GO:0016310 GO:0016772 GO:0016773	#N/A	Cnidaria	adi_v1.0.1.prot
comp100736_c0_seq1	1141	K1P9Z2	Thrombospondin-4_	GO:0005509 GO:0005576 GO:0005886 GO:0007155 GO:0007156 GO:0016020	0	Bilateria	adi_v1.0.1.prot
comp100736_c0_seq2	1141	K1P9Z2	Thrombospondin-4_	GO:0005509 GO:0005576 GO:0005886 GO:0007155 GO:0007156 GO:0016020	#N/A	Bilateria	adi_v1.0.1.prot
comp100743_c0_seq1	720	E2BF25	Gamma-aminobutyric_acid_receptor_subunit_beta_	GO:0004890 GO:0005216 GO:0005230 GO:0005886 GO:0006810 GO:0006811 GO:0016020 GO:0016021 GO:0030054 GO:0045202 GO:0045211	K05195	Cnidaria	adi_v1.0.1.prot
comp100745_c0_seq1	861				0		adi_v1.0.1.prot
comp100753_c0_seq1	726	M7BR48	Poly_[ADP-ribose]_polymerase_11_(Fragment)_		K15259	Bilateria	adi_v1.0.1.prot
comp100753_c0_seq2	695				#N/A	Bilateria	adi_v1.0.1.prot
comp100755_c0_seq1	4950	E6ZGK7	Pol_polyprotein_	GO:0003676 GO:0003723 GO:0003964 GO:0006278 GO:0008270 GO:0015074 GO:0046872	0	Chordata	adi_v1.0.1.prot
comp100757_c0_seq1	276				#N/A		adi_v1.0.1.prot
comp100757_c0_seq2	276				#N/A		adi_v1.0.1.prot
comp100757_c0_seq3	258				#N/A		adi_v1.0.1.prot
comp100757_c0_seq4	258				#N/A		adi_v1.0.1.prot
comp100761_c0_seq1	729	B2CN81	Reverse_transcriptase_	GO:0003723 GO:0003964 GO:0006278	0	Bilateria	adi_v1.0.1.prot
comp10078_c0_seq1	3427	B3KQ29	Transducin-like_enhancer_protein_4_	GO:0000122 GO:0003682 GO:0003705 GO:0003714 GO:0005634 GO:0006355 GO:0016055 GO:0045892 GO:0070491	K04497	Cnidaria	adi_v1.0.1.prot
comp100781_c0_seq1	411				0	Bilateria	adi_v1.0.1.prot
comp100783_c0_seq1	1252	I8AGD4	Non-expressed_Enterotoxin_C_	GO:0009405 GO:0016020	0	Coxiellaceae	adi_v1.0.1.prot
comp100784_c0_seq1	1072	L8YGU2	F-box/WD_repeat-containing_protein_9_		K10265	Cnidaria	adi_v1.0.1.prot
comp100793_c0_seq1	499				0	Cnidaria	adi_v1.0.1.prot
comp100794_c0_seq1	1788	U6D1K2	Radial_spoke_head_10_homolog_B_(Fragment)_		0	Cnidaria	adi_v1.0.1.prot
comp100813_c0_seq1	596	L7LVQ9	Putative_tick_transposon_		0	Bilateria	adi_v1.0.1.prot
comp100816_c0_seq1	1220	A2EJ43	Viral_A-type_inclusion_protein,_putative_		0	Cnidaria	adi_v1.0.1.prot
comp100827_c0_seq1	720	B4LEI8	GJ12321_	GO:0007155 GO:0016020 GO:0016021	0	Cnidaria	adi_v1.0.1.prot
comp10083_c1_seq1	3311	T2MGH5	Beta-adrenergic_receptor_kinase_1_(Fragment)_		K00910	Bilateria	adi_v1.0.1.prot
comp10083_c1_seq2	2806	T2MGH5	Beta-adrenergic_receptor_kinase_1_(Fragment)_		#N/A	Bilateria	adi_v1.0.1.prot
comp10084_c0_seq1	971				0		adi_v1.0.1.prot
comp10088_c0_seq1	1343	K1QBQ1	Aquaporin-9_	GO:0005215 GO:0006810 GO:0016020	0	Cnidaria	adi_v1.0.1.prot
comp10088_c0_seq3	913	K1QBQ1	Aquaporin-9_	GO:0005215 GO:0006810 GO:0016020	#N/A	Cnidaria	adi_v1.0.1.prot
comp10088_c0_seq4	886	K1QBQ1	Aquaporin-9_	GO:0005215 GO:0006810 GO:0016020	#N/A	Cnidaria	adi_v1.0.1.prot
comp10088_c0_seq5	886	K1QBQ1	Aquaporin-9_	GO:0005215 GO:0006810 GO:0016020	#N/A	Cnidaria	adi_v1.0.1.prot
comp10088_c0_seq6	880	K1QBQ1	Aquaporin-9_	GO:0005215 GO:0006810 GO:0016020	#N/A	Cnidaria	adi_v1.0.1.prot
comp10088_c0_seq7	880	K1QBQ1	Aquaporin-9_	GO:0005215 GO:0006810 GO:0016020	#N/A	Cnidaria	adi_v1.0.1.prot
comp10088_c0_seq8	221				#N/A		adi_v1.0.1.prot
comp100880_c0_seq1	1291	U5EQS1	Putative_crack-2_sp_(Fragment)_		0		adi_v1.0.1.prot
comp100884_c0_seq2	1439	K1QXR3	UPF0526_protein_C7orf67-like_protein_		#N/A	Cnidaria	adi_v1.0.1.prot
comp10090_c0_seq1	1517	U3F7A8	Nuclear_migration_nudC-like_protein_		0	Cnidaria	adi_v1.0.1.prot
comp10090_c0_seq2	1511	U3F7A8	Nuclear_migration_nudC-like_protein_		#N/A	Cnidaria	adi_v1.0.1.prot
comp10090_c1_seq1	1517	U3F7A8	Nuclear_migration_nudC-like_protein_		0	Cnidaria	adi_v1.0.1.prot
comp10090_c1_seq2	1488	U3F7A8	Nuclear_migration_nudC-like_protein_		#N/A	Cnidaria	adi_v1.0.1.prot
comp10091_c0_seq1	3400	T1E6M6	Adiponectin_receptor_protein_2-like_protein_		K07297	Cnidaria	adi_v1.0.1.prot
comp100919_c0_seq1	1027	K1RAA9	SH3_domain-binding_protein_5-like_protein_		0	Bilateria	adi_v1.0.1.prot
comp100923_c0_seq1	766				0		adi_v1.0.1.prot
comp100956_c0_seq1	1782	K1R128	Vegetative_incompatibility_protein_HET-E-1_		0	Cnidaria	adi_v1.0.1.prot
comp100960_c0_seq1	411				0		adi_v1.0.1.prot
comp10098_c0_seq1	644	B9RVQ1	Carboxy-lyase,_putative_	GO:0016829	0	Cnidaria	adi_v1.0.1.prot
comp100995_c0_seq1	277	E0SA93	CHY_zinc_finger_domain-containing_protein_	GO:0008270 GO:0046872	#N/A	Cnidaria	adi_v1.0.1.prot
comp100998_c0_seq1	789	E5S5Q5	Putative_papilin_	GO:0004867	0	Cnidaria	adi_v1.0.1.prot
comp101_c0_seq1	1092	Q1XGE0	Guanine_nucleotide_binding_protein_beta_polypeptide_2-like_1_		K14753	Cnidaria	adi_v1.0.1.prot
comp101000_c0_seq1	744	B4K730	GI22281_		K11323	Cnidaria	adi_v1.0.1.prot
comp101003_c0_seq1	709	V5HV99	Putative_e3_ubiquitin-protein_ligase_nrdp1_		K11981	Cnidaria	adi_v1.0.1.prot
comp10102_c0_seq2	2417	B8XR56	Thrombospondin-related_anonymous_protein_(Fragment)_		#N/A	Piroplasmida	adi_v1.0.1.prot
comp10102_c0_seq7	1149				#N/A		adi_v1.0.1.prot
comp10102_c0_seq8	1149				#N/A		adi_v1.0.1.prot
comp101028_c0_seq1	1343	M7AN61	Membralin_		0	Cnidaria	adi_v1.0.1.prot
comp101028_c0_seq2	1092	M7AN61	Membralin_		#N/A	Cnidaria	adi_v1.0.1.prot
comp10103_c0_seq1	2785	Q6DGS2	Regulator_of_G-protein_signalling_7_	GO:0004871 GO:0005096 GO:0005737 GO:0005834 GO:0005886 GO:0007186 GO:0035556 GO:0038032 GO:0043547	K16449	Cnidaria	adi_v1.0.1.prot
comp10105_c0_seq1	848	V5GRH7	Myosin-2_essential_light_chain_(Fragment)_		K12751	Cnidaria	adi_v1.0.1.prot
comp101058_c0_seq1	1071	S4P2G6	Beta1,4_mannosyltransferase_		#N/A	Monosiga	adi_v1.0.1.prot
comp101058_c0_seq2	1071	S4P2G6	Beta1,4_mannosyltransferase_		K03842	Monosiga	adi_v1.0.1.prot
comp10108_c0_seq1	2243	B4JP37	GH13861_	GO:0003824 GO:0004553 GO:0005975 GO:0008152 GO:0016787 GO:0016798 GO:0043169	K01204	Cnidaria	adi_v1.0.1.prot
comp10108_c0_seq2	2243	B4JP37	GH13861_	GO:0003824 GO:0004553 GO:0005975 GO:0008152 GO:0016787 GO:0016798 GO:0043169	#N/A	Cnidaria	adi_v1.0.1.prot
comp10108_c0_seq3	1968				#N/A		adi_v1.0.1.prot
comp101096_c0_seq1	658				0	Cnidaria	adi_v1.0.1.prot
comp101110_c0_seq1	470				0		adi_v1.0.1.prot
comp101120_c0_seq2	249				#N/A	Bilateria	adi_v1.0.1.prot
comp10113_c0_seq1	3816	U6DP58	Serine/threonine-protein_phosphatase_4_regulatory_subunit_4_(Fragment)_		K15426	Cnidaria	adi_v1.0.1.prot
comp10113_c0_seq2	2775	U6DP58	Serine/threonine-protein_phosphatase_4_regulatory_subunit_4_(Fragment)_		#N/A	Cnidaria	adi_v1.0.1.prot
comp10113_c0_seq3	1292	U6DP58	Serine/threonine-protein_phosphatase_4_regulatory_subunit_4_(Fragment)_		#N/A	Cnidaria	adi_v1.0.1.prot
comp101140_c0_seq1	647				0		adi_v1.0.1.prot
comp101158_c0_seq1	1789	A9UIA7	Hedgehog_protein_(Fragment)_	GO:0005509 GO:0005576 GO:0005886 GO:0006508 GO:0007154 GO:0007155 GO:0007156 GO:0007267 GO:0007275 GO:0008233 GO:0016020 GO:0016021 GO:0016787	0	Cnidaria	adi_v1.0.1.prot
comp101158_c0_seq2	538	A9UIA7	Hedgehog_protein_(Fragment)_	GO:0005509 GO:0005576 GO:0005886 GO:0006508 GO:0007154 GO:0007155 GO:0007156 GO:0007267 GO:0007275 GO:0008233 GO:0016020 GO:0016021 GO:0016787	#N/A	Cnidaria	adi_v1.0.1.prot
comp10116_c0_seq1	4945	D7PF28	Lectin_	GO:0030246	K06795	Cnidaria	adi_v1.0.1.prot
comp10116_c0_seq2	4528	D7PF28	Lectin_	GO:0030246	#N/A	Cnidaria	adi_v1.0.1.prot
comp10116_c0_seq3	4528	D7PF28	Lectin_	GO:0030246	#N/A	Cnidaria	adi_v1.0.1.prot
comp10116_c0_seq4	4111	D7PF28	Lectin_	GO:0030246	#N/A	Cnidaria	adi_v1.0.1.prot
comp10116_c0_seq5	2840	D7PF28	Lectin_	GO:0030246	#N/A	Cnidaria	adi_v1.0.1.prot
comp10116_c0_seq6	2423	D7PF28	Lectin_	GO:0030246	#N/A	Cnidaria	adi_v1.0.1.prot
comp10119_c0_seq1	679	B5XER6	Sperm_acrosome_membrane-associated_protein_4_		0	Cnidaria	adi_v1.0.1.prot
comp10119_c1_seq1	656	B5XER6	Sperm_acrosome_membrane-associated_protein_4_		0	Cnidaria	adi_v1.0.1.prot
comp101191_c0_seq1	2347	Q0YTH5	Divergent_AAA_region_	GO:0005524	0	Sphingobacteriales	adi_v1.0.1.prot
comp101220_c0_seq1	704	T2M9Z8	Peptidase_M20_domain-containing_protein_2_(Fragment)_		0	Cnidaria	adi_v1.0.1.prot
comp101237_c0_seq1	801				0		adi_v1.0.1.prot
comp101242_c0_seq1	826	B5XEE5	Regucalcin_	GO:0005509 GO:0030234 GO:0050790	K01053	Cnidaria	adi_v1.0.1.prot
comp101244_c0_seq1	904	K1RIF7	Tyrosine-protein_phosphatase_non-receptor_type_4_	GO:0005856	K18037	Cnidaria	adi_v1.0.1.prot
comp101244_c0_seq2	676	K1RIF7	Tyrosine-protein_phosphatase_non-receptor_type_4_	GO:0005856	#N/A	Cnidaria	adi_v1.0.1.prot
comp101290_c0_seq1	625	K1RBZ8	Armadillo_repeat-containing_protein_4_		0	Cnidaria	adi_v1.0.1.prot
comp1013_c0_seq3	645	C1IS27	Clathrin_heavy_chain_(Fragment)_	GO:0005622 GO:0006886 GO:0016192	#N/A	Cnidaria	adi_v1.0.1.prot
comp1013_c1_seq3	514				#N/A		adi_v1.0.1.prot
comp1013_c1_seq4	514				#N/A		adi_v1.0.1.prot
comp10130_c0_seq1	3058	K1QGC4	Tectonic-2_		0	Bilateria	adi_v1.0.1.prot
comp101332_c0_seq1	645				#N/A	Cnidaria	adi_v1.0.1.prot
comp101332_c0_seq2	645				0	Cnidaria	adi_v1.0.1.prot
comp101332_c0_seq3	600				#N/A	Cnidaria	adi_v1.0.1.prot
comp101332_c0_seq4	600				#N/A	Cnidaria	adi_v1.0.1.prot
comp101347_c0_seq1	1570				0		adi_v1.0.1.prot
comp101358_c0_seq1	676	T2MGJ9	Ribosomal_protein_S6_kinase_beta-1_(Fragment)_		K04688		adi_v1.0.1.prot
comp10136_c0_seq1	5117	K1QY42	SH2_domain-containing_protein_4B_		K17577	Cnidaria	adi_v1.0.1.prot
comp101362_c0_seq1	834	A7SMM5	Ubiquitin_carboxyl-terminal_hydrolase_	GO:0004221 GO:0006508 GO:0006511 GO:0008233 GO:0008234 GO:0016787	K11840	Cnidaria	adi_v1.0.1.prot
comp10137_c0_seq10	280				#N/A	Cnidaria	adi_v1.0.1.prot
comp10137_c0_seq18	231				#N/A	Cnidaria	adi_v1.0.1.prot
comp10137_c0_seq3	489				#N/A	Cnidaria	adi_v1.0.1.prot
comp10137_c0_seq5	417				#N/A	Cnidaria	adi_v1.0.1.prot
comp10137_c0_seq8	310				#N/A	Cnidaria	adi_v1.0.1.prot
comp10137_c0_seq9	303				#N/A	Cnidaria	adi_v1.0.1.prot
comp101373_c0_seq1	205				#N/A	Cnidaria	adi_v1.0.1.prot
comp101376_c0_seq1	889	T2M9T8	Polypeptide_N-acetylgalactosaminyltransferase_6_		K00710		adi_v1.0.1.prot
comp101387_c0_seq1	291				#N/A	Cnidaria	adi_v1.0.1.prot
comp101394_c0_seq1	977				0		adi_v1.0.1.prot
comp101394_c0_seq2	895				#N/A		adi_v1.0.1.prot
comp101396_c0_seq1	829	B3MLP3	GF15021_	GO:0005509 GO:0005886 GO:0007155 GO:0007156 GO:0016020 GO:0016021	0	Cnidaria	adi_v1.0.1.prot
comp10140_c0_seq1	2836	A4HW58	Putative_kinesin_K39_	GO:0000166 GO:0003777 GO:0005524 GO:0005874 GO:0005875 GO:0007018	0	Cnidaria	adi_v1.0.1.prot
comp10141_c0_seq1	2030	C7AU20	Myeloid_differentiation_factor_88_	GO:0005622 GO:0007165	K04729	Neopterygii	adi_v1.0.1.prot
comp101431_c0_seq1	920				0	Cnidaria	adi_v1.0.1.prot
comp101475_c0_seq1	1298	T2M7K2	Brevican_core_protein_(Fragment)_		0	Cnidaria	adi_v1.0.1.prot
comp101475_c0_seq2	490				#N/A	Cnidaria	adi_v1.0.1.prot
comp101493_c0_seq1	925	T2M3Z4	RNA-binding_protein_28_		K14573		adi_v1.0.1.prot
comp1015_c0_seq1	917	K1PRA9	Collagen_alpha-4(VI)_chain_	GO:0005576 GO:0005581 GO:0006030 GO:0008061	0	Demospongiae	adi_v1.0.1.prot
comp101515_c0_seq1	737				0		adi_v1.0.1.prot
comp10152_c0_seq2	829	Q1ED27	Zgc:136281_	GO:0006457 GO:0031072 GO:0051082	#N/A	Trichoplax	adi_v1.0.1.prot
comp101533_c0_seq1	581				0	Bilateria	adi_v1.0.1.prot
comp10154_c0_seq1	891	G3HKW8	Chymotrypsin-like_protease_CTRL-1_	GO:0003824 GO:0004252 GO:0006508 GO:0008233 GO:0008236 GO:0016787	K09632	Cnidaria	adi_v1.0.1.prot
comp101593_c0_seq1	243				#N/A	Bilateria	adi_v1.0.1.prot
comp101599_c0_seq1	800	A7SIM9	Regucalcin_(Fragment)_	GO:0005622 GO:0005737 GO:0008270 GO:0046872	K11997	Cnidaria	adi_v1.0.1.prot
comp101599_c0_seq2	332	D4A7S9	Protein_Trim45_	GO:0005622 GO:0008270 GO:0046872	#N/A	Cnidaria	adi_v1.0.1.prot
comp101599_c0_seq3	266				#N/A		adi_v1.0.1.prot
comp101599_c0_seq4	262				#N/A		adi_v1.0.1.prot
comp101599_c0_seq5	241				#N/A		adi_v1.0.1.prot
comp101599_c0_seq6	239	D4A7S9	Protein_Trim45_	GO:0005622 GO:0008270 GO:0046872	#N/A	Bilateria	adi_v1.0.1.prot
comp101599_c0_seq7	208	D4A7S9	Protein_Trim45_	GO:0005622 GO:0008270 GO:0046872	#N/A	Cnidaria	adi_v1.0.1.prot
comp101641_c0_seq1	1073				0	Cnidaria	adi_v1.0.1.prot
comp101641_c0_seq12	303	N6U8L0	Guanine_nucleotide-binding_protein_subunit_gamma_(Fragment)_		#N/A		adi_v1.0.1.prot
comp101641_c0_seq13	244	N6U8L0	Guanine_nucleotide-binding_protein_subunit_gamma_(Fragment)_		#N/A	Ecdysozoa	adi_v1.0.1.prot
comp101641_c0_seq2	1069				#N/A	Cnidaria	adi_v1.0.1.prot
comp101641_c0_seq3	888				#N/A	Cnidaria	adi_v1.0.1.prot
comp101641_c0_seq4	888				#N/A	Cnidaria	adi_v1.0.1.prot
comp101641_c0_seq5	888				#N/A	Cnidaria	adi_v1.0.1.prot
comp101641_c0_seq6	884				#N/A	Cnidaria	adi_v1.0.1.prot
comp101641_c0_seq7	630				#N/A		adi_v1.0.1.prot
comp101641_c0_seq8	581	N6U8L0	Guanine_nucleotide-binding_protein_subunit_gamma_(Fragment)_		#N/A	Ecdysozoa	adi_v1.0.1.prot
comp101641_c0_seq9	349	N6U8L0	Guanine_nucleotide-binding_protein_subunit_gamma_(Fragment)_		#N/A		adi_v1.0.1.prot
comp101655_c0_seq1	1602	U3FZS1	AP-3_complex_subunit_beta-1_		K12397	Cnidaria	adi_v1.0.1.prot
comp101663_c0_seq1	382	A8C9K9	GP2_THP-like_protein_(Fragment)_		#N/A	Cnidaria	adi_v1.0.1.prot
comp10167_c0_seq1	2531	M1EKB7	BTB_domain_containing_10_(Fragment)_		K10482	Cnidaria	adi_v1.0.1.prot
comp101670_c0_seq1	1395	U6DEB0	NEDD4-binding_protein_2_(Fragment)_		K15720	Chordata	adi_v1.0.1.prot
comp101684_c0_seq1	1138				0	Ectocarpales	adi_v1.0.1.prot
comp101684_c0_seq2	823	E5T700	Pao_retrotransposon_peptidase_superfamily_(Fragment)_		#N/A	Bilateria	adi_v1.0.1.prot
comp10169_c0_seq1	3003	H2PYB2	UDP-galactose-4-epimerase_	GO:0000166 GO:0003824 GO:0003978 GO:0005975 GO:0006012 GO:0016853 GO:0016857 GO:0044237 GO:0050662	#N/A	Cnidaria	adi_v1.0.1.prot
comp10169_c0_seq2	3003	H2PYB2	UDP-galactose-4-epimerase_	GO:0000166 GO:0003824 GO:0003978 GO:0005975 GO:0006012 GO:0016853 GO:0016857 GO:0044237 GO:0050662	K01784	Cnidaria	adi_v1.0.1.prot
comp101699_c0_seq2	421				#N/A		adi_v1.0.1.prot
comp1017_c0_seq1	1889	Q7YW74	Cathepsin_L-like_cysteine_proteinase_B_	GO:0006508 GO:0008233 GO:0008234 GO:0016787	K01365	Cnidaria	adi_v1.0.1.prot
comp101707_c0_seq1	1594	G5B4G0	RUN_domain-containing_protein_2A_(Fragment)_		K17935	Bilateria	adi_v1.0.1.prot
comp101711_c0_seq1	1271	B5DFJ0	Protein_Slc7a4_	GO:0003333 GO:0015171 GO:0016020 GO:0016021	K13866	Cnidaria	adi_v1.0.1.prot
comp101717_c0_seq1	258				#N/A	Cnidaria	adi_v1.0.1.prot
comp10172_c0_seq1	14702	A2A5R6	NFX1-type_zinc_finger-containing_protein_1_	GO:0003674 GO:0005575 GO:0008150	0	Cnidaria	adi_v1.0.1.prot
comp10172_c0_seq10	10261	A2A5R6	NFX1-type_zinc_finger-containing_protein_1_	GO:0003674 GO:0005575 GO:0008150	#N/A	Cnidaria	adi_v1.0.1.prot
comp10172_c0_seq11	9960	A2A5R6	NFX1-type_zinc_finger-containing_protein_1_	GO:0003674 GO:0005575 GO:0008150	#N/A	Cnidaria	adi_v1.0.1.prot
comp10172_c0_seq12	9951	A2A5R6	NFX1-type_zinc_finger-containing_protein_1_	GO:0003674 GO:0005575 GO:0008150	#N/A	Cnidaria	adi_v1.0.1.prot
comp10172_c0_seq13	9125	A2A5R6	NFX1-type_zinc_finger-containing_protein_1_	GO:0003674 GO:0005575 GO:0008150	#N/A	Cnidaria	adi_v1.0.1.prot
comp10172_c0_seq14	9116	A2A5R6	NFX1-type_zinc_finger-containing_protein_1_	GO:0003674 GO:0005575 GO:0008150	#N/A	Cnidaria	adi_v1.0.1.prot
comp10172_c0_seq15	8880	S9YWE1	NFX1-type_zinc_finger-containing_protein_1_		#N/A	Cnidaria	adi_v1.0.1.prot
comp10172_c0_seq16	8706	A2A5R6	NFX1-type_zinc_finger-containing_protein_1_	GO:0003674 GO:0005575 GO:0008150	#N/A	Cnidaria	adi_v1.0.1.prot
comp10172_c0_seq17	8098	A2A5R6	NFX1-type_zinc_finger-containing_protein_1_	GO:0003674 GO:0005575 GO:0008150	#N/A	Cnidaria	adi_v1.0.1.prot
comp10172_c0_seq18	7263	S9YWE1	NFX1-type_zinc_finger-containing_protein_1_		#N/A	Cnidaria	adi_v1.0.1.prot
comp10172_c0_seq19	3154	A2A5R4	NFX1-type_zinc_finger-containing_protein_1_(Fragment)_	GO:0003674 GO:0005575 GO:0008150	#N/A	Cnidaria	adi_v1.0.1.prot
comp10172_c0_seq2	14684	A2A5R6	NFX1-type_zinc_finger-containing_protein_1_	GO:0003674 GO:0005575 GO:0008150	#N/A	Cnidaria	adi_v1.0.1.prot
comp10172_c0_seq20	3145	A2A5R4	NFX1-type_zinc_finger-containing_protein_1_(Fragment)_	GO:0003674 GO:0005575 GO:0008150	#N/A	Cnidaria	adi_v1.0.1.prot
comp10172_c0_seq21	2368	L8IBN4	NFX1-type_zinc_finger-containing_protein_1_		#N/A	Cnidaria	adi_v1.0.1.prot
comp10172_c0_seq22	2018	G9KZP6	Zinc_finger,_NFX1-type_containing_1_(Fragment)_		#N/A	Bilateria	adi_v1.0.1.prot
comp10172_c0_seq23	2009	L5JYX0	NFX1-type_zinc_finger-containing_protein_1_		#N/A	Bilateria	adi_v1.0.1.prot
comp10172_c0_seq24	1721	A2A5R4	NFX1-type_zinc_finger-containing_protein_1_(Fragment)_	GO:0003674 GO:0005575 GO:0008150	#N/A	Cnidaria	adi_v1.0.1.prot
comp10172_c0_seq25	1621	A2A5R4	NFX1-type_zinc_finger-containing_protein_1_(Fragment)_	GO:0003674 GO:0005575 GO:0008150	#N/A	Cnidaria	adi_v1.0.1.prot
comp10172_c0_seq26	1621	A2A5R4	NFX1-type_zinc_finger-containing_protein_1_(Fragment)_	GO:0003674 GO:0005575 GO:0008150	#N/A	Cnidaria	adi_v1.0.1.prot
comp10172_c0_seq27	1452	A2A5R4	NFX1-type_zinc_finger-containing_protein_1_(Fragment)_	GO:0003674 GO:0005575 GO:0008150	#N/A	Cnidaria	adi_v1.0.1.prot
comp10172_c0_seq28	585	K1RJ60	NFX1-type_zinc_finger-containing_protein_1_	GO:0008270	#N/A	Bilateria	adi_v1.0.1.prot
comp10172_c0_seq3	13566	A2A5R6	NFX1-type_zinc_finger-containing_protein_1_	GO:0003674 GO:0005575 GO:0008150	#N/A	Cnidaria	adi_v1.0.1.prot
comp10172_c0_seq30	479	E6ZF49	NFX1-type_zinc_finger-containing_protein_1_		#N/A	Cnidaria	adi_v1.0.1.prot
comp10172_c0_seq31	317	K1RJ60	NFX1-type_zinc_finger-containing_protein_1_	GO:0008270	#N/A	Bilateria	adi_v1.0.1.prot
comp10172_c0_seq33	243	T2M3H7	NFX1-type_zinc_finger-containing_protein_1_(Fragment)_		#N/A	Cnidaria	adi_v1.0.1.prot
comp10172_c0_seq34	242	K1RJ60	NFX1-type_zinc_finger-containing_protein_1_	GO:0008270	#N/A	Bilateria	adi_v1.0.1.prot
comp10172_c0_seq35	239	T2M3H7	NFX1-type_zinc_finger-containing_protein_1_(Fragment)_		#N/A	Cnidaria	adi_v1.0.1.prot
comp10172_c0_seq36	216	G9KZP7	Zinc_finger,_NFX1-type_containing_1_(Fragment)_		#N/A	Craniata	adi_v1.0.1.prot
comp10172_c0_seq37	204	K1RJ60	NFX1-type_zinc_finger-containing_protein_1_	GO:0008270	#N/A	Bilateria	adi_v1.0.1.prot
comp10172_c0_seq4	13548	A2A5R6	NFX1-type_zinc_finger-containing_protein_1_	GO:0003674 GO:0005575 GO:0008150	#N/A	Cnidaria	adi_v1.0.1.prot
comp10172_c0_seq5	11906	A2A5R6	NFX1-type_zinc_finger-containing_protein_1_	GO:0003674 GO:0005575 GO:0008150	#N/A	Cnidaria	adi_v1.0.1.prot
comp10172_c0_seq6	11096	A2A5R6	NFX1-type_zinc_finger-containing_protein_1_	GO:0003674 GO:0005575 GO:0008150	#N/A	Cnidaria	adi_v1.0.1.prot
comp10172_c0_seq7	11087	A2A5R6	NFX1-type_zinc_finger-containing_protein_1_	GO:0003674 GO:0005575 GO:0008150	#N/A	Cnidaria	adi_v1.0.1.prot
comp10172_c0_seq8	10770	A2A5R6	NFX1-type_zinc_finger-containing_protein_1_	GO:0003674 GO:0005575 GO:0008150	#N/A	Cnidaria	adi_v1.0.1.prot
comp10172_c0_seq9	10388	A2A5R6	NFX1-type_zinc_finger-containing_protein_1_	GO:0003674 GO:0005575 GO:0008150	#N/A	Cnidaria	adi_v1.0.1.prot
comp10174_c0_seq1	781				0		adi_v1.0.1.prot
comp10177_c0_seq1	1375	K1RR63	Chitin_synthase_G_	GO:0016758	#N/A	Bilateria	adi_v1.0.1.prot
comp10177_c0_seq12	609	K1RR63	Chitin_synthase_G_	GO:0016758	#N/A	Bilateria	adi_v1.0.1.prot
comp10177_c0_seq13	609	K1RR63	Chitin_synthase_G_	GO:0016758	#N/A	Bilateria	adi_v1.0.1.prot
comp10177_c0_seq14	609	K1RR63	Chitin_synthase_G_	GO:0016758	#N/A	Bilateria	adi_v1.0.1.prot
comp10177_c0_seq15	609	K1RR63	Chitin_synthase_G_	GO:0016758	#N/A	Bilateria	adi_v1.0.1.prot
comp10177_c0_seq17	523	K1RR63	Chitin_synthase_G_	GO:0016758	#N/A	Cnidaria	adi_v1.0.1.prot
comp10177_c0_seq18	523	K1RR63	Chitin_synthase_G_	GO:0016758	#N/A	Cnidaria	adi_v1.0.1.prot
comp10177_c0_seq19	523	K1RR63	Chitin_synthase_G_	GO:0016758	#N/A	Cnidaria	adi_v1.0.1.prot
comp10177_c0_seq2	1375	K1RR63	Chitin_synthase_G_	GO:0016758	K00698	Bilateria	adi_v1.0.1.prot
comp10177_c0_seq20	523	K1RR63	Chitin_synthase_G_	GO:0016758	#N/A	Cnidaria	adi_v1.0.1.prot
comp10177_c0_seq21	511				#N/A		adi_v1.0.1.prot
comp10177_c0_seq22	503	F2U0N1	Chitin_synthase_1_	GO:0016758	#N/A	Bilateria	adi_v1.0.1.prot
comp10177_c0_seq24	422	K1RR63	Chitin_synthase_G_	GO:0016758	#N/A	Bilateria	adi_v1.0.1.prot
comp10177_c0_seq3	1329	K1RR63	Chitin_synthase_G_	GO:0016758	#N/A	Bilateria	adi_v1.0.1.prot
comp10177_c0_seq4	1103	K1RR63	Chitin_synthase_G_	GO:0016758	#N/A	Bilateria	adi_v1.0.1.prot
comp10177_c0_seq5	856	K1RR63	Chitin_synthase_G_	GO:0016758	#N/A	Bilateria	adi_v1.0.1.prot
comp10177_c0_seq6	856	K1RR63	Chitin_synthase_G_	GO:0016758	#N/A	Bilateria	adi_v1.0.1.prot
comp10177_c0_seq7	841				#N/A		adi_v1.0.1.prot
comp10177_c0_seq8	841				#N/A		adi_v1.0.1.prot
comp10178_c0_seq1	1834	M5CF64	PEX6_protein_		K13339	Cnidaria	adi_v1.0.1.prot
comp101787_c0_seq1	1311	R0KZ73	Peptidyl-prolyl_cis-trans_isomerase-like_2_(Fragment)_		K10598	Cnidaria	adi_v1.0.1.prot
comp10180_c0_seq1	2922	T2M9L4	Cleavage_and_polyadenylation_specificity_factor_subunit_7_		K14398	Cnidaria	adi_v1.0.1.prot
comp10180_c0_seq2	1894	T2M9L4	Cleavage_and_polyadenylation_specificity_factor_subunit_7_		#N/A	Cnidaria	adi_v1.0.1.prot
comp10180_c0_seq3	1871	T2M9L4	Cleavage_and_polyadenylation_specificity_factor_subunit_7_		#N/A	Cnidaria	adi_v1.0.1.prot
comp10180_c0_seq6	843				#N/A		adi_v1.0.1.prot
comp10180_c1_seq1	1395	F8WJN3	Cleavage_and_polyadenylation-specificity_factor_subunit_6_	GO:0000166 GO:0003676 GO:0005634 GO:0005730	K14398	Cnidaria	adi_v1.0.1.prot
comp10180_c2_seq1	1395	F8WJN3	Cleavage_and_polyadenylation-specificity_factor_subunit_6_	GO:0000166 GO:0003676 GO:0005634 GO:0005730	K14398	Cnidaria	adi_v1.0.1.prot
comp101805_c0_seq1	1062				0	Cnidaria	adi_v1.0.1.prot
comp10181_c0_seq1	988	D4QD85	Lectin_	GO:0005102 GO:0007165	0	Cnidaria	adi_v1.0.1.prot
comp10181_c1_seq1	970	D4QD85	Lectin_	GO:0005102 GO:0007165	0	Cnidaria	adi_v1.0.1.prot
comp101814_c0_seq1	344	B3KPQ5	cDNA_FLJ32057_fis,_clone_NTONG2001642,_highly_similar_to_Exportin-5_		#N/A	Chordata	adi_v1.0.1.prot
comp101818_c0_seq1	473	Q16PI9	AAEL011625-PA_(Fragment)_	GO:0005245 GO:0005891 GO:0070588	0	Ecdysozoa	adi_v1.0.1.prot
comp101825_c0_seq1	616	V5GTB8	Putative_endonuclease/reverse_transcript_(Fragment)_		0	Bilateria	adi_v1.0.1.prot
comp101827_c0_seq1	462				0		adi_v1.0.1.prot
comp101828_c0_seq1	845	B1H1I6	Zgc:172108_protein_	GO:0005622 GO:0008270 GO:0046872	0	Cnidaria	adi_v1.0.1.prot
comp10183_c0_seq1	1801	T2MCG6	2-acylglycerol_O-acyltransferase_2_		K14457	Cnidaria	adi_v1.0.1.prot
comp10183_c0_seq2	1144	T2MCG6	2-acylglycerol_O-acyltransferase_2_		#N/A	Cnidaria	adi_v1.0.1.prot
comp101837_c0_seq1	417	Q0V9T5	Sorting_nexin_14_	GO:0007154 GO:0035091 GO:0038032	K17926	Cnidaria	adi_v1.0.1.prot
comp10186_c0_seq1	1384	E0YPA4	Organic_anion_transporter_polypeptide_(Fragment)_	GO:0005215 GO:0006810 GO:0016020	K14354	Cnidaria	adi_v1.0.1.prot
comp10186_c1_seq1	1384	E0YPA4	Organic_anion_transporter_polypeptide_(Fragment)_	GO:0005215 GO:0006810 GO:0016020	K14354	Cnidaria	adi_v1.0.1.prot
comp10187_c0_seq1	884	K1QFC1	Transporter_	GO:0005328 GO:0006836 GO:0016021 GO:0016787	K01061	Cnidaria	adi_v1.0.1.prot
comp10187_c1_seq1	884	K1QFC1	Transporter_	GO:0005328 GO:0006836 GO:0016021 GO:0016787	K01061	Cnidaria	adi_v1.0.1.prot
comp101870_c0_seq1	696	Q1HA50	Egg_protein_		0	Cnidaria	adi_v1.0.1.prot
comp10188_c0_seq1	1578	E9CHJ0	Tyrosine_transporter_	GO:0015105 GO:0015700 GO:0016021 GO:0055085	0	Cnidaria	adi_v1.0.1.prot
comp10189_c0_seq1	298	G9K6W9	Potassium_channel_tetramerisation_domain_containing_1_(Fragment)_	GO:0005216	#N/A		adi_v1.0.1.prot
comp10191_c0_seq1	1002	Q5FW05	Cytoplasmic_tRNA_2-thiolation_protein_1_	GO:0000049 GO:0002098 GO:0003723 GO:0005524 GO:0005737 GO:0005829 GO:0008033 GO:0016740 GO:0034227	K14168		adi_v1.0.1.prot
comp10191_c0_seq2	898	Q5FW05	Cytoplasmic_tRNA_2-thiolation_protein_1_	GO:0000049 GO:0002098 GO:0003723 GO:0005524 GO:0005737 GO:0005829 GO:0008033 GO:0016740 GO:0034227	#N/A		adi_v1.0.1.prot
comp10191_c0_seq3	578	K1QZH5	Cytoplasmic_tRNA_2-thiolation_protein_1_	GO:0000049 GO:0005524 GO:0005737 GO:0008033 GO:0034227	#N/A	Trichoplax	adi_v1.0.1.prot
comp10191_c1_seq1	946	K1QZH5	Cytoplasmic_tRNA_2-thiolation_protein_1_	GO:0000049 GO:0005524 GO:0005737 GO:0008033 GO:0034227	K14168	Trichoplax	adi_v1.0.1.prot
comp10191_c1_seq2	855				#N/A		adi_v1.0.1.prot
comp10191_c1_seq3	855	Q5FW05	Cytoplasmic_tRNA_2-thiolation_protein_1_	GO:0000049 GO:0002098 GO:0003723 GO:0005524 GO:0005737 GO:0005829 GO:0008033 GO:0016740 GO:0034227	#N/A		adi_v1.0.1.prot
comp10191_c1_seq4	607	K1QZH5	Cytoplasmic_tRNA_2-thiolation_protein_1_	GO:0000049 GO:0005524 GO:0005737 GO:0008033 GO:0034227	#N/A	Trichoplax	adi_v1.0.1.prot
comp10191_c1_seq5	548				#N/A		adi_v1.0.1.prot
comp10191_c2_seq1	368				#N/A		adi_v1.0.1.prot
comp101915_c0_seq1	433				0		adi_v1.0.1.prot
comp101915_c0_seq2	400				#N/A		adi_v1.0.1.prot
comp101917_c0_seq1	633				0		adi_v1.0.1.prot
comp101924_c0_seq1	1002	B7P6D5	Ecto-NOX_disulfide-thiol_exchanger,_putative_(Fragment)_	GO:0000166 GO:0003676	0	Bilateria	adi_v1.0.1.prot
comp101952_c0_seq1	1743	Q8CHD7	MKIAA0678_protein_(Fragment)_	GO:0003674 GO:0005575 GO:0008150 GO:0031072	K09533	Gnathostomata	adi_v1.0.1.prot
comp101972_c0_seq1	406	V5GAG2	Retrovirus-related_Pol_polyprotein_(Fragment)_		0		adi_v1.0.1.prot
comp101973_c0_seq1	379	E0VZE8	Reverse_transcriptase,_putative_	GO:0003723 GO:0003964 GO:0006278	#N/A	Bilateria	adi_v1.0.1.prot
comp101973_c0_seq2	379	E0VZE8	Reverse_transcriptase,_putative_	GO:0003723 GO:0003964 GO:0006278	#N/A	Bilateria	adi_v1.0.1.prot
comp101973_c0_seq3	252				#N/A		adi_v1.0.1.prot
comp101973_c0_seq4	252				#N/A		adi_v1.0.1.prot
comp101974_c0_seq1	300	K1QCJ4	GH3_domain-containing_protein_		#N/A	Bilateria	adi_v1.0.1.prot
comp10198_c2_seq1	977	T2MHK6	Serine/threonine-protein_kinase_16_(Fragment)_		K08856	Cnidaria	adi_v1.0.1.prot
comp10198_c2_seq2	818	T2MHK6	Serine/threonine-protein_kinase_16_(Fragment)_		#N/A	Demospongiae	adi_v1.0.1.prot
comp10198_c2_seq3	797	T2MHK6	Serine/threonine-protein_kinase_16_(Fragment)_		#N/A	Demospongiae	adi_v1.0.1.prot
comp10199_c0_seq1	3017	T2MFN7	Ras_GTPase-activating-like_protein_IQGAP1_		K16848	Bilateria	adi_v1.0.1.prot
comp101996_c0_seq1	408	T2MAH5	Structural_maintenance_of_chromosomes_protein_5_(Fragment)_		0	Gnathostomata	adi_v1.0.1.prot
comp101996_c0_seq2	296	T2MAH5	Structural_maintenance_of_chromosomes_protein_5_(Fragment)_		#N/A	Bilateria	adi_v1.0.1.prot
comp10202_c0_seq1	731	A7SBF0	Integrator_complex_subunit_9_homolog_	GO:0005634	K13146	Cnidaria	adi_v1.0.1.prot
comp10202_c0_seq2	641	A7SBF0	Integrator_complex_subunit_9_homolog_	GO:0005634	#N/A	Cnidaria	adi_v1.0.1.prot
comp10202_c0_seq3	476	A7SBF0	Integrator_complex_subunit_9_homolog_	GO:0005634	#N/A	Cnidaria	adi_v1.0.1.prot
comp10202_c1_seq1	790	A7SBF0	Integrator_complex_subunit_9_homolog_	GO:0005634	K13146	Cnidaria	adi_v1.0.1.prot
comp10202_c1_seq2	535	A7SBF0	Integrator_complex_subunit_9_homolog_	GO:0005634	#N/A	Cnidaria	adi_v1.0.1.prot
comp102043_c0_seq1	385				#N/A	Cnidaria	adi_v1.0.1.prot
comp10205_c0_seq1	2525	M7BNT4	WD_repeat-containing_protein_52_		0	Bilateria	adi_v1.0.1.prot
comp102051_c0_seq1	1293	B9XI72	Conserved_repeat_domain_protein_	GO:0003993 GO:0046872	K06753	Verrucomicrobiales	adi_v1.0.1.prot
comp102073_c0_seq1	497	K9KBJ0	UPF0636_protein_C4orf41-like_protein-like_protein_(Fragment)_		0	Gnathostomata	adi_v1.0.1.prot
comp10208_c0_seq1	1050	L7MJ79	Putative_ring_finger_protein_(Fragment)_		K11982	Bilateria	adi_v1.0.1.prot
comp10208_c0_seq2	671	R7VR26	RING_finger_protein_126_(Fragment)_		#N/A	Bilateria	adi_v1.0.1.prot
comp1021_c0_seq1	3557	T1E4C5	TRB2_protein_		K08814	Cnidaria	adi_v1.0.1.prot
comp1021_c0_seq2	2012	T1E4C5	TRB2_protein_		#N/A	Cnidaria	adi_v1.0.1.prot
comp1021_c0_seq3	1703	T1E4C5	TRB2_protein_		#N/A	Cnidaria	adi_v1.0.1.prot
comp10212_c0_seq1	1826	K1S1H2	Dynein_beta_chain,_ciliary_	GO:0000166 GO:0003777 GO:0007018 GO:0017111 GO:0030286	K10408	Bilateria	adi_v1.0.1.prot
comp102121_c0_seq1	256				#N/A		adi_v1.0.1.prot
comp102129_c0_seq1	514	L7MKF0	Putative_tick_transposon_(Fragment)_		0	Ecdysozoa	adi_v1.0.1.prot
comp102129_c0_seq2	435				#N/A		adi_v1.0.1.prot
comp102134_c0_seq1	977	D3S8K6	Transcriptional_regulator,_MarR_family_(Precursor)_		0		adi_v1.0.1.prot
comp10215_c0_seq1	810	T2M2T0	Mitochondrial_import_inner_membrane_translocase_subunit_Tim9_B_		K17779	Bilateria	adi_v1.0.1.prot
comp102160_c0_seq1	829	I6T2W6	Sacsin_(Fragment)_	GO:0005524	K17592	Cnidaria	adi_v1.0.1.prot
comp10218_c0_seq1	5275	B5X168	U4/U6_small_nuclear_ribonucleoprotein_Prp4_	GO:0003676 GO:0008380 GO:0030529	K12662	Cnidaria	adi_v1.0.1.prot
comp10218_c0_seq10	4570	B5X168	U4/U6_small_nuclear_ribonucleoprotein_Prp4_	GO:0003676 GO:0008380 GO:0030529	#N/A	Cnidaria	adi_v1.0.1.prot
comp10218_c0_seq11	4536	B5X168	U4/U6_small_nuclear_ribonucleoprotein_Prp4_	GO:0003676 GO:0008380 GO:0030529	#N/A	Cnidaria	adi_v1.0.1.prot
comp10218_c0_seq12	4405	B5X168	U4/U6_small_nuclear_ribonucleoprotein_Prp4_	GO:0003676 GO:0008380 GO:0030529	#N/A	Cnidaria	adi_v1.0.1.prot
comp10218_c0_seq13	4346	B5X168	U4/U6_small_nuclear_ribonucleoprotein_Prp4_	GO:0003676 GO:0008380 GO:0030529	#N/A	Cnidaria	adi_v1.0.1.prot
comp10218_c0_seq14	4346	B5X168	U4/U6_small_nuclear_ribonucleoprotein_Prp4_	GO:0003676 GO:0008380 GO:0030529	#N/A	Cnidaria	adi_v1.0.1.prot
comp10218_c0_seq15	4320	B5X168	U4/U6_small_nuclear_ribonucleoprotein_Prp4_	GO:0003676 GO:0008380 GO:0030529	#N/A	Cnidaria	adi_v1.0.1.prot
comp10218_c0_seq16	4304	B5X168	U4/U6_small_nuclear_ribonucleoprotein_Prp4_	GO:0003676 GO:0008380 GO:0030529	#N/A	Cnidaria	adi_v1.0.1.prot
comp10218_c0_seq17	4304	B5X168	U4/U6_small_nuclear_ribonucleoprotein_Prp4_	GO:0003676 GO:0008380 GO:0030529	#N/A	Cnidaria	adi_v1.0.1.prot
comp10218_c0_seq18	4304	B5X168	U4/U6_small_nuclear_ribonucleoprotein_Prp4_	GO:0003676 GO:0008380 GO:0030529	#N/A	Cnidaria	adi_v1.0.1.prot
comp10218_c0_seq19	4209	B5X168	U4/U6_small_nuclear_ribonucleoprotein_Prp4_	GO:0003676 GO:0008380 GO:0030529	#N/A	Cnidaria	adi_v1.0.1.prot
comp10218_c0_seq2	5009	B5X168	U4/U6_small_nuclear_ribonucleoprotein_Prp4_	GO:0003676 GO:0008380 GO:0030529	#N/A	Cnidaria	adi_v1.0.1.prot
comp10218_c0_seq20	4139	B5X168	U4/U6_small_nuclear_ribonucleoprotein_Prp4_	GO:0003676 GO:0008380 GO:0030529	#N/A	Cnidaria	adi_v1.0.1.prot
comp10218_c0_seq21	4139	B5X168	U4/U6_small_nuclear_ribonucleoprotein_Prp4_	GO:0003676 GO:0008380 GO:0030529	#N/A	Cnidaria	adi_v1.0.1.prot
comp10218_c0_seq22	4139	B5X168	U4/U6_small_nuclear_ribonucleoprotein_Prp4_	GO:0003676 GO:0008380 GO:0030529	#N/A	Cnidaria	adi_v1.0.1.prot
comp10218_c0_seq23	4054	B5X168	U4/U6_small_nuclear_ribonucleoprotein_Prp4_	GO:0003676 GO:0008380 GO:0030529	#N/A	Cnidaria	adi_v1.0.1.prot
comp10218_c0_seq24	4038	B5X168	U4/U6_small_nuclear_ribonucleoprotein_Prp4_	GO:0003676 GO:0008380 GO:0030529	#N/A	Cnidaria	adi_v1.0.1.prot
comp10218_c0_seq25	4038	B5X168	U4/U6_small_nuclear_ribonucleoprotein_Prp4_	GO:0003676 GO:0008380 GO:0030529	#N/A	Cnidaria	adi_v1.0.1.prot
comp10218_c0_seq26	3949	B5X168	U4/U6_small_nuclear_ribonucleoprotein_Prp4_	GO:0003676 GO:0008380 GO:0030529	#N/A	Cnidaria	adi_v1.0.1.prot
comp10218_c0_seq27	3949	B5X168	U4/U6_small_nuclear_ribonucleoprotein_Prp4_	GO:0003676 GO:0008380 GO:0030529	#N/A	Cnidaria	adi_v1.0.1.prot
comp10218_c0_seq28	3943	B5X168	U4/U6_small_nuclear_ribonucleoprotein_Prp4_	GO:0003676 GO:0008380 GO:0030529	#N/A	Cnidaria	adi_v1.0.1.prot
comp10218_c0_seq29	3873	B5X168	U4/U6_small_nuclear_ribonucleoprotein_Prp4_	GO:0003676 GO:0008380 GO:0030529	#N/A	Cnidaria	adi_v1.0.1.prot
comp10218_c0_seq3	4967	B5X168	U4/U6_small_nuclear_ribonucleoprotein_Prp4_	GO:0003676 GO:0008380 GO:0030529	#N/A	Cnidaria	adi_v1.0.1.prot
comp10218_c0_seq30	3873	B5X168	U4/U6_small_nuclear_ribonucleoprotein_Prp4_	GO:0003676 GO:0008380 GO:0030529	#N/A	Cnidaria	adi_v1.0.1.prot
comp10218_c0_seq31	3812	B5X168	U4/U6_small_nuclear_ribonucleoprotein_Prp4_	GO:0003676 GO:0008380 GO:0030529	#N/A	Cnidaria	adi_v1.0.1.prot
comp10218_c0_seq32	3746	K9KB22	U4/U6_small_nuclear_ribonucleoprotein_Prp4-like_protein_(Fragment)_		#N/A	Cnidaria	adi_v1.0.1.prot
comp10218_c0_seq33	3683	B5X168	U4/U6_small_nuclear_ribonucleoprotein_Prp4_	GO:0003676 GO:0008380 GO:0030529	#N/A	Cnidaria	adi_v1.0.1.prot
comp10218_c0_seq34	3657	B5X168	U4/U6_small_nuclear_ribonucleoprotein_Prp4_	GO:0003676 GO:0008380 GO:0030529	#N/A	Cnidaria	adi_v1.0.1.prot
comp10218_c0_seq35	3641	B5X168	U4/U6_small_nuclear_ribonucleoprotein_Prp4_	GO:0003676 GO:0008380 GO:0030529	#N/A	Cnidaria	adi_v1.0.1.prot
comp10218_c0_seq36	3641	B5X168	U4/U6_small_nuclear_ribonucleoprotein_Prp4_	GO:0003676 GO:0008380 GO:0030529	#N/A	Cnidaria	adi_v1.0.1.prot
comp10218_c0_seq37	3546	B5X168	U4/U6_small_nuclear_ribonucleoprotein_Prp4_	GO:0003676 GO:0008380 GO:0030529	#N/A	Cnidaria	adi_v1.0.1.prot
comp10218_c0_seq38	3546	B5X168	U4/U6_small_nuclear_ribonucleoprotein_Prp4_	GO:0003676 GO:0008380 GO:0030529	#N/A	Cnidaria	adi_v1.0.1.prot
comp10218_c0_seq39	3546	B5X168	U4/U6_small_nuclear_ribonucleoprotein_Prp4_	GO:0003676 GO:0008380 GO:0030529	#N/A	Cnidaria	adi_v1.0.1.prot
comp10218_c0_seq4	4878	B5X168	U4/U6_small_nuclear_ribonucleoprotein_Prp4_	GO:0003676 GO:0008380 GO:0030529	#N/A	Cnidaria	adi_v1.0.1.prot
comp10218_c0_seq40	3480	K9KB22	U4/U6_small_nuclear_ribonucleoprotein_Prp4-like_protein_(Fragment)_		#N/A	Cnidaria	adi_v1.0.1.prot
comp10218_c0_seq41	3476	B5X168	U4/U6_small_nuclear_ribonucleoprotein_Prp4_	GO:0003676 GO:0008380 GO:0030529	#N/A	Cnidaria	adi_v1.0.1.prot
comp10218_c0_seq42	3476	B5X168	U4/U6_small_nuclear_ribonucleoprotein_Prp4_	GO:0003676 GO:0008380 GO:0030529	#N/A	Cnidaria	adi_v1.0.1.prot
comp10218_c0_seq43	3391	B5X168	U4/U6_small_nuclear_ribonucleoprotein_Prp4_	GO:0003676 GO:0008380 GO:0030529	#N/A	Cnidaria	adi_v1.0.1.prot
comp10218_c0_seq44	3375	B5X168	U4/U6_small_nuclear_ribonucleoprotein_Prp4_	GO:0003676 GO:0008380 GO:0030529	#N/A	Cnidaria	adi_v1.0.1.prot
comp10218_c0_seq45	3280	B5X168	U4/U6_small_nuclear_ribonucleoprotein_Prp4_	GO:0003676 GO:0008380 GO:0030529	#N/A	Cnidaria	adi_v1.0.1.prot
comp10218_c0_seq46	3280	B5X168	U4/U6_small_nuclear_ribonucleoprotein_Prp4_	GO:0003676 GO:0008380 GO:0030529	#N/A	Cnidaria	adi_v1.0.1.prot
comp10218_c0_seq47	3241	K9KB22	U4/U6_small_nuclear_ribonucleoprotein_Prp4-like_protein_(Fragment)_		#N/A	Cnidaria	adi_v1.0.1.prot
comp10218_c0_seq48	3210	B5X168	U4/U6_small_nuclear_ribonucleoprotein_Prp4_	GO:0003676 GO:0008380 GO:0030529	#N/A	Cnidaria	adi_v1.0.1.prot
comp10218_c0_seq49	3083	K9KB22	U4/U6_small_nuclear_ribonucleoprotein_Prp4-like_protein_(Fragment)_		#N/A	Cnidaria	adi_v1.0.1.prot
comp10218_c0_seq5	4802	B5X168	U4/U6_small_nuclear_ribonucleoprotein_Prp4_	GO:0003676 GO:0008380 GO:0030529	#N/A	Cnidaria	adi_v1.0.1.prot
comp10218_c0_seq50	3076	I7G9E5	Macaca_fascicularis_brain_cDNA_clone:_QtrA-16405,_similar_to_human_PRP4_pre-mRNA_processing_factor_4_homolog_(yeast)(PRPF4),_mRNA,_RefSeq:_NM_004697.3_		#N/A	Cnidaria	adi_v1.0.1.prot
comp10218_c0_seq51	2994	B5X168	U4/U6_small_nuclear_ribonucleoprotein_Prp4_	GO:0003676 GO:0008380 GO:0030529	#N/A	Cnidaria	adi_v1.0.1.prot
comp10218_c0_seq52	2975	K9KB22	U4/U6_small_nuclear_ribonucleoprotein_Prp4-like_protein_(Fragment)_		#N/A	Cnidaria	adi_v1.0.1.prot
comp10218_c0_seq53	2883	B5X168	U4/U6_small_nuclear_ribonucleoprotein_Prp4_	GO:0003676 GO:0008380 GO:0030529	#N/A	Cnidaria	adi_v1.0.1.prot
comp10218_c0_seq54	2883	B5X168	U4/U6_small_nuclear_ribonucleoprotein_Prp4_	GO:0003676 GO:0008380 GO:0030529	#N/A	Cnidaria	adi_v1.0.1.prot
comp10218_c0_seq55	2817	K9KB22	U4/U6_small_nuclear_ribonucleoprotein_Prp4-like_protein_(Fragment)_		#N/A	Cnidaria	adi_v1.0.1.prot
comp10218_c0_seq56	2817	B5X168	U4/U6_small_nuclear_ribonucleoprotein_Prp4_	GO:0003676 GO:0008380 GO:0030529	#N/A	Cnidaria	adi_v1.0.1.prot
comp10218_c0_seq57	2810	I7G9E5	Macaca_fascicularis_brain_cDNA_clone:_QtrA-16405,_similar_to_human_PRP4_pre-mRNA_processing_factor_4_homolog_(yeast)(PRPF4),_mRNA,_RefSeq:_NM_004697.3_		#N/A	Cnidaria	adi_v1.0.1.prot
comp10218_c0_seq58	2810	I7G9E5	Macaca_fascicularis_brain_cDNA_clone:_QtrA-16405,_similar_to_human_PRP4_pre-mRNA_processing_factor_4_homolog_(yeast)(PRPF4),_mRNA,_RefSeq:_NM_004697.3_		#N/A	Cnidaria	adi_v1.0.1.prot
comp10218_c0_seq59	2617	B5X168	U4/U6_small_nuclear_ribonucleoprotein_Prp4_	GO:0003676 GO:0008380 GO:0030529	#N/A	Cnidaria	adi_v1.0.1.prot
comp10218_c0_seq6	4701	B5X168	U4/U6_small_nuclear_ribonucleoprotein_Prp4_	GO:0003676 GO:0008380 GO:0030529	#N/A	Cnidaria	adi_v1.0.1.prot
comp10218_c0_seq60	2578	K9KB22	U4/U6_small_nuclear_ribonucleoprotein_Prp4-like_protein_(Fragment)_		#N/A	Cnidaria	adi_v1.0.1.prot
comp10218_c0_seq61	2544	I7G9E5	Macaca_fascicularis_brain_cDNA_clone:_QtrA-16405,_similar_to_human_PRP4_pre-mRNA_processing_factor_4_homolog_(yeast)(PRPF4),_mRNA,_RefSeq:_NM_004697.3_		#N/A	Cnidaria	adi_v1.0.1.prot
comp10218_c0_seq62	2312	B5X168	U4/U6_small_nuclear_ribonucleoprotein_Prp4_	GO:0003676 GO:0008380 GO:0030529	#N/A	Cnidaria	adi_v1.0.1.prot
comp10218_c0_seq63	2312	K9KB22	U4/U6_small_nuclear_ribonucleoprotein_Prp4-like_protein_(Fragment)_		#N/A	Cnidaria	adi_v1.0.1.prot
comp10218_c0_seq64	2154	B5X168	U4/U6_small_nuclear_ribonucleoprotein_Prp4_	GO:0003676 GO:0008380 GO:0030529	#N/A	Cnidaria	adi_v1.0.1.prot
comp10218_c0_seq67	1618	T2MJA5	U4/U6_small_nuclear_ribonucleoprotein_Prp4_		#N/A	Cnidaria	adi_v1.0.1.prot
comp10218_c0_seq68	1511	B5X168	U4/U6_small_nuclear_ribonucleoprotein_Prp4_	GO:0003676 GO:0008380 GO:0030529	#N/A	Cnidaria	adi_v1.0.1.prot
comp10218_c0_seq69	1203	B5X168	U4/U6_small_nuclear_ribonucleoprotein_Prp4_	GO:0003676 GO:0008380 GO:0030529	#N/A	Cnidaria	adi_v1.0.1.prot
comp10218_c0_seq7	4612	B5X168	U4/U6_small_nuclear_ribonucleoprotein_Prp4_	GO:0003676 GO:0008380 GO:0030529	#N/A	Cnidaria	adi_v1.0.1.prot
comp10218_c0_seq70	1038	Q66J65	MGC81780_protein_	GO:0008380	#N/A	Cnidaria	adi_v1.0.1.prot
comp10218_c0_seq8	4612	B5X168	U4/U6_small_nuclear_ribonucleoprotein_Prp4_	GO:0003676 GO:0008380 GO:0030529	#N/A	Cnidaria	adi_v1.0.1.prot
comp10218_c0_seq9	4612	B5X168	U4/U6_small_nuclear_ribonucleoprotein_Prp4_	GO:0003676 GO:0008380 GO:0030529	#N/A	Cnidaria	adi_v1.0.1.prot
comp102181_c0_seq1	816	G6D8N4	Putative_peroxidasin_	GO:0004601 GO:0006979 GO:0020037 GO:0055114	K05129	Hexapoda	adi_v1.0.1.prot
comp102181_c0_seq2	792	G6D8N4	Putative_peroxidasin_	GO:0004601 GO:0006979 GO:0020037 GO:0055114	#N/A	Hexapoda	adi_v1.0.1.prot
comp102181_c0_seq3	524	U6PPL3	Leucine-rich_repeat_and_Immunoglobulin_I-set_and_Haem_peroxidase_domain_containing_protein_		#N/A	Elopocephala	adi_v1.0.1.prot
comp102184_c0_seq1	710				0		adi_v1.0.1.prot
comp102195_c0_seq1	915	B4DZ13	cDNA_FLJ54661,_highly_similar_to_SH3_and_cysteine-rich_domain-containing_protein_	GO:0005622 GO:0034605 GO:0035556	0	Cnidaria	adi_v1.0.1.prot
comp10220_c0_seq1	2326	F1C7I6	Gamma-glutamyl_transferase_1a_	GO:0003840 GO:0006749 GO:0016740	K18592	Cnidaria	adi_v1.0.1.prot
comp10220_c0_seq2	2197	F1C7I6	Gamma-glutamyl_transferase_1a_	GO:0003840 GO:0006749 GO:0016740	#N/A	Cnidaria	adi_v1.0.1.prot
comp10220_c0_seq3	881	F1C7I7	Gamma-glutamyl_transferase_1b_	GO:0003840 GO:0006749 GO:0016740	#N/A	Cnidaria	adi_v1.0.1.prot
comp10220_c0_seq4	752	F1C7I7	Gamma-glutamyl_transferase_1b_	GO:0003840 GO:0006749 GO:0016740	#N/A	Cnidaria	adi_v1.0.1.prot
comp102204_c0_seq1	1128	G3X6R8	Tudor_domain-containing_protein_3_	GO:0003682 GO:0003713 GO:0005634 GO:0035064	0		adi_v1.0.1.prot
comp10221_c0_seq1	1419	B7QN98	Eyes_absent_1_protein,_putative_	GO:0004725 GO:0007275 GO:0016787 GO:0035335	K15616	Cnidaria	adi_v1.0.1.prot
comp102211_c0_seq1	1939	D7RA36	Autophagy_related_2-like_protein_B_	GO:0006914	K17906	Cnidaria	adi_v1.0.1.prot
comp102220_c0_seq1	408	T2M658	Dedicator_of_cytokinesis_protein_9_(Fragment)_		0	Bilateria	adi_v1.0.1.prot
comp102233_c0_seq1	514	T2MJ97	Zinc_finger_ZZ-type_and_EF-hand_domain-containing_protein_1_(Fragment)_		0	Bilateria	adi_v1.0.1.prot
comp10224_c0_seq1	2084	U3CZ86	Carnitine_O-palmitoyltransferase_2,_mitochondrial_		K08766	Cnidaria	adi_v1.0.1.prot
comp10224_c0_seq10	462	M7B6H8	Carnitine_O-palmitoyltransferase_2_		#N/A	Cnidaria	adi_v1.0.1.prot
comp10224_c0_seq11	306				#N/A		adi_v1.0.1.prot
comp10224_c0_seq12	286	A8DS01	Carnitine_palmitoyltransferase_family_member_cpt-2_(Fragment)_	GO:0016740 GO:0016746	#N/A	Cnidaria	adi_v1.0.1.prot
comp10224_c0_seq15	264	L9KRX6	Carnitine_O-palmitoyltransferase_2,_mitochondrial_		#N/A	Cnidaria	adi_v1.0.1.prot
comp10224_c0_seq16	264	L9KRX6	Carnitine_O-palmitoyltransferase_2,_mitochondrial_		#N/A	Cnidaria	adi_v1.0.1.prot
comp10224_c0_seq17	245	L9KRX6	Carnitine_O-palmitoyltransferase_2,_mitochondrial_		#N/A	Cnidaria	adi_v1.0.1.prot
comp10224_c0_seq18	245	L9KRX6	Carnitine_O-palmitoyltransferase_2,_mitochondrial_		#N/A	Cnidaria	adi_v1.0.1.prot
comp10224_c0_seq19	229	D5LIE7	Mitochondrial_carnitine_palmitoyltransferase_II_	GO:0016740 GO:0016746	#N/A	Cnidaria	adi_v1.0.1.prot
comp10224_c0_seq2	1606	L5LK52	Carnitine_O-palmitoyltransferase_2,_mitochondrial_		#N/A	Cnidaria	adi_v1.0.1.prot
comp10224_c0_seq20	229	D5LIE7	Mitochondrial_carnitine_palmitoyltransferase_II_	GO:0016740 GO:0016746	#N/A	Cnidaria	adi_v1.0.1.prot
comp10224_c0_seq3	1543	U3CZ86	Carnitine_O-palmitoyltransferase_2,_mitochondrial_		#N/A	Cnidaria	adi_v1.0.1.prot
comp10224_c0_seq4	1425	T2MGI8	Carnitine_O-palmitoyltransferase_2,_mitochondrial_(Fragment)_		#N/A	Cnidaria	adi_v1.0.1.prot
comp10224_c0_seq5	1065	L5LK52	Carnitine_O-palmitoyltransferase_2,_mitochondrial_		#N/A	Cnidaria	adi_v1.0.1.prot
comp10224_c0_seq6	1003	Q7ZXE1	Carnitine_O-palmitoyltransferase_2,_mitochondrial_	GO:0004095 GO:0005739 GO:0005743 GO:0006629 GO:0006631 GO:0006635 GO:0006810 GO:0016020 GO:0016740 GO:0016746	#N/A	Cnidaria	adi_v1.0.1.prot
comp10224_c0_seq7	884	T2MGI8	Carnitine_O-palmitoyltransferase_2,_mitochondrial_(Fragment)_		#N/A	Cnidaria	adi_v1.0.1.prot
comp10224_c0_seq8	677	B0S7W8	Carnitine_O-palmitoyltransferase_2,_mitochondrial_	GO:0016740 GO:0016746	#N/A	Cnidaria	adi_v1.0.1.prot
comp10224_c0_seq9	522	B0S7W8	Carnitine_O-palmitoyltransferase_2,_mitochondrial_	GO:0016740 GO:0016746	#N/A	Cnidaria	adi_v1.0.1.prot
comp102247_c0_seq1	704	U6NLI6	EGF_and_Hyalin_and_GCC2_GCC3_domain_containing_protein_		0	Bilateria	adi_v1.0.1.prot
comp102248_c0_seq1	540				0	Cnidaria	adi_v1.0.1.prot
comp10225_c0_seq1	1736	A1BXB6	Stan_(Fragment)_	GO:0005509 GO:0005886 GO:0007155 GO:0007156 GO:0016020 GO:0016021	K04600	Teleostomi	adi_v1.0.1.prot
comp10225_c0_seq2	1723	A1BXB6	Stan_(Fragment)_	GO:0005509 GO:0005886 GO:0007155 GO:0007156 GO:0016020 GO:0016021	#N/A	Teleostomi	adi_v1.0.1.prot
comp10225_c0_seq3	1718	A1BXB6	Stan_(Fragment)_	GO:0005509 GO:0005886 GO:0007155 GO:0007156 GO:0016020 GO:0016021	#N/A	Bilateria	adi_v1.0.1.prot
comp10226_c0_seq1	585	S7MS21	DALR_anticodon-binding_domain-containing_protein_3_		0	Cnidaria	adi_v1.0.1.prot
comp102261_c0_seq1	726	E0VTV1	Class_A_rhodopsin-like_G-protein_coupled_receptor_GPRpgn,_putative_	GO:0005643 GO:0016973	K18723	Cnidaria	adi_v1.0.1.prot
comp10229_c0_seq1	3360	K1QWS1	Sperm-associated_antigen_17_		0	Cnidaria	adi_v1.0.1.prot
comp10229_c0_seq2	3128	K1QWS1	Sperm-associated_antigen_17_		#N/A	Cnidaria	adi_v1.0.1.prot
comp1023_c0_seq1	1931	I7GK39	Macaca_fascicularis_brain_cDNA_clone:_QorA-12192,_similar_to_human_secretory_carrier_membrane_protein_3_(SCAMP3),transcript_variant_1,_mRNA,_RefSeq:_NM_005698.2_	GO:0015031 GO:0016021	0	Cnidaria	adi_v1.0.1.prot
comp10230_c0_seq1	1635	Q566I0	MGC115275_protein_	GO:0006629 GO:0008374	K06129	Cnidaria	adi_v1.0.1.prot
comp102302_c0_seq1	728	H3BQI2	VPS9_domain-containing_protein_1_(Fragment)_		0	Bilateria	adi_v1.0.1.prot
comp102317_c0_seq1	671				0		adi_v1.0.1.prot
comp102325_c0_seq1	727	T2M4A8	Guanine_nucleotide-binding_protein_subunit_gamma_(Fragment)_		0	Cnidaria	adi_v1.0.1.prot
comp102353_c0_seq1	607	I1YAR8	LIM-domain_protein_prickle_	GO:0008270 GO:0046872	K04511	Cnidaria	adi_v1.0.1.prot
comp102355_c0_seq1	763	E6ZIB1	Guanine_nucleotide_exchange_factor_VAV3_	GO:0005085 GO:0005089 GO:0005543 GO:0005622 GO:0035023 GO:0035556 GO:0046872	K05730	Cnidaria	adi_v1.0.1.prot
comp102360_c0_seq1	536	T1PEI8	Snf7_		K12197	Bilateria	adi_v1.0.1.prot
comp102371_c0_seq1	967	G5BMI9	Alpha-1,6-mannosylglycoprotein_6-beta-N-acetylglucosaminyltransferase_A_	GO:0006487 GO:0016740 GO:0016757 GO:0030144	K00744	Cnidaria	adi_v1.0.1.prot
comp10238_c0_seq1	1116	V5GT27	Putative_alpha_amylase_(Fragment)_		K01196	Bilateria	adi_v1.0.1.prot
comp102386_c0_seq1	1099	K1RLP8	THAP_domain-containing_protein_10_	GO:0003676	0	Cnidaria	adi_v1.0.1.prot
comp1024_c0_seq1	664	T2MF11	Small_ubiquitin-related_modifier_1_		K12160	Bilateria	adi_v1.0.1.prot
comp1024_c1_seq1	687	T2MF11	Small_ubiquitin-related_modifier_1_		K12160	Bilateria	adi_v1.0.1.prot
comp10241_c0_seq1	6116	T2MD52	Glutaminyl-peptide_cyclotransferase_		#N/A	Cnidaria	adi_v1.0.1.prot
comp10241_c0_seq2	6116	T2MD52	Glutaminyl-peptide_cyclotransferase_		K00683	Cnidaria	adi_v1.0.1.prot
comp102422_c0_seq1	722	B7QCQ0	Arylsulfatase_B,_putative_(Fragment)_	GO:0003824 GO:0003943 GO:0008152 GO:0016787	0	Cnidaria	adi_v1.0.1.prot
comp10243_c0_seq1	241				#N/A	Trichoplax	adi_v1.0.1.prot
comp10243_c0_seq2	241				#N/A	Trichoplax	adi_v1.0.1.prot
comp10243_c0_seq3	234				#N/A	Bilateria	adi_v1.0.1.prot
comp10243_c0_seq5	215				#N/A	Bilateria	adi_v1.0.1.prot
comp10243_c0_seq6	210				#N/A	Trichoplax	adi_v1.0.1.prot
comp10243_c0_seq7	206				#N/A	Trichoplax	adi_v1.0.1.prot
comp10243_c1_seq1	291				#N/A	Bilateria	adi_v1.0.1.prot
comp10243_c1_seq2	272				#N/A	Bilateria	adi_v1.0.1.prot
comp10243_c1_seq3	241				#N/A	Trichoplax	adi_v1.0.1.prot
comp10243_c1_seq4	241				#N/A	Trichoplax	adi_v1.0.1.prot
comp10243_c1_seq5	210				#N/A	Trichoplax	adi_v1.0.1.prot
comp10243_c1_seq6	201				#N/A	Trichoplax	adi_v1.0.1.prot
comp102454_c0_seq1	249	D2WL82	Putative_glutathione_S-transferase_(Fragment)_	GO:0016740	#N/A	Cnidaria	adi_v1.0.1.prot
comp102456_c0_seq1	809				0		adi_v1.0.1.prot
comp10246_c0_seq1	1292	T2MBB6	SPRY_domain-containing_SOCS_box_protein_3_		K10345	Cnidaria	adi_v1.0.1.prot
comp102481_c0_seq1	376	F6SWB4	Putative_methyltransferase_NSUN6_	GO:0003723 GO:0008168 GO:0016740 GO:0032259	#N/A	Cnidaria	adi_v1.0.1.prot
comp102489_c0_seq1	858	A8MTE9	Tetratricopeptide_repeat_protein_12_		K09553	Gnathostomata	adi_v1.0.1.prot
comp10249_c0_seq1	2939	U6CZ70	Kunitz-type_protease_inhibitor_2_(Fragment)_		K16910	Gnathostomata	adi_v1.0.1.prot
comp10249_c0_seq2	2067	U6CZ70	Kunitz-type_protease_inhibitor_2_(Fragment)_		#N/A	Gnathostomata	adi_v1.0.1.prot
comp102495_c0_seq1	390				#N/A		adi_v1.0.1.prot
comp102512_c0_seq1	939				0		adi_v1.0.1.prot
comp10252_c0_seq1	2163	K1Q3L8	Serine/threonine-protein_phosphatase_6_regulatory_subunit_3_		K15501	Cnidaria	adi_v1.0.1.prot
comp10252_c0_seq2	2065	K1Q3L8	Serine/threonine-protein_phosphatase_6_regulatory_subunit_3_		#N/A	Cnidaria	adi_v1.0.1.prot
comp10252_c0_seq3	2065	K1Q3L8	Serine/threonine-protein_phosphatase_6_regulatory_subunit_3_		#N/A	Cnidaria	adi_v1.0.1.prot
comp10252_c0_seq5	422				#N/A		adi_v1.0.1.prot
comp10252_c0_seq6	414				#N/A		adi_v1.0.1.prot
comp10252_c0_seq7	370				#N/A		adi_v1.0.1.prot
comp10252_c0_seq8	362				#N/A		adi_v1.0.1.prot
comp102522_c0_seq1	817				0		adi_v1.0.1.prot
comp102544_c0_seq1	652	Q8CIQ7	Dedicator_of_cytokinesis_protein_3_	GO:0005085 GO:0005737 GO:0007264 GO:0017124	K05727	Cnidaria	adi_v1.0.1.prot
comp10256_c0_seq1	522	G4U4K5	Mytimacin-2_		0	Bilateria	adi_v1.0.1.prot
comp102565_c0_seq1	792	L8I5R2	Pleckstrin-like_protein_domain-containing_family_H_member_2_(Fragment)_		0	Craniata	adi_v1.0.1.prot
comp102565_c0_seq2	767	L8I5R2	Pleckstrin-like_protein_domain-containing_family_H_member_2_(Fragment)_		#N/A	Craniata	adi_v1.0.1.prot
comp102565_c0_seq3	436				#N/A		adi_v1.0.1.prot
comp102565_c0_seq4	411				#N/A		adi_v1.0.1.prot
comp102574_c0_seq1	393				#N/A		adi_v1.0.1.prot
comp102599_c0_seq1	1520	U6D3S3	Diacylglycerol_lipase,_beta_(Fragment)_		0	Chordata	adi_v1.0.1.prot
comp102599_c0_seq2	1520	U6D3S3	Diacylglycerol_lipase,_beta_(Fragment)_		#N/A	Chordata	adi_v1.0.1.prot
comp10261_c0_seq1	445				0		adi_v1.0.1.prot
comp102644_c0_seq1	1253	R0M3A4	Voltage-dependent_T-type_calcium_channel_subunit_alpha-1H_(Fragment)_		K05315	Cnidaria	adi_v1.0.1.prot
comp102654_c0_seq1	255	E5SKD7	Vacuolar_proton_pump_subunit_C_	GO:0015991 GO:0016820 GO:0033180	#N/A	Cnidaria	adi_v1.0.1.prot
comp102658_c0_seq1	999	H9FI04	Ribonucleoprotein_PTB-binding_2_(Fragment)_	GO:0000166 GO:0003676 GO:0030529	0	Cnidaria	adi_v1.0.1.prot
comp102665_c0_seq1	627	H9FII7	Interferon-induced_helicase_C_domain-containing_protein_1_(Fragment)_	GO:0003676 GO:0003727 GO:0004386 GO:0005524 GO:0005737 GO:0008270 GO:0009615 GO:0016817 GO:0016925 GO:0043021 GO:0045087	K12647	Cnidaria	adi_v1.0.1.prot
comp102682_c0_seq1	1892	Q9VTN2	GH09355p_	GO:0005201 GO:0005576 GO:0006030 GO:0008061 GO:0031012	0	Pterygota	adi_v1.0.1.prot
comp102686_c0_seq1	1872	O12982	DsRNA_adenosine_deaminase_	GO:0003723 GO:0003725 GO:0003726 GO:0004000 GO:0005622 GO:0006396	K12968	Cnidaria	adi_v1.0.1.prot
comp102686_c0_seq2	1301	K1R6W2	Double-stranded_RNA-specific_adenosine_deaminase_	GO:0003723 GO:0003725 GO:0004000 GO:0005622 GO:0006396	#N/A	Cnidaria	adi_v1.0.1.prot
comp102686_c0_seq3	985	K1R6W2	Double-stranded_RNA-specific_adenosine_deaminase_	GO:0003723 GO:0003725 GO:0004000 GO:0005622 GO:0006396	#N/A	Cnidaria	adi_v1.0.1.prot
comp102686_c0_seq4	832	O12983	DsRNA_adenosine_deaminase_(Fragment)_	GO:0003723 GO:0003725 GO:0003726 GO:0004000 GO:0005622 GO:0006396	#N/A	Bilateria	adi_v1.0.1.prot
comp102686_c0_seq5	832	O12982	DsRNA_adenosine_deaminase_	GO:0003723 GO:0003725 GO:0003726 GO:0004000 GO:0005622 GO:0006396	#N/A	Bilateria	adi_v1.0.1.prot
comp102686_c0_seq6	409	K1QCC5	Double-stranded_RNA-specific_adenosine_deaminase_	GO:0003723 GO:0003725 GO:0005622	#N/A	Neopterygii	adi_v1.0.1.prot
comp102691_c0_seq1	305	L7M0T8	Putative_tick_transposon_		#N/A	Cnidaria	adi_v1.0.1.prot
comp102692_c0_seq1	818	Q6DGE2	Propionyl-Coenzyme_A_carboxylase,_alpha_polypeptide_	GO:0003824 GO:0004075 GO:0005524 GO:0008152 GO:0016874 GO:0046872	K01965	Cnidaria	adi_v1.0.1.prot
comp102693_c0_seq1	1040	E0VKL6	Zinc_metalloproteinase,_putative_	GO:0004222 GO:0006508 GO:0008233 GO:0008237 GO:0008270 GO:0016787 GO:0046872	0	Cnidaria	adi_v1.0.1.prot
comp102697_c0_seq1	1490				0		adi_v1.0.1.prot
comp102697_c0_seq2	572				#N/A		adi_v1.0.1.prot
comp102697_c0_seq3	572				#N/A		adi_v1.0.1.prot
comp1027_c0_seq1	5877	A9LYL3	Putative_flotillin_		#N/A	Cnidaria	adi_v1.0.1.prot
comp1027_c0_seq2	5877	A9LYL3	Putative_flotillin_		K07192	Cnidaria	adi_v1.0.1.prot
comp10273_c0_seq1	1082	T2M8Q3	WD_repeat-containing_protein_60_(Fragment)_		0	Cnidaria	adi_v1.0.1.prot
comp10273_c0_seq2	1070	T2M8Q3	WD_repeat-containing_protein_60_(Fragment)_		#N/A	Cnidaria	adi_v1.0.1.prot
comp102739_c0_seq1	451				0		adi_v1.0.1.prot
comp102742_c0_seq1	441	Q2KHP8	tRNA_wybutosine-synthesizing_protein_1_homolog_	GO:0000166 GO:0003824 GO:0005506 GO:0008033 GO:0010181 GO:0016491 GO:0046872 GO:0051536 GO:0051539 GO:0055114	#N/A	Bilateria	adi_v1.0.1.prot
comp102742_c0_seq2	441	Q2KHP8	tRNA_wybutosine-synthesizing_protein_1_homolog_	GO:0000166 GO:0003824 GO:0005506 GO:0008033 GO:0010181 GO:0016491 GO:0046872 GO:0051536 GO:0051539 GO:0055114	K15449	Bilateria	adi_v1.0.1.prot
comp102742_c0_seq3	384	Q2KHP8	tRNA_wybutosine-synthesizing_protein_1_homolog_	GO:0000166 GO:0003824 GO:0005506 GO:0008033 GO:0010181 GO:0016491 GO:0046872 GO:0051536 GO:0051539 GO:0055114	#N/A	Bilateria	adi_v1.0.1.prot
comp102754_c0_seq1	778	U6D3A8	Pleckstrin_and_Sec7_domain-containing_3_(Fragment)_		K12494	Cnidaria	adi_v1.0.1.prot
comp102767_c0_seq1	2102	Q59HD9	Kelch-like_5_isoform_2_variant_(Fragment)_		K10442	Cnidaria	adi_v1.0.1.prot
comp10277_c0_seq1	3222	F4WSS0	Ubiquitin-associated_protein_1_		0	Cnidaria	adi_v1.0.1.prot
comp10277_c0_seq2	1978	F4WSS0	Ubiquitin-associated_protein_1_		#N/A	Cnidaria	adi_v1.0.1.prot
comp10277_c0_seq3	1905	F4WSS0	Ubiquitin-associated_protein_1_		#N/A	Cnidaria	adi_v1.0.1.prot
comp10277_c0_seq4	1570	Q8BH48	Ubiquitin-associated_protein_1_	GO:0003674 GO:0008150	#N/A	Cnidaria	adi_v1.0.1.prot
comp10278_c0_seq1	4429	K1R9A6	HEAT_repeat-containing_protein_7A_		0	Cnidaria	adi_v1.0.1.prot
comp10278_c0_seq2	1191	K1R9A6	HEAT_repeat-containing_protein_7A_		#N/A	Cnidaria	adi_v1.0.1.prot
comp10278_c0_seq3	1191	K1R9A6	HEAT_repeat-containing_protein_7A_		#N/A	Cnidaria	adi_v1.0.1.prot
comp102806_c0_seq1	936	K1RNG6	Serine--pyruvate_aminotransferase,_mitochondrial_	GO:0003824 GO:0008152 GO:0008483 GO:0016740 GO:0030170	K00830	Cnidaria	adi_v1.0.1.prot
comp102822_c0_seq1	430	G9K937	Lysosomal_trafficking_regulator_(Fragment)_		0	Cnidaria	adi_v1.0.1.prot
comp102838_c0_seq1	838	T2M3V5	Sorting_nexin-12_		K17918	Bilateria	adi_v1.0.1.prot
comp102856_c0_seq1	550	B7U4X2	Angiopoietin-like_protein_7_	GO:0005102 GO:0007165	0	Deuterostomia	adi_v1.0.1.prot
comp10286_c0_seq1	1493	R0JLR8	Arylacetamide_deacetylase_(Fragment)_		K14349	Bilateria	adi_v1.0.1.prot
comp102861_c0_seq1	746	T1PQM1	CAP-Gly_domain_protein_(Fragment)_		0	Salpingoeca	adi_v1.0.1.prot
comp10287_c0_seq1	1388	B5X211	Transmembrane_protein_163_	GO:0006812 GO:0008324 GO:0016021 GO:0055085	0	Cnidaria	adi_v1.0.1.prot
comp102872_c0_seq1	920	E0VT50	Sialin,_putative_	GO:0016021 GO:0055085	K08193	Bilateria	adi_v1.0.1.prot
comp102874_c0_seq1	693				#N/A		adi_v1.0.1.prot
comp102874_c0_seq2	693				0		adi_v1.0.1.prot
comp102878_c0_seq1	2339	B3KXY0	cDNA_FLJ46288_fis,_clone_TESTI4032834,_highly_similar_to_Homo_sapiens_mediator_complex_subunit_12-like_(MED12L),_mRNA_(Fragment)_		K15162	Gnathostomata	adi_v1.0.1.prot
comp102878_c0_seq2	2326	B3KXY0	cDNA_FLJ46288_fis,_clone_TESTI4032834,_highly_similar_to_Homo_sapiens_mediator_complex_subunit_12-like_(MED12L),_mRNA_(Fragment)_		#N/A	Gnathostomata	adi_v1.0.1.prot
comp102878_c0_seq3	383	M7BTQ6	Mediator_of_RNA_polymerase_II_transcription_subunit_12_		#N/A	Cnidaria	adi_v1.0.1.prot
comp102878_c0_seq4	383	M7BTQ6	Mediator_of_RNA_polymerase_II_transcription_subunit_12_		#N/A	Cnidaria	adi_v1.0.1.prot
comp102879_c0_seq1	690	A7RER9	Pyruvate_kinase_	GO:0000287 GO:0003824 GO:0004743 GO:0006096 GO:0016301 GO:0016310 GO:0016740 GO:0030955	K00873	Cnidaria	adi_v1.0.1.prot
comp10288_c0_seq1	780	T2M9S3	Nuclear-interacting_partner_of_ALK_		#N/A	Cnidaria	adi_v1.0.1.prot
comp10288_c0_seq2	780	T2M9S3	Nuclear-interacting_partner_of_ALK_		0	Cnidaria	adi_v1.0.1.prot
comp10288_c0_seq3	756	T2M9S3	Nuclear-interacting_partner_of_ALK_		#N/A	Cnidaria	adi_v1.0.1.prot
comp10288_c0_seq4	756	T2M9S3	Nuclear-interacting_partner_of_ALK_		#N/A	Cnidaria	adi_v1.0.1.prot
comp10288_c0_seq6	611	T2M9S3	Nuclear-interacting_partner_of_ALK_		#N/A	Cnidaria	adi_v1.0.1.prot
comp10288_c0_seq7	611	T2M9S3	Nuclear-interacting_partner_of_ALK_		#N/A	Cnidaria	adi_v1.0.1.prot
comp10288_c1_seq1	1359	Q08BA2	Zinc_finger,_C3HC-type_containing_1_	GO:0005634 GO:0008150 GO:0008270	0	Cnidaria	adi_v1.0.1.prot
comp10288_c1_seq2	756	T2M9S3	Nuclear-interacting_partner_of_ALK_		#N/A	Cnidaria	adi_v1.0.1.prot
comp10288_c1_seq3	756	T2M9S3	Nuclear-interacting_partner_of_ALK_		#N/A	Cnidaria	adi_v1.0.1.prot
comp102884_c0_seq1	785				0	Cnidaria	adi_v1.0.1.prot
comp102886_c0_seq1	1093	E9BXD2	Cytoplasm_protein_	GO:0003824 GO:0004573 GO:0009311	0	Cnidaria	adi_v1.0.1.prot
comp102886_c0_seq2	1093	E9BXD2	Cytoplasm_protein_	GO:0003824 GO:0004573 GO:0009311	#N/A	Cnidaria	adi_v1.0.1.prot
comp10289_c0_seq1	1740	T2M509	Golgi_resident_protein_GCP60_		0	Cnidaria	adi_v1.0.1.prot
comp10289_c0_seq11	652	T2M509	Golgi_resident_protein_GCP60_		#N/A	Cnidaria	adi_v1.0.1.prot
comp10289_c0_seq12	628	Q08D51	Autophagy-related_protein_2_homolog_A_	GO:0006914	#N/A	Cnidaria	adi_v1.0.1.prot
comp10289_c0_seq14	561				#N/A		adi_v1.0.1.prot
comp10289_c0_seq18	342	K9KCL8	Golgi_resident_protein_GCP60-like_protein_(Fragment)_		#N/A	Cnidaria	adi_v1.0.1.prot
comp10289_c0_seq19	326	T2M509	Golgi_resident_protein_GCP60_		#N/A	Cnidaria	adi_v1.0.1.prot
comp10289_c0_seq2	1631	F1L3U6	Golgi_resident_protein_GCP60_	GO:0000062 GO:0006810 GO:0016021	#N/A	Cnidaria	adi_v1.0.1.prot
comp10289_c0_seq3	1612	F1L3U6	Golgi_resident_protein_GCP60_	GO:0000062 GO:0006810 GO:0016021	#N/A	Cnidaria	adi_v1.0.1.prot
comp10289_c0_seq4	1539	M7AJI5	Protein_TMED8_(Fragment)_		#N/A	Cnidaria	adi_v1.0.1.prot
comp10289_c0_seq5	1520	M7AJI5	Protein_TMED8_(Fragment)_		#N/A	Cnidaria	adi_v1.0.1.prot
comp10289_c0_seq6	1233	T2M509	Golgi_resident_protein_GCP60_		#N/A	Cnidaria	adi_v1.0.1.prot
comp102893_c0_seq1	2238				0	Bilateria	adi_v1.0.1.prot
comp1029_c0_seq1	1451				0	Cnidaria	adi_v1.0.1.prot
comp1029_c1_seq1	1428				0	Cnidaria	adi_v1.0.1.prot
comp102903_c0_seq1	883				0		adi_v1.0.1.prot
comp102907_c0_seq1	655	K1QJB5	Atonal-like_protein_8_	GO:0046983	K09084	Cnidaria	adi_v1.0.1.prot
comp10291_c0_seq1	2188	S4PUX8	RNA_binding_protein_fox-1-like_protein_(Fragment)_		K14946	Gnathostomata	adi_v1.0.1.prot
comp102917_c0_seq1	498	K1QHS9	Tubulin_polyglutamylase_TTLL13_	GO:0004835 GO:0006464	K16582	Cnidaria	adi_v1.0.1.prot
comp102927_c0_seq1	693				0		adi_v1.0.1.prot
comp102933_c0_seq1	553				0	Bilateria	adi_v1.0.1.prot
comp102942_c0_seq1	1438	Q6PFK8	Zgc:66306_		K14303	Bilateria	adi_v1.0.1.prot
comp10297_c0_seq4	1071				#N/A	Bilateria	adi_v1.0.1.prot
comp10297_c0_seq5	716				#N/A	Bilateria	adi_v1.0.1.prot
comp102970_c0_seq1	1198	E2BRP7	Neurexin-4_	GO:0007155 GO:0016020 GO:0016021	K07379	Cnidaria	adi_v1.0.1.prot
comp102977_c0_seq1	437	K1QUF4	WW_domain-binding_protein_4_(Fragment)_	GO:0003676 GO:0005634 GO:0008270	K13220	Cnidaria	adi_v1.0.1.prot
comp102995_c0_seq1	663	L7MEE7	Putative_ftsj-like_rna_methyltransferase_(Fragment)_		K14589	Bilateria	adi_v1.0.1.prot
comp102997_c0_seq1	799	B7QDL3	TraB_domain-containing_protein,_putative_		0	Cnidaria	adi_v1.0.1.prot
comp102997_c0_seq2	799	B7QDL3	TraB_domain-containing_protein,_putative_		#N/A	Cnidaria	adi_v1.0.1.prot
comp102997_c0_seq3	799	C0HDI4	TraB_domain-containing_protein_		#N/A	Cnidaria	adi_v1.0.1.prot
comp102997_c0_seq4	799	C0HDI4	TraB_domain-containing_protein_		#N/A	Cnidaria	adi_v1.0.1.prot
comp103_c0_seq1	856	Q6B8A6	Ribosomal_protein_L30_	GO:0003735 GO:0005622 GO:0005840 GO:0006412 GO:0030529	K02908	Cnidaria	adi_v1.0.1.prot
comp103_c0_seq2	626	V5GGJ3	60S_ribosomal_protein_L30_		#N/A	Cnidaria	adi_v1.0.1.prot
comp103_c0_seq3	519	V5GGJ3	60S_ribosomal_protein_L30_		#N/A	Cnidaria	adi_v1.0.1.prot
comp10300_c0_seq1	1430				0		adi_v1.0.1.prot
comp103007_c0_seq1	2064	A5FCG0	Pectin_or_pectate_lyase-like_protein_Polysaccharide_lyase_family_1_(Precursor)_	GO:0016829	0	Cnidaria	adi_v1.0.1.prot
comp103007_c0_seq2	2064	A5FCG0	Pectin_or_pectate_lyase-like_protein_Polysaccharide_lyase_family_1_(Precursor)_	GO:0016829	#N/A	Cnidaria	adi_v1.0.1.prot
comp103012_c0_seq1	420	K1S665	Ankyrin_repeat_and_SOCS_box_protein_8_	GO:0005216 GO:0006811 GO:0016020 GO:0055085	0	Cnidaria	adi_v1.0.1.prot
comp103015_c0_seq1	1847	E2C1C8	Protein_kinase_C_and_casein_kinase_substrate_in_neurons_protein_2_	GO:0016301 GO:0016310	0	Cnidaria	adi_v1.0.1.prot
comp103015_c0_seq2	1418	E2C1C8	Protein_kinase_C_and_casein_kinase_substrate_in_neurons_protein_2_	GO:0016301 GO:0016310	#N/A	Cnidaria	adi_v1.0.1.prot
comp103015_c0_seq3	1418	E2C1C8	Protein_kinase_C_and_casein_kinase_substrate_in_neurons_protein_2_	GO:0016301 GO:0016310	#N/A	Cnidaria	adi_v1.0.1.prot
comp103015_c0_seq4	989	B7PNV7	Protein_kinase_C_and_casein_kinase_substrate_in_neurons_protein,_putative_	GO:0016301 GO:0016310	#N/A	Cnidaria	adi_v1.0.1.prot
comp103015_c0_seq5	839	V5HE16	Putative_adaptor_protein_pacsin_		#N/A	Cnidaria	adi_v1.0.1.prot
comp103019_c0_seq1	2032	T2MCE6	Rho_guanine_nucleotide_exchange_factor_16_(Fragment)_		K07525	Cnidaria	adi_v1.0.1.prot
comp10302_c0_seq1	3117	K1QBE1	Telomerase_protein_component_1_		0		adi_v1.0.1.prot
comp10302_c1_seq1	3117	K1QBE1	Telomerase_protein_component_1_		0		adi_v1.0.1.prot
comp103028_c0_seq1	402				0		adi_v1.0.1.prot
comp103044_c0_seq1	487				0	Cnidaria	adi_v1.0.1.prot
comp10305_c0_seq1	2594	K4GIE6	Low_density_lipoprotein_receptor-related_protein_associated_protein_1_		0	Cnidaria	adi_v1.0.1.prot
comp10305_c1_seq1	1448	F2U167	39S_ribosomal_protein_L11_	GO:0003735 GO:0005840 GO:0006412 GO:0030529	K02867	Cnidaria	adi_v1.0.1.prot
comp103066_c0_seq1	496				0	Cnidaria	adi_v1.0.1.prot
comp103067_c0_seq1	590	K1QHI6	Dynein_heavy_chain_5,_axonemal_	GO:0000166 GO:0001539 GO:0003777 GO:0005524 GO:0005858 GO:0006200 GO:0007018 GO:0016887 GO:0017111 GO:0030286	K10408	Cnidaria	adi_v1.0.1.prot
comp103082_c0_seq1	778	Q1JV29	Zinc_finger_protein_Nv-ZicE_	GO:0003676 GO:0005622 GO:0008270	K09227	Cnidaria	adi_v1.0.1.prot
comp103083_c0_seq1	713	K1R1R5	SH3_domain-containing_guanine_exchange_factor_	GO:0005089 GO:0005543 GO:0005622 GO:0035023	K07525	Cnidaria	adi_v1.0.1.prot
comp103085_c0_seq1	694				0		adi_v1.0.1.prot
comp1031_c0_seq1	1325				0		adi_v1.0.1.prot
comp1031_c0_seq2	474				#N/A		adi_v1.0.1.prot
comp1031_c2_seq1	1325				0		adi_v1.0.1.prot
comp1031_c2_seq2	474				#N/A		adi_v1.0.1.prot
comp103136_c0_seq1	816	L8ILM8	Solute_carrier_family_28_member_3_		K11536	Cnidaria	adi_v1.0.1.prot
comp103144_c0_seq1	869	M4VNS3	Natural_resistance-associated_macrophage_protein_		K12347	Cnidaria	adi_v1.0.1.prot
comp103173_c0_seq1	923				0		adi_v1.0.1.prot
comp103178_c0_seq1	423				0	Bilateria	adi_v1.0.1.prot
comp103180_c0_seq1	692	R5PUA2	Efflux_ABC_transporter_permease_protein_		0		adi_v1.0.1.prot
comp103200_c0_seq1	760				0		adi_v1.0.1.prot
comp103200_c0_seq2	295				#N/A		adi_v1.0.1.prot
comp103228_c0_seq1	1576				0	Trichoplax	adi_v1.0.1.prot
comp103239_c0_seq1	601				0	Cnidaria	adi_v1.0.1.prot
comp103243_c0_seq1	1474	Q571I4	Tyrosine-protein_kinase_SgK223_	GO:0000166 GO:0003674 GO:0004672 GO:0004713 GO:0004715 GO:0005524 GO:0005575 GO:0006468 GO:0016301 GO:0016310 GO:0016740 GO:0016772	K17538	Cnidaria	adi_v1.0.1.prot
comp103243_c0_seq2	1474	Q5FWW4	LOC398552_protein_	GO:0004672 GO:0004713 GO:0005524 GO:0006468 GO:0016772	#N/A	Cnidaria	adi_v1.0.1.prot
comp103243_c0_seq3	1148				#N/A	Cnidaria	adi_v1.0.1.prot
comp103243_c0_seq4	703	Q571I4	Tyrosine-protein_kinase_SgK223_	GO:0000166 GO:0003674 GO:0004672 GO:0004713 GO:0004715 GO:0005524 GO:0005575 GO:0006468 GO:0016301 GO:0016310 GO:0016740 GO:0016772	#N/A	Cnidaria	adi_v1.0.1.prot
comp103243_c0_seq5	703	Q571I4	Tyrosine-protein_kinase_SgK223_	GO:0000166 GO:0003674 GO:0004672 GO:0004713 GO:0004715 GO:0005524 GO:0005575 GO:0006468 GO:0016301 GO:0016310 GO:0016740 GO:0016772	#N/A	Cnidaria	adi_v1.0.1.prot
comp103243_c0_seq6	377				#N/A	Cnidaria	adi_v1.0.1.prot
comp103245_c0_seq2	203				#N/A		adi_v1.0.1.prot
comp103259_c0_seq1	1073	L7MGX7	Putative_transforming_growth_factor_beta_receptor_1_(Fragment)_		K04674	Bilateria	adi_v1.0.1.prot
comp103259_c0_seq2	645	L7MGX7	Putative_transforming_growth_factor_beta_receptor_1_(Fragment)_		#N/A	Bilateria	adi_v1.0.1.prot
comp103264_c0_seq1	805	V5I850	Putative_RNA-directed_DNA_polymerase_from_transposon_BS_(Fragment)_		0	Cnidaria	adi_v1.0.1.prot
comp103275_c0_seq1	571	G3V2V3	Protein_NEDD1_(Fragment)_	GO:0000242 GO:0000922 GO:0005737 GO:0005814 GO:0005932 GO:0045177	K16547	Bilateria	adi_v1.0.1.prot
comp103275_c0_seq2	403	G3V4L2	Protein_NEDD1_(Fragment)_	GO:0000242 GO:0000922 GO:0005737 GO:0005814 GO:0005932 GO:0045177	#N/A	Bilateria	adi_v1.0.1.prot
comp10329_c0_seq1	2122	T2M407	Apoptotic_chromatin_condensation_inducer_in_the_nucleus_(Fragment)_		K12875		adi_v1.0.1.prot
comp103290_c0_seq1	410				0	Cnidaria	adi_v1.0.1.prot
comp103290_c0_seq2	410				#N/A	Cnidaria	adi_v1.0.1.prot
comp103290_c0_seq3	330				#N/A	Cnidaria	adi_v1.0.1.prot
comp103290_c0_seq4	330				#N/A	Cnidaria	adi_v1.0.1.prot
comp103290_c0_seq5	317				#N/A	Cnidaria	adi_v1.0.1.prot
comp10331_c0_seq1	1275	L8HSX6	Reversion-inducing_cysteine-rich_protein_with_Kazal_motifs_(Fragment)_		K17461	Cnidaria	adi_v1.0.1.prot
comp10331_c0_seq23	278	H9FM81	Reversion-inducing_cysteine-rich_protein_with_Kazal_motifs_(Fragment)_		#N/A	Cnidaria	adi_v1.0.1.prot
comp10331_c0_seq3	899	R0JSG1	Reversion-inducing_cysteine-rich_protein_with_Kazal_motifs_(Fragment)_		#N/A	Cnidaria	adi_v1.0.1.prot
comp10331_c0_seq4	895	H9F4N6	Reversion-inducing_cysteine-rich_protein_with_Kazal_motifs_(Fragment)_	GO:0001955 GO:0004866 GO:0007566 GO:0010951 GO:0030198	#N/A	Cnidaria	adi_v1.0.1.prot
comp10331_c0_seq5	895	H9F4N6	Reversion-inducing_cysteine-rich_protein_with_Kazal_motifs_(Fragment)_	GO:0001955 GO:0004866 GO:0007566 GO:0010951 GO:0030198	#N/A	Cnidaria	adi_v1.0.1.prot
comp10331_c0_seq6	893	R0JSG1	Reversion-inducing_cysteine-rich_protein_with_Kazal_motifs_(Fragment)_		#N/A	Cnidaria	adi_v1.0.1.prot
comp10331_c0_seq7	889	H9F4N6	Reversion-inducing_cysteine-rich_protein_with_Kazal_motifs_(Fragment)_	GO:0001955 GO:0004866 GO:0007566 GO:0010951 GO:0030198	#N/A	Cnidaria	adi_v1.0.1.prot
comp10331_c0_seq8	889	H9F4N6	Reversion-inducing_cysteine-rich_protein_with_Kazal_motifs_(Fragment)_	GO:0001955 GO:0004866 GO:0007566 GO:0010951 GO:0030198	#N/A	Cnidaria	adi_v1.0.1.prot
comp10331_c0_seq9	877	U6DEM4	Reversion-inducing_cysteine-rich_protein_with_Kazal_motifs_(Fragment)_		#N/A	Cnidaria	adi_v1.0.1.prot
comp103310_c0_seq1	1332				0		adi_v1.0.1.prot
comp10332_c0_seq1	1435	Q0P5L1	GCN1L1_protein_(Fragment)_		0	Cnidaria	adi_v1.0.1.prot
comp103322_c0_seq1	743	B9EMR1	ZK1236.4_	GO:0003723 GO:0003964 GO:0006278	0	Bilateria	adi_v1.0.1.prot
comp103324_c0_seq1	643	K1PZU6	Plasma_glutamate_carboxypeptidase_	GO:0004180 GO:0006508 GO:0008233	0	Cnidaria	adi_v1.0.1.prot
comp103355_c0_seq1	700				0		adi_v1.0.1.prot
comp10337_c0_seq1	1073	F2X0X3	Frizzled_receptor_1/2/7_	GO:0004871 GO:0004888 GO:0004930 GO:0007165 GO:0007166 GO:0007186 GO:0007275 GO:0016020 GO:0016021 GO:0016055 GO:0042813	K02432	Bilateria	adi_v1.0.1.prot
comp103371_c0_seq1	674				0		adi_v1.0.1.prot
comp103376_c0_seq1	872				0		adi_v1.0.1.prot
comp103377_c0_seq1	1469	Q2WBX3	Putative_Down-regulated_in_metastasis_protein_(Fragment)_		K14772	Cnidaria	adi_v1.0.1.prot
comp103386_c0_seq1	589				0	Bilateria	adi_v1.0.1.prot
comp10339_c0_seq1	246				#N/A		adi_v1.0.1.prot
comp10339_c1_seq1	2229				0	Cnidaria	adi_v1.0.1.prot
comp10339_c1_seq10	810				#N/A		adi_v1.0.1.prot
comp10339_c1_seq11	738				#N/A		adi_v1.0.1.prot
comp10339_c1_seq14	666				#N/A	Cnidaria	adi_v1.0.1.prot
comp10339_c1_seq17	534				#N/A	Cnidaria	adi_v1.0.1.prot
comp10339_c1_seq2	2047				#N/A	Cnidaria	adi_v1.0.1.prot
comp10339_c1_seq20	444				#N/A		adi_v1.0.1.prot
comp10339_c1_seq21	428				#N/A		adi_v1.0.1.prot
comp10339_c1_seq22	334				#N/A		adi_v1.0.1.prot
comp10339_c1_seq23	286				#N/A		adi_v1.0.1.prot
comp10339_c1_seq24	249				#N/A		adi_v1.0.1.prot
comp10339_c1_seq25	249				#N/A		adi_v1.0.1.prot
comp10339_c1_seq26	236				#N/A	Cnidaria	adi_v1.0.1.prot
comp10339_c1_seq28	224				#N/A	Cnidaria	adi_v1.0.1.prot
comp10339_c1_seq3	1941				#N/A	Cnidaria	adi_v1.0.1.prot
comp10339_c1_seq4	1759				#N/A	Cnidaria	adi_v1.0.1.prot
comp10339_c1_seq5	1647				#N/A	Cnidaria	adi_v1.0.1.prot
comp10339_c1_seq6	1359				#N/A	Cnidaria	adi_v1.0.1.prot
comp10339_c1_seq7	1304				#N/A	Cnidaria	adi_v1.0.1.prot
comp10339_c1_seq8	1292				#N/A	Cnidaria	adi_v1.0.1.prot
comp10339_c1_seq9	918				#N/A	Cnidaria	adi_v1.0.1.prot
comp10339_c2_seq1	246				#N/A		adi_v1.0.1.prot
comp103397_c0_seq1	545	A7RU46	Nck-associated_protein_1_homolog_	GO:0007155	K05750	Cnidaria	adi_v1.0.1.prot
comp1034_c0_seq1	2244	S4PE94	Lachesin_		K17341	Ecdysozoa	adi_v1.0.1.prot
comp1034_c0_seq2	2244	S4PE94	Lachesin_		#N/A	Ecdysozoa	adi_v1.0.1.prot
comp1034_c0_seq3	1397	S4PE94	Lachesin_		#N/A	Ecdysozoa	adi_v1.0.1.prot
comp1034_c0_seq4	1397	S4PE94	Lachesin_		#N/A	Ecdysozoa	adi_v1.0.1.prot
comp1034_c0_seq5	1397	S4PE94	Lachesin_		#N/A	Ecdysozoa	adi_v1.0.1.prot
comp1034_c0_seq6	1397	S4PE94	Lachesin_		#N/A	Ecdysozoa	adi_v1.0.1.prot
comp10340_c0_seq1	507	C1MZI2	Dynein_light_chain_Tctex2b_		0	Cnidaria	adi_v1.0.1.prot
comp10340_c1_seq1	1570	G8PIC3	Protein_containing_DUF924,_bacterial_		0	Cnidaria	adi_v1.0.1.prot
comp103403_c0_seq1	963	L7MEE7	Putative_ftsj-like_rna_methyltransferase_(Fragment)_		K14589	Vertebrata	adi_v1.0.1.prot
comp103404_c0_seq1	309	T2MJR8	Membrane-associated_phosphatidylinositol_transfer_protein_1_(Fragment)_		#N/A	Cnidaria	adi_v1.0.1.prot
comp103420_c0_seq1	431				0	Cnidaria	adi_v1.0.1.prot
comp103421_c0_seq1	404	S7NCT2	AN1-type_zinc_finger_protein_1_		K07059	Chordata	adi_v1.0.1.prot
comp103442_c0_seq1	335	A8CLX6	GFP-like_chromoprotein_	GO:0006091 GO:0008218	#N/A	Cnidaria	adi_v1.0.1.prot
comp103442_c0_seq2	315	A8CLX6	GFP-like_chromoprotein_	GO:0006091 GO:0008218	#N/A	Cnidaria	adi_v1.0.1.prot
comp103442_c0_seq3	315	A8CLX6	GFP-like_chromoprotein_	GO:0006091 GO:0008218	#N/A	Cnidaria	adi_v1.0.1.prot
comp103477_c0_seq1	490	G7K3Z2	Auxin-induced_protein_5NG4_	GO:0016020	0	Cnidaria	adi_v1.0.1.prot
comp103478_c0_seq1	1178	D0EWS1	Low_density_lipoprotein-related_protein_6_	GO:0016020 GO:0016021	K03068	Cnidaria	adi_v1.0.1.prot
comp10348_c0_seq1	2514	E3TCJ1	Ring_finger_and_chy_zinc_finger_domain-containing_protein_1_	GO:0008270 GO:0046872	K10144	Cnidaria	adi_v1.0.1.prot
comp10348_c0_seq10	408				#N/A		adi_v1.0.1.prot
comp10348_c0_seq11	408				#N/A		adi_v1.0.1.prot
comp10348_c0_seq12	347	R7VVI9	RING_finger_and_CHY_zinc_finger_domain-containing_protein_1_(Fragment)_		#N/A	Cnidaria	adi_v1.0.1.prot
comp10348_c0_seq14	290	R7VVI9	RING_finger_and_CHY_zinc_finger_domain-containing_protein_1_(Fragment)_		#N/A	Cnidaria	adi_v1.0.1.prot
comp10348_c0_seq15	241	E3TCJ1	Ring_finger_and_chy_zinc_finger_domain-containing_protein_1_	GO:0008270 GO:0046872	#N/A	Cnidaria	adi_v1.0.1.prot
comp10348_c0_seq16	233	E3TCJ1	Ring_finger_and_chy_zinc_finger_domain-containing_protein_1_	GO:0008270 GO:0046872	#N/A	Cnidaria	adi_v1.0.1.prot
comp10348_c0_seq18	217	U6D588	Ring_finger_and_CHY_zinc_finger_domain-containing_1_(Fragment)_		#N/A	Cnidaria	adi_v1.0.1.prot
comp10348_c0_seq3	742	E3TCJ1	Ring_finger_and_chy_zinc_finger_domain-containing_protein_1_	GO:0008270 GO:0046872	#N/A	Cnidaria	adi_v1.0.1.prot
comp10348_c0_seq7	486	U3N6Z5	RING_finger_and_CHY_zinc_finger_domain-containing_protein_1_(Fragment)_		#N/A	Cnidaria	adi_v1.0.1.prot
comp10348_c0_seq8	472	U3N6Z5	RING_finger_and_CHY_zinc_finger_domain-containing_protein_1_(Fragment)_		#N/A	Cnidaria	adi_v1.0.1.prot
comp103481_c0_seq1	402				0	Bilateria	adi_v1.0.1.prot
comp103485_c0_seq1	702	L7MMI6	Putative_tick_transposon_(Fragment)_		0	Cnidaria	adi_v1.0.1.prot
comp103485_c0_seq2	499				#N/A	Bilateria	adi_v1.0.1.prot
comp103485_c0_seq3	499				#N/A	Bilateria	adi_v1.0.1.prot
comp103485_c0_seq4	203				#N/A	Cnidaria	adi_v1.0.1.prot
comp103485_c0_seq5	203	L7MMI6	Putative_tick_transposon_(Fragment)_		#N/A		adi_v1.0.1.prot
comp103503_c0_seq1	406				0	Cnidaria	adi_v1.0.1.prot
comp10351_c0_seq1	961				0		adi_v1.0.1.prot
comp10352_c0_seq1	2577	K1QGU8	Ankyrin_repeat_domain-containing_protein_45_		0	Cnidaria	adi_v1.0.1.prot
comp10352_c0_seq2	514	K1QGU8	Ankyrin_repeat_domain-containing_protein_45_		#N/A	Cnidaria	adi_v1.0.1.prot
comp103523_c0_seq1	591	M7BF01	Protein_SZT2_		0	Cnidaria	adi_v1.0.1.prot
comp103535_c0_seq1	974	T1DJ49	DNA-directed_RNA_polymerase_III_subunit_RPC3_		K03023	Bilateria	adi_v1.0.1.prot
comp103535_c0_seq2	890	T1DJ49	DNA-directed_RNA_polymerase_III_subunit_RPC3_		#N/A	Bilateria	adi_v1.0.1.prot
comp103537_c0_seq1	764				#N/A	Cnidaria	adi_v1.0.1.prot
comp103537_c0_seq2	764				0	Cnidaria	adi_v1.0.1.prot
comp103541_c0_seq1	577				0		adi_v1.0.1.prot
comp103541_c0_seq2	566				#N/A		adi_v1.0.1.prot
comp103547_c0_seq1	667	K7ZH43	NEP-16_		0	Cnidaria	adi_v1.0.1.prot
comp10357_c0_seq1	743	L8GYW1	Bacterial_transferase_hexapeptide_repeat-containing_protein_		K03241	Cnidaria	adi_v1.0.1.prot
comp10357_c0_seq2	577	K1RAU3	DNA_ligase_	GO:0003677 GO:0003909 GO:0003910 GO:0005524 GO:0006260 GO:0006281 GO:0006310 GO:0016874 GO:0051103	#N/A	Cnidaria	adi_v1.0.1.prot
comp10357_c1_seq1	845	K9J116	Putative_translation_initiation_factor_eif-2b_subunit_gamma_		K03241	Cnidaria	adi_v1.0.1.prot
comp10357_c1_seq2	677	L8GYW1	Bacterial_transferase_hexapeptide_repeat-containing_protein_		#N/A	Cnidaria	adi_v1.0.1.prot
comp10357_c1_seq3	657	B9SB61	Translation_initiation_factor_eif-2b_gamma_subunit,_putative_	GO:0003743 GO:0006413 GO:0016740	#N/A	Cnidaria	adi_v1.0.1.prot
comp10357_c1_seq4	577	K1RAU3	DNA_ligase_	GO:0003677 GO:0003909 GO:0003910 GO:0005524 GO:0006260 GO:0006281 GO:0006310 GO:0016874 GO:0051103	#N/A	Cnidaria	adi_v1.0.1.prot
comp10357_c1_seq5	487	B9SB61	Translation_initiation_factor_eif-2b_gamma_subunit,_putative_	GO:0003743 GO:0006413 GO:0016740	#N/A	Cnidaria	adi_v1.0.1.prot
comp10358_c0_seq1	922	K1PG47	Structural_maintenance_of_chromosomes_protein_5_		0	Bilateria	adi_v1.0.1.prot
comp10358_c0_seq2	858	K1PG47	Structural_maintenance_of_chromosomes_protein_5_		#N/A	Bilateria	adi_v1.0.1.prot
comp103580_c0_seq1	881				0	Cnidaria	adi_v1.0.1.prot
comp10359_c0_seq1	1784	K1QVU3	Gamma-tubulin_complex_component_3_	GO:0000226 GO:0000922 GO:0005815 GO:0005856 GO:0007020	K16570	Cnidaria	adi_v1.0.1.prot
comp1036_c0_seq1	3574				#N/A		adi_v1.0.1.prot
comp1036_c0_seq2	3574				0		adi_v1.0.1.prot
comp10360_c0_seq1	2113	K4FYB3	NGFI-A_binding_protein_1-like_protein_		0	Bilateria	adi_v1.0.1.prot
comp10360_c0_seq2	2090	K4FYB3	NGFI-A_binding_protein_1-like_protein_		#N/A	Bilateria	adi_v1.0.1.prot
comp10360_c0_seq3	1797				#N/A		adi_v1.0.1.prot
comp10360_c0_seq4	1774				#N/A		adi_v1.0.1.prot
comp103601_c0_seq1	535				0	Cnidaria	adi_v1.0.1.prot
comp103603_c0_seq1	341				#N/A		adi_v1.0.1.prot
comp103608_c0_seq1	1263	C0SU61	Tuberin-like_protein_1_splicing_variant1_	GO:0005096 GO:0005622 GO:0043547 GO:0051056	0	Cnidaria	adi_v1.0.1.prot
comp103608_c0_seq2	915	C0SU61	Tuberin-like_protein_1_splicing_variant1_	GO:0005096 GO:0005622 GO:0043547 GO:0051056	#N/A	Cnidaria	adi_v1.0.1.prot
comp10361_c0_seq1	4144	U3CT18	Kalirin_isoform_3_		K15048	Gnathostomata	adi_v1.0.1.prot
comp10361_c0_seq10	2573	U6DA34	HCG2039851,_isoform_CRA_a_(Fragment)_		#N/A	Bilateria	adi_v1.0.1.prot
comp10361_c0_seq11	2561	M7BM92	Kalirin_(Fragment)_		#N/A	Cnidaria	adi_v1.0.1.prot
comp10361_c0_seq12	2327	B3DLI2	LOC100170494_protein_	GO:0005089 GO:0005543 GO:0005622 GO:0035023	#N/A	Cnidaria	adi_v1.0.1.prot
comp10361_c0_seq13	2285	B3DLI2	LOC100170494_protein_	GO:0005089 GO:0005543 GO:0005622 GO:0035023	#N/A	Cnidaria	adi_v1.0.1.prot
comp10361_c0_seq14	1961	K1REG5	Kalirin_	GO:0004672 GO:0004674 GO:0005085 GO:0005089 GO:0005524 GO:0005543 GO:0005622 GO:0006468 GO:0016772 GO:0035023 GO:0035556	#N/A	Cnidaria	adi_v1.0.1.prot
comp10361_c0_seq15	1032	K1REG5	Kalirin_	GO:0004672 GO:0004674 GO:0005085 GO:0005089 GO:0005524 GO:0005543 GO:0005622 GO:0006468 GO:0016772 GO:0035023 GO:0035556	#N/A	Cnidaria	adi_v1.0.1.prot
comp10361_c0_seq2	4102	U3CT18	Kalirin_isoform_3_		#N/A	Gnathostomata	adi_v1.0.1.prot
comp10361_c0_seq3	3868	H9FCH2	Kalirin_isoform_1_(Fragment)_	GO:0000166 GO:0004672 GO:0004674 GO:0005524 GO:0006468 GO:0016301 GO:0016310 GO:0016740 GO:0016772	#N/A	Cnidaria	adi_v1.0.1.prot
comp10361_c0_seq4	3826	B3DLI2	LOC100170494_protein_	GO:0005089 GO:0005543 GO:0005622 GO:0035023	#N/A	Cnidaria	adi_v1.0.1.prot
comp10361_c0_seq5	3532	M7BM92	Kalirin_(Fragment)_		#N/A	Cnidaria	adi_v1.0.1.prot
comp10361_c0_seq6	3490	M7BM92	Kalirin_(Fragment)_		#N/A	Cnidaria	adi_v1.0.1.prot
comp10361_c0_seq7	3256	B3DLI2	LOC100170494_protein_	GO:0005089 GO:0005543 GO:0005622 GO:0035023	#N/A	Cnidaria	adi_v1.0.1.prot
comp10361_c0_seq8	3214	B3DLI2	LOC100170494_protein_	GO:0005089 GO:0005543 GO:0005622 GO:0035023	#N/A	Cnidaria	adi_v1.0.1.prot
comp10361_c0_seq9	2603	M7BM92	Kalirin_(Fragment)_		#N/A	Cnidaria	adi_v1.0.1.prot
comp10362_c0_seq1	740	U5EYE2	Putative_chitinase_like_lectin_		0	Cnidaria	adi_v1.0.1.prot
comp103627_c0_seq1	720	B4YFB4	Cytochrome_P450_74A_	GO:0005506 GO:0009055 GO:0016705 GO:0016829 GO:0020037 GO:0047987 GO:0055114	0	Cnidaria	adi_v1.0.1.prot
comp10363_c0_seq1	3773	T2M9Z8	Peptidase_M20_domain-containing_protein_2_(Fragment)_		K15128	Ecdysozoa	adi_v1.0.1.prot
comp10363_c0_seq2	3021	T2M9Z8	Peptidase_M20_domain-containing_protein_2_(Fragment)_		#N/A	Ecdysozoa	adi_v1.0.1.prot
comp103645_c0_seq1	534	V5I849	Putative_RNA-directed_DNA_polymerase_from_transposon_X-element_(Fragment)_		0	Bilateria	adi_v1.0.1.prot
comp103645_c0_seq2	447				#N/A		adi_v1.0.1.prot
comp10369_c0_seq1	1705	H9F4K1	Protein_broad-minded_(Fragment)_	GO:0005097 GO:0005622 GO:0032313 GO:0032851	0	Bilateria	adi_v1.0.1.prot
comp10369_c0_seq2	1705	H9F4K1	Protein_broad-minded_(Fragment)_	GO:0005097 GO:0005622 GO:0032313 GO:0032851	#N/A	Bilateria	adi_v1.0.1.prot
comp10369_c0_seq3	1000	H9F4K1	Protein_broad-minded_(Fragment)_	GO:0005097 GO:0005622 GO:0032313 GO:0032851	#N/A	Gnathostomata	adi_v1.0.1.prot
comp10369_c0_seq4	1000	H9F4K1	Protein_broad-minded_(Fragment)_	GO:0005097 GO:0005622 GO:0032313 GO:0032851	#N/A	Gnathostomata	adi_v1.0.1.prot
comp1037_c0_seq1	7608	T2MHI5	Alpha-actinin-1_		K05699	Cnidaria	adi_v1.0.1.prot
comp1037_c0_seq2	3889	T2MHI5	Alpha-actinin-1_		#N/A	Cnidaria	adi_v1.0.1.prot
comp103731_c0_seq1	431	B0JIJ6	Tetratricopeptide_protein_		K15837	Microcystis	adi_v1.0.1.prot
comp10374_c0_seq1	1757	U5EQW9	Putative_l2b-6_cq_(Fragment)_		0		adi_v1.0.1.prot
comp103742_c0_seq1	887	S4NJR4	Tetraspanin-5_(Fragment)_		K17345	Cnidaria	adi_v1.0.1.prot
comp10375_c0_seq1	2230	Q94DL4	Putative_actin_	GO:0000166 GO:0005524 GO:0005737 GO:0005856	K05692	Cnidaria	adi_v1.0.1.prot
comp10375_c0_seq2	2044	Q94DL4	Putative_actin_	GO:0000166 GO:0005524 GO:0005737 GO:0005856	#N/A	Cnidaria	adi_v1.0.1.prot
comp10375_c0_seq3	1563	Q94DL4	Putative_actin_	GO:0000166 GO:0005524 GO:0005737 GO:0005856	#N/A	Cnidaria	adi_v1.0.1.prot
comp10375_c0_seq4	1463	C7DU25	Liver_stage_antigen_3_		#N/A	Haemosporida	adi_v1.0.1.prot
comp10375_c0_seq5	951	A4ADP0	Subtilase_family_	GO:0004252 GO:0006508	#N/A	OMG group	adi_v1.0.1.prot
comp10375_c0_seq6	951	C7DU25	Liver_stage_antigen_3_		#N/A	Haemosporida	adi_v1.0.1.prot
comp103754_c0_seq1	1556	A7RJQ8	Anoctamin_(Fragment)_	GO:0005216 GO:0005254 GO:0006810 GO:0006811 GO:0006821 GO:0016020 GO:0016021 GO:0034707	0	Cnidaria	adi_v1.0.1.prot
comp103754_c0_seq2	1556	A7RJQ8	Anoctamin_(Fragment)_	GO:0005216 GO:0005254 GO:0006810 GO:0006811 GO:0006821 GO:0016020 GO:0016021 GO:0034707	#N/A	Cnidaria	adi_v1.0.1.prot
comp103768_c0_seq1	821				0		adi_v1.0.1.prot
comp103786_c0_seq1	404	T2M9A0	Transmembrane_protein_229B_		0	Cnidaria	adi_v1.0.1.prot
comp10380_c0_seq1	3010	M1EKX4	DIS3_mitotic_control-like_protein-like_2_(Fragment)_		K18758	Cnidaria	adi_v1.0.1.prot
comp103807_c0_seq1	735	Q6XA12	Frequenin-like_	GO:0005509	0	Bilateria	adi_v1.0.1.prot
comp103810_c0_seq1	918				0	Cnidaria	adi_v1.0.1.prot
comp10382_c2_seq3	1044	Q6PD20	Mccc2_protein_(Fragment)_	GO:0005739 GO:0016874	#N/A	Gnathostomata	adi_v1.0.1.prot
comp10382_c2_seq4	1020	Q6PD20	Mccc2_protein_(Fragment)_	GO:0005739 GO:0016874	#N/A	Gnathostomata	adi_v1.0.1.prot
comp103820_c0_seq1	2888				0	Bilateria	adi_v1.0.1.prot
comp103828_c0_seq1	592	C0HBJ1	NAD-dependent_deacetylase_sirtuin-2_	GO:0006476 GO:0008270 GO:0016811 GO:0051287 GO:0070403	K11412	Cnidaria	adi_v1.0.1.prot
comp10383_c0_seq1	3666	K1Q9C4	SH2_domain-containing_protein_3C_	GO:0005085 GO:0005622 GO:0007264	0	Cnidaria	adi_v1.0.1.prot
comp10383_c1_seq1	3666	K1Q9C4	SH2_domain-containing_protein_3C_	GO:0005085 GO:0005622 GO:0007264	0	Cnidaria	adi_v1.0.1.prot
comp103849_c0_seq1	754	B4DRC7	cDNA_FLJ57829_		0	Gnathostomata	adi_v1.0.1.prot
comp103861_c0_seq1	891	K1S0T2	Transmembrane_protein_C9orf5_	GO:0016021	0	Cnidaria	adi_v1.0.1.prot
comp103861_c0_seq2	891	K1S0T2	Transmembrane_protein_C9orf5_	GO:0016021	#N/A	Cnidaria	adi_v1.0.1.prot
comp103872_c0_seq1	387	E0VHU4	Dopamine_beta-hydroxylase,_putative_	GO:0003824 GO:0004497 GO:0004500 GO:0005507 GO:0006584 GO:0016491 GO:0016715 GO:0055114	#N/A	Bilateria	adi_v1.0.1.prot
comp103875_c0_seq1	2256	G5BFJ1	Tripartite_motif-containing_protein_45_	GO:0005622 GO:0008270 GO:0046872	K12021	Cnidaria	adi_v1.0.1.prot
comp103875_c0_seq2	2256	G5BFJ1	Tripartite_motif-containing_protein_45_	GO:0005622 GO:0008270 GO:0046872	#N/A	Cnidaria	adi_v1.0.1.prot
comp103879_c0_seq1	606	U6D9Q0	AP3B2_protein_(Fragment)_		K12397	Gnathostomata	adi_v1.0.1.prot
comp10390_c0_seq1	1518	O78208	Protein_41_(Fragment)_	GO:0000187 GO:0002606 GO:0002830 GO:0002906 GO:0005622 GO:0005764 GO:0005770 GO:0005771 GO:0005783 GO:0005794 GO:0005886 GO:0006461 GO:0006886 GO:0006952 GO:0008283 GO:0009897 GO:0016064 GO:0019221 GO:0019882 GO:0019886 GO:0035691 GO:0035692 GO:0035693 GO:0042613 GO:0045059 GO:0045060 GO:0045581 GO:0045582 GO:0050998 GO:0051085 GO:0060907 GO:0090023 GO:2000343	0	Chordata	adi_v1.0.1.prot
comp10390_c0_seq2	1518	O78208	Protein_41_(Fragment)_	GO:0000187 GO:0002606 GO:0002830 GO:0002906 GO:0005622 GO:0005764 GO:0005770 GO:0005771 GO:0005783 GO:0005794 GO:0005886 GO:0006461 GO:0006886 GO:0006952 GO:0008283 GO:0009897 GO:0016064 GO:0019221 GO:0019882 GO:0019886 GO:0035691 GO:0035692 GO:0035693 GO:0042613 GO:0045059 GO:0045060 GO:0045581 GO:0045582 GO:0050998 GO:0051085 GO:0060907 GO:0090023 GO:2000343	#N/A	Chordata	adi_v1.0.1.prot
comp103904_c0_seq1	425	A2BH46	N-acetyltransferase_10_(Fragment)_	GO:0003674 GO:0005575 GO:0008150 GO:0016740	K14521	Gnathostomata	adi_v1.0.1.prot
comp103910_c0_seq1	1301	Q869G1	Vesicular_monoamine_transporter_	GO:0006855 GO:0015238 GO:0015893 GO:0016021 GO:0055085	K08155	Bilateria	adi_v1.0.1.prot
comp103913_c0_seq1	594				0	Cnidaria	adi_v1.0.1.prot
comp103913_c0_seq2	489	T2M3E8	Trafficking_protein_particle_complex_subunit_8_		#N/A	Cnidaria	adi_v1.0.1.prot
comp103913_c0_seq3	489	T2M3E8	Trafficking_protein_particle_complex_subunit_8_		#N/A	Cnidaria	adi_v1.0.1.prot
comp103913_c0_seq4	319				#N/A	Cnidaria	adi_v1.0.1.prot
comp103916_c0_seq1	579	U6NX07	Endoribonuclease_XendoU_domain_containing_protein_		0		adi_v1.0.1.prot
comp103919_c0_seq1	772	G5BTH6	Dedicator_of_cytokinesis_protein_5_(Fragment)_	GO:0005085 GO:0007264	K13708	Cnidaria	adi_v1.0.1.prot
comp10392_c0_seq1	1306	Q6P8C1	Synaptosomal-associated_protein,_29kDa_	GO:0048730	K08509	Cnidaria	adi_v1.0.1.prot
comp103947_c0_seq1	1697				K15759	Cnidaria	adi_v1.0.1.prot
comp103947_c0_seq2	934				#N/A	Cnidaria	adi_v1.0.1.prot
comp10396_c0_seq1	1352	T1E490	Serine/threonine-protein_kinase_N2-like_protein_		#N/A	Cnidaria	adi_v1.0.1.prot
comp10396_c0_seq10	445	K1QM25	Neurogenic_locus_notch-like_protein_2_	GO:0005509	#N/A	Cnidaria	adi_v1.0.1.prot
comp10396_c0_seq11	355				#N/A		adi_v1.0.1.prot
comp10396_c0_seq12	315				#N/A		adi_v1.0.1.prot
comp10396_c0_seq13	294				#N/A		adi_v1.0.1.prot
comp10396_c0_seq14	285				#N/A		adi_v1.0.1.prot
comp10396_c0_seq15	254				#N/A		adi_v1.0.1.prot
comp10396_c0_seq16	245				#N/A	Cnidaria	adi_v1.0.1.prot
comp10396_c0_seq17	245				#N/A	Cnidaria	adi_v1.0.1.prot
comp10396_c0_seq18	223				#N/A	Cnidaria	adi_v1.0.1.prot
comp10396_c0_seq19	223				#N/A	Cnidaria	adi_v1.0.1.prot
comp10396_c0_seq2	1352	T1E490	Serine/threonine-protein_kinase_N2-like_protein_		K06071	Cnidaria	adi_v1.0.1.prot
comp10396_c0_seq20	223				#N/A	Cnidaria	adi_v1.0.1.prot
comp10396_c0_seq21	223				#N/A	Cnidaria	adi_v1.0.1.prot
comp10396_c0_seq3	1040	K1QM25	Neurogenic_locus_notch-like_protein_2_	GO:0005509	#N/A	Cnidaria	adi_v1.0.1.prot
comp10396_c0_seq4	1000	K1QM25	Neurogenic_locus_notch-like_protein_2_	GO:0005509	#N/A	Cnidaria	adi_v1.0.1.prot
comp10396_c0_seq5	979	K1QM25	Neurogenic_locus_notch-like_protein_2_	GO:0005509	#N/A	Cnidaria	adi_v1.0.1.prot
comp10396_c0_seq6	919	K1QM25	Neurogenic_locus_notch-like_protein_2_	GO:0005509	#N/A	Cnidaria	adi_v1.0.1.prot
comp10396_c0_seq7	566	K1QM25	Neurogenic_locus_notch-like_protein_2_	GO:0005509	#N/A	Cnidaria	adi_v1.0.1.prot
comp10396_c0_seq8	526	K1QM25	Neurogenic_locus_notch-like_protein_2_	GO:0005509	#N/A	Cnidaria	adi_v1.0.1.prot
comp10396_c0_seq9	505	K1QM25	Neurogenic_locus_notch-like_protein_2_	GO:0005509	#N/A	Cnidaria	adi_v1.0.1.prot
comp10397_c0_seq1	1053	E0VKF4	RING_finger_protein,_putative_	GO:0008270 GO:0046872	K15700	Cnidaria	adi_v1.0.1.prot
comp10399_c0_seq1	773	A7RI71	D-tyrosyl-tRNA(Tyr)_deacylase_	GO:0005737 GO:0016787 GO:0016788 GO:0019478	K07560	Cnidaria	adi_v1.0.1.prot
comp1040_c0_seq1	2260	K9J9V0	Eukaryotic_translation_initiation_factor_5A_		K03263	Mandibulata	adi_v1.0.1.prot
comp1040_c0_seq2	757	B3MT90	GF23317_	GO:0004656 GO:0005506 GO:0005783 GO:0016491 GO:0016702 GO:0016705 GO:0016706 GO:0031418 GO:0055114	#N/A	Cnidaria	adi_v1.0.1.prot
comp10401_c0_seq1	1943	B4DID3	cDNA_FLJ54070,_highly_similar_to_Serine/threonine-protein_phosphatase_4_regulatory_subunit_1_		K15424	Cnidaria	adi_v1.0.1.prot
comp10401_c0_seq10	993	B4DID3	cDNA_FLJ54070,_highly_similar_to_Serine/threonine-protein_phosphatase_4_regulatory_subunit_1_		#N/A	Cnidaria	adi_v1.0.1.prot
comp10401_c0_seq11	955	B4DID3	cDNA_FLJ54070,_highly_similar_to_Serine/threonine-protein_phosphatase_4_regulatory_subunit_1_		#N/A	Cnidaria	adi_v1.0.1.prot
comp10401_c0_seq13	778	R0M5U2	Serine/threonine-protein_phosphatase_4_regulatory_subunit_1_(Fragment)_		#N/A	Cnidaria	adi_v1.0.1.prot
comp10401_c0_seq14	758	R0M5U2	Serine/threonine-protein_phosphatase_4_regulatory_subunit_1_(Fragment)_		#N/A	Cnidaria	adi_v1.0.1.prot
comp10401_c0_seq15	740	R0M5U2	Serine/threonine-protein_phosphatase_4_regulatory_subunit_1_(Fragment)_		#N/A	Cnidaria	adi_v1.0.1.prot
comp10401_c0_seq2	1938	B4DID3	cDNA_FLJ54070,_highly_similar_to_Serine/threonine-protein_phosphatase_4_regulatory_subunit_1_		#N/A	Cnidaria	adi_v1.0.1.prot
comp10401_c0_seq3	1689	B4DID3	cDNA_FLJ54070,_highly_similar_to_Serine/threonine-protein_phosphatase_4_regulatory_subunit_1_		#N/A	Cnidaria	adi_v1.0.1.prot
comp10401_c0_seq8	1012				#N/A		adi_v1.0.1.prot
comp10401_c0_seq9	1012				#N/A		adi_v1.0.1.prot
comp10404_c0_seq1	618	A2FNC2	CMGC_family_protein_kinase_	GO:0000166 GO:0004672 GO:0004674 GO:0005524 GO:0006468 GO:0016301 GO:0016310 GO:0016772	K04427	Cnidaria	adi_v1.0.1.prot
comp10404_c0_seq11	317				#N/A		adi_v1.0.1.prot
comp10404_c0_seq12	317				#N/A		adi_v1.0.1.prot
comp10404_c0_seq2	555	T2M6M6	Mitogen-activated_protein_kinase_kinase_kinase_3_		#N/A	Cnidaria	adi_v1.0.1.prot
comp10404_c0_seq5	460				#N/A		adi_v1.0.1.prot
comp10404_c0_seq8	326				#N/A		adi_v1.0.1.prot
comp10404_c1_seq1	556	A2FNC2	CMGC_family_protein_kinase_	GO:0000166 GO:0004672 GO:0004674 GO:0005524 GO:0006468 GO:0016301 GO:0016310 GO:0016772	K08853	Cnidaria	adi_v1.0.1.prot
comp10404_c1_seq12	317				#N/A		adi_v1.0.1.prot
comp10404_c1_seq13	317				#N/A		adi_v1.0.1.prot
comp10404_c1_seq16	290				#N/A		adi_v1.0.1.prot
comp10404_c1_seq2	511	T2M6M6	Mitogen-activated_protein_kinase_kinase_kinase_3_		#N/A	Cnidaria	adi_v1.0.1.prot
comp10404_c1_seq5	460				#N/A		adi_v1.0.1.prot
comp10404_c1_seq6	455	B4K1P3	GH23480_	GO:0004672 GO:0004674 GO:0005524 GO:0006468 GO:0016772	#N/A	Cnidaria	adi_v1.0.1.prot
comp104046_c0_seq1	1098				0	Cnidaria	adi_v1.0.1.prot
comp104057_c0_seq1	845	L5M9X6	Zinc_finger_protein_862_		0	Bilateria	adi_v1.0.1.prot
comp10407_c0_seq1	2329	A7SW86	Annexin_	GO:0005509 GO:0005544	K17095	Cnidaria	adi_v1.0.1.prot
comp10407_c0_seq2	1156	A7SW86	Annexin_	GO:0005509 GO:0005544	#N/A	Cnidaria	adi_v1.0.1.prot
comp104073_c0_seq1	816	T2M4Z5	Golgi-associated_plant_pathogenesis-related_protein_1_		0	Cnidaria	adi_v1.0.1.prot
comp104075_c0_seq1	1594	D8FJV4	Chromosome_partition_protein_Smc_	GO:0000166 GO:0003677 GO:0005524 GO:0005694 GO:0005737 GO:0006260 GO:0006281 GO:0006310 GO:0007059 GO:0007062 GO:0030261 GO:0051276	#N/A	Clostridiales incertae sedis	adi_v1.0.1.prot
comp104075_c0_seq2	1594	D8FJV4	Chromosome_partition_protein_Smc_	GO:0000166 GO:0003677 GO:0005524 GO:0005694 GO:0005737 GO:0006260 GO:0006281 GO:0006310 GO:0007059 GO:0007062 GO:0030261 GO:0051276	0	Clostridiales incertae sedis	adi_v1.0.1.prot
comp104078_c0_seq1	945	L5KLE6	Putative_histone-lysine_N-methyltransferase_PRDM6_		0	Cnidaria	adi_v1.0.1.prot
comp104083_c0_seq1	528	Q58E86	MGC130644_protein_(Fragment)_	GO:0003676 GO:0006397 GO:0008270	K13192	Chordata	adi_v1.0.1.prot
comp10409_c0_seq1	770				0		adi_v1.0.1.prot
comp10409_c0_seq10	355				#N/A		adi_v1.0.1.prot
comp10409_c0_seq11	281				#N/A		adi_v1.0.1.prot
comp10409_c0_seq12	281				#N/A		adi_v1.0.1.prot
comp10409_c0_seq13	281				#N/A		adi_v1.0.1.prot
comp10409_c0_seq14	281				#N/A		adi_v1.0.1.prot
comp10409_c0_seq15	280				#N/A		adi_v1.0.1.prot
comp10409_c0_seq16	279				#N/A		adi_v1.0.1.prot
comp10409_c0_seq2	766				#N/A		adi_v1.0.1.prot
comp10409_c0_seq3	697				#N/A		adi_v1.0.1.prot
comp10409_c0_seq4	678				#N/A		adi_v1.0.1.prot
comp10409_c0_seq7	457				#N/A		adi_v1.0.1.prot
comp104095_c0_seq1	1475	B8K129	Alpha_globin_regulatory_element_containing_protein_(Predicted)_		0	Cnidaria	adi_v1.0.1.prot
comp104095_c0_seq2	559	K1Q0G7	Developmentally-regulated_GTP-binding_protein_2_	GO:0005525	#N/A	Cnidaria	adi_v1.0.1.prot
comp104097_c0_seq1	711				0		adi_v1.0.1.prot
comp10411_c0_seq1	1876	A2DLG0	Viral_A-type_inclusion_protein,_putative_		0	Bilateria	adi_v1.0.1.prot
comp104142_c0_seq1	1263	T2M7G7	GTP-binding_protein_Di-Ras2_		K07841	Cnidaria	adi_v1.0.1.prot
comp104154_c0_seq1	495	U5ELN5	Putative_polyprotein_(Fragment)_		0	Bilateria	adi_v1.0.1.prot
comp104154_c0_seq2	273	B4NNS2	GK10425_		#N/A	Bilateria	adi_v1.0.1.prot
comp104154_c0_seq3	230	U5ELN5	Putative_polyprotein_(Fragment)_		#N/A	Bilateria	adi_v1.0.1.prot
comp104154_c0_seq4	225	U5ELN5	Putative_polyprotein_(Fragment)_		#N/A	Bilateria	adi_v1.0.1.prot
comp104154_c0_seq5	212				#N/A		adi_v1.0.1.prot
comp104166_c0_seq1	313	T2M604	TraB_domain-containing_protein_(Fragment)_		#N/A		adi_v1.0.1.prot
comp104166_c0_seq2	313	T2M604	TraB_domain-containing_protein_(Fragment)_		#N/A		adi_v1.0.1.prot
comp104166_c0_seq3	306	T2M604	TraB_domain-containing_protein_(Fragment)_		#N/A		adi_v1.0.1.prot
comp104214_c0_seq1	686	K1PI78	Golgi-specific_brefeldin_A-resistance_guanine_nucleotide_exchange_factor_1_	GO:0004672 GO:0005086 GO:0005524 GO:0005622 GO:0006468 GO:0016772 GO:0032012	K18443	Cnidaria	adi_v1.0.1.prot
comp104214_c0_seq2	349	K1PI78	Golgi-specific_brefeldin_A-resistance_guanine_nucleotide_exchange_factor_1_	GO:0004672 GO:0005086 GO:0005524 GO:0005622 GO:0006468 GO:0016772 GO:0032012	#N/A	Cnidaria	adi_v1.0.1.prot
comp104218_c0_seq1	1236	A7REU8	Anoctamin_	GO:0005216 GO:0005254 GO:0006810 GO:0006811 GO:0006821 GO:0016020 GO:0016021 GO:0034707	0	Cnidaria	adi_v1.0.1.prot
comp104226_c0_seq1	654	G5BD31	Carboxypeptidase_E_	GO:0004180 GO:0004181 GO:0006508 GO:0008270	K07752	Cnidaria	adi_v1.0.1.prot
comp104229_c0_seq1	769	J3SED2	Exportin-6_	GO:0005643 GO:0006886 GO:0008565	0	Cnidaria	adi_v1.0.1.prot
comp10424_c0_seq1	1746				0		adi_v1.0.1.prot
comp10424_c0_seq2	1713				#N/A		adi_v1.0.1.prot
comp10424_c0_seq3	1712				#N/A		adi_v1.0.1.prot
comp10424_c0_seq4	1679				#N/A		adi_v1.0.1.prot
comp10426_c0_seq10	617	T2M4A8	Guanine_nucleotide-binding_protein_subunit_gamma_(Fragment)_		#N/A	Cnidaria	adi_v1.0.1.prot
comp10426_c0_seq12	586	T2M4A8	Guanine_nucleotide-binding_protein_subunit_gamma_(Fragment)_		#N/A	Cnidaria	adi_v1.0.1.prot
comp10426_c0_seq13	584	T2M4A8	Guanine_nucleotide-binding_protein_subunit_gamma_(Fragment)_		#N/A	Cnidaria	adi_v1.0.1.prot
comp10426_c0_seq23	263	G7J7R1	Ebs-bah-phd_domain-containing_protein_	GO:0003677 GO:0008270 GO:0046872	#N/A	Basidiomycota	adi_v1.0.1.prot
comp10426_c0_seq27	221	G7J7R1	Ebs-bah-phd_domain-containing_protein_	GO:0003677 GO:0008270 GO:0046872	#N/A	Basidiomycota	adi_v1.0.1.prot
comp10426_c0_seq28	221	Q6INJ5	MGC82437_protein_	GO:0003677 GO:0008270 GO:0046872	#N/A	Demospongiae	adi_v1.0.1.prot
comp10426_c0_seq29	219	Q6INJ5	MGC82437_protein_	GO:0003677 GO:0008270 GO:0046872	#N/A	Bilateria	adi_v1.0.1.prot
comp10426_c0_seq32	208	Q6INJ5	MGC82437_protein_	GO:0003677 GO:0008270 GO:0046872	#N/A	Bilateria	adi_v1.0.1.prot
comp10426_c0_seq33	208	G7J7R1	Ebs-bah-phd_domain-containing_protein_	GO:0003677 GO:0008270 GO:0046872	#N/A	Basidiomycota	adi_v1.0.1.prot
comp104270_c0_seq1	1106	F1NVC3	Dual_serine/threonine_and_tyrosine_protein_kinase_	GO:0000166 GO:0004672 GO:0004674 GO:0005524 GO:0006468 GO:0016772	K16288	Cnidaria	adi_v1.0.1.prot
comp104270_c0_seq10	245				#N/A		adi_v1.0.1.prot
comp104270_c0_seq2	673				#N/A		adi_v1.0.1.prot
comp104270_c0_seq3	633	L8HPC9	Dual_serine/threonine_and_tyrosine_protein_kinase_		#N/A	Cnidaria	adi_v1.0.1.prot
comp104270_c0_seq4	633	L8HPC9	Dual_serine/threonine_and_tyrosine_protein_kinase_		#N/A	Cnidaria	adi_v1.0.1.prot
comp104270_c0_seq5	628	F1NVC3	Dual_serine/threonine_and_tyrosine_protein_kinase_	GO:0000166 GO:0004672 GO:0004674 GO:0005524 GO:0006468 GO:0016772	#N/A	Cnidaria	adi_v1.0.1.prot
comp104270_c0_seq6	628	F1NVC3	Dual_serine/threonine_and_tyrosine_protein_kinase_	GO:0000166 GO:0004672 GO:0004674 GO:0005524 GO:0006468 GO:0016772	#N/A	Cnidaria	adi_v1.0.1.prot
comp104270_c0_seq7	628	F1NVC3	Dual_serine/threonine_and_tyrosine_protein_kinase_	GO:0000166 GO:0004672 GO:0004674 GO:0005524 GO:0006468 GO:0016772	#N/A	Cnidaria	adi_v1.0.1.prot
comp104270_c0_seq8	362				#N/A		adi_v1.0.1.prot
comp104270_c0_seq9	245				#N/A		adi_v1.0.1.prot
comp104272_c0_seq1	969	T2MFL7	Potassium_voltage-gated_channel_subfamily_C_member_1_		K05320	Cnidaria	adi_v1.0.1.prot
comp104279_c0_seq1	539				0		adi_v1.0.1.prot
comp104279_c0_seq2	528				#N/A		adi_v1.0.1.prot
comp104279_c0_seq3	466				#N/A		adi_v1.0.1.prot
comp104279_c0_seq4	407				#N/A		adi_v1.0.1.prot
comp104279_c0_seq5	392				#N/A		adi_v1.0.1.prot
comp104279_c0_seq6	358				#N/A		adi_v1.0.1.prot
comp104279_c0_seq7	358				#N/A		adi_v1.0.1.prot
comp104289_c0_seq1	210				#N/A		adi_v1.0.1.prot
comp104294_c0_seq1	821				0		adi_v1.0.1.prot
comp104295_c0_seq1	365	U6D1G0	Cholinergic_receptor,_nicotinic,_alpha_7_(Fragment)_		#N/A	Cnidaria	adi_v1.0.1.prot
comp104301_c0_seq1	1167	L8IXY2	BTB/POZ_domain-containing_protein_2_(Fragment)_		#N/A	Cnidaria	adi_v1.0.1.prot
comp104301_c0_seq2	1167	L8IXY2	BTB/POZ_domain-containing_protein_2_(Fragment)_		K10477	Cnidaria	adi_v1.0.1.prot
comp104302_c0_seq1	785				0		adi_v1.0.1.prot
comp104303_c0_seq1	574	A9JRK8	LOC100135092_protein_	GO:0005096 GO:0005543 GO:0005622 GO:0007165 GO:0043547 GO:0051056	#N/A	Cnidaria	adi_v1.0.1.prot
comp104303_c0_seq2	574	K9KFT0	Ras_GTPase-activating_protein_1-like_protein_(Fragment)_		K04352	Cnidaria	adi_v1.0.1.prot
comp104303_c0_seq3	513	A9JRK8	LOC100135092_protein_	GO:0005096 GO:0005543 GO:0005622 GO:0007165 GO:0043547 GO:0051056	#N/A	Cnidaria	adi_v1.0.1.prot
comp104303_c0_seq4	369				#N/A	Cnidaria	adi_v1.0.1.prot
comp104303_c0_seq5	366				#N/A	Cnidaria	adi_v1.0.1.prot
comp104303_c0_seq6	326				#N/A		adi_v1.0.1.prot
comp10432_c0_seq1	1267	T2M713	Protein_N-terminal_glutamine_amidohydrolase_		0	Cnidaria	adi_v1.0.1.prot
comp104322_c0_seq1	1063	A7SXE9	Lon_protease_homolog_(Fragment)_	GO:0000166 GO:0004176 GO:0004252 GO:0005524 GO:0006508 GO:0008233 GO:0008236 GO:0016787 GO:0017111	K08675	Cnidaria	adi_v1.0.1.prot
comp104332_c0_seq1	838	A2EN31	Viral_A-type_inclusion_protein,_putative_		0	Trichomonas	adi_v1.0.1.prot
comp104332_c0_seq2	307				#N/A		adi_v1.0.1.prot
comp10434_c0_seq1	1400	T2MIJ0	Isocitrate_dehydrogenase_[NAD]_subunit_beta,_mitochondrial_		K00030	Cnidaria	adi_v1.0.1.prot
comp10434_c0_seq2	909	T2MIJ0	Isocitrate_dehydrogenase_[NAD]_subunit_beta,_mitochondrial_		#N/A	Cnidaria	adi_v1.0.1.prot
comp10434_c0_seq3	708	T2MIJ0	Isocitrate_dehydrogenase_[NAD]_subunit_beta,_mitochondrial_		#N/A	Cnidaria	adi_v1.0.1.prot
comp10434_c0_seq4	291	A8P2S4	Isocitrate_dehydrogenase_[NAD]_subunit_beta,_mitochondrial,_putative_	GO:0000287 GO:0004449 GO:0006099 GO:0016491 GO:0016616 GO:0051287 GO:0055114	#N/A	Bilateria	adi_v1.0.1.prot
comp10435_c0_seq1	1589				0	Cnidaria	adi_v1.0.1.prot
comp10435_c0_seq10	469	O76470	Echinonectin_	GO:0007155	#N/A	Cnidaria	adi_v1.0.1.prot
comp10435_c0_seq11	464	Q3T0K7	MFGE8_protein_	GO:0007155	#N/A	Cnidaria	adi_v1.0.1.prot
comp10435_c0_seq12	461	Q3T0K7	MFGE8_protein_	GO:0007155	#N/A	Cnidaria	adi_v1.0.1.prot
comp10435_c0_seq13	396	O76470	Echinonectin_	GO:0007155	#N/A	Cnidaria	adi_v1.0.1.prot
comp10435_c0_seq14	396	O76470	Echinonectin_	GO:0007155	#N/A	Cnidaria	adi_v1.0.1.prot
comp10435_c0_seq15	374	Q70JA0	Nectin_(Precursor)_	GO:0007155	#N/A	Cnidaria	adi_v1.0.1.prot
comp10435_c0_seq16	371				#N/A	Cnidaria	adi_v1.0.1.prot
comp10435_c0_seq17	361	A9UMJ9	LOC100135376_protein_(Fragment)_	GO:0007155	#N/A	Cnidaria	adi_v1.0.1.prot
comp10435_c0_seq18	348				#N/A	Bilateria	adi_v1.0.1.prot
comp10435_c0_seq19	345				#N/A	Bilateria	adi_v1.0.1.prot
comp10435_c0_seq2	1416	L7MAD0	Putative_tick_transposon_(Fragment)_		#N/A	Cnidaria	adi_v1.0.1.prot
comp10435_c0_seq20	338	Q70JA0	Nectin_(Precursor)_	GO:0007155	#N/A	Bilateria	adi_v1.0.1.prot
comp10435_c0_seq23	322				#N/A		adi_v1.0.1.prot
comp10435_c0_seq24	311	Q70JA0	Nectin_(Precursor)_	GO:0007155	#N/A	Cnidaria	adi_v1.0.1.prot
comp10435_c0_seq3	1301	L7MAD0	Putative_tick_transposon_(Fragment)_		#N/A	Cnidaria	adi_v1.0.1.prot
comp10435_c0_seq30	236	Q70JA0	Nectin_(Precursor)_	GO:0007155	#N/A	Cnidaria	adi_v1.0.1.prot
comp10435_c0_seq34	208	Q0V8T6	Contactin-associated_protein_like_5-1_	GO:0005102 GO:0007155 GO:0007165 GO:0016020 GO:0016021	#N/A	Cnidaria	adi_v1.0.1.prot
comp10435_c0_seq35	208	Q0V8T6	Contactin-associated_protein_like_5-1_	GO:0005102 GO:0007155 GO:0007165 GO:0016020 GO:0016021	#N/A	Cnidaria	adi_v1.0.1.prot
comp10435_c0_seq36	206				#N/A	Bilateria	adi_v1.0.1.prot
comp10435_c0_seq4	1111	Q70JA0	Nectin_(Precursor)_	GO:0007155	#N/A	Bilateria	adi_v1.0.1.prot
comp10435_c0_seq5	838	Q70JA0	Nectin_(Precursor)_	GO:0007155	#N/A	Bilateria	adi_v1.0.1.prot
comp10435_c0_seq6	779	Q70JA0	Nectin_(Precursor)_	GO:0007155	#N/A	Bilateria	adi_v1.0.1.prot
comp10435_c0_seq7	779	Q70JA0	Nectin_(Precursor)_	GO:0007155	#N/A	Bilateria	adi_v1.0.1.prot
comp10435_c0_seq8	776	Q70JA0	Nectin_(Precursor)_	GO:0007155	#N/A	Bilateria	adi_v1.0.1.prot
comp10435_c0_seq9	739				#N/A	Cnidaria	adi_v1.0.1.prot
comp104364_c0_seq1	2091	D1LX78	Neuralized_PATS1_	GO:0005622 GO:0007165	0	Cnidaria	adi_v1.0.1.prot
comp104364_c0_seq2	2091	D1LX78	Neuralized_PATS1_	GO:0005622 GO:0007165	#N/A	Cnidaria	adi_v1.0.1.prot
comp104371_c0_seq1	608				0		adi_v1.0.1.prot
comp104371_c0_seq2	242				#N/A		adi_v1.0.1.prot
comp104374_c0_seq1	1645	K9IY71	Putative_secreted_protein_		0	Cnidaria	adi_v1.0.1.prot
comp104374_c0_seq2	305				#N/A	Cnidaria	adi_v1.0.1.prot
comp104393_c0_seq1	675				0	Bilateria	adi_v1.0.1.prot
comp104398_c0_seq1	490				0	Bilateria	adi_v1.0.1.prot
comp104406_c0_seq1	636				0	Cnidaria	adi_v1.0.1.prot
comp10441_c0_seq1	2160	L5KPY6	Exocyst_complex_component_4_		K06111	Vertebrata	adi_v1.0.1.prot
comp10441_c0_seq2	2076	G3HH26	Exocyst_complex_component_4_		#N/A	Bilateria	adi_v1.0.1.prot
comp10441_c0_seq3	1756	B7Z4J9	Exocyst_complex_component_4_	GO:0005768 GO:0005794 GO:0006612 GO:0007268 GO:0014069 GO:0030010 GO:0030165 GO:0030426 GO:0032403 GO:0032584 GO:0035748 GO:0043005 GO:0043025 GO:0043198 GO:0043209 GO:0044091 GO:0045202 GO:0048709 GO:0050850 GO:0051223 GO:0055108	#N/A	Bilateria	adi_v1.0.1.prot
comp10441_c0_seq4	1012	L5KPY6	Exocyst_complex_component_4_		#N/A	Teleostomi	adi_v1.0.1.prot
comp10441_c0_seq5	1012	L5KPY6	Exocyst_complex_component_4_		#N/A	Vertebrata	adi_v1.0.1.prot
comp10441_c0_seq6	435				#N/A		adi_v1.0.1.prot
comp104435_c0_seq1	510	A7SZ80	Guanylate_cyclase_	GO:0000166 GO:0004383 GO:0004672 GO:0005524 GO:0005622 GO:0006182 GO:0006468 GO:0009190 GO:0016772 GO:0016829 GO:0016849 GO:0035556	K12323	Cnidaria	adi_v1.0.1.prot
comp104445_c0_seq1	1423	A6ZJ79	Rho_GTPase-activating_protein_8_	GO:0005622 GO:0007165	K18470	Gnathostomata	adi_v1.0.1.prot
comp10445_c0_seq1	1802				0		adi_v1.0.1.prot
comp10445_c0_seq2	1185				#N/A		adi_v1.0.1.prot
comp10445_c0_seq6	256				#N/A		adi_v1.0.1.prot
comp104476_c0_seq1	408				0		adi_v1.0.1.prot
comp104495_c0_seq1	315				#N/A	Chordata	adi_v1.0.1.prot
comp10450_c1_seq1	2974	J9QFV4	Peptidyl_alpha-hydroxylating_monooxygenase_	GO:0003824 GO:0004497 GO:0004504 GO:0005507 GO:0006518 GO:0016020 GO:0016715 GO:0055114	K00504	Cnidaria	adi_v1.0.1.prot
comp10450_c1_seq2	2974	J9QK52	Peptidylglycine_alpha-amidating_monooxygenase_2_	GO:0003824 GO:0004497 GO:0004504 GO:0005507 GO:0006518 GO:0016020 GO:0016715 GO:0055114	#N/A	Cnidaria	adi_v1.0.1.prot
comp10450_c1_seq3	2716	J9QFV4	Peptidyl_alpha-hydroxylating_monooxygenase_	GO:0003824 GO:0004497 GO:0004504 GO:0005507 GO:0006518 GO:0016020 GO:0016715 GO:0055114	#N/A	Cnidaria	adi_v1.0.1.prot
comp10450_c1_seq4	2716	J9QK52	Peptidylglycine_alpha-amidating_monooxygenase_2_	GO:0003824 GO:0004497 GO:0004504 GO:0005507 GO:0006518 GO:0016020 GO:0016715 GO:0055114	#N/A	Cnidaria	adi_v1.0.1.prot
comp10450_c1_seq5	1532	J9QFV4	Peptidyl_alpha-hydroxylating_monooxygenase_	GO:0003824 GO:0004497 GO:0004504 GO:0005507 GO:0006518 GO:0016020 GO:0016715 GO:0055114	#N/A	Cnidaria	adi_v1.0.1.prot
comp10450_c1_seq6	1532	J9QK52	Peptidylglycine_alpha-amidating_monooxygenase_2_	GO:0003824 GO:0004497 GO:0004504 GO:0005507 GO:0006518 GO:0016020 GO:0016715 GO:0055114	#N/A	Cnidaria	adi_v1.0.1.prot
comp104506_c0_seq1	561	G5BR59	Lupus_brain_antigen_1-like_protein_	GO:0005524 GO:0016787	0	Chordata	adi_v1.0.1.prot
comp10451_c0_seq1	1830	A9Z0I3	Complement_component_factor_B/C2_	GO:0003824 GO:0004252 GO:0005509 GO:0006508 GO:0008233 GO:0008236 GO:0016787	0	Cnidaria	adi_v1.0.1.prot
comp104515_c0_seq1	390				#N/A		adi_v1.0.1.prot
comp104528_c0_seq1	423				0		adi_v1.0.1.prot
comp104553_c0_seq1	741	T2M9Z8	Peptidase_M20_domain-containing_protein_2_(Fragment)_		0	Bilateria	adi_v1.0.1.prot
comp104585_c0_seq1	603				#N/A		adi_v1.0.1.prot
comp104585_c0_seq2	603				0		adi_v1.0.1.prot
comp10459_c0_seq14	1576				#N/A	Cnidaria	adi_v1.0.1.prot
comp10459_c0_seq18	408	S4SBL5	Acid_ceramidase_		#N/A	Cnidaria	adi_v1.0.1.prot
comp10459_c0_seq19	408	S4SBL5	Acid_ceramidase_		#N/A	Cnidaria	adi_v1.0.1.prot
comp104597_c0_seq1	910	G6CMD7	Cadherin_96Ca_	GO:0000166 GO:0004672 GO:0004713 GO:0005509 GO:0005524 GO:0006468 GO:0007156 GO:0016020 GO:0016021 GO:0016301 GO:0016310 GO:0016740 GO:0016772	K05126	Hexapoda	adi_v1.0.1.prot
comp1046_c0_seq1	1695	G5AMW9	Limbic_system-associated_membrane_protein_(Fragment)_		K17341	Deuterostomia	adi_v1.0.1.prot
comp10461_c0_seq1	1215	Q0H8V6	Small_heat_shock_protein_	GO:0006950	K09542	Cnidaria	adi_v1.0.1.prot
comp10463_c0_seq1	1269	K1QIM5	Defective_in_cullin_neddylation_protein_(Fragment)_		K17824	Bilateria	adi_v1.0.1.prot
comp104631_c0_seq1	667				0		adi_v1.0.1.prot
comp104639_c0_seq1	712	K9UVJ1	Heat_shock_protein_70_(Fragment)_		K03283	Cnidaria	adi_v1.0.1.prot
comp104643_c0_seq1	678	E9PH73	Glycosyltransferase-like_protein_LARGE1_	GO:0016757	K09668	Cnidaria	adi_v1.0.1.prot
comp104646_c0_seq1	891	Q6NW43	TRPM3_protein_(Fragment)_		K04978	Gnathostomata	adi_v1.0.1.prot
comp10465_c0_seq1	1543	H9F220	Mediator_of_RNA_polymerase_II_transcription_subunit_26_(Fragment)_	GO:0003677 GO:0005634 GO:0006351	K15169	Gnathostomata	adi_v1.0.1.prot
comp10465_c0_seq2	331	K1R8M3	Mediator_of_RNA_polymerase_II_transcription_subunit_26_	GO:0003677 GO:0005634 GO:0006351	#N/A	Gnathostomata	adi_v1.0.1.prot
comp104664_c0_seq1	332				#N/A		adi_v1.0.1.prot
comp104668_c0_seq1	1142	A7SNG8	Ubiquitin_carboxyl-terminal_hydrolase_	GO:0004221 GO:0006511	K11838	Cnidaria	adi_v1.0.1.prot
comp104673_c0_seq1	940	U6PWI3	Ion_transport_2_domain_containing_protein_(Fragment)_		K05323		adi_v1.0.1.prot
comp10468_c0_seq1	3808	K1QXL7	BTB/POZ_domain-containing_protein_KCTD3_	GO:0051260	0	Cnidaria	adi_v1.0.1.prot
comp10468_c0_seq2	362	B3KP80	cDNA_FLJ31363_fis,_clone_NB9N41000047,_highly_similar_to_BTB/POZ_domain-containing_protein_KCTD3_(Fragment)_		#N/A	Cnidaria	adi_v1.0.1.prot
comp10468_c0_seq3	250				#N/A		adi_v1.0.1.prot
comp10468_c1_seq1	3718	K1QXL7	BTB/POZ_domain-containing_protein_KCTD3_	GO:0051260	0	Cnidaria	adi_v1.0.1.prot
comp10468_c1_seq2	1991	B4DJX2	cDNA_FLJ52085,_highly_similar_to_BTB/POZ_domain-containing_protein_KCTD3_		#N/A	Cnidaria	adi_v1.0.1.prot
comp10468_c1_seq3	1879	K1QXL7	BTB/POZ_domain-containing_protein_KCTD3_	GO:0051260	#N/A	Cnidaria	adi_v1.0.1.prot
comp10468_c1_seq4	1719	K1QXL7	BTB/POZ_domain-containing_protein_KCTD3_	GO:0051260	#N/A	Cnidaria	adi_v1.0.1.prot
comp10468_c1_seq5	362	B3KP80	cDNA_FLJ31363_fis,_clone_NB9N41000047,_highly_similar_to_BTB/POZ_domain-containing_protein_KCTD3_(Fragment)_		#N/A	Cnidaria	adi_v1.0.1.prot
comp10468_c1_seq6	250				#N/A		adi_v1.0.1.prot
comp104700_c0_seq1	492	K1QX77	G-protein_coupled_receptor_98_	GO:0004930 GO:0007154 GO:0007186 GO:0016021	K18263	Bilateria	adi_v1.0.1.prot
comp104707_c0_seq1	648				0	Cnidaria	adi_v1.0.1.prot
comp104711_c0_seq1	979				0		adi_v1.0.1.prot
comp104711_c0_seq2	881				#N/A		adi_v1.0.1.prot
comp104718_c0_seq1	1553	M7CF23	Protein_unc-13_like_protein_B_		K15293	Deuterostomia	adi_v1.0.1.prot
comp10473_c0_seq1	1968	Q6P7N4	Embryonic_stem_cell-specific_5-hydroxymethylcytosine-binding_protein_		0	Cnidaria	adi_v1.0.1.prot
comp10473_c1_seq1	368	L5KW37	UPF0361_protein_DC12_		#N/A	Cnidaria	adi_v1.0.1.prot
comp10475_c0_seq1	1788	T2M5N6	Golgi_phosphoprotein_3_		K15620	Cnidaria	adi_v1.0.1.prot
comp10476_c0_seq1	1464	K1QFE3	Echinoderm_microtubule-associated_protein-like_6_		K18598	Bilateria	adi_v1.0.1.prot
comp10476_c0_seq2	1447	K1QFE3	Echinoderm_microtubule-associated_protein-like_6_		#N/A	Bilateria	adi_v1.0.1.prot
comp104778_c0_seq1	767	Q6INN8	Deoxynucleoside_triphosphate_triphosphohydrolase_SAMHD1_	GO:0003676 GO:0003723 GO:0003824 GO:0005634 GO:0008081 GO:0008152 GO:0016787 GO:0045087 GO:0045088 GO:0046872 GO:0051607	0	Cnidaria	adi_v1.0.1.prot
comp10478_c0_seq1	2026	K1PIY1	Spartin_		0	Cnidaria	adi_v1.0.1.prot
comp104784_c0_seq1	565				K01852	Cnidaria	adi_v1.0.1.prot
comp1048_c0_seq1	660	M4Y9G2	Translocon-associated_protein_subunit_delta_(Fragment)_		K04571	Cnidaria	adi_v1.0.1.prot
comp10480_c0_seq1	1018	T2MIA2	Sorting_nexin-4_		K17919	Cnidaria	adi_v1.0.1.prot
comp10480_c0_seq2	994	T2MIA2	Sorting_nexin-4_		#N/A	Cnidaria	adi_v1.0.1.prot
comp10480_c0_seq3	905	T2MIA2	Sorting_nexin-4_		#N/A	Cnidaria	adi_v1.0.1.prot
comp10480_c0_seq4	905	T2MIA2	Sorting_nexin-4_		#N/A	Cnidaria	adi_v1.0.1.prot
comp10480_c0_seq5	730	T2MIA2	Sorting_nexin-4_		#N/A	Cnidaria	adi_v1.0.1.prot
comp10480_c0_seq6	638				#N/A	Cnidaria	adi_v1.0.1.prot
comp104807_c0_seq1	321	L7LTI4	Putative_tick_transposon_		#N/A	Cnidaria	adi_v1.0.1.prot
comp104826_c0_seq1	776	Q9BT91	INT1_protein_(Fragment)_		K13138	Cnidaria	adi_v1.0.1.prot
comp104838_c0_seq1	1103	S4PXE2	Dystroglycan_		K06265	Bilateria	adi_v1.0.1.prot
comp104842_c0_seq1	649	R0LJ21	TATA-binding_protein-associated_factor_172_(Fragment)_		K15192	Cnidaria	adi_v1.0.1.prot
comp104842_c0_seq2	632	R0LJ21	TATA-binding_protein-associated_factor_172_(Fragment)_		#N/A	Cnidaria	adi_v1.0.1.prot
comp104842_c0_seq3	379	R0LJ21	TATA-binding_protein-associated_factor_172_(Fragment)_		#N/A	Bilateria	adi_v1.0.1.prot
comp104850_c0_seq1	1984				0	Cnidaria	adi_v1.0.1.prot
comp104850_c0_seq2	1984				#N/A	Cnidaria	adi_v1.0.1.prot
comp104852_c0_seq1	748	E0VFE4	Class_C_metabotropic_glutamate-like_G-protein_coupled_receptor_GPRgbb2,_putative_	GO:0004930 GO:0004965 GO:0007186 GO:0016020 GO:0016021	K04615	Cnidaria	adi_v1.0.1.prot
comp104860_c0_seq1	884	M7BWH6	Sacsin_		K17592	Cnidaria	adi_v1.0.1.prot
comp104880_c0_seq1	798				0		adi_v1.0.1.prot
comp104901_c0_seq1	584	F8SRG8	Bone_morphogenic_protein_1_(Fragment)_	GO:0005509	K13047	Bilateria	adi_v1.0.1.prot
comp104901_c0_seq2	507	F8SRG8	Bone_morphogenic_protein_1_(Fragment)_	GO:0005509	#N/A	Bilateria	adi_v1.0.1.prot
comp104901_c0_seq3	507	F8SRG8	Bone_morphogenic_protein_1_(Fragment)_	GO:0005509	#N/A	Bilateria	adi_v1.0.1.prot
comp104946_c0_seq1	393	D2KXV3	Variable_lymphocyte_receptor_A_(Fragment)_		#N/A	Bilateria	adi_v1.0.1.prot
comp104946_c0_seq4	321	D2KXW1	Variable_lymphocyte_receptor_A_(Fragment)_		#N/A	Bilateria	adi_v1.0.1.prot
comp10495_c0_seq1	3340	C1C4L5	Syntaxin-12_	GO:0005484 GO:0005622 GO:0006886 GO:0016020 GO:0016192	K13216	Cnidaria	adi_v1.0.1.prot
comp10495_c0_seq10	2366	M7B385	Nuclear_inhibitor_of_protein_phosphatase_1_		#N/A	Cnidaria	adi_v1.0.1.prot
comp10495_c0_seq11	2358	M7B385	Nuclear_inhibitor_of_protein_phosphatase_1_		#N/A	Cnidaria	adi_v1.0.1.prot
comp10495_c0_seq12	2237	M7B385	Nuclear_inhibitor_of_protein_phosphatase_1_		#N/A	Cnidaria	adi_v1.0.1.prot
comp10495_c0_seq13	2229	M7B385	Nuclear_inhibitor_of_protein_phosphatase_1_		#N/A	Cnidaria	adi_v1.0.1.prot
comp10495_c0_seq14	2117	M7B385	Nuclear_inhibitor_of_protein_phosphatase_1_		#N/A	Cnidaria	adi_v1.0.1.prot
comp10495_c0_seq15	2060	M7B385	Nuclear_inhibitor_of_protein_phosphatase_1_		#N/A	Cnidaria	adi_v1.0.1.prot
comp10495_c0_seq16	626	C1C4L5	Syntaxin-12_	GO:0005484 GO:0005622 GO:0006886 GO:0016020 GO:0016192	#N/A	Cnidaria	adi_v1.0.1.prot
comp10495_c0_seq17	618	R4V148	Syntaxin-12_		#N/A	Cnidaria	adi_v1.0.1.prot
comp10495_c0_seq18	600	L7LVP5	Putative_snare_protein_pep12/vam3/syntaxin_7/syntaxin_17_		#N/A	Cnidaria	adi_v1.0.1.prot
comp10495_c0_seq19	600	L7LVP5	Putative_snare_protein_pep12/vam3/syntaxin_7/syntaxin_17_		#N/A	Cnidaria	adi_v1.0.1.prot
comp10495_c0_seq2	3099	C1C4L5	Syntaxin-12_	GO:0005484 GO:0005622 GO:0006886 GO:0016020 GO:0016192	#N/A	Cnidaria	adi_v1.0.1.prot
comp10495_c0_seq20	321				#N/A	Cnidaria	adi_v1.0.1.prot
comp10495_c0_seq22	236	R4V148	Syntaxin-12_		#N/A	Cnidaria	adi_v1.0.1.prot
comp10495_c0_seq3	3091	C1C4L5	Syntaxin-12_	GO:0005484 GO:0005622 GO:0006886 GO:0016020 GO:0016192	#N/A	Cnidaria	adi_v1.0.1.prot
comp10495_c0_seq4	2868	M7B385	Nuclear_inhibitor_of_protein_phosphatase_1_		#N/A	Cnidaria	adi_v1.0.1.prot
comp10495_c0_seq5	2850	C1C4L5	Syntaxin-12_	GO:0005484 GO:0005622 GO:0006886 GO:0016020 GO:0016192	#N/A	Cnidaria	adi_v1.0.1.prot
comp10495_c0_seq6	2627	M7B385	Nuclear_inhibitor_of_protein_phosphatase_1_		#N/A	Cnidaria	adi_v1.0.1.prot
comp10495_c0_seq7	2619	M7B385	Nuclear_inhibitor_of_protein_phosphatase_1_		#N/A	Cnidaria	adi_v1.0.1.prot
comp10495_c0_seq8	2607	M7B385	Nuclear_inhibitor_of_protein_phosphatase_1_		#N/A	Cnidaria	adi_v1.0.1.prot
comp10495_c0_seq9	2378	M7B385	Nuclear_inhibitor_of_protein_phosphatase_1_		#N/A	Cnidaria	adi_v1.0.1.prot
comp104970_c0_seq1	1276	U6DW45	Calcium/calmodulin-dependent_serine_protein_kinase_(MAGUK_family)_(Fragment)_		K06103	Protostomia	adi_v1.0.1.prot
comp104982_c0_seq1	722	F4WEQ0	CAP-Gly_domain-containing_linker_protein_1_		K10421	Cnidaria	adi_v1.0.1.prot
comp104988_c0_seq1	408	Q7PRZ8	AGAP000045-PA_	GO:0004871 GO:0004930 GO:0007165 GO:0007186 GO:0016021	0	Cnidaria	adi_v1.0.1.prot
comp104991_c0_seq1	414				0	Bilateria	adi_v1.0.1.prot
comp10500_c0_seq1	2627	S7NHJ6	Mediator_of_RNA_polymerase_II_transcription_subunit_14_		K15156	Bilateria	adi_v1.0.1.prot
comp10500_c0_seq2	1271	L5MJQ3	Mediator_of_RNA_polymerase_II_transcription_subunit_14_		#N/A	Bilateria	adi_v1.0.1.prot
comp10502_c0_seq1	1631				0	Cnidaria	adi_v1.0.1.prot
comp105021_c0_seq1	633	G6D440	Putative_Kelch-like_protein_10_		K10448	Hexapoda	adi_v1.0.1.prot
comp105021_c1_seq1	460	B5X2I5	Kelch-like_protein_13_		0	Cnidaria	adi_v1.0.1.prot
comp105031_c0_seq1	772	K1RH95	Myosin-IIIB_	GO:0003774 GO:0005524 GO:0016459	K08834	Bilateria	adi_v1.0.1.prot
comp105046_c0_seq1	1492				0		adi_v1.0.1.prot
comp105064_c0_seq1	1516	L7M6L9	Putative_attractin_		0	Cnidaria	adi_v1.0.1.prot
comp105064_c0_seq2	1407	L7M6L9	Putative_attractin_		#N/A	Cnidaria	adi_v1.0.1.prot
comp105078_c0_seq1	1117				#N/A		adi_v1.0.1.prot
comp105078_c0_seq2	1117				0		adi_v1.0.1.prot
comp105095_c0_seq1	848	T2MB12	Polypeptide_N-acetylgalactosaminyltransferase_10_		K00710	Cnidaria	adi_v1.0.1.prot
comp105112_c0_seq1	823	T2M7V3	SEC14-like_protein_1_		0	Cnidaria	adi_v1.0.1.prot
comp105117_c0_seq1	378	U6DX85	Ubiquitin_carboxyl-terminal_hydrolase_24_(Fragment)_		#N/A	Cnidaria	adi_v1.0.1.prot
comp10512_c0_seq1	1665	J3S8B2	Mitochondrial_carnitine/acylcarnitine_carrier_protein-like_	GO:0006810 GO:0016020 GO:0016021	K15109	Cnidaria	adi_v1.0.1.prot
comp105120_c0_seq1	623	U6DPX1	ATP-binding_cassette_sub-family_G_member_1_(Fragment)_		K05679	Cnidaria	adi_v1.0.1.prot
comp105126_c0_seq1	2227				0		adi_v1.0.1.prot
comp105138_c0_seq1	923	E9Q6Q5	Microtubule-associated_serine/threonine-protein_kinase_1_	GO:0000287 GO:0004672 GO:0004674 GO:0005524 GO:0006468 GO:0016772	K08789	Cnidaria	adi_v1.0.1.prot
comp105147_c0_seq1	887	G3II28	Transmembrane_protein_223_	GO:0016021	0	Cnidaria	adi_v1.0.1.prot
comp105153_c0_seq1	521	D3ZKA2	Protein_Robo3_		K17341	Elopocephala	adi_v1.0.1.prot
comp105153_c0_seq2	375	Q8JFU3	Novel_protein_		#N/A	Cnidaria	adi_v1.0.1.prot
comp10516_c0_seq1	2265	I7GHM3	Macaca_fascicularis_brain_cDNA_clone:_QorA-13863,_similar_to_human_RAN_binding_protein_3_(RANBP3),_transcript_variantRANBP3-a,_mRNA,_RefSeq:_NM_003624.1_	GO:0005622 GO:0046907	K15304	Cnidaria	adi_v1.0.1.prot
comp105161_c0_seq1	1424	Q8WRF2	ABC_transmembrane_transporter_	GO:0000166 GO:0005524 GO:0006200 GO:0006810 GO:0016020 GO:0016021 GO:0016887 GO:0017111	0	Cnidaria	adi_v1.0.1.prot
comp105161_c0_seq2	1055	Q8WRF2	ABC_transmembrane_transporter_	GO:0000166 GO:0005524 GO:0006200 GO:0006810 GO:0016020 GO:0016021 GO:0016887 GO:0017111	#N/A	Cnidaria	adi_v1.0.1.prot
comp105161_c0_seq3	880	Q2LD54	White_	GO:0000166 GO:0005524 GO:0006200 GO:0006810 GO:0016020 GO:0016887 GO:0017111	#N/A	Bilateria	adi_v1.0.1.prot
comp105161_c0_seq4	511	Q2LD54	White_	GO:0000166 GO:0005524 GO:0006200 GO:0006810 GO:0016020 GO:0016887 GO:0017111	#N/A	Bilateria	adi_v1.0.1.prot
comp10517_c0_seq4	732	G1K3L5	PRKR-interacting_protein_1_homolog_		#N/A	Cnidaria	adi_v1.0.1.prot
comp10517_c0_seq5	687	G1K3L5	PRKR-interacting_protein_1_homolog_		#N/A	Cnidaria	adi_v1.0.1.prot
comp105172_c0_seq1	2497	K1QBW6	Tudor_domain-containing_protein_1_		K18405	Cnidaria	adi_v1.0.1.prot
comp105191_c0_seq1	994	G5BD31	Carboxypeptidase_E_	GO:0004180 GO:0004181 GO:0006508 GO:0008270	K07752	Cnidaria	adi_v1.0.1.prot
comp10522_c0_seq1	1516	A5DLJ8	Stress_response_protein_NST1_	GO:0005737 GO:0006950	0	Embryophyta	adi_v1.0.1.prot
comp10522_c1_seq1	1516	A5DLJ8	Stress_response_protein_NST1_	GO:0005737 GO:0006950	0	Embryophyta	adi_v1.0.1.prot
comp105255_c0_seq1	364				#N/A		adi_v1.0.1.prot
comp105261_c0_seq1	392	Q4SJV9	Fibroblast_growth_factor_(Fragment)_	GO:0008083	#N/A	Neopterygii	adi_v1.0.1.prot
comp105275_c0_seq1	478	M7BGM9	Heparan_sulfate_2-O-sulfotransferase_1_(Fragment)_		K02513	Bilateria	adi_v1.0.1.prot
comp105278_c0_seq1	912	M1RYL0	Alpha_collagen-like_protein_(Fragment)_		0	Cnidaria	adi_v1.0.1.prot
comp105280_c0_seq1	449				0		adi_v1.0.1.prot
comp1053_c0_seq1	726	C3KGY9	Superoxide_dismutase_[Cu-Zn]_	GO:0004784 GO:0006801 GO:0016491 GO:0046872 GO:0055114	K04565	Actinopteri	adi_v1.0.1.prot
comp1053_c1_seq1	749	C3KGY9	Superoxide_dismutase_[Cu-Zn]_	GO:0004784 GO:0006801 GO:0016491 GO:0046872 GO:0055114	K04565	Actinopteri	adi_v1.0.1.prot
comp10531_c0_seq1	922	Q3T187	RAB5-interacting_protein_	GO:0005739	0	Elopocephala	adi_v1.0.1.prot
comp105311_c0_seq1	512	K1Q357	Putative_cytochrome_P450_12b2,_mitochondrial_	GO:0005506 GO:0009055 GO:0016705 GO:0020037 GO:0055114	K07436	Cnidaria	adi_v1.0.1.prot
comp105314_c0_seq1	435				0		adi_v1.0.1.prot
comp10532_c0_seq1	1216	V5HI16	Putative_solute_carrier_family_31_copper_transporter_(Fragment)_		K14686	Cnidaria	adi_v1.0.1.prot
comp10532_c0_seq2	1216	V5HI16	Putative_solute_carrier_family_31_copper_transporter_(Fragment)_		#N/A	Cnidaria	adi_v1.0.1.prot
comp10532_c0_seq3	813	C5DPD1	ZYRO0A02398p_	GO:0000166 GO:0003676	#N/A	Trichoplax	adi_v1.0.1.prot
comp10532_c0_seq4	793	C5DPD1	ZYRO0A02398p_	GO:0000166 GO:0003676	#N/A	Trichoplax	adi_v1.0.1.prot
comp10532_c0_seq5	757	V5HI16	Putative_solute_carrier_family_31_copper_transporter_(Fragment)_		#N/A	Cnidaria	adi_v1.0.1.prot
comp10532_c0_seq6	708	C5DPD1	ZYRO0A02398p_	GO:0000166 GO:0003676	#N/A	Trichoplax	adi_v1.0.1.prot
comp10533_c0_seq1	2894	T2MJ92	Heat_shock_70_kDa_protein_12A_		0	Bilateria	adi_v1.0.1.prot
comp10533_c0_seq2	1167	B7QFU1	Heat_shock_protein_HSP70-12A,_putative_(Fragment)_	GO:0006950	#N/A	Bilateria	adi_v1.0.1.prot
comp105330_c0_seq1	574				0	Cnidaria	adi_v1.0.1.prot
comp105338_c0_seq1	1196				0	Cnidaria	adi_v1.0.1.prot
comp105339_c0_seq1	308				#N/A		adi_v1.0.1.prot
comp10534_c0_seq1	1807	Q3U0T9	RAB35,_member_RAS_oncogene_family_	GO:0000166 GO:0000910 GO:0005525 GO:0005546 GO:0005739 GO:0005886 GO:0005905 GO:0007264 GO:0008104 GO:0015031 GO:0016197 GO:0031253 GO:0045171 GO:0045334	K07876	Cnidaria	adi_v1.0.1.prot
comp10534_c0_seq3	1679	U6DC65	Ras-related_protein_Rab-35_(Fragment)_		#N/A	Bilateria	adi_v1.0.1.prot
comp10534_c0_seq4	1021	Q3U0T9	RAB35,_member_RAS_oncogene_family_	GO:0000166 GO:0000910 GO:0005525 GO:0005546 GO:0005739 GO:0005886 GO:0005905 GO:0007264 GO:0008104 GO:0015031 GO:0016197 GO:0031253 GO:0045171 GO:0045334	#N/A	Cnidaria	adi_v1.0.1.prot
comp10534_c0_seq5	893	U6DC65	Ras-related_protein_Rab-35_(Fragment)_		#N/A	Bilateria	adi_v1.0.1.prot
comp10534_c0_seq6	758	U6DC65	Ras-related_protein_Rab-35_(Fragment)_		#N/A	Deuterostomia	adi_v1.0.1.prot
comp10535_c0_seq1	862	K1QBU5	UPF0462_protein_C4orf33-like_protein_		0	Cnidaria	adi_v1.0.1.prot
comp10535_c0_seq2	577	G3I0K4	UPF0462_protein_C4orf33-like_		#N/A	Cnidaria	adi_v1.0.1.prot
comp105352_c0_seq1	343				#N/A		adi_v1.0.1.prot
comp105359_c0_seq1	260	A7RR04	Elongation_factor_G,_mitochondrial_	GO:0000166 GO:0003746 GO:0003924 GO:0005525 GO:0005622 GO:0005739 GO:0006184 GO:0006412 GO:0006414 GO:0070125	#N/A	Cnidaria	adi_v1.0.1.prot
comp105363_c0_seq1	1057				0		adi_v1.0.1.prot
comp105363_c0_seq2	1057				#N/A		adi_v1.0.1.prot
comp105382_c0_seq1	230	K7W0Z2	NACHT_nucleoside_triphosphatase_		#N/A	Bilateria	adi_v1.0.1.prot
comp10539_c0_seq1	3391	D5SQW8	Prolyl_oligopeptidase_(Precursor)_	GO:0004252 GO:0006508 GO:0008236 GO:0016787	0		adi_v1.0.1.prot
comp10539_c0_seq11	625	E5S076	Putative_integrase_core_domain_protein_	GO:0003676 GO:0008270 GO:0015074	#N/A	Bilateria	adi_v1.0.1.prot
comp10539_c0_seq12	453				#N/A	Bilateria	adi_v1.0.1.prot
comp10539_c0_seq13	342	E5S076	Putative_integrase_core_domain_protein_	GO:0003676 GO:0008270 GO:0015074	#N/A	Bilateria	adi_v1.0.1.prot
comp10539_c0_seq2	1946	D5SQW8	Prolyl_oligopeptidase_(Precursor)_	GO:0004252 GO:0006508 GO:0008236 GO:0016787	#N/A		adi_v1.0.1.prot
comp10539_c0_seq6	847				#N/A	Bilateria	adi_v1.0.1.prot
comp10539_c0_seq7	736				#N/A	Bilateria	adi_v1.0.1.prot
comp10539_c0_seq8	736				#N/A	Bilateria	adi_v1.0.1.prot
comp105405_c0_seq1	693	Q7PXY6	AGAP001656-PA_	GO:0000166	0	Perkinsidae	adi_v1.0.1.prot
comp105416_c0_seq1	726	M7B499	Alpha-(1,3)-fucosyltransferase_10_		K09669	Cnidaria	adi_v1.0.1.prot
comp10542_c0_seq1	1718	L8H4J2	Fbox_domain_containing_protein_		K11323	Bilateria	adi_v1.0.1.prot
comp10542_c0_seq2	1328	Q9M9E8	F-box_protein_At1g78280_	GO:0005829 GO:0006355 GO:0010200 GO:0016772 GO:0052542	#N/A	Bilateria	adi_v1.0.1.prot
comp10542_c0_seq3	696				#N/A	Cnidaria	adi_v1.0.1.prot
comp10543_c0_seq1	1565	Q5FWQ6	Dynein_assembly_factor_with_WDR_repeat_domains_1_	GO:0005929 GO:0042995	0	Cnidaria	adi_v1.0.1.prot
comp105433_c0_seq1	1003	K1RFQ6	Putative_helicase_with_zinc_finger_domain_	GO:0003676 GO:0003723 GO:0004386 GO:0004540 GO:0005622 GO:0008270	0	Chordata	adi_v1.0.1.prot
comp105433_c0_seq2	1003	K1RFQ6	Putative_helicase_with_zinc_finger_domain_	GO:0003676 GO:0003723 GO:0004386 GO:0004540 GO:0005622 GO:0008270	#N/A	Chordata	adi_v1.0.1.prot
comp105438_c0_seq1	816	K1PLD7	Ankyrin-3_		0	Bilateria	adi_v1.0.1.prot
comp105460_c0_seq1	507	R0L5I1	Endothelin-converting_enzyme_1_(Fragment)_		K01415	Cnidaria	adi_v1.0.1.prot
comp105460_c0_seq2	465	R0L5I1	Endothelin-converting_enzyme_1_(Fragment)_		#N/A	Cnidaria	adi_v1.0.1.prot
comp105462_c0_seq1	831	F2TX69	Saccharopine_dehydrogenase_	GO:0000166	K00290	Cnidaria	adi_v1.0.1.prot
comp105463_c0_seq1	757	Q5JXR7	NFX1-type_zinc_finger-containing_protein_1_(Fragment)_		0	Bilateria	adi_v1.0.1.prot
comp105484_c0_seq1	512	U6DE33	KIAA0528_(Fragment)_		0	Cnidaria	adi_v1.0.1.prot
comp105490_c0_seq1	964	K1QBW6	Tudor_domain-containing_protein_1_		K18405	Cnidaria	adi_v1.0.1.prot
comp1055_c0_seq1	2279	K1PEU5	Peptidase_M20_domain-containing_protein_2_	GO:0008152 GO:0016787	0	Cnidaria	adi_v1.0.1.prot
comp1055_c0_seq2	515	K1PEU5	Peptidase_M20_domain-containing_protein_2_	GO:0008152 GO:0016787	#N/A	Cnidaria	adi_v1.0.1.prot
comp1055_c1_seq1	2302	K1PEU5	Peptidase_M20_domain-containing_protein_2_	GO:0008152 GO:0016787	0	Cnidaria	adi_v1.0.1.prot
comp10550_c0_seq1	3364	K1RXR0	Arrestin_domain-containing_protein_3_		0	Cnidaria	adi_v1.0.1.prot
comp10550_c0_seq2	2940	K1RXR0	Arrestin_domain-containing_protein_3_		#N/A	Cnidaria	adi_v1.0.1.prot
comp10550_c0_seq3	2940	K1RXR0	Arrestin_domain-containing_protein_3_		#N/A	Cnidaria	adi_v1.0.1.prot
comp10550_c0_seq4	2516	V5HE63	Putative_arrestin_domain_protein_		#N/A	Cnidaria	adi_v1.0.1.prot
comp10550_c0_seq5	709	K1RXR0	Arrestin_domain-containing_protein_3_		#N/A	Cnidaria	adi_v1.0.1.prot
comp10550_c0_seq6	709	K1RXR0	Arrestin_domain-containing_protein_3_		#N/A	Cnidaria	adi_v1.0.1.prot
comp105500_c0_seq1	1270				0		adi_v1.0.1.prot
comp105500_c0_seq2	1270				#N/A		adi_v1.0.1.prot
comp105501_c0_seq1	1292	V5HJ37	Putative_e3_ubiquitin-protein_ligase_ubr5_(Fragment)_		0		adi_v1.0.1.prot
comp105510_c0_seq1	219				#N/A	Cnidaria	adi_v1.0.1.prot
comp105516_c0_seq1	788	M7B6P3	Vasohibin-2_(Fragment)_		0	Cnidaria	adi_v1.0.1.prot
comp105531_c0_seq1	922				0	Cnidaria	adi_v1.0.1.prot
comp105545_c0_seq1	435				0	Cnidaria	adi_v1.0.1.prot
comp105550_c0_seq1	344				#N/A	Oligohymenophorea	adi_v1.0.1.prot
comp105557_c0_seq1	2330	K1RNI6	SLAIN_motif-containing_protein_2_		0	Cnidaria	adi_v1.0.1.prot
comp10557_c0_seq1	3085	I7FRP5	Cytovec_	GO:0005198 GO:0005882	0	Bilateria	adi_v1.0.1.prot
comp10557_c0_seq2	2898	I7FRP5	Cytovec_	GO:0005198 GO:0005882	#N/A	Bilateria	adi_v1.0.1.prot
comp10557_c0_seq3	2840	I7FRP5	Cytovec_	GO:0005198 GO:0005882	#N/A	Bilateria	adi_v1.0.1.prot
comp10557_c0_seq4	2653	I7FRP5	Cytovec_	GO:0005198 GO:0005882	#N/A	Bilateria	adi_v1.0.1.prot
comp1056_c0_seq1	2330	G8XQY3	Caspase_	GO:0004197 GO:0005622 GO:0006508 GO:0006915 GO:0008234 GO:0042981	0	Cnidaria	adi_v1.0.1.prot
comp105603_c0_seq1	608	K4QC18	Transmembrane_protein_173_		K12654	Cnidaria	adi_v1.0.1.prot
comp10562_c0_seq1	1306	K1QRG1	Synaptotagmin-14_		0	Cnidaria	adi_v1.0.1.prot
comp105632_c0_seq1	1434	B0WFZ6	Helicase_with_zinc_finger_	GO:0003676 GO:0004386 GO:0005622 GO:0008270	0	Panarthropoda	adi_v1.0.1.prot
comp105632_c0_seq2	956	Q16YC9	AAEL008579-PA_	GO:0000166 GO:0003676 GO:0005524 GO:0005622 GO:0008270 GO:0017111	#N/A	Bilateria	adi_v1.0.1.prot
comp105632_c0_seq3	664	B0WFZ6	Helicase_with_zinc_finger_	GO:0003676 GO:0004386 GO:0005622 GO:0008270	#N/A	Bilateria	adi_v1.0.1.prot
comp105632_c0_seq4	619	I6L9H4	HELZ_protein_	GO:0003676 GO:0008270	#N/A	Bilateria	adi_v1.0.1.prot
comp105632_c0_seq5	478	Q7QGH5	AGAP011545-PA_(Fragment)_	GO:0000166 GO:0003676 GO:0005524 GO:0005622 GO:0008270 GO:0017111	#N/A	Elopocephala	adi_v1.0.1.prot
comp105632_c0_seq6	332				#N/A		adi_v1.0.1.prot
comp105632_c0_seq7	327	S7P5T6	Putative_helicase_with_zinc_finger_domain_		#N/A	Bilateria	adi_v1.0.1.prot
comp105632_c0_seq8	327	S7P5T6	Putative_helicase_with_zinc_finger_domain_		#N/A	Bilateria	adi_v1.0.1.prot
comp105632_c0_seq9	327	S7P5T6	Putative_helicase_with_zinc_finger_domain_		#N/A	Bilateria	adi_v1.0.1.prot
comp10564_c0_seq1	1407	T2M8U0	Parkinson_disease_7_domain-containing_protein_1_(Fragment)_		0	Cnidaria	adi_v1.0.1.prot
comp10565_c0_seq1	780	Q3KPR6	MGC131369_protein_	GO:0001510 GO:0005737 GO:0006364 GO:0008168 GO:0008650 GO:0016740 GO:0032259	K02427	Cnidaria	adi_v1.0.1.prot
comp10565_c0_seq2	725	Q3KPR6	MGC131369_protein_	GO:0001510 GO:0005737 GO:0006364 GO:0008168 GO:0008650 GO:0016740 GO:0032259	#N/A	Cnidaria	adi_v1.0.1.prot
comp10565_c1_seq1	780	Q3KPR6	MGC131369_protein_	GO:0001510 GO:0005737 GO:0006364 GO:0008168 GO:0008650 GO:0016740 GO:0032259	K02427	Cnidaria	adi_v1.0.1.prot
comp105650_c0_seq1	1427				0	Bilateria	adi_v1.0.1.prot
comp105652_c0_seq1	991	B7QJQ9	Diacylglycerol_kinase,_putative_(Fragment)_	GO:0004143 GO:0005509 GO:0005622 GO:0016301 GO:0016310 GO:0016740 GO:0035556 GO:0046872	K00901	Cnidaria	adi_v1.0.1.prot
comp10567_c0_seq1	650				0		adi_v1.0.1.prot
comp105690_c0_seq1	608	K1R7G1	Neuroglobin-1_	GO:0005506 GO:0015671 GO:0019825 GO:0020037	0	Cnidaria	adi_v1.0.1.prot
comp1057_c0_seq1	1433	Q703I5	Gelsolin_	GO:0003779	K05768	Demospongiae	adi_v1.0.1.prot
comp105709_c0_seq1	672				0		adi_v1.0.1.prot
comp10571_c0_seq1	666	C1BM66	Ribonuclease_H2_subunit_C_		#N/A	Cnidaria	adi_v1.0.1.prot
comp10571_c0_seq2	666	C1BM66	Ribonuclease_H2_subunit_C_		K10745	Cnidaria	adi_v1.0.1.prot
comp10571_c1_seq1	726	C1BM66	Ribonuclease_H2_subunit_C_		K10745	Cnidaria	adi_v1.0.1.prot
comp10572_c0_seq1	2430	F4X1M0	UPF0472_protein_C16orf72-like_protein_		K02935	Cnidaria	adi_v1.0.1.prot
comp105729_c0_seq1	953	L7M4L9	Putative_catalytic_step_2_spliceosome_		0	Trypanosoma	adi_v1.0.1.prot
comp105731_c0_seq1	4778	A8YFB2	Similar_to_tr|Q110T9|Q110T9_TRIEI_Tetratricopeptide_TPR_2_	GO:0006952 GO:0043531	0	Microcystis	adi_v1.0.1.prot
comp105731_c0_seq2	4778	A8YFB2	Similar_to_tr|Q110T9|Q110T9_TRIEI_Tetratricopeptide_TPR_2_	GO:0006952 GO:0043531	#N/A	Microcystis	adi_v1.0.1.prot
comp105733_c0_seq1	935	B4J2R7	GH16034_	GO:0003677 GO:0005634 GO:0005694 GO:0006355 GO:0008168 GO:0016740 GO:0018024 GO:0032259 GO:0034968	0	Trichomonas	adi_v1.0.1.prot
comp105746_c0_seq1	936	U5EQV9	Putative_reverse_transcriptase_(Fragment)_		0	Cnidaria	adi_v1.0.1.prot
comp105746_c0_seq2	744	U5EQV9	Putative_reverse_transcriptase_(Fragment)_		#N/A	Cnidaria	adi_v1.0.1.prot
comp105746_c0_seq3	564	U5EQV9	Putative_reverse_transcriptase_(Fragment)_		#N/A	Cnidaria	adi_v1.0.1.prot
comp105754_c0_seq1	439				0	Cnidaria	adi_v1.0.1.prot
comp10577_c0_seq1	1467	Q90Z76	Lysosomal_alpha-N-acetyl_glucosaminidase_		K01205	Cnidaria	adi_v1.0.1.prot
comp105770_c0_seq1	451	K1R2S4	NEDD8-activating_enzyme_E1_regulatory_subunit_(Fragment)_	GO:0000166 GO:0003824 GO:0008152	K04532	Cnidaria	adi_v1.0.1.prot
comp105782_c0_seq1	717	B7PFU9	Nhl_repeat-containing_protein,_putative_(Fragment)_		K12035	Cnidaria	adi_v1.0.1.prot
comp105792_c0_seq1	547	R0M4X6	5'-3'_exoribonuclease_1_(Fragment)_		K12618	Teleostomi	adi_v1.0.1.prot
comp105808_c0_seq1	1410	L5K1I4	Eukaryotic_translation_initiation_factor_2-alpha_kinase_4_		K16196	Bilateria	adi_v1.0.1.prot
comp10581_c0_seq1	1738	U3F7X5	KCMF1_		0	Cnidaria	adi_v1.0.1.prot
comp10581_c1_seq1	1718	U3F7X5	KCMF1_		0	Cnidaria	adi_v1.0.1.prot
comp105813_c0_seq1	630	A3KQF6	Novel_protein_similar_to_vertebrate_beta1,4-N-acetylgalactosaminyltransferases_IV_(Beta4GalNAc-T4)_(Fragment)_	GO:0016740 GO:0016758 GO:0032580	K09657	Cnidaria	adi_v1.0.1.prot
comp105813_c0_seq2	573	A3KQF6	Novel_protein_similar_to_vertebrate_beta1,4-N-acetylgalactosaminyltransferases_IV_(Beta4GalNAc-T4)_(Fragment)_	GO:0016740 GO:0016758 GO:0032580	#N/A	Cnidaria	adi_v1.0.1.prot
comp105813_c0_seq3	531	A3KQF6	Novel_protein_similar_to_vertebrate_beta1,4-N-acetylgalactosaminyltransferases_IV_(Beta4GalNAc-T4)_(Fragment)_	GO:0016740 GO:0016758 GO:0032580	#N/A	Cnidaria	adi_v1.0.1.prot
comp105818_c0_seq1	664				0		adi_v1.0.1.prot
comp105834_c0_seq1	857				0	Cnidaria	adi_v1.0.1.prot
comp105837_c0_seq1	398				#N/A		adi_v1.0.1.prot
comp105837_c0_seq2	398				#N/A		adi_v1.0.1.prot
comp105837_c0_seq3	398				#N/A		adi_v1.0.1.prot
comp105841_c0_seq1	538	G9F9A8	Myloid_differentiation_factor_88_	GO:0005622 GO:0007165	0	Elopocephala	adi_v1.0.1.prot
comp10585_c0_seq1	1526	M1EP68	Echinoderm_microtubule_associated_protein_like_3_(Fragment)_		K18595	Craniata	adi_v1.0.1.prot
comp105857_c0_seq1	1869	E2BQD2	Fringe_glycosyltransferase_(Fragment)_	GO:0016020 GO:0016740 GO:0016757	K05948	Protostomia	adi_v1.0.1.prot
comp105857_c0_seq2	914	B4N3W0	GK13485_	GO:0007389 GO:0016020 GO:0016757 GO:0030173 GO:0033829	#N/A	Pterygota	adi_v1.0.1.prot
comp105864_c0_seq1	958				0	Cnidaria	adi_v1.0.1.prot
comp105890_c0_seq1	369	E0VPK6	Reverse_transcriptase,_putative_	GO:0003723 GO:0003964 GO:0006278	#N/A	Bilateria	adi_v1.0.1.prot
comp105890_c0_seq10	207				#N/A		adi_v1.0.1.prot
comp105890_c0_seq2	369	E0VPK6	Reverse_transcriptase,_putative_	GO:0003723 GO:0003964 GO:0006278	#N/A	Bilateria	adi_v1.0.1.prot
comp105890_c0_seq3	317				#N/A		adi_v1.0.1.prot
comp105890_c0_seq4	309				#N/A		adi_v1.0.1.prot
comp105890_c0_seq5	293				#N/A		adi_v1.0.1.prot
comp105890_c0_seq6	293				#N/A		adi_v1.0.1.prot
comp105890_c0_seq7	280				#N/A		adi_v1.0.1.prot
comp105890_c0_seq8	244				#N/A		adi_v1.0.1.prot
comp105890_c0_seq9	217				#N/A		adi_v1.0.1.prot
comp1059_c0_seq1	1917	Q5XGM3	Betaine--homocysteine_S-methyltransferase_1_	GO:0005737 GO:0006579 GO:0008168 GO:0008270 GO:0008898 GO:0009086 GO:0016740 GO:0032259 GO:0046872 GO:0047150	K00544	Cnidaria	adi_v1.0.1.prot
comp1059_c0_seq2	1876	Q5XGM3	Betaine--homocysteine_S-methyltransferase_1_	GO:0005737 GO:0006579 GO:0008168 GO:0008270 GO:0008898 GO:0009086 GO:0016740 GO:0032259 GO:0046872 GO:0047150	#N/A	Cnidaria	adi_v1.0.1.prot
comp1059_c0_seq3	1384	Q5XGM3	Betaine--homocysteine_S-methyltransferase_1_	GO:0005737 GO:0006579 GO:0008168 GO:0008270 GO:0008898 GO:0009086 GO:0016740 GO:0032259 GO:0046872 GO:0047150	#N/A	Cnidaria	adi_v1.0.1.prot
comp1059_c0_seq4	1256	Q5XGM3	Betaine--homocysteine_S-methyltransferase_1_	GO:0005737 GO:0006579 GO:0008168 GO:0008270 GO:0008898 GO:0009086 GO:0016740 GO:0032259 GO:0046872 GO:0047150	#N/A	Cnidaria	adi_v1.0.1.prot
comp1059_c0_seq5	1254	Q5XGM3	Betaine--homocysteine_S-methyltransferase_1_	GO:0005737 GO:0006579 GO:0008168 GO:0008270 GO:0008898 GO:0009086 GO:0016740 GO:0032259 GO:0046872 GO:0047150	#N/A	Cnidaria	adi_v1.0.1.prot
comp1059_c0_seq6	573	A0EZX3	Betaine-homocysteine_methyltransferase_2_(Fragment)_	GO:0008168 GO:0008898 GO:0016740 GO:0032259	#N/A	Actinopteri	adi_v1.0.1.prot
comp1059_c0_seq7	549	A0EZX3	Betaine-homocysteine_methyltransferase_2_(Fragment)_	GO:0008168 GO:0008898 GO:0016740 GO:0032259	#N/A	Actinopteri	adi_v1.0.1.prot
comp1059_c0_seq8	532	A0EZX3	Betaine-homocysteine_methyltransferase_2_(Fragment)_	GO:0008168 GO:0008898 GO:0016740 GO:0032259	#N/A	Actinopteri	adi_v1.0.1.prot
comp1059_c0_seq9	500	A0EZX3	Betaine-homocysteine_methyltransferase_2_(Fragment)_	GO:0008168 GO:0008898 GO:0016740 GO:0032259	#N/A	Actinopteri	adi_v1.0.1.prot
comp105910_c0_seq1	521				0		adi_v1.0.1.prot
comp105913_c0_seq1	318	Q706I7	TNF-receptor-associated_factor_1_	GO:0004842 GO:0007165 GO:0008270 GO:0016567 GO:0042981 GO:0046872	#N/A	Cnidaria	adi_v1.0.1.prot
comp105917_c0_seq1	731	A7SNA1	Condensin_complex_subunit_1_(Fragment)_	GO:0005634 GO:0007049 GO:0007067 GO:0007076 GO:0030261 GO:0051301	K06677	Cnidaria	adi_v1.0.1.prot
comp105921_c0_seq1	946				0		adi_v1.0.1.prot
comp105939_c0_seq1	267				#N/A		adi_v1.0.1.prot
comp10594_c0_seq1	3911				#N/A		adi_v1.0.1.prot
comp10594_c0_seq2	3911				0		adi_v1.0.1.prot
comp105989_c0_seq1	1701	K1Q6F5	Protocadherin_Fat_4_	GO:0005509 GO:0007155	K16669	Bilateria	adi_v1.0.1.prot
comp105989_c0_seq2	1455	K1Q6F5	Protocadherin_Fat_4_	GO:0005509 GO:0007155	#N/A	Bilateria	adi_v1.0.1.prot
comp105989_c0_seq3	818	K1Q6F5	Protocadherin_Fat_4_	GO:0005509 GO:0007155	#N/A	Bilateria	adi_v1.0.1.prot
comp105989_c0_seq4	235				#N/A	Cnidaria	adi_v1.0.1.prot
comp105989_c0_seq5	235				#N/A	Cnidaria	adi_v1.0.1.prot
comp105989_c0_seq6	228				#N/A	Cnidaria	adi_v1.0.1.prot
comp105989_c0_seq7	217				#N/A	Cnidaria	adi_v1.0.1.prot
comp10599_c0_seq1	1573	T2M8N6	Reticulon-4-interacting_protein_1,mitochondrial_(Fragment)_		0		adi_v1.0.1.prot
comp10599_c0_seq5	361	U6DK24	Reticulon-4-interacting_protein_1,_mitochondrial_(Fragment)_		#N/A	Cnidaria	adi_v1.0.1.prot
comp1060_c0_seq1	1640	E9FWI4	Guanine_nucleotide_binding_protein,_alpha_stimulating_activity_polypeptide_	GO:0000166 GO:0004871 GO:0005525 GO:0007165 GO:0007186 GO:0019001	K04632	Cnidaria	adi_v1.0.1.prot
comp10601_c0_seq1	1943	K1R2T7	UPF0468_protein_C16orf80-like_protein_		0	Bilateria	adi_v1.0.1.prot
comp106015_c0_seq1	587	Q5BJL7	Slc27a4_protein_(Fragment)_	GO:0000038 GO:0001579 GO:0001676 GO:0003674 GO:0003824 GO:0004467 GO:0005575 GO:0005783 GO:0005789 GO:0005902 GO:0006631 GO:0007584 GO:0008152 GO:0015909 GO:0031526 GO:0031957 GO:0042760 GO:0043588 GO:0044539	K08745	Vertebrata	adi_v1.0.1.prot
comp10602_c0_seq1	3553	B0JZT1	LOC100145233_protein_(Fragment)_		0	Cnidaria	adi_v1.0.1.prot
comp10602_c0_seq2	3168	B0JZT1	LOC100145233_protein_(Fragment)_		#N/A	Cnidaria	adi_v1.0.1.prot
comp10602_c0_seq3	3168	B0JZT1	LOC100145233_protein_(Fragment)_		#N/A	Cnidaria	adi_v1.0.1.prot
comp106027_c0_seq1	991				0		adi_v1.0.1.prot
comp106033_c0_seq1	274				#N/A	Cnidaria	adi_v1.0.1.prot
comp106037_c0_seq1	1651	T2MJF2	Collagen_alpha-6(VI)_chain_		K06238		adi_v1.0.1.prot
comp106040_c0_seq1	501	C7ENG9	Transposase_		0	Cnidaria	adi_v1.0.1.prot
comp106062_c0_seq1	387				#N/A	Bilateria	adi_v1.0.1.prot
comp106110_c0_seq1	474	U6DEM1	Kelch-like_protein_11_(Fragment)_		K10443	Cnidaria	adi_v1.0.1.prot
comp106117_c0_seq1	1585	R0JAK7	Centriolin_(Fragment)_		0	Deuterostomia	adi_v1.0.1.prot
comp106153_c0_seq1	992	B4UWW1	Guanylate_cyclase_(Fragment)_		0	Cnidaria	adi_v1.0.1.prot
comp106153_c0_seq2	992	B4UWW1	Guanylate_cyclase_(Fragment)_		#N/A	Cnidaria	adi_v1.0.1.prot
comp106153_c0_seq3	302	B4UWW2	Guanylate_cyclase_(Fragment)_		#N/A	Cnidaria	adi_v1.0.1.prot
comp10616_c0_seq1	1423	K1RDS6	Cat_eye_syndrome_critical_region_protein_6-like_protein_		0	Cnidaria	adi_v1.0.1.prot
comp106183_c0_seq1	269	F0J8Y8	Carbonyl_reductase_3_(Fragment)_	GO:0000166 GO:0008152 GO:0016491 GO:0055114	#N/A		adi_v1.0.1.prot
comp106213_c0_seq1	663	M7AUF0	Protein_virilizer_like_protein_(Fragment)_		0	Cnidaria	adi_v1.0.1.prot
comp106213_c0_seq2	536	M7AUF0	Protein_virilizer_like_protein_(Fragment)_		#N/A	Cnidaria	adi_v1.0.1.prot
comp106219_c0_seq1	236				#N/A		adi_v1.0.1.prot
comp106229_c0_seq1	444	A7C2E2	RNA-binding_protein_	GO:0000166 GO:0003676	0		adi_v1.0.1.prot
comp10625_c0_seq1	227	Q9GLM9	Alpha-tubulin_(Fragment)_	GO:0000166 GO:0005198 GO:0005525 GO:0005874 GO:0007017 GO:0007018 GO:0043234 GO:0051258	#N/A	Deuterostomia	adi_v1.0.1.prot
comp10625_c0_seq2	217	Q9GLM9	Alpha-tubulin_(Fragment)_	GO:0000166 GO:0005198 GO:0005525 GO:0005874 GO:0007017 GO:0007018 GO:0043234 GO:0051258	#N/A	Deuterostomia	adi_v1.0.1.prot
comp106257_c0_seq1	856	F1NUG7	Ornithine_carbamoyltransferase,_mitochondrial_	GO:0005739 GO:0005743 GO:0006520 GO:0016597 GO:0016740 GO:0016743	K00611	Cnidaria	adi_v1.0.1.prot
comp106266_c0_seq1	1003				0		adi_v1.0.1.prot
comp106300_c0_seq1	1395	L7LXX7	Putative_tick_transposon_		0	Demospongiae	adi_v1.0.1.prot
comp106301_c0_seq1	1432				0	Bilateria	adi_v1.0.1.prot
comp106311_c0_seq1	220				#N/A		adi_v1.0.1.prot
comp106312_c0_seq1	430	I6RAM3	Cytosolic_poly(ADP-ribose)_glycohydrolase_	GO:0004649 GO:0005975 GO:0008152 GO:0016787 GO:0016798	K07759	Cnidaria	adi_v1.0.1.prot
comp10632_c0_seq1	1191	U6DA46	Guanine_nucleotide-binding_protein_subunit_beta-like_protein_1_(Fragment)_		0	Cnidaria	adi_v1.0.1.prot
comp106328_c0_seq1	1020	T2MHT4	LETM1_and_EF-hand_domain-containing_protein_1,_mitochondrial_(Fragment)_		K17800	Cnidaria	adi_v1.0.1.prot
comp106334_c0_seq1	894	G3GRF6	BTB/POZ_domain-containing_protein_KCTD3_	GO:0051260	0	Bilateria	adi_v1.0.1.prot
comp106335_c0_seq1	1144	G7L755	Carboxylic_ester_hydrolase_	GO:0016787	0	Cnidaria	adi_v1.0.1.prot
comp10635_c0_seq1	2223	K1RX27	Mitochondrial_substrate_carrier_family_protein_ucpB_		K15106	Cnidaria	adi_v1.0.1.prot
comp106353_c0_seq1	1073				0	Cnidaria	adi_v1.0.1.prot
comp106368_c0_seq1	700				0	Cnidaria	adi_v1.0.1.prot
comp106368_c0_seq2	473	D4WRM6	Tetratricopeptide_repeat_protein_(Fragment)_		#N/A	Cnidaria	adi_v1.0.1.prot
comp106368_c0_seq3	456				#N/A	Cnidaria	adi_v1.0.1.prot
comp106375_c0_seq1	560	E2JAJ0	Abnormal_spindle-like_microcephaly-associated_protein_(Fragment)_		K16743	Chordata	adi_v1.0.1.prot
comp106381_c0_seq1	699	Q6PJ37	DNMT3A_protein_(Fragment)_	GO:0000122 GO:0000775 GO:0000792 GO:0003677 GO:0003682 GO:0003886 GO:0005720 GO:0005737 GO:0006306 GO:0006346 GO:0006349 GO:0007283 GO:0008168 GO:0010424 GO:0043045 GO:0043046 GO:0044027 GO:0045322 GO:0046498 GO:0046499 GO:0051718 GO:0071230 GO:0090116	K17398	Cnidaria	adi_v1.0.1.prot
comp106384_c0_seq1	309				#N/A		adi_v1.0.1.prot
comp106410_c0_seq1	786	A2E8Z5	Viral_A-type_inclusion_protein,_putative_		0	Cnidaria	adi_v1.0.1.prot
comp106410_c0_seq2	786	A2E8Z5	Viral_A-type_inclusion_protein,_putative_		#N/A	Cnidaria	adi_v1.0.1.prot
comp106410_c0_seq3	519				#N/A		adi_v1.0.1.prot
comp10643_c0_seq1	1637				0		adi_v1.0.1.prot
comp10643_c0_seq2	1472				#N/A		adi_v1.0.1.prot
comp10643_c0_seq31	308				#N/A		adi_v1.0.1.prot
comp10643_c0_seq6	661				#N/A		adi_v1.0.1.prot
comp106433_c0_seq1	342				#N/A		adi_v1.0.1.prot
comp106455_c0_seq1	507	A6H8J1	Protein_PRRC1-A_	GO:0005794	0	Cnidaria	adi_v1.0.1.prot
comp106457_c0_seq1	1000	T2M4Z5	Golgi-associated_plant_pathogenesis-related_protein_1_		0	Cnidaria	adi_v1.0.1.prot
comp106457_c0_seq2	465				#N/A		adi_v1.0.1.prot
comp106459_c0_seq1	739	K1QSS6	Fibrocystin-L_		0	Cnidaria	adi_v1.0.1.prot
comp106459_c0_seq2	443	K1QSS6	Fibrocystin-L_		#N/A	Cnidaria	adi_v1.0.1.prot
comp106462_c0_seq1	464	Q22KA8	Transcriptional_regulator,_Sir2_family_protein_	GO:0070403	K11416	Oligohymenophorea	adi_v1.0.1.prot
comp106463_c0_seq1	565	E5SK99	Putative_DNA/RNA_non-specific_endonuclease_	GO:0003676 GO:0004519 GO:0016787 GO:0046872	K01173	Cnidaria	adi_v1.0.1.prot
comp106464_c0_seq1	784				K10302	Cnidaria	adi_v1.0.1.prot
comp106483_c0_seq1	411				0	Cnidaria	adi_v1.0.1.prot
comp10649_c1_seq10	584				#N/A	Cnidaria	adi_v1.0.1.prot
comp10649_c1_seq28	219				#N/A	Cnidaria	adi_v1.0.1.prot
comp10649_c1_seq9	585				#N/A	Cnidaria	adi_v1.0.1.prot
comp106491_c0_seq1	681	A8FZI9	Nucleoside_phosphorylase-like_protein_	GO:0003824 GO:0008652 GO:0008782 GO:0008930 GO:0009086 GO:0009116 GO:0009164 GO:0016787 GO:0019509	0	Shewanellaceae	adi_v1.0.1.prot
comp10650_c0_seq1	993	K1PTP2	Cell_surface_glycoprotein_1_		0	Cnidaria	adi_v1.0.1.prot
comp106506_c0_seq1	1853	L8J127	Heparan_sulfate_glucosamine_3-O-sulfotransferase_3B1_(Fragment)_		K07809	Cnidaria	adi_v1.0.1.prot
comp106533_c0_seq1	1759	T2M4D3	Endoplasmic_reticulum_aminopeptidase_1_		K11140	Cnidaria	adi_v1.0.1.prot
comp106533_c0_seq2	1527	T2M4D3	Endoplasmic_reticulum_aminopeptidase_1_		#N/A	Cnidaria	adi_v1.0.1.prot
comp106533_c0_seq3	1126	T2M4D3	Endoplasmic_reticulum_aminopeptidase_1_		#N/A	Cnidaria	adi_v1.0.1.prot
comp106533_c0_seq4	894	T2M4D3	Endoplasmic_reticulum_aminopeptidase_1_		#N/A	Cnidaria	adi_v1.0.1.prot
comp106533_c0_seq5	873	B7PKP6	Aminopeptidase_N,_putative_(Fragment)_	GO:0004177 GO:0006508 GO:0008237 GO:0008270 GO:0016787	#N/A	Cnidaria	adi_v1.0.1.prot
comp106533_c0_seq6	852	T2M4D3	Endoplasmic_reticulum_aminopeptidase_1_		#N/A	Cnidaria	adi_v1.0.1.prot
comp106533_c0_seq7	620	T2M4D3	Endoplasmic_reticulum_aminopeptidase_1_		#N/A	Cnidaria	adi_v1.0.1.prot
comp106553_c0_seq1	616	D7G1D9	C2H2_zinc_finger_protein_	GO:0003676 GO:0005622 GO:0008270	0	Ectocarpales	adi_v1.0.1.prot
comp106560_c0_seq1	467				K14311	Cnidaria	adi_v1.0.1.prot
comp106560_c0_seq2	333				#N/A	Cnidaria	adi_v1.0.1.prot
comp10657_c0_seq3	533	T1DMF5	Aminoacylase-1A-like_protein_		#N/A	Vertebrata	adi_v1.0.1.prot
comp10657_c0_seq4	513	K1QU66	Aminoacylase-1_	GO:0006508 GO:0008152 GO:0008237 GO:0016787	#N/A	Chordata	adi_v1.0.1.prot
comp10657_c0_seq5	513	K1QU66	Aminoacylase-1_	GO:0006508 GO:0008152 GO:0008237 GO:0016787	#N/A	Chordata	adi_v1.0.1.prot
comp10657_c0_seq6	513	K1QU66	Aminoacylase-1_	GO:0006508 GO:0008152 GO:0008237 GO:0016787	#N/A	Chordata	adi_v1.0.1.prot
comp10657_c0_seq7	513	K1QU66	Aminoacylase-1_	GO:0006508 GO:0008152 GO:0008237 GO:0016787	#N/A	Chordata	adi_v1.0.1.prot
comp106574_c0_seq1	817	T2M4G9	Transmembrane_prolyl_4-hydroxylase_(Fragment)_		K06711	Cnidaria	adi_v1.0.1.prot
comp106605_c0_seq4	327	T2MC69	Choline_transporter-like_protein_4_		#N/A	Cnidaria	adi_v1.0.1.prot
comp106605_c0_seq5	281	T2MC69	Choline_transporter-like_protein_4_		#N/A		adi_v1.0.1.prot
comp10661_c0_seq1	2194	R0L7Q0	Fumarate_hydratase,_mitochondrial_(Fragment)_		K01679	Cnidaria	adi_v1.0.1.prot
comp106638_c0_seq1	209				#N/A	Demospongiae	adi_v1.0.1.prot
comp106643_c0_seq1	2873	A7RY14	Hedgehog_protein_	GO:0005576 GO:0005886 GO:0006508 GO:0007154 GO:0007267 GO:0007275 GO:0008233 GO:0016020 GO:0016539 GO:0016787	K06224	Cnidaria	adi_v1.0.1.prot
comp106643_c0_seq2	2465	A7RY14	Hedgehog_protein_	GO:0005576 GO:0005886 GO:0006508 GO:0007154 GO:0007267 GO:0007275 GO:0008233 GO:0016020 GO:0016539 GO:0016787	#N/A	Cnidaria	adi_v1.0.1.prot
comp106643_c0_seq3	434	A7RY14	Hedgehog_protein_	GO:0005576 GO:0005886 GO:0006508 GO:0007154 GO:0007267 GO:0007275 GO:0008233 GO:0016020 GO:0016539 GO:0016787	#N/A	Cnidaria	adi_v1.0.1.prot
comp106645_c0_seq1	533				0	Cnidaria	adi_v1.0.1.prot
comp106669_c0_seq2	497	Q9IAV4	Trp4-associated_protein_Tap1B_	GO:0005575	#N/A	Elopocephala	adi_v1.0.1.prot
comp106686_c0_seq1	741				0	Cnidaria	adi_v1.0.1.prot
comp106697_c0_seq1	903	T2M673	ADP-ribose_pyrophosphatase,mitochondrial_(Fragment)_		K13988	Cnidaria	adi_v1.0.1.prot
comp106704_c0_seq1	303				#N/A		adi_v1.0.1.prot
comp106717_c0_seq1	1365	F7G7B4	Rootletin_	GO:0035253 GO:0051297	0	Cnidaria	adi_v1.0.1.prot
comp10673_c0_seq1	953	R9WTR7	Egg_protein_		0	Cnidaria	adi_v1.0.1.prot
comp10673_c0_seq2	347	R9WTR7	Egg_protein_		#N/A	Cnidaria	adi_v1.0.1.prot
comp10673_c0_seq3	342	R9WTR7	Egg_protein_		#N/A	Cnidaria	adi_v1.0.1.prot
comp10675_c0_seq1	2158	I5API7	GA15452,_isoform_B_		0	Bilateria	adi_v1.0.1.prot
comp10675_c0_seq2	2039	I5API7	GA15452,_isoform_B_		#N/A	Bilateria	adi_v1.0.1.prot
comp10675_c0_seq3	1892	I5API7	GA15452,_isoform_B_		#N/A	Bilateria	adi_v1.0.1.prot
comp10675_c0_seq4	1460	T1PDC2	HEAT_repeat_protein_		#N/A	Cnidaria	adi_v1.0.1.prot
comp10675_c0_seq5	1341	C1C401	FAM36A_		#N/A	Cnidaria	adi_v1.0.1.prot
comp10675_c0_seq6	1194	T1PDC2	HEAT_repeat_protein_		#N/A	Cnidaria	adi_v1.0.1.prot
comp106770_c0_seq1	573	D0N0V5	Cysteine_protease_family_C59,_putative_	GO:0006508 GO:0008233 GO:0016787	0	Cnidaria	adi_v1.0.1.prot
comp106793_c0_seq1	1449	D1LX70	Myosin_light_chain_kinase-like_protein_	GO:0004672 GO:0004674 GO:0005524 GO:0006468 GO:0016301 GO:0016310 GO:0016772	K00907	Cnidaria	adi_v1.0.1.prot
comp1068_c0_seq1	2439	U5EX56	Putative_ubiquitin-protein_ligase_		K06689	Protostomia	adi_v1.0.1.prot
comp1068_c0_seq2	1567	U5EX56	Putative_ubiquitin-protein_ligase_		#N/A	Protostomia	adi_v1.0.1.prot
comp106800_c0_seq1	325				#N/A		adi_v1.0.1.prot
comp106802_c0_seq3	364	H2CK44	Ankyrin_(Precursor)_		#N/A		adi_v1.0.1.prot
comp106802_c0_seq4	364	H2CK44	Ankyrin_(Precursor)_		#N/A		adi_v1.0.1.prot
comp106829_c0_seq3	496	Q0IFB0	AAEL005910-PA_	GO:0005509	#N/A	Trichoplax	adi_v1.0.1.prot
comp106829_c0_seq4	359	Q0IFB0	AAEL005910-PA_	GO:0005509	#N/A	Trichoplax	adi_v1.0.1.prot
comp106840_c0_seq1	794	E0VFM7	Down_syndrome_cell_adhesion_molecule,_putative_(Fragment)_		K05695	Cnidaria	adi_v1.0.1.prot
comp106848_c0_seq1	348	K1PK27	N-acetylglucosamine-1-phosphotransferase_subunits_alpha/beta_	GO:0003735 GO:0005622 GO:0005840 GO:0006412 GO:0016020 GO:0016740 GO:0016772 GO:0030154	#N/A	Cnidaria	adi_v1.0.1.prot
comp106864_c0_seq1	414				0	Cnidaria	adi_v1.0.1.prot
comp10687_c0_seq1	4535	K1QIL7	Tetratricopeptide_repeat_protein_29_		0	Cnidaria	adi_v1.0.1.prot
comp106883_c0_seq1	738	A7SFT1	Ubiquitin_carboxyl-terminal_hydrolase_(Fragment)_	GO:0004221 GO:0006508 GO:0006511 GO:0008233 GO:0008234 GO:0008270 GO:0016787 GO:0046872	K11986	Cnidaria	adi_v1.0.1.prot
comp106890_c0_seq1	570	T2M7E9	Vacuolar_protein_sorting-associated_protein_13A_(Fragment)_		0	Cnidaria	adi_v1.0.1.prot
comp106902_c0_seq1	2848				0	Bilateria	adi_v1.0.1.prot
comp106902_c0_seq2	2848				#N/A	Bilateria	adi_v1.0.1.prot
comp106904_c0_seq1	815	Q8AXX0	Reverse_transcriptase/ribonuclease_H_(Fragment)_	GO:0003723 GO:0003964 GO:0006278	0	Demospongiae	adi_v1.0.1.prot
comp106904_c0_seq2	367	Q6IMA0	Polyprotein_	GO:0003723 GO:0003964 GO:0006278	#N/A	Bilateria	adi_v1.0.1.prot
comp10691_c0_seq1	3346	K1QKN3	Growth_inhibition_and_differentiation-related_protein_88-like_protein_	GO:0000166 GO:0003676	0	Chordata	adi_v1.0.1.prot
comp106925_c0_seq1	403				0	Cnidaria	adi_v1.0.1.prot
comp10696_c0_seq1	8052	M4M6G6	Aryl_hydrocarbon_receptor_nuclear_translocator_		K09097	Cnidaria	adi_v1.0.1.prot
comp10696_c0_seq10	3577	M4M6G6	Aryl_hydrocarbon_receptor_nuclear_translocator_		#N/A	Cnidaria	adi_v1.0.1.prot
comp10696_c0_seq11	3577	M4M6G6	Aryl_hydrocarbon_receptor_nuclear_translocator_		#N/A	Cnidaria	adi_v1.0.1.prot
comp10696_c0_seq12	3279	M4M6G6	Aryl_hydrocarbon_receptor_nuclear_translocator_		#N/A	Cnidaria	adi_v1.0.1.prot
comp10696_c0_seq13	2890	M4M6G6	Aryl_hydrocarbon_receptor_nuclear_translocator_		#N/A	Cnidaria	adi_v1.0.1.prot
comp10696_c0_seq14	2890	M4M6G6	Aryl_hydrocarbon_receptor_nuclear_translocator_		#N/A	Cnidaria	adi_v1.0.1.prot
comp10696_c0_seq15	2680				#N/A		adi_v1.0.1.prot
comp10696_c0_seq16	2592	M4M6G6	Aryl_hydrocarbon_receptor_nuclear_translocator_		#N/A	Cnidaria	adi_v1.0.1.prot
comp10696_c0_seq17	2132				#N/A		adi_v1.0.1.prot
comp10696_c0_seq18	1834				#N/A		adi_v1.0.1.prot
comp10696_c0_seq19	1445				#N/A		adi_v1.0.1.prot
comp10696_c0_seq2	6607	M4M6G6	Aryl_hydrocarbon_receptor_nuclear_translocator_		#N/A	Cnidaria	adi_v1.0.1.prot
comp10696_c0_seq20	1147				#N/A		adi_v1.0.1.prot
comp10696_c0_seq3	6607	M4M6G6	Aryl_hydrocarbon_receptor_nuclear_translocator_		#N/A	Cnidaria	adi_v1.0.1.prot
comp10696_c0_seq4	6309	M4M6G6	Aryl_hydrocarbon_receptor_nuclear_translocator_		#N/A	Cnidaria	adi_v1.0.1.prot
comp10696_c0_seq5	5162				#N/A		adi_v1.0.1.prot
comp10696_c0_seq6	5022	M4M6G6	Aryl_hydrocarbon_receptor_nuclear_translocator_		#N/A	Cnidaria	adi_v1.0.1.prot
comp10696_c0_seq7	4864				#N/A		adi_v1.0.1.prot
comp10696_c0_seq8	4335	M4M6G6	Aryl_hydrocarbon_receptor_nuclear_translocator_		#N/A	Cnidaria	adi_v1.0.1.prot
comp10696_c0_seq9	4125	M4M6G6	Aryl_hydrocarbon_receptor_nuclear_translocator_		#N/A	Cnidaria	adi_v1.0.1.prot
comp106965_c0_seq1	1531	A4VAL4	Huntingtin_	GO:0005634 GO:0005737	K04533	Cnidaria	adi_v1.0.1.prot
comp106965_c0_seq2	1128	A4VAL4	Huntingtin_	GO:0005634 GO:0005737	#N/A	Cnidaria	adi_v1.0.1.prot
comp10697_c0_seq1	9069	F1NLS6	Focal_adhesion_kinase_1_	GO:0000166 GO:0000226 GO:0001934 GO:0004672 GO:0004713 GO:0004715 GO:0004871 GO:0005524 GO:0005634 GO:0005737 GO:0005829 GO:0005856 GO:0005925 GO:0006468 GO:0007172 GO:0007229 GO:0008284 GO:0008360 GO:0008432 GO:0014068 GO:0016301 GO:0016310 GO:0016324 GO:0016740 GO:0016772 GO:0019901 GO:0022408 GO:0030027 GO:0030198 GO:0030335 GO:0033628 GO:0040023 GO:0042127 GO:0042169 GO:0043066 GO:0043542 GO:…	K05725	Vertebrata	adi_v1.0.1.prot
comp10697_c0_seq10	1701	I7G2Q3	Macaca_fascicularis_brain_cDNA_clone:_QmoA-11748,_similar_to_human_PTK2_protein_tyrosine_kinase_2_(PTK2),_transcriptvariant_2,_mRNA,_RefSeq:_NM_005607.3_	GO:0000166 GO:0004672 GO:0004713 GO:0005524 GO:0006468 GO:0016301 GO:0016310 GO:0016740 GO:0016772	#N/A	Bilateria	adi_v1.0.1.prot
comp10697_c0_seq11	1105	Q5MCM8	Protein-tyrosine_kinase_(Fragment)_	GO:0000166 GO:0004672 GO:0004713 GO:0004871 GO:0005524 GO:0005856 GO:0005925 GO:0006468 GO:0007165 GO:0007172 GO:0016301 GO:0016310 GO:0016740 GO:0016772	#N/A	Cnidaria	adi_v1.0.1.prot
comp10697_c0_seq12	1105	Q5MCM8	Protein-tyrosine_kinase_(Fragment)_	GO:0000166 GO:0004672 GO:0004713 GO:0004871 GO:0005524 GO:0005856 GO:0005925 GO:0006468 GO:0007165 GO:0007172 GO:0016301 GO:0016310 GO:0016740 GO:0016772	#N/A	Cnidaria	adi_v1.0.1.prot
comp10697_c0_seq13	712	Q5MCM8	Protein-tyrosine_kinase_(Fragment)_	GO:0000166 GO:0004672 GO:0004713 GO:0004871 GO:0005524 GO:0005856 GO:0005925 GO:0006468 GO:0007165 GO:0007172 GO:0016301 GO:0016310 GO:0016740 GO:0016772	#N/A	Cnidaria	adi_v1.0.1.prot
comp10697_c0_seq14	712	Q5MCM8	Protein-tyrosine_kinase_(Fragment)_	GO:0000166 GO:0004672 GO:0004713 GO:0004871 GO:0005524 GO:0005856 GO:0005925 GO:0006468 GO:0007165 GO:0007172 GO:0016301 GO:0016310 GO:0016740 GO:0016772	#N/A	Cnidaria	adi_v1.0.1.prot
comp10697_c0_seq2	8676	F1NLS6	Focal_adhesion_kinase_1_	GO:0000166 GO:0000226 GO:0001934 GO:0004672 GO:0004713 GO:0004715 GO:0004871 GO:0005524 GO:0005634 GO:0005737 GO:0005829 GO:0005856 GO:0005925 GO:0006468 GO:0007172 GO:0007229 GO:0008284 GO:0008360 GO:0008432 GO:0014068 GO:0016301 GO:0016310 GO:0016324 GO:0016740 GO:0016772 GO:0019901 GO:0022408 GO:0030027 GO:0030198 GO:0030335 GO:0033628 GO:0040023 GO:0042127 GO:0042169 GO:0043066 GO:0043542 GO:…	#N/A	Vertebrata	adi_v1.0.1.prot
comp10697_c0_seq3	8676	F1NLS6	Focal_adhesion_kinase_1_	GO:0000166 GO:0000226 GO:0001934 GO:0004672 GO:0004713 GO:0004715 GO:0004871 GO:0005524 GO:0005634 GO:0005737 GO:0005829 GO:0005856 GO:0005925 GO:0006468 GO:0007172 GO:0007229 GO:0008284 GO:0008360 GO:0008432 GO:0014068 GO:0016301 GO:0016310 GO:0016324 GO:0016740 GO:0016772 GO:0019901 GO:0022408 GO:0030027 GO:0030198 GO:0030335 GO:0033628 GO:0040023 GO:0042127 GO:0042169 GO:0043066 GO:0043542 GO:…	#N/A	Vertebrata	adi_v1.0.1.prot
comp10697_c0_seq4	8283	G5C8Y8	Focal_adhesion_kinase_1_	GO:0000166 GO:0004672 GO:0004713 GO:0004871 GO:0005524 GO:0005856 GO:0005925 GO:0006468 GO:0007165 GO:0007172 GO:0016301 GO:0016310 GO:0016740 GO:0016772	#N/A	Bilateria	adi_v1.0.1.prot
comp10697_c0_seq5	2833	Q5MCM8	Protein-tyrosine_kinase_(Fragment)_	GO:0000166 GO:0004672 GO:0004713 GO:0004871 GO:0005524 GO:0005856 GO:0005925 GO:0006468 GO:0007165 GO:0007172 GO:0016301 GO:0016310 GO:0016740 GO:0016772	#N/A	Cnidaria	adi_v1.0.1.prot
comp10697_c0_seq6	2622	Q5MCM8	Protein-tyrosine_kinase_(Fragment)_	GO:0000166 GO:0004672 GO:0004713 GO:0004871 GO:0005524 GO:0005856 GO:0005925 GO:0006468 GO:0007165 GO:0007172 GO:0016301 GO:0016310 GO:0016740 GO:0016772	#N/A	Cnidaria	adi_v1.0.1.prot
comp10697_c0_seq7	2440	K9J3I1	Putative_focal_adhesion_kinase_1_isoform_b_		#N/A	Bilateria	adi_v1.0.1.prot
comp10697_c0_seq8	2229	Q5MCM8	Protein-tyrosine_kinase_(Fragment)_	GO:0000166 GO:0004672 GO:0004713 GO:0004871 GO:0005524 GO:0005856 GO:0005925 GO:0006468 GO:0007165 GO:0007172 GO:0016301 GO:0016310 GO:0016740 GO:0016772	#N/A	Cnidaria	adi_v1.0.1.prot
comp10698_c0_seq1	516	A9JSR0	Med28_protein_		K15141	Cnidaria	adi_v1.0.1.prot
comp106986_c0_seq1	971	T2M379	N-acetylated-alpha-linked_acidic_dipeptidase_2_		K01301	Cnidaria	adi_v1.0.1.prot
comp1070_c2_seq1	3556				0		adi_v1.0.1.prot
comp1070_c2_seq10	2962				#N/A		adi_v1.0.1.prot
comp1070_c2_seq11	2949				#N/A		adi_v1.0.1.prot
comp1070_c2_seq12	2947				#N/A		adi_v1.0.1.prot
comp1070_c2_seq13	2945				#N/A		adi_v1.0.1.prot
comp1070_c2_seq14	2930				#N/A		adi_v1.0.1.prot
comp1070_c2_seq15	2858				#N/A		adi_v1.0.1.prot
comp1070_c2_seq16	2807				#N/A		adi_v1.0.1.prot
comp1070_c2_seq17	2727				#N/A		adi_v1.0.1.prot
comp1070_c2_seq18	2639				#N/A		adi_v1.0.1.prot
comp1070_c2_seq19	2635	T2MAR6	Fatty_acid_2-hydroxylase_		#N/A	Cnidaria	adi_v1.0.1.prot
comp1070_c2_seq2	3539				#N/A		adi_v1.0.1.prot
comp1070_c2_seq20	2622				#N/A		adi_v1.0.1.prot
comp1070_c2_seq21	2606				#N/A		adi_v1.0.1.prot
comp1070_c2_seq22	2478				#N/A		adi_v1.0.1.prot
comp1070_c2_seq23	2436				#N/A		adi_v1.0.1.prot
comp1070_c2_seq24	2356				#N/A		adi_v1.0.1.prot
comp1070_c2_seq25	2339				#N/A		adi_v1.0.1.prot
comp1070_c2_seq26	2033				#N/A		adi_v1.0.1.prot
comp1070_c2_seq27	2016				#N/A		adi_v1.0.1.prot
comp1070_c2_seq3	3233				#N/A		adi_v1.0.1.prot
comp1070_c2_seq31	1323	B7Z8T6	Fatty_acid_2-hydroxylase_	GO:0001949 GO:0005506 GO:0005783 GO:0006631 GO:0006633 GO:0016491 GO:0030258 GO:0032286 GO:0032287 GO:0042127 GO:0042634 GO:0055114 GO:0080132	#N/A	Cnidaria	adi_v1.0.1.prot
comp1070_c2_seq32	1299	B7Z8T6	Fatty_acid_2-hydroxylase_	GO:0001949 GO:0005506 GO:0005783 GO:0006631 GO:0006633 GO:0016491 GO:0030258 GO:0032286 GO:0032287 GO:0042127 GO:0042634 GO:0055114 GO:0080132	#N/A	Cnidaria	adi_v1.0.1.prot
comp1070_c2_seq33	1298	B7Z8T6	Fatty_acid_2-hydroxylase_	GO:0001949 GO:0005506 GO:0005783 GO:0006631 GO:0006633 GO:0016491 GO:0030258 GO:0032286 GO:0032287 GO:0042127 GO:0042634 GO:0055114 GO:0080132	#N/A	Cnidaria	adi_v1.0.1.prot
comp1070_c2_seq34	1298	B7Z8T6	Fatty_acid_2-hydroxylase_	GO:0001949 GO:0005506 GO:0005783 GO:0006631 GO:0006633 GO:0016491 GO:0030258 GO:0032286 GO:0032287 GO:0042127 GO:0042634 GO:0055114 GO:0080132	#N/A	Cnidaria	adi_v1.0.1.prot
comp1070_c2_seq35	835				#N/A		adi_v1.0.1.prot
comp1070_c2_seq36	818				#N/A		adi_v1.0.1.prot
comp1070_c2_seq37	794				#N/A		adi_v1.0.1.prot
comp1070_c2_seq4	3213				#N/A		adi_v1.0.1.prot
comp1070_c2_seq41	512				#N/A		adi_v1.0.1.prot
comp1070_c2_seq42	495				#N/A		adi_v1.0.1.prot
comp1070_c2_seq43	471				#N/A		adi_v1.0.1.prot
comp1070_c2_seq5	3133				#N/A		adi_v1.0.1.prot
comp1070_c2_seq6	3130				#N/A		adi_v1.0.1.prot
comp1070_c2_seq7	3081				#N/A		adi_v1.0.1.prot
comp1070_c2_seq8	3027				#N/A		adi_v1.0.1.prot
comp1070_c2_seq9	2969				#N/A		adi_v1.0.1.prot
comp10709_c0_seq1	3575	G9K9S3	MYC_associated_factor_X_(Fragment)_	GO:0046983	K04453	Gnathostomata	adi_v1.0.1.prot
comp10709_c0_seq2	3575	G9K9S3	MYC_associated_factor_X_(Fragment)_	GO:0046983	#N/A	Gnathostomata	adi_v1.0.1.prot
comp10709_c0_seq3	2492	G9K9S3	MYC_associated_factor_X_(Fragment)_	GO:0046983	#N/A	Gnathostomata	adi_v1.0.1.prot
comp107129_c0_seq1	836	T2M3C8	E3_ubiquitin-protein_ligase_TRIM33_		K08883	Cnidaria	adi_v1.0.1.prot
comp107129_c0_seq2	337				#N/A		adi_v1.0.1.prot
comp107139_c0_seq1	231	Q7Q6H1	AGAP005849-PA_		#N/A	Bilateria	adi_v1.0.1.prot
comp107139_c0_seq2	222	R0K8D1	Peroxidasin-like_protein_(Fragment)_		#N/A	Bilateria	adi_v1.0.1.prot
comp10714_c0_seq1	2737	K4GLP4	Peroxisomal_3,2-trans-enoyl-CoA_isomerase_		K13239	Cnidaria	adi_v1.0.1.prot
comp10714_c0_seq11	388	J3SCV4	Peroxisomal_3,2-trans-enoyl-CoA_isomerase-like_	GO:0000062 GO:0003824 GO:0008152 GO:0016853	#N/A	Cnidaria	adi_v1.0.1.prot
comp10714_c0_seq2	1937	K4GLP4	Peroxisomal_3,2-trans-enoyl-CoA_isomerase_		#N/A	Cnidaria	adi_v1.0.1.prot
comp10714_c0_seq3	1391	K4GLP4	Peroxisomal_3,2-trans-enoyl-CoA_isomerase_		#N/A	Cnidaria	adi_v1.0.1.prot
comp10714_c0_seq4	1275	K4GLP4	Peroxisomal_3,2-trans-enoyl-CoA_isomerase_		#N/A	Cnidaria	adi_v1.0.1.prot
comp10714_c0_seq5	1142	K4GLP4	Peroxisomal_3,2-trans-enoyl-CoA_isomerase_		#N/A	Cnidaria	adi_v1.0.1.prot
comp10714_c0_seq6	1137	K4GLP4	Peroxisomal_3,2-trans-enoyl-CoA_isomerase_		#N/A	Cnidaria	adi_v1.0.1.prot
comp10714_c0_seq7	802	K4GLP4	Peroxisomal_3,2-trans-enoyl-CoA_isomerase_		#N/A	Cnidaria	adi_v1.0.1.prot
comp10714_c0_seq8	596	K4GLP4	Peroxisomal_3,2-trans-enoyl-CoA_isomerase_		#N/A	Cnidaria	adi_v1.0.1.prot
comp10714_c0_seq9	591	K4GLP4	Peroxisomal_3,2-trans-enoyl-CoA_isomerase_		#N/A	Cnidaria	adi_v1.0.1.prot
comp107170_c0_seq1	216	Q7RTR0	NACHT,_LRR_and_PYD_domains-containing_protein_9_	GO:0000166 GO:0005524 GO:0005737	#N/A	Cnidaria	adi_v1.0.1.prot
comp107209_c0_seq1	259				#N/A	Cnidaria	adi_v1.0.1.prot
comp10721_c0_seq1	1938	E5SQ68	Tetraspanin_family_protein_	GO:0016020 GO:0016021	K06571	Cnidaria	adi_v1.0.1.prot
comp10722_c0_seq1	2858				0	Cnidaria	adi_v1.0.1.prot
comp107223_c0_seq1	741	M7BC10	StAR-related_lipid_transfer_protein_13_(Fragment)_		0	Protostomia	adi_v1.0.1.prot
comp107223_c0_seq2	703	M7BC10	StAR-related_lipid_transfer_protein_13_(Fragment)_		#N/A	Protostomia	adi_v1.0.1.prot
comp10724_c0_seq1	1810	E1C7D0	Protein_FAM53A_		0	Cnidaria	adi_v1.0.1.prot
comp107254_c0_seq1	309	K1R3V9	Small_G_protein_signaling_modulator_1_	GO:0005097 GO:0005622 GO:0032313 GO:0032851	#N/A	Cnidaria	adi_v1.0.1.prot
comp107260_c0_seq1	1288	D6REB4	Polyadenylate-binding_protein-interacting_protein_1_	GO:0003677 GO:0003723 GO:0016070	K14322	Cnidaria	adi_v1.0.1.prot
comp107312_c0_seq1	1566	H2QZU3	Dihydrouridine_synthase_2-like,_SMM1_homolog_	GO:0002943 GO:0003723 GO:0003725 GO:0003824 GO:0005622 GO:0008033 GO:0017150 GO:0050660 GO:0055114	K05543	Cnidaria	adi_v1.0.1.prot
comp107315_c0_seq1	555	K1R1Z7	E3_ubiquitin-protein_ligase_DZIP3_	GO:0005622 GO:0016874 GO:0042981	0	Cnidaria	adi_v1.0.1.prot
comp10735_c0_seq1	4426	K1S444	Jouberin_		K16740	Cnidaria	adi_v1.0.1.prot
comp10735_c0_seq2	4230	K1S444	Jouberin_		#N/A	Cnidaria	adi_v1.0.1.prot
comp10735_c0_seq3	4226	K1S444	Jouberin_		#N/A	Cnidaria	adi_v1.0.1.prot
comp107372_c0_seq1	988	F1QTF8	Tudor_domain-containing_protein_7A_	GO:0030719 GO:0043186	K18405	Chordata	adi_v1.0.1.prot
comp107372_c0_seq2	412				#N/A		adi_v1.0.1.prot
comp107374_c0_seq1	669	V5I936	Putative_DNA_polymerase_		0	Cnidaria	adi_v1.0.1.prot
comp107374_c0_seq2	336	V5I936	Putative_DNA_polymerase_		#N/A	Cnidaria	adi_v1.0.1.prot
comp107389_c0_seq1	383				#N/A	Cnidaria	adi_v1.0.1.prot
comp107391_c0_seq1	1296	U6SYE4	Ankyrin_and_tpr_repeat_domain-containing_protein_		0	Moorea	adi_v1.0.1.prot
comp107400_c0_seq1	575	A9JSQ1	LOC100127772_protein_(Fragment)_		0	Bilateria	adi_v1.0.1.prot
comp107413_c0_seq1	239				#N/A	Bilateria	adi_v1.0.1.prot
comp107432_c0_seq1	921				0		adi_v1.0.1.prot
comp107432_c0_seq2	699				#N/A		adi_v1.0.1.prot
comp107432_c0_seq3	601				#N/A		adi_v1.0.1.prot
comp107432_c0_seq4	530				#N/A		adi_v1.0.1.prot
comp107432_c0_seq6	360				#N/A		adi_v1.0.1.prot
comp107432_c0_seq7	260				#N/A		adi_v1.0.1.prot
comp107442_c0_seq1	687	N4TXE9	Ankyrin-1_		0	Cnidaria	adi_v1.0.1.prot
comp107466_c0_seq1	1709	G1JT17	MPDZ_protein_		K06095	Cnidaria	adi_v1.0.1.prot
comp107470_c0_seq1	939	U6CVQ3	Pancreatic_secretory_granule_membrane_major_glycoprotein_GP2_		K18274	Cnidaria	adi_v1.0.1.prot
comp107494_c0_seq1	947				0	Cnidaria	adi_v1.0.1.prot
comp10751_c0_seq1	1849	L7M5T9	Putative_isy1_splicing_factor_log_		K12870	Cnidaria	adi_v1.0.1.prot
comp10754_c0_seq1	917	C3YMX4	Pyrroline-5-carboxylate_reductase_	GO:0000166 GO:0004735 GO:0006561 GO:0008652 GO:0016491 GO:0055114 GO:0055129	K00286	Cnidaria	adi_v1.0.1.prot
comp107544_c0_seq1	586	O08699	15-hydroxyprostaglandin_dehydrogenase_[NAD(+)]_	GO:0000166 GO:0003824 GO:0004957 GO:0005634 GO:0005737 GO:0006629 GO:0006631 GO:0006693 GO:0007179 GO:0007565 GO:0007567 GO:0008152 GO:0016404 GO:0016491 GO:0030728 GO:0045786 GO:0051287 GO:0055114 GO:0070403 GO:0070493 GO:0097070	K00069	Vertebrata	adi_v1.0.1.prot
comp10755_c0_seq1	1783				0		adi_v1.0.1.prot
comp10755_c0_seq12	674				#N/A		adi_v1.0.1.prot
comp10755_c0_seq2	1265	E9C661	Eukaryotic_translation_initiation_factor_2-alpha_kinase_1_	GO:0000166 GO:0003743 GO:0004672 GO:0004674 GO:0005524 GO:0006413 GO:0006468 GO:0006950 GO:0016301 GO:0016310 GO:0016772	#N/A	Cnidaria	adi_v1.0.1.prot
comp10755_c0_seq3	1262	E9C661	Eukaryotic_translation_initiation_factor_2-alpha_kinase_1_	GO:0000166 GO:0003743 GO:0004672 GO:0004674 GO:0005524 GO:0006413 GO:0006468 GO:0006950 GO:0016301 GO:0016310 GO:0016772	#N/A	Cnidaria	adi_v1.0.1.prot
comp10755_c0_seq4	1223				#N/A		adi_v1.0.1.prot
comp10756_c0_seq1	1927				0		adi_v1.0.1.prot
comp10758_c0_seq1	342	A9CTA5	Beta-tubulin_(Fragment)_	GO:0000166 GO:0003924 GO:0005198 GO:0005525 GO:0005874 GO:0006184 GO:0007017 GO:0007018 GO:0043234 GO:0051258	#N/A	Bilateria	adi_v1.0.1.prot
comp107600_c0_seq1	642	K1R5M2	Myosin-IXa_	GO:0003774 GO:0005524 GO:0005622 GO:0007165 GO:0016459 GO:0035556	K10360	Cnidaria	adi_v1.0.1.prot
comp107636_c0_seq1	245				#N/A	Cnidaria	adi_v1.0.1.prot
comp107649_c0_seq1	855	E5RG97	Copine-3_(Fragment)_		0	Cnidaria	adi_v1.0.1.prot
comp107658_c0_seq1	348				#N/A		adi_v1.0.1.prot
comp107663_c0_seq1	1632	K1R5R4	Dynein_heavy_chain_10,_axonemal_	GO:0000166 GO:0003777 GO:0003779 GO:0004143 GO:0005524 GO:0005622 GO:0006200 GO:0007018 GO:0007205 GO:0016887 GO:0017111 GO:0030286	K10408	Cnidaria	adi_v1.0.1.prot
comp107680_c0_seq1	1161	T2M460	Alkaline_ceramidase_3_		K04711		adi_v1.0.1.prot
comp1077_c0_seq1	5044	G8XQY4	Bcl-2-like_protein_	GO:0042981	K04570	Cnidaria	adi_v1.0.1.prot
comp10771_c0_seq1	1593				0		adi_v1.0.1.prot
comp10771_c0_seq2	1570				#N/A		adi_v1.0.1.prot
comp10771_c0_seq3	1540				#N/A		adi_v1.0.1.prot
comp107712_c0_seq1	427				#N/A		adi_v1.0.1.prot
comp107712_c0_seq2	427				0		adi_v1.0.1.prot
comp10772_c0_seq1	1095	K4FYN4	MIF4G_domain-containing_protein_B_		0	Cnidaria	adi_v1.0.1.prot
comp10773_c0_seq1	966	G9KEB7	Nucleoporin_160kDa_(Fragment)_	GO:0000776 GO:0005487 GO:0005643 GO:0006406	K14303	Cnidaria	adi_v1.0.1.prot
comp10773_c0_seq2	966	G9KEB7	Nucleoporin_160kDa_(Fragment)_	GO:0000776 GO:0005487 GO:0005643 GO:0006406	#N/A	Cnidaria	adi_v1.0.1.prot
comp10773_c1_seq1	1268	G9KEB7	Nucleoporin_160kDa_(Fragment)_	GO:0000776 GO:0005487 GO:0005643 GO:0006406	K14303	Cnidaria	adi_v1.0.1.prot
comp107731_c0_seq1	591	K1P6L3	von_Willebrand_factor_D_and_EGF_domain-containing_protein_		0	Bilateria	adi_v1.0.1.prot
comp10774_c0_seq1	1240	V5H7Q6	Putative_exodeoxyribonuclease_iii_		K10771	Cnidaria	adi_v1.0.1.prot
comp107749_c0_seq1	1675	Q013U0	WGS_project_CAID00000000_data,_contig_chromosome_08_(Fragment)_		0	Bilateria	adi_v1.0.1.prot
comp10775_c0_seq1	3805	K1PNH0	Peptide-N(4)-(N-acetyl-beta-glucosaminyl)asparagine_amidase_	GO:0005737 GO:0006516	K01456	Cnidaria	adi_v1.0.1.prot
comp10775_c0_seq2	2103	K1PNH0	Peptide-N(4)-(N-acetyl-beta-glucosaminyl)asparagine_amidase_	GO:0005737 GO:0006516	#N/A	Cnidaria	adi_v1.0.1.prot
comp107764_c0_seq1	584	D6RGI7	Probable_ATP-dependent_RNA_helicase_DDX41_	GO:0005634 GO:0005730	K13116	Gnathostomata	adi_v1.0.1.prot
comp107765_c0_seq1	605	D6X315	Starry_night_	GO:0004871 GO:0004888 GO:0004930 GO:0005509 GO:0005886 GO:0007155 GO:0007156 GO:0007165 GO:0007166 GO:0007186 GO:0007218 GO:0016020 GO:0016021	K04600	Cnidaria	adi_v1.0.1.prot
comp107790_c0_seq1	300				#N/A		adi_v1.0.1.prot
comp10780_c0_seq1	1555	K1PEV9	2,4-dienoyl-CoA_reductase,_mitochondrial_	GO:0000166	K13236	Cnidaria	adi_v1.0.1.prot
comp10780_c0_seq2	1234	E9CEN9	2,4-dienoyl-CoA_reductase_	GO:0000166	#N/A	Cnidaria	adi_v1.0.1.prot
comp10780_c0_seq3	1143	K1PEV9	2,4-dienoyl-CoA_reductase,_mitochondrial_	GO:0000166	#N/A	Cnidaria	adi_v1.0.1.prot
comp10780_c0_seq4	822	K1PEV9	2,4-dienoyl-CoA_reductase,_mitochondrial_	GO:0000166	#N/A	Cnidaria	adi_v1.0.1.prot
comp107808_c0_seq1	716	Q1RKY8	IP15341p_	GO:0008270 GO:0046872	K11346	Pterygota	adi_v1.0.1.prot
comp107810_c0_seq1	1051	T2M2Q1	Myotubularin-related_protein_6_		K18083	Cnidaria	adi_v1.0.1.prot
comp107815_c0_seq1	704	K1QPA0	Tyrosine-protein_kinase_SYK_	GO:0004672 GO:0004713 GO:0005524 GO:0006468 GO:0008270 GO:0016301 GO:0016310 GO:0016772	K10144	Cnidaria	adi_v1.0.1.prot
comp107815_c0_seq2	573	K1QPA0	Tyrosine-protein_kinase_SYK_	GO:0004672 GO:0004713 GO:0005524 GO:0006468 GO:0008270 GO:0016301 GO:0016310 GO:0016772	#N/A	Cnidaria	adi_v1.0.1.prot
comp107815_c0_seq3	573	K1QPA0	Tyrosine-protein_kinase_SYK_	GO:0004672 GO:0004713 GO:0005524 GO:0006468 GO:0008270 GO:0016301 GO:0016310 GO:0016772	#N/A	Cnidaria	adi_v1.0.1.prot
comp107815_c0_seq4	532	K1QPA0	Tyrosine-protein_kinase_SYK_	GO:0004672 GO:0004713 GO:0005524 GO:0006468 GO:0008270 GO:0016301 GO:0016310 GO:0016772	#N/A	Cnidaria	adi_v1.0.1.prot
comp107825_c0_seq1	706				0		adi_v1.0.1.prot
comp10789_c0_seq1	2088	A7RU46	Nck-associated_protein_1_homolog_	GO:0007155	K05750	Cnidaria	adi_v1.0.1.prot
comp107911_c0_seq1	999	B2WR86	Fibroblast_growth_factor_receptor_A_	GO:0000166 GO:0004672 GO:0004713 GO:0005524 GO:0006468 GO:0016020 GO:0016021 GO:0016301 GO:0016310 GO:0016740 GO:0016772	0	Cnidaria	adi_v1.0.1.prot
comp107914_c0_seq1	409	H3K3W7	Fem-1_homolog_B-like_protein_		K10349	Cnidaria	adi_v1.0.1.prot
comp107914_c0_seq2	212	F4W6N7	Protein_fem-1-like_protein_B_		#N/A	Cnidaria	adi_v1.0.1.prot
comp107926_c0_seq1	1041				#N/A	Bilateria	adi_v1.0.1.prot
comp107926_c0_seq2	1041				0	Bilateria	adi_v1.0.1.prot
comp10797_c0_seq1	4143	U3DDK6	Poly_[ADP-ribose]_polymerase_14_		K15261	Bilateria	adi_v1.0.1.prot
comp10797_c1_seq1	4120	U3DDK6	Poly_[ADP-ribose]_polymerase_14_		K15261	Bilateria	adi_v1.0.1.prot
comp107985_c0_seq1	560				0		adi_v1.0.1.prot
comp10799_c0_seq1	7117	R0M243	DNA-dependent_protein_kinase_catalytic_subunit_(Fragment)_		K06642	Trichoplax	adi_v1.0.1.prot
comp10799_c0_seq10	2563	K1Q9H7	DNA-dependent_protein_kinase_catalytic_subunit_	GO:0003677 GO:0004677 GO:0005524 GO:0005634 GO:0006303 GO:0016301 GO:0016310 GO:0016772 GO:0016773	#N/A	Trichoplax	adi_v1.0.1.prot
comp10799_c0_seq11	2408	K1Q9H7	DNA-dependent_protein_kinase_catalytic_subunit_	GO:0003677 GO:0004677 GO:0005524 GO:0005634 GO:0006303 GO:0016301 GO:0016310 GO:0016772 GO:0016773	#N/A	Trichoplax	adi_v1.0.1.prot
comp10799_c0_seq12	1780	M7BHM1	DNA-dependent_protein_kinase_catalytic_subunit_		#N/A	Trichoplax	adi_v1.0.1.prot
comp10799_c0_seq13	1625	M7BHM1	DNA-dependent_protein_kinase_catalytic_subunit_		#N/A	Trichoplax	adi_v1.0.1.prot
comp10799_c0_seq14	1466	M7BHM1	DNA-dependent_protein_kinase_catalytic_subunit_		#N/A	Trichoplax	adi_v1.0.1.prot
comp10799_c0_seq15	1271	K1Q9H7	DNA-dependent_protein_kinase_catalytic_subunit_	GO:0003677 GO:0004677 GO:0005524 GO:0005634 GO:0006303 GO:0016301 GO:0016310 GO:0016772 GO:0016773	#N/A	Cnidaria	adi_v1.0.1.prot
comp10799_c0_seq16	1271	K1Q9H7	DNA-dependent_protein_kinase_catalytic_subunit_	GO:0003677 GO:0004677 GO:0005524 GO:0005634 GO:0006303 GO:0016301 GO:0016310 GO:0016772 GO:0016773	#N/A	Cnidaria	adi_v1.0.1.prot
comp10799_c0_seq19	463	L5MHR7	DNA-dependent_protein_kinase_catalytic_subunit_		#N/A	Vertebrata	adi_v1.0.1.prot
comp10799_c0_seq2	6347	R0M243	DNA-dependent_protein_kinase_catalytic_subunit_(Fragment)_		#N/A	Trichoplax	adi_v1.0.1.prot
comp10799_c0_seq20	463	L5MHR7	DNA-dependent_protein_kinase_catalytic_subunit_		#N/A	Vertebrata	adi_v1.0.1.prot
comp10799_c0_seq21	340	M7BHM1	DNA-dependent_protein_kinase_catalytic_subunit_		#N/A	Cnidaria	adi_v1.0.1.prot
comp10799_c0_seq22	340	M7BHM1	DNA-dependent_protein_kinase_catalytic_subunit_		#N/A	Cnidaria	adi_v1.0.1.prot
comp10799_c0_seq23	330	M7BHM1	DNA-dependent_protein_kinase_catalytic_subunit_		#N/A	Cnidaria	adi_v1.0.1.prot
comp10799_c0_seq27	281	L5MHR7	DNA-dependent_protein_kinase_catalytic_subunit_		#N/A	Trichoplax	adi_v1.0.1.prot
comp10799_c0_seq28	260				#N/A	Cnidaria	adi_v1.0.1.prot
comp10799_c0_seq3	6334	M7BHM1	DNA-dependent_protein_kinase_catalytic_subunit_		#N/A	Cnidaria	adi_v1.0.1.prot
comp10799_c0_seq4	5564	M7BHM1	DNA-dependent_protein_kinase_catalytic_subunit_		#N/A	Cnidaria	adi_v1.0.1.prot
comp10799_c0_seq5	4843	M7BHM1	DNA-dependent_protein_kinase_catalytic_subunit_		#N/A	Cnidaria	adi_v1.0.1.prot
comp10799_c0_seq6	4176	M7BHM1	DNA-dependent_protein_kinase_catalytic_subunit_		#N/A	Cnidaria	adi_v1.0.1.prot
comp10799_c0_seq7	4073	S7NS95	DNA-dependent_protein_kinase_catalytic_subunit_		#N/A	Cnidaria	adi_v1.0.1.prot
comp10799_c0_seq8	3849	S7NS95	DNA-dependent_protein_kinase_catalytic_subunit_		#N/A	Cnidaria	adi_v1.0.1.prot
comp10799_c0_seq9	3813	S7NS95	DNA-dependent_protein_kinase_catalytic_subunit_		#N/A	Cnidaria	adi_v1.0.1.prot
comp108_c0_seq1	3080	A9QW25	Glycosyl-phosphatidylinositol-linked_carbonic_anhydrase_	GO:0004089 GO:0006730 GO:0008270 GO:0016829 GO:0046872	K01672	Cnidaria	adi_v1.0.1.prot
comp108_c0_seq2	3080	A9QW25	Glycosyl-phosphatidylinositol-linked_carbonic_anhydrase_	GO:0004089 GO:0006730 GO:0008270 GO:0016829 GO:0046872	#N/A	Cnidaria	adi_v1.0.1.prot
comp108_c0_seq3	2063	A9QW25	Glycosyl-phosphatidylinositol-linked_carbonic_anhydrase_	GO:0004089 GO:0006730 GO:0008270 GO:0016829 GO:0046872	#N/A	Cnidaria	adi_v1.0.1.prot
comp108_c0_seq4	2063	A9QW25	Glycosyl-phosphatidylinositol-linked_carbonic_anhydrase_	GO:0004089 GO:0006730 GO:0008270 GO:0016829 GO:0046872	#N/A	Cnidaria	adi_v1.0.1.prot
comp108_c0_seq5	2063	A9QW25	Glycosyl-phosphatidylinositol-linked_carbonic_anhydrase_	GO:0004089 GO:0006730 GO:0008270 GO:0016829 GO:0046872	#N/A	Cnidaria	adi_v1.0.1.prot
comp108_c0_seq6	2063	A9QW25	Glycosyl-phosphatidylinositol-linked_carbonic_anhydrase_	GO:0004089 GO:0006730 GO:0008270 GO:0016829 GO:0046872	#N/A	Cnidaria	adi_v1.0.1.prot
comp108003_c0_seq1	332				#N/A		adi_v1.0.1.prot
comp108003_c0_seq4	231				#N/A		adi_v1.0.1.prot
comp108003_c0_seq5	231	Q9TX35	POL_protein_		#N/A	Bilateria	adi_v1.0.1.prot
comp108006_c0_seq1	446	L5L094	Serine/threonine-protein_kinase_D1_		K06070	Craniata	adi_v1.0.1.prot
comp108006_c0_seq2	353	V5H8D9	Putative_serine/threonine_protein_kinase_pkc_mu/pkd_(Fragment)_		#N/A	Vertebrata	adi_v1.0.1.prot
comp10803_c0_seq2	2470				#N/A	Euteleostomi	adi_v1.0.1.prot
comp10803_c0_seq5	2025	U6PI30	ISE/inbred_ISE_genomic_scaffold,_scaffold_pathogens_Hcontortus_scaffold_378_		#N/A	Euteleostomi	adi_v1.0.1.prot
comp10803_c0_seq6	2021				#N/A		adi_v1.0.1.prot
comp10803_c0_seq7	2021				#N/A		adi_v1.0.1.prot
comp10803_c0_seq8	2003				#N/A		adi_v1.0.1.prot
comp108035_c0_seq1	360	Q76IN5	Reverse_transcriptase_	GO:0003723 GO:0003964 GO:0006278	#N/A	Bilateria	adi_v1.0.1.prot
comp108037_c0_seq1	401				0		adi_v1.0.1.prot
comp108041_c0_seq1	939				0		adi_v1.0.1.prot
comp108041_c0_seq2	435				#N/A		adi_v1.0.1.prot
comp108049_c0_seq1	344				#N/A	Cnidaria	adi_v1.0.1.prot
comp108052_c0_seq1	2444	R5A1C8	Ankyrin_2,3/unc44_		K10380	Bilateria	adi_v1.0.1.prot
comp108052_c0_seq2	1257	R5A1C8	Ankyrin_2,3/unc44_		#N/A	Bilateria	adi_v1.0.1.prot
comp108071_c0_seq2	389				#N/A		adi_v1.0.1.prot
comp108071_c0_seq3	237				#N/A	Cnidaria	adi_v1.0.1.prot
comp108105_c0_seq1	920	A9X703	Carcinolectin5b-10_	GO:0005102 GO:0005615 GO:0007165	K10104	Bilateria	adi_v1.0.1.prot
comp108117_c0_seq1	987	U2J0A8	Putative_MORN_repeat_protein_		0	Cnidaria	adi_v1.0.1.prot
comp108160_c0_seq1	878				0		adi_v1.0.1.prot
comp108174_c0_seq1	788	L7MK37	Putative_tick_transposon_(Fragment)_		0	Bilateria	adi_v1.0.1.prot
comp108174_c0_seq2	788	L7MK37	Putative_tick_transposon_(Fragment)_		#N/A	Bilateria	adi_v1.0.1.prot
comp108194_c0_seq1	428	L5L0E4	Tight_junction_protein_ZO-1_		0	Bilateria	adi_v1.0.1.prot
comp1082_c2_seq1	1298	Q9U544	Thioredoxin_	GO:0006662 GO:0009055 GO:0015035 GO:0045454	K03671	Bilateria	adi_v1.0.1.prot
comp1082_c2_seq2	1256	I7IGV0	Thioredoxin_	GO:0006662 GO:0009055 GO:0015035 GO:0045454	#N/A	Bilateria	adi_v1.0.1.prot
comp1082_c2_seq3	1256	I7IGV0	Thioredoxin_	GO:0006662 GO:0009055 GO:0015035 GO:0045454	#N/A	Bilateria	adi_v1.0.1.prot
comp1082_c2_seq4	1214	I7IGV0	Thioredoxin_	GO:0006662 GO:0009055 GO:0015035 GO:0045454	#N/A	Bilateria	adi_v1.0.1.prot
comp108205_c0_seq1	1394	K4HXI6	Whirlin_(Fragment)_		0	Cnidaria	adi_v1.0.1.prot
comp10821_c0_seq1	1847	U6DSK2	Exocyst_complex_component_1_(Fragment)_		0	Cnidaria	adi_v1.0.1.prot
comp10821_c0_seq2	1531	K9KCI3	Exocyst_complex_component_1-like_protein_(Fragment)_		#N/A	Cnidaria	adi_v1.0.1.prot
comp108215_c0_seq1	1038	E5RGF4	DnaJ_homolog_subfamily_C_member_5B_(Fragment)_	GO:0006457 GO:0031072 GO:0051082	K09517	Cnidaria	adi_v1.0.1.prot
comp10822_c0_seq1	1759	A3KNP9	LOC557740_protein_(Fragment)_		0	Cnidaria	adi_v1.0.1.prot
comp10822_c0_seq10	1324	G5BI54	Armadillo_repeat-containing_protein_10_		#N/A	Cnidaria	adi_v1.0.1.prot
comp10822_c0_seq11	1235	A3KNP9	LOC557740_protein_(Fragment)_		#N/A	Cnidaria	adi_v1.0.1.prot
comp10822_c0_seq12	1235	A3KNP9	LOC557740_protein_(Fragment)_		#N/A	Cnidaria	adi_v1.0.1.prot
comp10822_c0_seq13	1134				#N/A		adi_v1.0.1.prot
comp10822_c0_seq14	1134				#N/A		adi_v1.0.1.prot
comp10822_c0_seq15	967				#N/A		adi_v1.0.1.prot
comp10822_c0_seq16	967				#N/A		adi_v1.0.1.prot
comp10822_c0_seq2	1759	A3KNP9	LOC557740_protein_(Fragment)_		#N/A	Cnidaria	adi_v1.0.1.prot
comp10822_c0_seq3	1670	A3KNP9	LOC557740_protein_(Fragment)_		#N/A	Cnidaria	adi_v1.0.1.prot
comp10822_c0_seq4	1670	A3KNP9	LOC557740_protein_(Fragment)_		#N/A	Cnidaria	adi_v1.0.1.prot
comp10822_c0_seq5	1402	A3KNP9	LOC557740_protein_(Fragment)_		#N/A	Cnidaria	adi_v1.0.1.prot
comp10822_c0_seq6	1402	A3KNP9	LOC557740_protein_(Fragment)_		#N/A	Cnidaria	adi_v1.0.1.prot
comp10822_c0_seq7	1402	A3KNP9	LOC557740_protein_(Fragment)_		#N/A	Cnidaria	adi_v1.0.1.prot
comp10822_c0_seq8	1402	A3KNP9	LOC557740_protein_(Fragment)_		#N/A	Cnidaria	adi_v1.0.1.prot
comp10822_c0_seq9	1324	G5BI54	Armadillo_repeat-containing_protein_10_		#N/A	Cnidaria	adi_v1.0.1.prot
comp108229_c0_seq1	1236	E0VFM7	Down_syndrome_cell_adhesion_molecule,_putative_(Fragment)_		K06767	Protostomia	adi_v1.0.1.prot
comp108248_c0_seq1	240				#N/A		adi_v1.0.1.prot
comp108252_c0_seq1	629	Q58EP7	Zgc:112970_	GO:0004842 GO:0005622 GO:0006464 GO:0016567	0	Chordata	adi_v1.0.1.prot
comp10826_c0_seq1	8740	B2RRD7	Bromodomain_and_PHD_finger_containing,_1_	GO:0005622 GO:0008270 GO:0046872	#N/A	Cnidaria	adi_v1.0.1.prot
comp10826_c0_seq2	8740	B2RRD7	Bromodomain_and_PHD_finger_containing,_1_	GO:0005622 GO:0008270 GO:0046872	K11348	Cnidaria	adi_v1.0.1.prot
comp108279_c0_seq1	371	D6RHV4	Nicotinamide_mononucleotide_adenylyltransferase_3_(Fragment)_	GO:0009058 GO:0009435 GO:0016779	#N/A	Cnidaria	adi_v1.0.1.prot
comp108297_c0_seq1	656	C9RN51	Chromosome_partition_protein_Smc_	GO:0000166 GO:0003677 GO:0005524 GO:0005694 GO:0005737 GO:0006260 GO:0006281 GO:0006310 GO:0007059 GO:0007062 GO:0030261 GO:0051276	0		adi_v1.0.1.prot
comp108300_c0_seq1	713	A9UIA7	Hedgehog_protein_(Fragment)_	GO:0005509 GO:0005576 GO:0005886 GO:0006508 GO:0007154 GO:0007155 GO:0007156 GO:0007267 GO:0007275 GO:0008233 GO:0016020 GO:0016021 GO:0016787	0	Cnidaria	adi_v1.0.1.prot
comp108305_c0_seq1	560	B4DTM8	cDNA_FLJ61392,_highly_similar_to_Homo_sapiens_CCR4-NOT_transcription_complex,_subunit_1_(CNOT1),_transcript_variant_2,_mRNA_		K12604	Cnidaria	adi_v1.0.1.prot
comp108308_c0_seq1	642				0	Cnidaria	adi_v1.0.1.prot
comp108313_c0_seq1	1347	T2ME64	Disks_large_homolog_1_		0	Cnidaria	adi_v1.0.1.prot
comp108316_c0_seq1	1074	M7BG75	Calmodulin-regulated_spectrin-associated_protein_1_		K17493	Cnidaria	adi_v1.0.1.prot
comp108317_c0_seq1	324	A1L560	Fucokinase_(Fragment)_	GO:0016301 GO:0016310 GO:0016772	#N/A	Cnidaria	adi_v1.0.1.prot
comp108347_c0_seq2	1115	Q923L3	CUB_and_sushi_domain-containing_protein_1_	GO:0003674 GO:0005575 GO:0008150 GO:0016020 GO:0016021	#N/A	Bilateria	adi_v1.0.1.prot
comp108347_c0_seq3	1115	Q923L3	CUB_and_sushi_domain-containing_protein_1_	GO:0003674 GO:0005575 GO:0008150 GO:0016020 GO:0016021	#N/A	Bilateria	adi_v1.0.1.prot
comp10835_c0_seq1	2277	Q76DT2	Toxin_AvTX-60A_	GO:0005576 GO:0019835 GO:0042151 GO:0044179	0	Cnidaria	adi_v1.0.1.prot
comp10835_c1_seq1	2300	Q76DT2	Toxin_AvTX-60A_	GO:0005576 GO:0019835 GO:0042151 GO:0044179	0	Cnidaria	adi_v1.0.1.prot
comp108356_c0_seq1	780	L7MKT2	Putative_tick_transposon_(Fragment)_		0	Bilateria	adi_v1.0.1.prot
comp108379_c0_seq1	1339				#N/A		adi_v1.0.1.prot
comp108379_c0_seq2	1339				0		adi_v1.0.1.prot
comp108380_c0_seq1	217	L7MEQ0	Putative_tick_transposon_(Fragment)_		#N/A	Bilateria	adi_v1.0.1.prot
comp108397_c0_seq1	1471	E6ZHW6	Protein_LSM12_homolog_A_		0	Cnidaria	adi_v1.0.1.prot
comp108397_c0_seq2	1219	Q6GP89	Protein_LSM12_homolog_		#N/A	Bilateria	adi_v1.0.1.prot
comp108398_c0_seq1	616				0		adi_v1.0.1.prot
comp108405_c0_seq1	828	S7N7L8	Otoferlin_		0	Cnidaria	adi_v1.0.1.prot
comp108407_c0_seq1	969				0	Bilateria	adi_v1.0.1.prot
comp108413_c0_seq1	459	Q3MHG2	Diacylglycerol_kinase,_eta_	GO:0004143 GO:0005737 GO:0005886 GO:0007205 GO:0010033 GO:0016023 GO:0016301 GO:0016310 GO:0042803 GO:0046982 GO:0051260	K00901	Gnathostomata	adi_v1.0.1.prot
comp108414_c0_seq1	580	H9FJS5	Neuronal_acetylcholine_receptor_subunit_alpha-7_isoform_1_(Fragment)_	GO:0001988 GO:0004889 GO:0005230 GO:0006810 GO:0006811 GO:0006897 GO:0007271 GO:0007613 GO:0008306 GO:0009897 GO:0014061 GO:0016020 GO:0016021 GO:0016324 GO:0030317 GO:0032094 GO:0032225 GO:0032691 GO:0032715 GO:0032720 GO:0035094 GO:0035095 GO:0042110 GO:0042113 GO:0042391 GO:0042698 GO:0045471 GO:0048149 GO:0050727 GO:0050728 GO:0060112	K04809	Cnidaria	adi_v1.0.1.prot
comp108414_c0_seq2	368	H9FJS5	Neuronal_acetylcholine_receptor_subunit_alpha-7_isoform_1_(Fragment)_	GO:0001988 GO:0004889 GO:0005230 GO:0006810 GO:0006811 GO:0006897 GO:0007271 GO:0007613 GO:0008306 GO:0009897 GO:0014061 GO:0016020 GO:0016021 GO:0016324 GO:0030317 GO:0032094 GO:0032225 GO:0032691 GO:0032715 GO:0032720 GO:0035094 GO:0035095 GO:0042110 GO:0042113 GO:0042391 GO:0042698 GO:0045471 GO:0048149 GO:0050727 GO:0050728 GO:0060112	#N/A	Cnidaria	adi_v1.0.1.prot
comp108414_c0_seq3	345	H9FJS5	Neuronal_acetylcholine_receptor_subunit_alpha-7_isoform_1_(Fragment)_	GO:0001988 GO:0004889 GO:0005230 GO:0006810 GO:0006811 GO:0006897 GO:0007271 GO:0007613 GO:0008306 GO:0009897 GO:0014061 GO:0016020 GO:0016021 GO:0016324 GO:0030317 GO:0032094 GO:0032225 GO:0032691 GO:0032715 GO:0032720 GO:0035094 GO:0035095 GO:0042110 GO:0042113 GO:0042391 GO:0042698 GO:0045471 GO:0048149 GO:0050727 GO:0050728 GO:0060112	#N/A	Cnidaria	adi_v1.0.1.prot
comp108417_c0_seq1	774	F4WWA5	Putative_RNA-binding_protein_15B_	GO:0000166 GO:0003676	K13190	Cnidaria	adi_v1.0.1.prot
comp108425_c0_seq1	967				0		adi_v1.0.1.prot
comp108427_c0_seq1	500				0		adi_v1.0.1.prot
comp108435_c0_seq1	371	U5EQJ2	Putative_reverse_transcriptase_(Fragment)_		#N/A		adi_v1.0.1.prot
comp108446_c0_seq1	615				0	Cnidaria	adi_v1.0.1.prot
comp108468_c0_seq1	645	S7MZ99	SEC14-like_protein_2_		#N/A	Cnidaria	adi_v1.0.1.prot
comp108468_c0_seq2	645	S7MZ99	SEC14-like_protein_2_		0	Cnidaria	adi_v1.0.1.prot
comp108468_c0_seq3	606	D0G7F2	SEC14-like_2_(S._cerevisiae)_	GO:0006810 GO:0016021	#N/A	Cnidaria	adi_v1.0.1.prot
comp108468_c0_seq4	554	D0G7F2	SEC14-like_2_(S._cerevisiae)_	GO:0006810 GO:0016021	#N/A	Cnidaria	adi_v1.0.1.prot
comp108491_c0_seq1	804	D3B0K7	Methionyl-tRNA_formyltransferase_	GO:0009058 GO:0016740 GO:0016742	K00604	Cnidaria	adi_v1.0.1.prot
comp108507_c0_seq1	505	L7MF99	Putative_cad96ca_(Fragment)_		0	Cnidaria	adi_v1.0.1.prot
comp108508_c0_seq1	1846				0	Cnidaria	adi_v1.0.1.prot
comp108510_c0_seq1	823	T2M4P9	TBC1_domain_family_member_22B_		0	Cnidaria	adi_v1.0.1.prot
comp10853_c0_seq1	2738	K1R861	THAP_domain-containing_protein_4_	GO:0003676	0	Demospongiae	adi_v1.0.1.prot
comp10853_c1_seq1	2738	K1R861	THAP_domain-containing_protein_4_	GO:0003676	0	Demospongiae	adi_v1.0.1.prot
comp108550_c0_seq1	267				#N/A	Cnidaria	adi_v1.0.1.prot
comp108552_c0_seq1	696	M7C954	Putative_E3_ubiquitin-protein_ligase_C12orf51_		K17849	Gnathostomata	adi_v1.0.1.prot
comp108576_c0_seq1	338	A8M9K0	Thermosome_	GO:0000166 GO:0005524 GO:0006457 GO:0044267 GO:0051082	#N/A	Cnidaria	adi_v1.0.1.prot
comp10858_c0_seq1	3460	Q6DFC6	WD_repeat-containing_protein_75_	GO:0003824 GO:0005634 GO:0005730 GO:0008152	K14552	Bilateria	adi_v1.0.1.prot
comp10858_c0_seq2	1857	Q6DFC6	WD_repeat-containing_protein_75_	GO:0003824 GO:0005634 GO:0005730 GO:0008152	#N/A	Bilateria	adi_v1.0.1.prot
comp10858_c0_seq3	840	E2C6T6	WD_repeat-containing_protein_75_		#N/A	Cnidaria	adi_v1.0.1.prot
comp10858_c0_seq4	840	E2C6T6	WD_repeat-containing_protein_75_		#N/A	Cnidaria	adi_v1.0.1.prot
comp108581_c0_seq1	248	Q9BVE2	CDC2L5_protein_	GO:0000166 GO:0004672 GO:0004674 GO:0005524 GO:0006468 GO:0016772	#N/A	Cnidaria	adi_v1.0.1.prot
comp108591_c0_seq1	1721	A9YED3	Potassium_inwardly-rectifying_channel_Kir2.5_	GO:0005216 GO:0005242 GO:0005244 GO:0006810 GO:0006811 GO:0006813 GO:0016020 GO:0016021 GO:0034765	K05330	Cnidaria	adi_v1.0.1.prot
comp108598_c0_seq1	586				0	Cnidaria	adi_v1.0.1.prot
comp1086_c0_seq1	3599	Q95WF7	Nuclear_receptor_AmNR7_	GO:0003677 GO:0003700 GO:0003707 GO:0004879 GO:0005634 GO:0006351 GO:0006355 GO:0008270 GO:0030522 GO:0043401 GO:0043565 GO:0046872	K08547	Cnidaria	adi_v1.0.1.prot
comp1086_c0_seq2	1914	Q95WF7	Nuclear_receptor_AmNR7_	GO:0003677 GO:0003700 GO:0003707 GO:0004879 GO:0005634 GO:0006351 GO:0006355 GO:0008270 GO:0030522 GO:0043401 GO:0043565 GO:0046872	#N/A	Cnidaria	adi_v1.0.1.prot
comp108608_c0_seq1	7809	R0L3S1	Neurofibromin_(Fragment)_		K08052	Bilateria	adi_v1.0.1.prot
comp108608_c0_seq10	433	Q59FX3	Neurofibromin_variant_(Fragment)_	GO:0005096 GO:0005622 GO:0007165 GO:0043547 GO:0051056	#N/A	Gnathostomata	adi_v1.0.1.prot
comp108608_c0_seq11	215				#N/A		adi_v1.0.1.prot
comp108608_c0_seq2	6092	R0L3S1	Neurofibromin_(Fragment)_		#N/A	Bilateria	adi_v1.0.1.prot
comp108608_c0_seq3	3493	R0L3S1	Neurofibromin_(Fragment)_		#N/A	Bilateria	adi_v1.0.1.prot
comp108608_c0_seq4	3341	R0L3S1	Neurofibromin_(Fragment)_		#N/A	Bilateria	adi_v1.0.1.prot
comp108608_c0_seq5	1915	H0Y465	Neurofibromin_truncated_(Fragment)_	GO:0005096 GO:0005622 GO:0007165 GO:0043547 GO:0051056	#N/A	Bilateria	adi_v1.0.1.prot
comp108608_c0_seq6	1462	U6D0X1	Neurofibromin_1_(Fragment)_		#N/A	Gnathostomata	adi_v1.0.1.prot
comp108608_c0_seq7	960	S7NE73	Neurofibromin_		#N/A	Gnathostomata	adi_v1.0.1.prot
comp108608_c0_seq8	546	Q9YGV2	Neurofibromatosis_type_1_	GO:0005096 GO:0005099 GO:0005622 GO:0005737 GO:0007165 GO:0031235 GO:0032320 GO:0046580 GO:0051056	#N/A	Gnathostomata	adi_v1.0.1.prot
comp108608_c0_seq9	433	Q59FX3	Neurofibromin_variant_(Fragment)_	GO:0005096 GO:0005622 GO:0007165 GO:0043547 GO:0051056	#N/A	Gnathostomata	adi_v1.0.1.prot
comp108614_c0_seq1	1045				0	Cnidaria	adi_v1.0.1.prot
comp108618_c0_seq1	811	J7GY03	Flamingo-like_protein_	GO:0004888 GO:0004930 GO:0005886 GO:0007166 GO:0007186 GO:0007218 GO:0016020 GO:0016021	K04601	Cnidaria	adi_v1.0.1.prot
comp108639_c0_seq1	1247	Q6GQX8	AU042671_protein_(Fragment)_	GO:0003674 GO:0005575 GO:0008150	K17849	Cnidaria	adi_v1.0.1.prot
comp108639_c0_seq2	1067	R0K8B1	Putative_E3_ubiquitin-protein_ligase_KIAA0614_(Fragment)_		#N/A	Cnidaria	adi_v1.0.1.prot
comp108649_c0_seq1	751	K1R0I4	Dual_3',5'-cyclic-AMP_and-GMP_phosphodiesterase_11_	GO:0003824 GO:0004114 GO:0007165 GO:0008081 GO:0008152	K13298	Cnidaria	adi_v1.0.1.prot
comp108657_c0_seq1	562	K1Q6Z0	Hemicentin-1_		K17341	Bilateria	adi_v1.0.1.prot
comp108670_c0_seq1	1509	Q6JAN0	G-protein_coupled_receptor_98_	GO:0004871 GO:0004888 GO:0004930 GO:0005886 GO:0007154 GO:0007165 GO:0007166 GO:0007186 GO:0007218 GO:0007275 GO:0016020 GO:0016021 GO:0042462	K18263	Cnidaria	adi_v1.0.1.prot
comp108690_c0_seq1	600	K1R2Z4	Putative_helicase_with_zinc_finger_domain_	GO:0004386	0	Bilateria	adi_v1.0.1.prot
comp108694_c0_seq1	1629	K1Q6P1	Small_G_protein_signaling_modulator_3-like_protein_	GO:0005097 GO:0005622 GO:0032313 GO:0032851	0	Cnidaria	adi_v1.0.1.prot
comp108697_c0_seq1	877	T2M398	Regulating_synaptic_membrane_exocytosis_protein_2_(Fragment)_		K15297	Bilateria	adi_v1.0.1.prot
comp108697_c0_seq2	836	T2M398	Regulating_synaptic_membrane_exocytosis_protein_2_(Fragment)_		#N/A	Bilateria	adi_v1.0.1.prot
comp108701_c0_seq1	865	E9GF42	Gamma-aminobutyric_acid_B_receptor_(Fragment)_	GO:0004871 GO:0004930 GO:0004965 GO:0005886 GO:0007165 GO:0007186 GO:0016020 GO:0016021	K04615	Bilateria	adi_v1.0.1.prot
comp108701_c0_seq2	389	B7Q273	Gaba-B_receptor,_putative_	GO:0004930 GO:0007186 GO:0016020 GO:0016021	#N/A	Bilateria	adi_v1.0.1.prot
comp108726_c0_seq1	468	Q6EV52	Protein-O-fucosyltransferase_2_(Fragment)_	GO:0016740 GO:0016757	K03691	Cnidaria	adi_v1.0.1.prot
comp108733_c0_seq1	506				0		adi_v1.0.1.prot
comp108741_c0_seq1	454				0		adi_v1.0.1.prot
comp108768_c0_seq1	1860	U5EXU9	Putative_fatty-acyl-coa_synthase_(Fragment)_		0	Cnidaria	adi_v1.0.1.prot
comp108768_c0_seq2	1860	U5EXU9	Putative_fatty-acyl-coa_synthase_(Fragment)_		#N/A	Cnidaria	adi_v1.0.1.prot
comp108769_c0_seq1	294				#N/A		adi_v1.0.1.prot
comp108777_c0_seq3	390				#N/A	Bilateria	adi_v1.0.1.prot
comp108777_c0_seq4	356				#N/A	Bilateria	adi_v1.0.1.prot
comp108777_c1_seq1	566	Q9TWB7	Nucleocapsid_RNA_binding_site_(Fragment)_	GO:0003676 GO:0008270	0	Bilateria	adi_v1.0.1.prot
comp108777_c2_seq1	543	Q9TWB7	Nucleocapsid_RNA_binding_site_(Fragment)_	GO:0003676 GO:0008270	0	Bilateria	adi_v1.0.1.prot
comp108781_c0_seq1	334				#N/A		adi_v1.0.1.prot
comp108781_c0_seq2	312				#N/A		adi_v1.0.1.prot
comp108786_c0_seq1	1320	Q8AVN9	Zinc_finger_protein_346_	GO:0003676 GO:0003723 GO:0003725 GO:0005622 GO:0005634 GO:0005737 GO:0008150 GO:0008270 GO:0046872	0	Cnidaria	adi_v1.0.1.prot
comp108786_c0_seq2	1078	Q2TAU3	Jaz_protein_(Fragment)_	GO:0003676 GO:0005622 GO:0008270	#N/A	Cnidaria	adi_v1.0.1.prot
comp108786_c0_seq3	659	Q2TAU3	Jaz_protein_(Fragment)_	GO:0003676 GO:0005622 GO:0008270	#N/A	Cnidaria	adi_v1.0.1.prot
comp108786_c0_seq4	659	Q2TAU3	Jaz_protein_(Fragment)_	GO:0003676 GO:0005622 GO:0008270	#N/A	Cnidaria	adi_v1.0.1.prot
comp108789_c0_seq1	917	A9JTK8	Ift140_protein_		0	Cnidaria	adi_v1.0.1.prot
comp1088_c0_seq1	4539	E9C7N4	Homoserine_O-acetyltransferase_	GO:0004414 GO:0005737 GO:0009086 GO:0016740	#N/A	Bilateria	adi_v1.0.1.prot
comp1088_c0_seq2	4539	E9C7N4	Homoserine_O-acetyltransferase_	GO:0004414 GO:0005737 GO:0009086 GO:0016740	K00641	Bilateria	adi_v1.0.1.prot
comp1088_c0_seq3	1445	E9C7N4	Homoserine_O-acetyltransferase_	GO:0004414 GO:0005737 GO:0009086 GO:0016740	#N/A	Bilateria	adi_v1.0.1.prot
comp1088_c0_seq4	224	F2U0E0	Homoserine_O-acetyltransferase_	GO:0004414 GO:0005737 GO:0009086 GO:0016740	#N/A		adi_v1.0.1.prot
comp108803_c0_seq1	428				0	Cnidaria	adi_v1.0.1.prot
comp108808_c0_seq1	419				0	Cnidaria	adi_v1.0.1.prot
comp108820_c0_seq1	851				0	Cnidaria	adi_v1.0.1.prot
comp108830_c0_seq1	679				0		adi_v1.0.1.prot
comp108830_c0_seq2	653				#N/A		adi_v1.0.1.prot
comp108830_c0_seq3	605				#N/A		adi_v1.0.1.prot
comp108842_c0_seq1	573	H3J2A9	Tyrosine-protein_kinase_receptor_	GO:0000166 GO:0004672 GO:0004713 GO:0004714 GO:0005524 GO:0006468 GO:0007169 GO:0016020 GO:0016021 GO:0016301 GO:0016310 GO:0016740 GO:0016772	K04527	Bilateria	adi_v1.0.1.prot
comp108842_c0_seq2	571	H3J2A9	Tyrosine-protein_kinase_receptor_	GO:0000166 GO:0004672 GO:0004713 GO:0004714 GO:0005524 GO:0006468 GO:0007169 GO:0016020 GO:0016021 GO:0016301 GO:0016310 GO:0016740 GO:0016772	#N/A	Bilateria	adi_v1.0.1.prot
comp108842_c0_seq3	553	B4JW94	GH22994_	GO:0000166 GO:0004672 GO:0004713 GO:0005524 GO:0006468 GO:0016301 GO:0016310 GO:0016740 GO:0016772	#N/A	Endopterygota	adi_v1.0.1.prot
comp108842_c0_seq4	529	B4JW94	GH22994_	GO:0000166 GO:0004672 GO:0004713 GO:0005524 GO:0006468 GO:0016301 GO:0016310 GO:0016740 GO:0016772	#N/A	Endopterygota	adi_v1.0.1.prot
comp108842_c0_seq5	360				#N/A		adi_v1.0.1.prot
comp108842_c0_seq6	339				#N/A		adi_v1.0.1.prot
comp108842_c0_seq7	229	B3NYW1	GG14440_	GO:0000166 GO:0004672 GO:0004713 GO:0004714 GO:0005524 GO:0006468 GO:0007169 GO:0016020 GO:0016021 GO:0016301 GO:0016310 GO:0016740 GO:0016772	#N/A	Pterygota	adi_v1.0.1.prot
comp108842_c0_seq8	229	B3NYW1	GG14440_	GO:0000166 GO:0004672 GO:0004713 GO:0004714 GO:0005524 GO:0006468 GO:0007169 GO:0016020 GO:0016021 GO:0016301 GO:0016310 GO:0016740 GO:0016772	#N/A	Pterygota	adi_v1.0.1.prot
comp108842_c0_seq9	209	E9CFB0	Ephrin_type-A_receptor_4a_	GO:0000166 GO:0004672 GO:0004713 GO:0004871 GO:0005524 GO:0005856 GO:0005925 GO:0006468 GO:0007165 GO:0007172 GO:0016301 GO:0016310 GO:0016740 GO:0016772	#N/A	Capsaspora	adi_v1.0.1.prot
comp108847_c0_seq1	1273				0		adi_v1.0.1.prot
comp108848_c0_seq1	762	R0L6D2	Protein_SHQ1-like_protein_(Fragment)_		K14764	Chordata	adi_v1.0.1.prot
comp108861_c0_seq1	381				#N/A		adi_v1.0.1.prot
comp108884_c0_seq1	1601	B5X1S2	Aspartyl_aminopeptidase_	GO:0004177 GO:0006508 GO:0008233 GO:0008237 GO:0008270 GO:0016787 GO:0046872	K01267	Cnidaria	adi_v1.0.1.prot
comp108891_c0_seq1	1220	K1S1H2	Dynein_beta_chain,_ciliary_	GO:0000166 GO:0003777 GO:0007018 GO:0017111 GO:0030286	0	Cnidaria	adi_v1.0.1.prot
comp108891_c0_seq2	1219	K1S1H2	Dynein_beta_chain,_ciliary_	GO:0000166 GO:0003777 GO:0007018 GO:0017111 GO:0030286	#N/A	Cnidaria	adi_v1.0.1.prot
comp108897_c0_seq1	825	G9KLY4	RRN3_RNA_polymerase_I_transcription_factor-like_protein_(Fragment)_		K15216	Bilateria	adi_v1.0.1.prot
comp108897_c0_seq2	573	R0LNK2	RNA_polymerase_I-specific_transcription_initiation_factor_RRN3_(Fragment)_		#N/A	Gnathostomata	adi_v1.0.1.prot
comp1089_c0_seq1	2893	K1P334	Cubilin_	GO:0005509	K14616	Bilateria	adi_v1.0.1.prot
comp1089_c0_seq2	2872	K1P334	Cubilin_	GO:0005509	#N/A	Bilateria	adi_v1.0.1.prot
comp108915_c0_seq1	1308				#N/A		adi_v1.0.1.prot
comp108915_c0_seq2	1308				0		adi_v1.0.1.prot
comp10893_c0_seq1	1007	Q1HRD9	AAEL010724-PA_		#N/A	Cnidaria	adi_v1.0.1.prot
comp10893_c0_seq2	1007	Q1HRD9	AAEL010724-PA_		0	Cnidaria	adi_v1.0.1.prot
comp108949_c0_seq1	2722	M1RYL0	Alpha_collagen-like_protein_(Fragment)_		K06238	Cnidaria	adi_v1.0.1.prot
comp108965_c0_seq1	362	Q2M1K7	Protein_LOC294154_		#N/A	Cnidaria	adi_v1.0.1.prot
comp108965_c0_seq2	298	Q2M1K7	Protein_LOC294154_		#N/A	Cnidaria	adi_v1.0.1.prot
comp10897_c0_seq1	3210	J3S9D2	UV_excision_repair_protein_RAD23_homolog_A-like_	GO:0003684 GO:0005634 GO:0006289 GO:0043161	K10839	Cnidaria	adi_v1.0.1.prot
comp10897_c0_seq2	2581	I7GL15	Macaca_fascicularis_brain_cDNA_clone:_QflA-16566,_similar_to_human_RAD23_homolog_B_(S._cerevisiae)_(RAD23B),_mRNA,_RefSeq:_NM_002874.2_	GO:0003684 GO:0005634 GO:0006289 GO:0043161	#N/A	Cnidaria	adi_v1.0.1.prot
comp108978_c0_seq1	991	H2VVT9	Major_sperm_protein_	GO:0005198 GO:0005856	0		adi_v1.0.1.prot
comp108985_c0_seq1	1072	U6D9S9	Exostosin-1_(Fragment)_		K02366	Cnidaria	adi_v1.0.1.prot
comp108985_c0_seq2	262	G7YB52	Glucuronyl/N-acetylglucosaminyl_transferase_EXT1_	GO:0016020 GO:0016740 GO:0016758 GO:0031227	#N/A	Cnidaria	adi_v1.0.1.prot
comp108991_c0_seq1	853				0	Cnidaria	adi_v1.0.1.prot
comp108991_c0_seq2	536				#N/A	Cnidaria	adi_v1.0.1.prot
comp109_c0_seq1	1515	E3TFS7	Probable_n-acetyltransferase_camello_	GO:0008080 GO:0016740	0	Cnidaria	adi_v1.0.1.prot
comp109_c1_seq1	1547	E3TFS7	Probable_n-acetyltransferase_camello_	GO:0008080 GO:0016740	0	Cnidaria	adi_v1.0.1.prot
comp1090_c0_seq1	2368				K13210	Cnidaria	adi_v1.0.1.prot
comp1090_c0_seq2	1908				#N/A	Cnidaria	adi_v1.0.1.prot
comp109008_c0_seq1	1070	B6UL94	Abnormal_spindle-like_microcephaly-associated_protein_(Fragment)_		K16743	Gnathostomata	adi_v1.0.1.prot
comp109008_c0_seq2	1070	B6UL94	Abnormal_spindle-like_microcephaly-associated_protein_(Fragment)_		#N/A	Gnathostomata	adi_v1.0.1.prot
comp109008_c0_seq3	876	T2M988	Abnormal_spindle-like_microcephaly-associated_protein_(Fragment)_		#N/A	Bilateria	adi_v1.0.1.prot
comp10902_c0_seq1	851	U3F6T1	RING_finger_protein_215_		K19041	Bilateria	adi_v1.0.1.prot
comp109049_c0_seq1	734	Q6PGY8	Exocyst_complex_component_2_		K17637	Bilateria	adi_v1.0.1.prot
comp109054_c0_seq1	705				0	Cnidaria	adi_v1.0.1.prot
comp109055_c0_seq1	816	K1QKN4	Dynein_heavy_chain_6,_axonemal_	GO:0000166 GO:0003777 GO:0005524 GO:0006200 GO:0007018 GO:0016887 GO:0017111 GO:0030286	K10408	Cnidaria	adi_v1.0.1.prot
comp109056_c0_seq1	1319				0		adi_v1.0.1.prot
comp109062_c0_seq1	551	Q7ZYA7	Protein_DDI1_homolog_2_	GO:0004190 GO:0006508	K11885	Cnidaria	adi_v1.0.1.prot
comp109065_c0_seq1	907				0		adi_v1.0.1.prot
comp109072_c0_seq1	827	T2MDZ4	Amiloride-sensitive_cation_channel_2,_neuronal_		0	Cnidaria	adi_v1.0.1.prot
comp109095_c0_seq1	513	E3TGR7	Fam151b_		0	Deuterostomia	adi_v1.0.1.prot
comp109104_c0_seq1	705				0	Cnidaria	adi_v1.0.1.prot
comp109108_c0_seq1	776	Q76IL3	Pol-like_protein_	GO:0003723 GO:0003964 GO:0006278	0	Bilateria	adi_v1.0.1.prot
comp10911_c0_seq1	10331				K04679	Bilateria	adi_v1.0.1.prot
comp10911_c0_seq2	1349	S9XDU3	Serine/threonine-protein_kinase_WNK3_isoform_2_		#N/A	Bilateria	adi_v1.0.1.prot
comp10911_c0_seq3	1349	S9XDU3	Serine/threonine-protein_kinase_WNK3_isoform_2_		#N/A	Bilateria	adi_v1.0.1.prot
comp109118_c0_seq1	510	M7C821	Protein_cramped-like_protein_		0	Gnathostomata	adi_v1.0.1.prot
comp109121_c0_seq1	752	L7M332	Putative_mitochondrial_import_inner_membrane_translocase_subunit_tim8-like_protein_		K17780	Cnidaria	adi_v1.0.1.prot
comp109130_c0_seq1	414	M7BWC1	Vacuolar_protein_sorting-associated_protein_13D_(Fragment)_		0	Chordata	adi_v1.0.1.prot
comp109131_c0_seq1	921	M7BZI0	Diacylglycerol_kinase_delta_		K00901	Cnidaria	adi_v1.0.1.prot
comp10914_c0_seq1	4225	U6DB00	GTP-binding_protein_2_(Fragment)_		0	Cnidaria	adi_v1.0.1.prot
comp10914_c0_seq10	928	M2YQ55	SARP_family_transcriptional_regulator_		#N/A	Bilateria	adi_v1.0.1.prot
comp10914_c0_seq11	838	S3Z9M6	Putative_Regulator_protein_		#N/A	Actinomycetales	adi_v1.0.1.prot
comp10914_c0_seq12	786	S3Z9M6	Putative_Regulator_protein_		#N/A	Actinomycetales	adi_v1.0.1.prot
comp10914_c0_seq13	609				#N/A	Cnidaria	adi_v1.0.1.prot
comp10914_c0_seq14	576				#N/A	Cnidaria	adi_v1.0.1.prot
comp10914_c0_seq15	570				#N/A	Cnidaria	adi_v1.0.1.prot
comp10914_c0_seq16	566				#N/A		adi_v1.0.1.prot
comp10914_c0_seq17	542				#N/A		adi_v1.0.1.prot
comp10914_c0_seq18	470				#N/A	Bilateria	adi_v1.0.1.prot
comp10914_c0_seq19	470				#N/A	Bilateria	adi_v1.0.1.prot
comp10914_c0_seq2	4004	U6DB00	GTP-binding_protein_2_(Fragment)_		#N/A	Cnidaria	adi_v1.0.1.prot
comp10914_c0_seq20	464				#N/A		adi_v1.0.1.prot
comp10914_c0_seq21	434				#N/A		adi_v1.0.1.prot
comp10914_c0_seq22	387				#N/A		adi_v1.0.1.prot
comp10914_c0_seq23	346				#N/A		adi_v1.0.1.prot
comp10914_c0_seq24	345				#N/A		adi_v1.0.1.prot
comp10914_c0_seq25	340				#N/A	Cnidaria	adi_v1.0.1.prot
comp10914_c0_seq26	319	D1AW06	YadA_domain_protein_(Precursor)_	GO:0009405 GO:0019867	#N/A	Bilateria	adi_v1.0.1.prot
comp10914_c0_seq27	316				#N/A		adi_v1.0.1.prot
comp10914_c0_seq28	316				#N/A	Bilateria	adi_v1.0.1.prot
comp10914_c0_seq29	314	B4K0T7	GH25222_	GO:0000166 GO:0003924 GO:0005525 GO:0006184	#N/A	Cnidaria	adi_v1.0.1.prot
comp10914_c0_seq3	2141	E0UKE4	TPR_repeat-containing_protein_	GO:0000166 GO:0003777 GO:0005871 GO:0017111 GO:0043531	#N/A	Cyanothece	adi_v1.0.1.prot
comp10914_c0_seq30	314	B4K0T7	GH25222_	GO:0000166 GO:0003924 GO:0005525 GO:0006184	#N/A	Cnidaria	adi_v1.0.1.prot
comp10914_c0_seq31	291				#N/A		adi_v1.0.1.prot
comp10914_c0_seq32	287				#N/A		adi_v1.0.1.prot
comp10914_c0_seq33	274				#N/A		adi_v1.0.1.prot
comp10914_c0_seq35	251				#N/A	Bilateria	adi_v1.0.1.prot
comp10914_c0_seq39	219				#N/A		adi_v1.0.1.prot
comp10914_c0_seq4	1920	E0UKE4	TPR_repeat-containing_protein_	GO:0000166 GO:0003777 GO:0005871 GO:0017111 GO:0043531	#N/A	Cyanothece	adi_v1.0.1.prot
comp10914_c0_seq40	217	B4N644	GK17995_	GO:0000166 GO:0003924 GO:0005525 GO:0006184	#N/A	Cnidaria	adi_v1.0.1.prot
comp10914_c0_seq41	217	B4N644	GK17995_	GO:0000166 GO:0003924 GO:0005525 GO:0006184	#N/A	Cnidaria	adi_v1.0.1.prot
comp10914_c0_seq43	209				#N/A		adi_v1.0.1.prot
comp10914_c0_seq44	209				#N/A		adi_v1.0.1.prot
comp10914_c0_seq5	1474	A6H8J2	LOC100101330_protein_	GO:0000166 GO:0003924 GO:0005525 GO:0006184	#N/A	Bilateria	adi_v1.0.1.prot
comp10914_c0_seq6	1457	A6H8J2	LOC100101330_protein_	GO:0000166 GO:0003924 GO:0005525 GO:0006184	#N/A	Bilateria	adi_v1.0.1.prot
comp10914_c0_seq7	1103	S3Z9M6	Putative_Regulator_protein_		#N/A	Bilateria	adi_v1.0.1.prot
[truncated: 63,536 more rows]
