# Supplementary material for: De Novo Assembly and Characterization of Four Anthozoan (Phylum Cnidaria) Transcriptomes
Source: G3 (Bethesda). 2015 Sep 17;5(11):2441–52. doi: 10.1534/g3.115.020164 (PMC4632063; doi:10.1534/g3.115.020164)
Supplement: Supporting Information [file supp_g3.115.020164_TableS11.xls]

## Sheet: A. elegantissima
Table S11. Primers designed for potential SSR markers from A. elegantissima
Locus name		Forward primer sequence	Reverse primer sequence	Forward primer Tm	Reverse primer Tm	Amplicon size (bp)
aele10_TTTG	1	CACAGGGAGCCCAATTTAGA	TGATTCGGAAACCCTACGTC	60.066	59.933	240
aele12_GCTG	1	ATCATCATCATCGGCCTCTC	CTTTTAGCCCAGACCACCAA	60.002	60.103	305
aele13_CAG	1	CCTGATGCCTCCAATGAGTT	TGCAGTCTTTCCATTTGCAG	60.073	59.988	161
aele14_TAA	1	TATTGAAGAGCCCAAATCCG	CGGTTCATTACTGCCGTTTT	60.031	59.996	320
aele15_GAA	1	AGTCTTGGTACGGTGGGATG	AGGCGATTTTCTTGCGACTA	59.844	59.982	360
aele17_CATAC	1	TGACGTAACTGACCCCCATT	CTTGTAGCTGCTCAATGCAGA	60.232	59.381	274
aele18_GAA	1	GTGTTAGCAGCCCTGAGAGG	ATCCTCCTTTTTGGTGGCTT	60.012	59.94	371
aele1_TTTAG	1	AATCCTGCATTCTGATTGGC	GCCCCGAGTCAACTATCAAA	60.043	60.074	217
aele20_TA	1	ATTTGTGGCCAGACCTAACG	ACGAAAACCAAAACCAGGTG	59.993	59.869	382
aele21_CAG	1	GGTGGTGATGATGATGGTGA	ACCCAGAAGACGGCCTTTAT	60.189	59.962	301
aele22_TTC	2	ATTGAGGCCTTGCATGTTTC	TCCATCTCCTAATGCATCACC	60.081	59.909	308
aele23_TCTA	1	AACCAAAGCCACCAATGAAG	CTCGCAATTACAGATTCGCA	59.971	59.976	273
aele24_CAAA	1	AAGACATCCGCCATTGAGAG	GGAAACGGAGTGCTTAGTCG	60.218	59.875	286
aele26_CAA	1	GGGAACTGTGTTTCGTCGTT	TCTCCCTACCCCTCTCCCTA	60.012	60.023	318
aele28_TAA	1	ATCATCGCTTTGGGTTTGAC	TTGATCGATCGTCGTGAATC	59.939	59.61	443
aele29_TC	1	ACTGGGATGGATATAGCCCC	GAAAGGGCCAGACTTGGAAT	60.003	60.443	179
aele31_TTC	1	TGGTATGGAAATCCATCGGT	GTCAAGTTACCGCGCTCTTC	60.014	60.022	376
aele32_TAA	1	AGGGTTGATTTACACGACCG	AAGCGAGTCTGCGTGTTTTT	59.853	60.059	230
aele34_CAT	1	ATCGTCATCGTCATCGTCAA	GCGTGAAATAACCTGGCAAT	60.08	59.967	241
aele35_CAA	1	GCTCGTGGCTAAAGAACTGG	TATATTCCCCATTGGCCGTA	60.015	59.998	191
aele36_CATTT	1	TCATCCTGCGACTTGTATGA	CATGGCTTCTCTATGCCACA	57.773	59.823	346
aele37_CAG	1	CAAATGAATCCCGCTCATCT	TCAGGTGGACAGATCATGGA	60.036	60.046	394
aele38_CAA	1	TGCCACAGATCCTGAGTCAC	GCTGTTGCTGTTGGTTCAGA	59.827	60.032	347
aele39_TTTTC	1	ATTCCAGATTTCGCAGAGGA	TAGCGATTGAAGTTGCGATG	59.773	59.976	498
aele40_TTAG	1	TACGTTGCGAGTTGCAGAAC	GCCACACCATCCTTGATTCT	60.058	59.934	417
aele41_TTG	1	TAATTGCGGCGTGTACTTTG	ACGCCACTCCCATCATATTC	59.764	59.78	223
aele43_CACAC	1	CGGAACTCAAGCTCTCAAGTC	AAACACCCTGCCATCAACTC	59.222	59.973	356
aele46_TTTTC	1	GGATGTCCGTTGAGATCGTT	TGAGCCTAGGAAAACCGAAG	59.934	59.448	437
aele47_TAA	1	CTCAAGGGAATAACACGGGA	GCCTTTCGTGCACACTTACA	59.926	59.911	446
aele48_TTCTCC	1	TTTCGGTCCTCTTGTTTTCG	AGAAATCACCAATGCGGAAG	60.22	60.074	410
aele49_TAAAAA	1	TGAAAATGCCCGTAGTGAAC	CACGGACATATTGCAAGCAC	58.625	60.142	200
aele50_GAA	1	TGCTGTACGATGGTTGTGAAG	TTGCTTTGACTTGCTGTTGC	59.773	60.18	307
aele51_TTCA	1	CCCCTATTACCACTGCTATCCA	GAAAAACCGGTACTTTCAGGG	60.217	59.858	238
aele52_CCCTA	1	TGTCGATTATCTTCCCCACC	ATACGCCGAAAAGGTCAATG	59.75	59.96	445
aele53_TCCTG	1	ACGCCAACATCCACAGTATG	AGGAGGGTTAGAGCAGAGGC	59.445	59.979	290
aele57_TAAAA	1	CATTCTTCCAACGACAGCAG	CGGAGTTTTATTTCGTGTCG	59.44	58.293	150
aele59_TTC	1	ACGCTGCTGTCAGGATTTCT	CCAGCGTCATCAAGTTGCTA	60.02	60.011	432
aele5_CA	1	TCCACGACAATGTCACACAA	GAGCACTTGCATCTAACCCC	59.541	59.7	200
aele60_TTTTG	1	CCCAGACTCGGAGCTAAGAA	CCATTGCACTCCAGACTGTG	59.569	60.309	235
aele61_TTTG	1	CGTCGGTCCGGAGTAAATAA	TCGCGAGGTGTTTGTGTTTA	59.953	60.293	335
aele62_CTATA	1	ACATTTTTCCCACAGGATGC	GTCTATGGCACCGCTCTGAT	59.797	60.249	358
aele64_CAT	1	GTGCGATGGGAACTCGTAAT	CAGACAAGGAGGACGAGGAG	59.962	59.978	255
aele67_TTTG	2	TAGACCTTCGGGATTGGATG	ACTCAAGGAAATGCGGTGAT	59.887	59.556	236
aele68_CGGT	1	GTCGTGAGTCGTTTGTGGTG	GACGTCCGCCAAGATAAAAA	60.203	60.074	199
aele69_TTTG	1	TAATGCGCTACCGCTTTCTT	CATGTTTCAGCACCATCCTG	60.006	60.112	187
aele6_GGAGAA	1	ACCACAGGGAACTCAACAGG	AAATTCATCCTGGGCATCAG	60.002	59.894	286
aele71_GGGAGA	1	GTGCCTGTTACCCATGCTTT	TTTGTGACGCCTAAGGAGGT	60	59.734	245
aele73_TTTTG	1	TGCAACCATGTTTCTAGGCA	GTACTCCTGGCAAGATTGGG	60.257	59.55	151
aele74_TTAA	1	TTGGATCGCACAGCTTATCA	CTACCGCCTGAATTGACACC	60.366	60.517	202
aele7_CAA	1	CCCGAGTTGTTTACGACGTT	GTGGAGCGAAGGATAACAGG	60.03	59.694	268
aele8_CAA	1	TGGATTCAGCTGCTCATGTC	GATGATGGTGGTTGTCCTCC	59.95	60.184	420

## Sheet: F. scutaria
Table S7. Primers designed for potential SSR markers from F. scutaria
Locus name		Forward primer sequence	Reverse primer sequence	Forward primer Tm	Reverse primer Tm	Amplicon size (bp)
fscu10_GAA	1	AGGAACGAGTTAAGACGCGA	TTATTGAGTTGGCAGCAACG	60.015	59.872	343
fscu11_TTA	1	CTTCGACAAACGAAACGTCA	AAGGGAAGCTGCCTATGGTT	59.881	60.096	347
fscu13_CAA	1	TGCAATTCCTGAAAGGGAAC	ATCTCAGCTTTGCACGGTCT	60.051	60.02	295
fscu14_TAAA	1	CCCTCGTGTTTTTACCGTGT	TATCAGGCCAGTTGTCTCCC	59.891	60.073	421
fscu15_ATG	1	AAGGCCATGTGTGTCTTTCC	GCTGGTCCCTGAGTCTTCTG	59.973	59.986	484
fscu18_ATG	1	ATGGATGCAATGGAGGAAGA	ATATAGCCCAGGCAGAGGGT	60.426	59.947	334
fscu20_TTTC	1	ATCTGACAGTATTTGGGCGG	AACTCCTTGGAACACGAACG	59.955	60.149	320
fscu21_CACG	1	TTGGAGATGTTCGTTCCCTC	CTATCACAACGTGCCAATCG	60.05	60.134	459
fscu22_ATG	1	CAAAGTCCTAAAGTGTCCTGTGG	TGCGAGCAATCTTGTCAAAC	60.075	59.995	235
fscu23_CAAT	1	TTCTTCATTGGGAGAATGCC	CAACTTTCCAAGAAGCTGGC	60.014	59.993	477
fscu24_CAAAA	1	TCTGGTCTGTATGTTGGGCA	GATTGCCAGTCGTGTAGAATCA	60.112	60.14	419
fscu25_TTG	1	CCGAGAAATCCGTATTCCAA	TCCTGCTTTTTGAACGTCAG	59.894	59.047	165
fscu26_TG	1	GGGAAGCCACAGAACACAAT	TGCTTTTGAATATCCCCTCG	59.973	60.031	417
fscu27_CACTG	1	ATCGTACGTGAATTCCCAGG	ATTCAAGGGAGGAATGGGTT	59.813	59.629	487
fscu28_CACCAT	1	ACGGAATGGATGAGTTCGAC	CGTATTTATCGCTCGGTGGT	59.934	59.982	393
fscu29_TAAAAA	1	AGGCAGCCAAAGAAAGACAA	ACAACCTTCAAGCCCATTTG	59.993	59.971	248
fscu30_CAAG	1	AAAAACGGCGTTCATACAGG	ACCTGCATTATGGCCAACTC	59.996	59.962	293
fscu31_CACCT	1	GGTGCTGAAACGGAAAAGAA	GTTTGCCCAGTTCTGGTCTC	60.227	59.703	220
fscu32_AACTG	1	GTCCAAAGAGCTGGATGAGC	TGGACTCTTAGCGTGCAATG	59.957	60.011	479
fscu34_CATTA	1	AGTGGGCTGGAAAGTGAATG	GCATTATCTGCTAAACCCGC	60.111	59.71	459
fscu35_CATAA	1	TGTTTCTGGACGTTCCCAAT	AAACTACCAAATCGCCATGC	60.353	59.967	234
fscu36_GAA	1	ACCCGATTCAGAAGATGACG	GGAACGTTTTCGATCTCAGG	60.073	59.67	174
fscu37_TTCA	1	TTTGTTTTGGCTTACCAGGG	TCCTTCAAAGTTTTCACCGC	59.968	60.227	301
fscu38_CAG	1	TGCGAAACTAAGAACAGCGA	TACGCTTTGGCTTCTGTTCA	59.752	59.609	189
fscu44_TTTTG	1	CGAGCGACTCATATCTGCAA	CAATCGGCTAGCTCCTTCAC	60.119	59.978	257
fscu46_CAT	1	AGCGTTGTATTCAGCAGCCT	GCGTCGGAACTGAATGACTC	60.044	60.812	486
fscu48_TTA	1	CGTTTGCCTTTCTGGGATAA	CGAAGGAGCTAATATCTTCGAG	60.067	57.466	460
fscu49_TCTG	1	TCCAACGTGATGGTTCATTG	TGAATGCCGTGCGTTATAGA	60.367	60.237	382
fscu50_CAAA	1	AGGTGGTTTTAAACGCGATG	CGGCTTTCTGTTTCTTTTGC	59.996	59.996	398
fscu52_TAA	1	TTAAAGGCTCCTGCCTCAGA	CAATCTTGCAAATGCCACAG	60.088	60.257	393
fscu53_TGAA	1	TTCAGAGCCTAGAGCAAGCA	ACAGAACCCACATTTTTCGC	59.05	59.978	408
fscu54_TTG	1	AATTGGGCAAGTTGTTGAGG	CAGGCATCTGCTACAGGTCA	59.971	60.008	449
fscu56_TAAA	1	TTGTGAGATGTGTGTGGCCT	GAAAAGGCAACTCGGAAATG	60.162	59.685	343
fscu58_GAAAA	1	CATGATAATGGCTTGTCCTCG	TGAACAGTTGCTCACCGAAA	60.475	60.427	350
fscu59_TAAAA	1	ATCAAGGCCCTGTTTTGTTG	GTAAAGCGCCTGGGATGTAA	59.971	60.096	312
fscu5_CCA	1	GGCACAACGTAATCCTTCCT	GTCGTTTACTTTCTGCCGGA	59.056	60.249	336
fscu62_CTTA	1	CCTCCCGGGTATAAGCTCTC	GACCAATAGGTGGTGGCTGT	60.053	59.851	484
fscu63_CAT	1	CAGGCGTGAACAAAACTTCA	CAGCGTTCTTCACCTCGTTA	59.881	59.072	475
fscu65_CAAAAA	1	ATCGCTAAAACAACAACGGG	TGTGTGCTGATAGAGCCTGG	59.996	60.008	210
fscu68_CAGA	1	TGTTTTCGCTCACCTCCTCT	CCATGGCGTACTTAATGACGAT	59.989	61.102	317
fscu69_TTAG	1	ACAATGGCCGCAAGTTTTAC	TTAGCCTTATGTGCCTCATGG	60.003	60.103	158
fscu71_TAA	1	CCGTGATAGTTTGAGGCACA	TACTGTTAACGAACGCGACG	59.716	59.934	357
fscu72_TAAG	1	GGGTGCAGTACTGTAGTCTGGT	TCCCTCTCGGTTCATTTACG	58.268	60.066	282
fscu73_CACGT	1	TTGTACCATGTGACCGTTTG	ACCAACCTTCGTTTTCGTTG	57.867	60.008	181
fscu75_TATTG	1	CAAACCGGACTTTTTGGTTG	AGCACCTCATTGCTCTGTATTG	60.37	59.406	164
fscu77_ATTAG	1	GGTGCCACTTACCGTGTCTT	ATCGCATAAAGGCAATGAGG	60.035	60.06	248
fscu78_TCCC	1	ACTTCGGCAAGTTCGTATGC	TTCTGCAGTAGCAGATTGGG	60.278	59.024	296
fscu7_TTTTTA	1	CCGATAAGCAGGGACAAGAT	GGTTAGAGATGCAAGCTGCC	59.15	59.985	349
fscu8_CAA	1	GGAACAAAGCGAGCAAGAAC	TCCTCCATCCATTCAGGAAG	60	60.003	313

## Sheet: M. cavernosa
Table S7. Primers designed for potential SSR markers from M. cavernosa
Locus name		Forward primer sequence	Reverse primer sequence	Forward primer Tm	Reverse primer Tm	Amplicon size (bp)
mcav101_TAA	1	CGGAAACCATTTTCAGGTGT	GCCTCCTGGGCTTTCCTAT	59.83	60.552	310
mcav10_TAA	1	TGAAAGACTTCGTTGCTGAGG	GTATTTTGGATGGCTCCTCG	60.556	59.528	440
mcav110_TCTA	1	CGAGAAAGATGCCTCCTGAC	CGTCCCTACCGTTAAACGAA	59.95	59.99	420
mcav11_CTAAG	1	TAAGGTGGCTCTGAACTCCC	AACTTTAAGTGCGCATGCCT	59.284	59.911	315
mcav123_TTTTTA	1	TGTGCTCTTCCGATCTTGTC	ATCTTTCCTCGTTGGGTGTG	58.96	59.966	335
mcav124_ATG	1	GCGATCCATGAAACAGGAGT	TGCCCATGCAAGAGTACAAA	60.081	60.257	470
mcav126_GGA	1	AAGTTGGACTGATGCTGGCT	GCTTTCCACCTTTGTTTTCG	59.874	59.724	297
mcav12_TTTG	1	GTCGCGTTGACATGAGAAGA	CCGGGACATTCCACTGTTTA	59.992	60.745	306
mcav133_CAAAA	1	GTAGCTGCCTCCAACTCTGG	ATCACACCGGCTGACACATA	60.012	59.992	498
mcav134_GGAA	1	ACAGGCATTCCACAAGATCC	TTCGTTGCATACTTCGTTGC	59.934	59.879	176
mcav135_TTAA	1	CACGCTAATGACACTCACGG	CCACTGAAGCTACATGACTCG	60.324	58.537	199
mcav136_CAG	1	CTAGCAGCACCTCAACCTCC	GAGCCTGCTCGTGACCTATC	60.012	59.981	461
mcav14_TTTTTG	1	GGTCTGGTGCAAATCCAGTT	TCGCTACAACCTTCCTTCGT	59.973	59.875	428
mcav15_TTTTG	2	TGGAGAAGGTACGAAGGTGG	AAGCGACGAAAGAACGTCAT	60.103	59.882	429
mcav18_CAAA	1	TGATTTGGGAGGTTTTGGTC	TTGGTGTTGTACCCGTGAAA	59.767	59.857	388
mcav1_CTG	1	GCATCTGCTTATGCACTGGA	GAGAGGTCCGAACAATGGAA	59.979	60.05	389
mcav20_TTA	1	CAACTTTTGCTGACGGGTTT	AATGGGATCGTTGTAATGGC	60.147	59.651	182
mcav22_CAT	1	CATCCCAGAAGGAATCTCCA	AATGGCACCCTGATAAGCAC	60.003	59.962	288
mcav23_TTG	1	AGCTGCTGTGGCTGTTTGT	CAGTGTGGGCCATCCTAAGT	59.638	59.989	235
mcav24_TTTG	1	TTTGGCGTACCGTCTTATCC	GCGGGTGGAGAATATTCAAA	59.96	59.901	412
mcav25_TTTTG	1	TGTTGTCACAATGGCCGTAT	CTCACGAGCGCAAGTTACAC	59.847	59.664	491
mcav26_CAA	1	CCAAGCTTTGCACTTCAACA	TCTCTAGCGCAAAGGCAACT	60.027	60.292	460
mcav27_CAAT	1	ATGTGCACCAACAGCACTTC	TCGACAAAGGCCAAGGATAC	59.758	60.074	473
mcav28_TGG	1	GATGTAGCCAGACTCTCCGC	AAGATCCAGGAAGACTCGCA	59.981	59.95	367
mcav29_CATGT	1	TGAACTGCCAGCTGAGATTG	TGGGAGCATTGTAACAGCTTC	60.136	60.264	498
mcav2_TTTCG	1	GGCCGTCATGTCCAGTAGTT	CATGTTGCGCTTGCTGTATT	59.997	59.902	241
mcav30_CAG	1	CAGTTGCTCCTGTGTTTCCA	ATCGCACCTTTGAGGACATC	59.873	60.081	197
mcav31_GGGAGA	1	TGTAATAAGCGGGCATCCTC	CTCTGTTTCAATGCTGACGG	60.06	59.44	475
mcav33_CAAAA	1	TGCTCTGCGCTATCAAGAGA	TAGTGTGTGCCCTGAAGCAA	59.995	60.449	477
mcav34_CAAAA	1	GAAATCTTCAGACGGGTTCG	AACCTTGTTGCACAGAGCCT	59.67	59.914	248
mcav39_TAA	1	TGAATGTGCCATCAACTGGT	CCACGGACAACTATTGGGAT	59.967	59.67	433
mcav40_TTA	1	GACGTTGTTCCAGATGGGTT	CAAACAGTTCAAAAAGCGGG	59.827	60.639	452
mcav42_TTTTG	1	GGATGCCAATTGAGTTGCTT	CTTGGCACAACAGGAAAGGT	60.081	60.149	482
mcav43_CCA	1	ATTATCCACCGGAGAACTGG	AGAAGCAAAAGCAGTAGCGG	58.861	59.791	253
mcav44_AAATG	1	TGCTGGTAAATCAGCAAAGG	AATGCCACGACTGGAAAAGT	58.917	59.598	498
mcav45_TTAAA	1	GCTTAAAACTTGTGCAGCGA	AAGGAGAACAGTCGGAGCAA	59.254	59.989	350
mcav46_CATA	1	TGACGTGAGACAAGCAGGAG	TAGTGCAGGTCCACATCAGG	60.178	59.701	359
mcav47_CAATG	1	CTCGTCCTGTGCACACATTC	AACAAAACGTGTTCCTTGGG	60.319	59.869	491
mcav48_CAAA	1	AGCCATATTGTTTTCGCAGC	GAATGATTAGCAAAGGGCGT	60.238	59.186	436
mcav4_CAA	1	AGGTCACCCAGTTGTAGGCA	TGTGCGTCAAAGCATAAACC	60.567	59.735	155
mcav50_CGGT	1	TCTTGCCTTCAGTTGGAATG	AGCGAGGACAAACCGTACAC	58.847	60.179	219
mcav51_TTAGGG	3	GGAGGTCAGGTCTTAAAATCTAGG	CACGTGGTTTGCAGTTCTAA	58.774	57.411	199
mcav52_TTA	1	TGAATCCTGGTTTCTCTGGG	ATCAGTATCGTGCGCCATTT	60.042	60.499	407
mcav53_TTTG	1	CTTGCTCTGCTCCCATTCTC	CGCCCCGAGAGTATCAATAA	60.096	60.053	327
mcav57_GGTTG	1	CGGTTGTGGTAGTGGTTGTG	AGGTCGAACCAAACGATACG	59.914	59.993	204
mcav59_CAT	1	TACATTCACCGACAACGGAA	GATGTAGCAGGCGTTAGGGA	59.964	60.235	327
mcav5_CAT	1	CTTGTGCTGCATGACGACTT	ACGAGGACGAGGACGACA	60.056	60.415	369
mcav60_TTAAA	1	CATTGGCCCTGAAAAGTCC	AAAACTGGGCAAGTGGTGTC	60.445	60.012	422
mcav62_CGA	1	AGGCCCAAGACATGGAGAAT	CGGCTGAGTGAAACCTTTGT	60.853	60.291	185
mcav65_CTTA	1	AGAGCTCTGTCTGGTTCCCA	GAAGCGAAAGCCACTTTGTC	59.986	60	332
mcav66_AATTG	1	TTTCCCCCATTCGAGTGATA	ATGGTGCAGCATGTTTGTGT	60.266	60.04	466
mcav69_TTTA	1	GCCTGATCATGCCAAAGTAT	GCTTGTAATTCCTTGTCTGAGAGC	57.637	60.766	176
mcav6_CTTTG	1	CACTAGAGGTGAGGCTTTTGC	CGAAACGACCCCACATATTC	59.135	60.192	370
mcav70_TTAA	1	AGCCTTGCCTACGAAGACTG	ATTGGAGAAAGCATGGCAAC	59.639	60.081	428
mcav71_TCCCG	1	TAAGGCGGTTTCTTTTGGAG	TTGTGTGGAGTTTCATGGGA	59.334	59.935	290
mcav73_ATG	1	AGTGGTGATTATTGGAGGCG	ATTCGTGCTCTTGGAGCAGT	59.955	60.02	398
mcav74_CTTG	1	CAGTGGCAATTTGAACCAGA	TTGAGTGCAGCGACGAATAC	59.691	60.019	223
mcav75_CTA	1	TGGAAGAATAAAGGTGAGGGC	CTCTGTGTGGGAGGTGTGGT	60.437	61.055	150
mcav76_TTTTA	1	TCACACGTACACGTTGGTCA	TTCGATTTTAACGTCGCCTC	59.616	60.209	179
mcav77_GGA	1	CCACTTCTTGGTGCAAAAGC	TGGTGCTACCATCTCTTCCC	60.807	60.073	173
mcav7_TTTTA	1	TGCCTAGAAGCTGATGTACACG	TGCCTAGAAGCTGATGTACACG	60.461	60.461	278
mcav80_ATTG	1	CGGAACAGAGGTTTCTCAGG	GGTTGCCAACTTTGAGCCTA	59.837	60.249	205
mcav81_TTTG	1	ACGCAATTCTTTGCTGACCT	TGCAGAACGCACCAAGATAG	59.882	60.011	206
mcav84_CAT	1	GCGATGGTACACCCAGTCTT	TTTGGAAGAGGGTGAACGTC	59.997	60.088	203
mcav85_TAAA	1	ATGGCATCAGTGACAGGTGA	GGAAGTGACCCAAAGTGGAA	60.121	59.943	457
mcav86_TTAA	1	TGTTATTACACGGACGCCAA	CTTATGTAGCCGCTAAGGCG	59.992	60.02	316
mcav87_TTGTG	1	TGAGCCATCTATACCATCAGCA	CCACCATCACATGTCTGCTC	60.626	60.121	407
mcav88_TAAAG	1	GTCAGCGACGTCACCAGATA	GAGCTCCAAAATGCTCTTGT	59.862	57.139	363
mcav8_TTTTTA	1	ACGCCCTGGGCTATGAGTA	ACTAACTGCCCCTGGGTTCT	60.63	59.994	343
mcav90_CCA	1	GGCAAATTAACCCTCGTCAA	TCTGGTTTCCATTCTTTGCC	59.938	60.051	487
mcav95_CAAA	1	CACTCGAGCTGCAATTGGTA	CACGGAAACAACTGTGATGC	60.011	60.16	431

## Sheet: S. hystrix
Table S7. Primers designed for potential SSR markers from S. hystrix
Locus name		Forward primer sequence	Reverse primer sequence	Forward primer Tm	Reverse primer Tm	Amplicon size (bp)
shys100_TC	1	AATGAAGTGCACCACATCCA	TCTTATTTGCCTCGTTTGGC	59.967	60.209	363
shys101_TAA	1	TTATCGACTGTTAAGCACACACCC	CGTGCAACGCACGACATAG	62.44	62.486	150
shys10_ATG	1	TTGGCATAGAGACGATGCTG	TCTTTGCAAACGCAGTTCAC	59.972	60.035	499
shys12_TCCC	1	TGCCACAGAAGAGTCATTGG	TGACGTACATCTCCCCTTCC	59.831	59.927	441
shys13_TAA	1	GTTCTCCTTCCGGTGGTTTT	ACACAGTGGAGCGATGTCTG	60.34	59.897	495
shys14_GATTG	1	ACCTCATCCCACGCTATGAC	AAACTGGGAACCAGAGCAGA	59.957	59.844	191
shys15_TAAA	1	ACACACTGCCAACACCTCAA	CTTCACGCCTTCCTAACTGC	60.203	60.015	387
shys16_GA	1	CTCGAAAGCGCATTTAGGAC	TCCTTATCTGGCCCACATTC	59.982	59.894	487
shys18_TTA	1	GGATGTTTGGACGAGGCTAC	CCACTCAGTACCTTGAGGGC	59.556	59.721	396
shys19_TTTCG	1	CGATGTCTCATTTTTGCCCT	CGTCTCGCATTGCTTTTGTA	60.074	60.014	447
shys20_TCTA	1	CGAAAAGGTGTTACCGAGGA	ACACAAGGCATGACCCTTTC	60.103	59.973	288
shys21_CAAAA	1	TGCTCCAAGATTGACACTCG	ACAACGTTCCGAAATTCACC	59.984	59.836	435
shys23_ATG	1	AGACATGGAAGCAAGAGCGT	CCAGCCTAGTTCGTCCTCAG	60.02	60.005	297
shys24_TTG	1	AGCAGAATTGGGATCACACC	CATTCACAGAAACCCCGTCT	59.934	59.966	394
shys25_CAAAA	1	TGTTGCTCTTGGTGCTGTTC	TCCGTTGTGTACACCGAAAA	60.032	60.004	230
shys27_TAA	1	TGGCCTCCAGATGGGTATAA	TCGGCCAGTTGGAGTTCTTA	60.288	60.766	177
shys29_CAAAAA	1	CTACAGGCCACACTGAACCC	AGCAGACCGGAAAACTGAGA	60.567	59.989	418
shys2_CGG	1	TCCGTCCAATTCCAAGAGTC	AAGGTGGAAGAAGGCACTGA	60.05	59.844	380
shys30_TAA	1	GGGTTTCATCAGAGTGCTCC	GGATATTCACACGACCCCAC	59.661	60.057	198
shys31_TTA	1	ACCCAGAGTCAAGCATGCAG	CAAGAGCGCTTTCAGGAACT	61.423	59.757	161
shys33_CAGA	1	TGATACATCAGCAGAAGCCG	TGAACGCGTTGGTTTATCAG	59.972	59.729	383
shys34_CAAAAA	1	CCCTAAACCCAGTCTGGAAA	GTTGATTTCCGTTTCGCTTC	59.024	59.691	486
shys35_CCCTAA	1	TTCACCAAAGGCCATACTCC	ATCCCTGCAACACTCTGAGG	59.933	60.261	238
shys36_TTTG	1	CCAAGACAGTCAGTGGCAAG	AGATCTCAAAACCGCCACAC	59.461	60.119	280
shys37_CAA	1	ATGAAGTCATGGAAGGCTGG	GATCTTGCACGCCCTATTGT	60.073	60.103	427
shys38_TTCA	1	TTGATCCTGATTGGTAGACAGG	TTCGATTGACGCTTTGTGAC	59.052	59.847	154
shys39_GA	1	CTTTCAGTCCCTGAGGCAAG	ACGCATTTCTGGAAGCAACT	59.982	59.882	182
shys3_TTTG	1	AAAAGGAAACCAGTCAGCGA	GGGAGTGCCATTCTTCACAT	59.853	59.934	350
shys44_CTG	1	CGAAACACCCTTTGGTGAAC	CAGCAAACTTTCCAGGCTTC	60.388	59.993	223
shys45_TCC	1	CTAGGTCTCCAAGGCGACTG	CCCAAGTAGCTGGACGGATA	60.005	60.088	497
shys46_TAG	1	ATCAAGTGTCAGTCGGGCTT	TCATAACGAGGTGGCTAGGG	59.727	60.088	206
shys48_TTTAA	1	CATTGCCATAAGGCGAGATT	CCCTCTGTCAATTGGTGTGA	60.06	59.52	157
shys49_GAA	1	TCAGCTGGCAGCAGTTACAC	TTTTTGGAGAACCCAAGAGC	60.207	59.288	368
shys4_CGGA	1	TGTGTTGATGATAGCGAGGC	GACGAAAATCCCAACCTGAA	59.83	59.91	263
shys52_CAT	1	CTTAGCAACCTGTGCGTTGA	TTTACGCCGAGTTGTCACTG	60.05	59.904	389
shys53_TAAA	1	CCACCGGGAATAAGAATTGA	CTGACCAAGGGCGAATAAAA	59.756	60.067	391
shys54_TAA	3	ATTGATGCGAGACCCAGTTC	ACAGCAATGGTCTCGAGGTT	60.081	59.727	383
shys55_GAAAA	1	TTACGACATGGACTCGCTTG	AAACCGCACCAAAGTTTACG	59.864	60.032	228
shys56_CAA	1	GTTCCGTGCAAATGGCTTAT	ATATGCACCAGGCTCTGTCC	59.967	60.104	198
shys57_TAA	1	ATTCGGAGTACGCAACCAAC	TCCTTTGTCAGTGCTTGGTG	60	59.873	358
shys58_TTTG	1	AATGTAGCGAGGAAACCCAA	TTCAACGACCGTTAACCTTG	59.569	58.673	318
shys59_GGAGAA	1	GTGATGGAGTGGAGGAGGAA	CCTGACTCGTCTCGACCTTC	60.048	59.986	187
shys61_TTAA	1	AAGCCTCGCAATTTACCCTT	TCAAGTAGGTCACCCAGCCT	60.095	59.721	365
shys62_CAA	1	GGGAGATGGCGAAGATTACA	GTCTGTCCAACGAAAACGGT	60.036	60.012	410
shys63_GGAGAA	1	CTGCTGCAGGTGGACTATGA	CGTTTGAGCTTTTCCTCCAG	60.008	59.986	413
shys65_TTC	1	TGCATCTCAGTATCTCCTTCCC	AAGGCGAACATGTAAAACGG	60.599	59.996	381
shys68_TTTTTG	1	TTATGGTCGCCCCAGTACAT	CGGAAGGTTGCAGTTTGATT	60.214	60.11	180
shys6_TTTG	1	TTTCTTCCCCTCCTTCTGGT	AGGGTGTTCAGTGTTCAGGG	60.045	60.002	178
shys70_TTTTTA	1	GAAAACATTTCGCACAAGGC	GTGTCACTGCCTGTTCACGA	60.626	60.951	274
shys71_TTTTG	1	TCTAAGATGTCACGCAACGC	CACACCAATTGACCGATGAG	60.019	59.96	279
shys72_TTTG	1	GTCGGCAGTTAACGTTGGAT	TCTAAAAGGCGCCTCACAAT	60	59.845	382
shys75_TAAA	1	CAAAATGGGCCATCATAACC	CAACGCTTGTTCTTCGTTCA	60.016	60.027	469
shys76_AATTG	1	GCGGTTTATTTAGTCTCCATGC	TGCAGCTTACCGAAGAGGAT	59.996	59.978	326
shys77_CA	1	TTGAGAGCACCAACCATGAG	AAGCGACATCTTCGTCCAGT	59.831	59.874	431
shys78_CAATA	1	AGGGTGGAGGGTACTTGAAA	TTGTACGGATCGTTCACACG	58.498	60.574	319
shys79_CAAAA	1	ATCTCCTTCAGTGTCACCCG	TTAACGCTATTTTGGCACCC	60.112	59.964	316
shys7_TTA	1	TTAGTAGTGGATTAGCAGCGG	GCAATAGCCCAGGACAACAG	57.269	60.657	324
shys80_TCTCTG	1	TTCTGACTTGGCCCTTTGAT	ATGGGCTACAGCTATGGTGG	59.67	59.978	268
shys81_GAAAA	1	TACCCCAACGGAAGAAAGTG	GGTCATGTGCCTTGGCTATT	59.964	59.962	185
shys83_CAA	1	TTTGGGCCACTTTCATCTTC	GCGATTGGAAGAATCAGCTT	60.051	59.415	279
shys84_GAAAA	1	GCTCATACCATCAAACCGCT	GTTTGGGAATGGTGCTCACT	60.103	59.973	466
shys86_CAAAAA	1	CTTGCATCAAGACTGCCTCA	TCCGCTGCATGTTGGTAATA	60.136	60.096	394
shys87_TGG	1	AAGATCGAATGCATGTGTGG	GTATGGCTGGAATGCCAAGT	59.527	59.962	465
shys88_CAAA	10	CCACATGCTTCATGTTCTCAG	GTTTTGCTTTCGTTTGAGGC	59.303	59.867	407
shys89_TGGA	1	ACCTCATCCCACGCTATGAC	GGGCGAAGTGAAACATCATT	59.957	59.939	243
shys8_TG	1	GCGCACTAAACAAGGAGGAG	CAATATTTTTCGTCGGGCAC	60.015	60.323	416
shys90_TATG	1	CTCAGCTCCACCTCCTGAAC	ATATGCTGCACTTGCACAGG	59.986	59.895	389
shys92_CAAAAA	1	CCCACATGTCAATCGTTCTG	AAAAACCGTGGTTGGCTAGA	59.96	59.609	457
shys93_CAAA	1	TCTTCAAGCTGCGAGTGCTA	TGGCGCTACACAGAATTCAC	60.035	59.871	349
shys94_CAAT	1	TTCTTCCAGGGTGTGATGTG	TCTACAGCAGGTGAGGACCC	59.52	60.261	215
shys95_GGA	1	GTCTACGCCTGGTAAGACGC	CTTTCAGGAAACGAGCCTTG	59.904	59.986	366
shys97_GTATG	1	AGATGGTCAAGTCGGCATTC	TCTTTCCTATGGCGGAAGTG	60.081	60.206	321
shys98_CAT	1	CAGGAGTGGTGGGTCTTGTT	CGTCCATATGTGAATGGTGC	60.002	59.805	421
shys9_CAT	3	GCCTGCTTTCTTCGTTTCAC	GGCAGCGATACTGACACTGA	60	60.016	500
