# Supplementary material for: De Novo Assembly and Characterization of Four Anthozoan (Phylum Cnidaria) Transcriptomes
Source: G3 (Bethesda). 2015 Sep 17;5(11):2441–52. doi: 10.1534/g3.115.020164 (PMC4632063; doi:10.1534/g3.115.020164)
Supplement: Supporting Information [file supp_g3.115.020164_TableS12.xls]

## Sheet: Table_S8_Additional_file_5.csv
Table S12. Orthologs used in relaxed (≥ 10 taxa) and conservative (≥ 14 taxa) phylogenomic analyses.
Group	Number of Taxa	N. vectensis Annotation	A. digitifera Annotation(UniProt Accession followed by description)	A. aurita	A. digitifera	A. elegantissma	A. pallida	A. queenslandica	F. scutaria	H. magnipapillata	M. cavernosa	N. vectensis	O. faveolata	P. asteroides	P. damicornis	P. strigosa	S. hystrix	S. pistillata
ORTHOMCL4312	15	26S_proteasome_non-ATPase_regulatory_subunit_13_	Q16F31 26S_proteasome_subunit_	03_aurelia_rc_finalASM_12229	adi_v1.17574	comp16304_c0_seq1	comp19197_c0_seq1	PAC_15723180	comp1954_c0_seq1	CL1319Contig1	comp14752_c0_seq1	jgi_Nemve1_79078_e_gw.1.90.1	CL4271Contig1	contig20431	comp16235_c0_seq1	comp6794_c0_seq1	comp7940_c0_seq1	Spi_isotig07357
ORTHOMCL4886	15	26S_proteasome_non-ATPase_regulatory_subunit_14_	B0WLK2 26S_proteasome_non-ATPase_regulatory_subunit_14_	03_aurelia_rc_finalASM_8915	adi_v1.07693	comp11743_c1_seq1	comp24000_c0_seq1	PAC_15723632	comp2225_c0_seq1	CL622Contig1	comp13504_c0_seq1	jgi_Nemve1_239961_estExt_fgenesh1_pg.C_220093	CL566Contig1	contig06406	comp60045_c0_seq3	comp3546_c0_seq1	comp7353_c0_seq1	Spi_isotig07072
ORTHOMCL2355	15	3-hydroxyacyl-coa_dehyrogenase_	B6RB36 L-3-hydroxyacyl-coenzyme_a_dehydrogenase,_short_chain_	03_aurelia_rc_finalASM_12528	adi_v1.10283	comp2450_c9_seq2	comp10215_c0_seq1	PAC_15728102	comp3636_c1_seq1	CL857Contig2	comp11149_c0_seq1	jgi_Nemve1_200530_fgenesh1_pg.scaffold_22000052	CL481Contig1	contig05213	comp55308_c1_seq1	comp1605_c0_seq1	comp17300_c0_seq1	Spi_isotig06743
ORTHOMCL2549	15	40S_ribosomal_protein_S9_	Q4KTD3 S9_	03_aurelia_rc_finalASM_9349	adi_v1.07822	comp152_c0_seq1	comp20045_c0_seq1	PAC_15716802	comp60_c0_seq1	CL15Contig1	comp213_c1_seq1	jgi_Nemve1_237468_estExt_fgenesh1_kg.C_2660001	CL190Contig1	contig09645	comp28138_c0_seq1	comp1247_c0_seq1	comp119_c0_seq1	Spi_isotig11589
ORTHOMCL1582	15	40S_ribosomal_protein_SA_	B2YI03 Putative_40S_ribosomal_protein_RPSA_(Fragment)_	03_aurelia_rc_finalASM_12444	adi_v1.10822	comp171_c0_seq3	comp20037_c0_seq1	PAC_15727750	comp162_c0_seq1	CL1Contig163	comp338_c0_seq1	jgi_Nemve1_198553_fgenesh1_pg.scaffold_10000145	gi_282542334_gb_GW262470.1_GW262470	contig02438	comp44120_c0_seq1	comp894_c0_seq1	comp263_c1_seq1	Spi_isotig07960
ORTHOMCL1614	15	60S_acidic_ribosomal_phosphoprotein_P0_	B4XPB7 60S_acidic_ribosomal_phosphoprotein_P0_	03_aurelia_rc_finalASM_738	adi_v1.21742	comp510_c0_seq1	comp20069_c0_seq1	PAC_15723606	comp62_c0_seq1	CL1Contig276	comp191_c0_seq2	jgi_Nemve1_237425_estExt_fgenesh1_kg.C_2340001	CL2354Contig1	contig06173	comp64433_c0_seq1	comp882_c0_seq1	comp146_c0_seq1	Spi_isotig08413
ORTHOMCL2235	15	60S_ribosomal_protein_L13_	A7S405 60S_ribosomal_protein_L13_	03_aurelia_rc_finalASM_592	adi_v1.04531	comp127_c1_seq1	comp20056_c0_seq1	PAC_15728516	comp65_c0_seq1	CL1Contig258	comp134_c0_seq1	jgi_Nemve1_242697_estExt_fgenesh1_pg.C_690084	CL29Contig1	contig09176	comp48786_c0_seq1	comp1057_c0_seq1	comp167_c0_seq1	Spi_isotig11210
ORTHOMCL2027	15	60S_ribosomal_protein_L18a_	Q7SZB7 MGC64263_protein_	03_aurelia_rc_finalASM_12316	adi_v1.07931	comp82_c0_seq1	comp20093_c0_seq1	PAC_15725511	comp183_c0_seq1	CL1Contig325	comp341_c0_seq1	jgi_Nemve1_163400_estExt_gwp.C_390291	CL296Contig1	contig11528	comp57909_c2_seq1	comp429_c0_seq1	comp78_c0_seq1	Spi_isotig12498
ORTHOMCL1017	15	Acheron_(Fragment)_	Q8I9V8 Acheron_(Fragment)_	03_aurelia_rc_finalASM_11972	adi_v1.16484	comp667_c0_seq6	comp11619_c0_seq1	PAC_15713577	comp10417_c0_seq1	gb_DN245863.2	comp20481_c0_seq1	jgi_Nemve1_240405_estExt_fgenesh1_pg.C_280101	gi_282540387_gb_GW266183.1_GW266183	contig08281	comp49428_c0_seq2	comp11774_c0_seq1	comp6211_c0_seq1	Spi_isotig11563
ORTHOMCL5860	15	Actin_related_protein_2/3_complex_subunit_4_	A3QX09 Actin_related_protein_2/3_complex_subunit_4_	03_aurelia_rc_finalASM_10564	adi_v1.14609	comp5596_c0_seq1	comp20915_c0_seq1	PAC_15728050	comp1622_c0_seq1	CL736Contig1	comp2326_c0_seq1	jgi_Nemve1_236559_estExt_fgenesh1_kg.C_250007	CL625Contig1	contig08954	comp56904_c0_seq3	comp2534_c0_seq1	comp2879_c0_seq1	Spi_isotig09148
ORTHOMCL1517	15	Actin_related_protein_2/3_complex,_subunit_1A_	A3QX12 Actin_related_protein_2/3_complex_subunit_1_(Fragment)_	03_aurelia_rc_finalASM_1955	adi_v1.04956	comp2730_c0_seq1	comp20136_c0_seq1	PAC_15724246	comp561_c0_seq1	CL64Contig1	comp785_c0_seq1	jgi_Nemve1_236117_estExt_fgenesh1_pm.C_4510002	CL413Contig1	contig05210	comp48829_c0_seq1	comp2008_c0_seq1	comp322_c0_seq1	Spi_isotig02725
ORTHOMCL396	15	Adenylyl_cyclase-associated_protein_	A7RQH5 Adenylyl_cyclase-associated_protein_	03_aurelia_rc_finalASM_12282	adi_v1.05526	comp3220_c0_seq2	comp20275_c0_seq1	PAC_15714687	comp2339_c0_seq1	CL1Contig337	comp4051_c0_seq1	jgi_Nemve1_161560_estExt_gwp.C_220207	CL1960Contig1	contig06436	comp51879_c0_seq2	comp3253_c0_seq1	comp4610_c0_seq1	Spi_isotig05452
ORTHOMCL3718	15	ADP-ribosylation_factor-like_protein_8B_	B5X5D3 ADP-ribosylation_factor-like_protein_8B_	03_aurelia_rc_finalASM_7198	adi_v1.23935	comp30818_c0_seq1	comp21892_c0_seq1	PAC_15723363	comp34624_c0_seq1	CL1998Contig1	comp21200_c0_seq1	jgi_Nemve1_236613_estExt_fgenesh1_kg.C_300010	CL6917Contig1	contig10374	comp51005_c0_seq1	comp95398_c0_seq1	comp30092_c0_seq1	Spi_isotig06055
ORTHOMCL2981	15	Anamorsin_homolog_	A3QR51 Cytokine_induced_apoptosis_inhibitor_(Fragment)_	01_aurelia_rc_strobila_run091013_4265	adi_v1.21619	comp11315_c0_seq3	comp11411_c0_seq1	PAC_15725913	comp3445_c0_seq1	CL791Contig1	comp17505_c0_seq1	jgi_Nemve1_167244_estExt_gwp.C_840191	CL621Contig1	contig12630	comp63560_c1_seq3	comp10974_c1_seq1	comp3430_c0_seq1	Spi_isotig02683
ORTHOMCL3402	15	ATP_synthase_gamma_chain_	A7RNI6 ATP_synthase_gamma_chain_	03_aurelia_rc_finalASM_12074	adi_v1.18234	comp1688_c0_seq1	comp20339_c0_seq1	PAC_15723357	comp365_c0_seq1	CL128Contig1	comp1503_c0_seq1	jgi_Nemve1_239595_estExt_fgenesh1_pg.C_170015	CL1032Contig1	contig06923	comp55605_c3_seq1	comp1287_c0_seq1	comp1256_c1_seq1	Spi_isotig08893
ORTHOMCL2313	15	ATP_synthase_lipid-binding_protein,_mitochondrial_	B5DGN3 ATP_synthase_lipid-binding_protein,_mitochondrial_	03_aurelia_rc_finalASM_5424	adi_v1.19829	comp1370_c0_seq1	comp20276_c0_seq1	PAC_15720529	comp195_c0_seq1	CL60Contig1	comp1096_c0_seq1	jgi_Nemve1_204676_fgenesh1_pg.scaffold_53000015	CL59Contig1	contig08907	comp28058_c1_seq1	comp834_c0_seq1	comp1101_c1_seq1	Spi_isotig03746
ORTHOMCL2308	15	ATP_synthase,_H+_transporting,_mitochondrial_F0_complex,_subunit_b,_isoform_1_	Q5XJJ3 ATP_synthase,_H+_transporting,_mitochondrial_F0_complex,_subunit_b,_isoform_1_	03_aurelia_rc_finalASM_2383	adi_v1.00371	comp4332_c0_seq2	comp20549_c0_seq1	PAC_15700950	comp1053_c0_seq2	CL162Contig1	comp2684_c0_seq1	jgi_Nemve1_203782_fgenesh1_pg.scaffold_45000081	CL36Contig1	contig07111	comp45941_c0_seq2	comp1927_c0_seq1	comp3680_c0_seq1	Spi_isotig09136
ORTHOMCL4233	15	Bcl-like_protein_	B7SB93 Bcl-like_protein_	03_aurelia_rc_finalASM_13030	adi_v1.00181	comp26868_c0_seq2	comp12481_c0_seq1	PAC_15726454	comp4058_c0_seq1	CL1140Contig1	comp3829_c0_seq1	jgi_Nemve1_100278_e_gw.56.102.1	CL330Contig1	contig05232	comp19121_c0_seq1	comp5432_c0_seq1	comp2775_c0_seq1	Spi_isotig01854
ORTHOMCL4439	15	Calnexin_	A5LGG8 Calnexin_	03_aurelia_rc_finalASM_5735	adi_v1.09407	comp20618_c0_seq1	comp21198_c0_seq1	PAC_15717168	comp280_c19_seq1	CL282Contig1	comp8838_c0_seq1	jgi_Nemve1_80092_e_gw.2.81.1	gi_282537132_gb_GW256125.1_GW256125	contig04408	comp59531_c0_seq1	comp4459_c0_seq1	comp2012_c0_seq1	Spi_isotig02393
ORTHOMCL2637	15	Calreticulin_	A5LGG9 Calreticulin_	03_aurelia_rc_finalASM_3415	adi_v1.16781	comp1072_c0_seq2	comp16614_c0_seq1	PAC_15715784	comp687_c0_seq1	CL1Contig708	comp2472_c0_seq2	jgi_Nemve1_61368_gw.9.270.1	CL221Contig1	contig04944	comp52046_c0_seq1	comp1300_c0_seq1	comp1603_c0_seq1	Spi_isotig05631
ORTHOMCL2056	15	cAMP-dependent_protein_kinase_regulatory_subunit_alpha_1_	B7P8F8 cAMP-dependent_protein_kinase_type_I-beta_regulatory_subunit,_putative_(Fragment)_	03_aurelia_rc_finalASM_4930	adi_v1.15418	comp12094_c0_seq1	comp21392_c0_seq1	PAC_15716818	comp2123_c0_seq1	CL1105Contig1	comp4348_c0_seq1	jgi_Nemve1_83866_e_gw.8.100.1	gi_282545689_gb_GW261516.1_GW261516	contig04936	comp55816_c0_seq2	comp25383_c0_seq1	comp589_c0_seq1	Spi_isotig01875
ORTHOMCL4444	15	Ccdc6a_protein_	Q7ZUC4 Ccdc6a_protein_	03_aurelia_rc_finalASM_5162	adi_v1.22956	comp16168_c0_seq1	comp24762_c0_seq1	PAC_15719622	comp14986_c0_seq1	CL526Contig1	comp16118_c0_seq1	jgi_Nemve1_173973_estExt_gwp.C_2780051	gi_282530920_gb_GW248860.1_GW248860	contig04749	comp64474_c0_seq1	comp40119_c0_seq1	comp6906_c0_seq1	Spi_isotig05669
ORTHOMCL2577	15	cDNA_FLJ34439_fis,_clone_HLUNG2001146,_highly_similar_to_Splicing_factor,_arginine/serine-rich_12_	B3KRJ9 cDNA_FLJ34439_fis,_clone_HLUNG2001146,_highly_similar_to_Splicing_factor,_arginine/serine-rich_12_	03_aurelia_rc_finalASM_8495	adi_v1.12152	comp23350_c0_seq3	comp23870_c0_seq1	PAC_15710464	comp4240_c0_seq1	CL1Contig452	comp11912_c0_seq1	jgi_Nemve1_203470_fgenesh1_pg.scaffold_43000053	CL7152Contig1	contig06971	comp27242_c0_seq1	comp6112_c0_seq1	comp3553_c0_seq1	Spi_isotig04982
ORTHOMCL3239	15	cDNA_FLJ60640,_highly_similar_to_Sorcin_	B4DHQ6 cDNA_FLJ54267,_moderately_similar_to_Sorcin_	03_aurelia_rc_finalASM_1951	adi_v1.01376	comp40398_c0_seq1	comp20677_c0_seq1	PAC_15726999	comp2770_c0_seq1	CL186Contig1	comp1515_c0_seq1	jgi_Nemve1_81972_e_gw.5.168.1	CL567Contig1	contig25847	comp28217_c0_seq1	comp2402_c0_seq1	comp728_c0_seq1	Spi_isotig01043
ORTHOMCL3649	15	CG6439_	B4M0N8 GJ24090_	03_aurelia_rc_finalASM_3451	adi_v1.20473	comp26983_c0_seq1	comp23885_c0_seq1	PAC_15723936	comp7212_c1_seq1	CL2223Contig1	comp28820_c0_seq1	jgi_Nemve1_173016_estExt_gwp.C_2320059	CL1769Contig1	contig14214	comp63364_c3_seq3	comp5016_c0_seq1	comp10434_c0_seq1	Spi_isotig06607
ORTHOMCL3787	15	Cytochrome_c_oxidase_subunit_4_isoform_2,_mitochondrial_	Q3ZLE3 Mitochondrial_cytochrome_c_oxidase_subunit_IV_isoform_2_	03_aurelia_rc_finalASM_5868	adi_v1.05853	comp503_c0_seq1	comp20479_c0_seq1	PAC_15700590	comp1554_c0_seq1	CL143Contig1	comp2346_c0_seq1	jgi_Nemve1_240152_estExt_fgenesh1_pg.C_250079	CL150Contig1	contig13019	comp48008_c0_seq2	comp1610_c0_seq1	comp1993_c0_seq1	Spi_isotig08555
ORTHOMCL1265	15	Delta(3,5)-Delta(2,4)-dienoyl-CoA_isomerase,_mitochondrial_	Q6DJA5 Enoyl_Coenzyme_A_hydratase_1,_peroxisomal_	03_aurelia_rc_finalASM_11832	adi_v1.07526	comp38465_c1_seq3	comp19784_c1_seq1	PAC_15721523	comp4791_c0_seq1	CL705Contig1	comp6681_c0_seq1	jgi_Nemve1_114223_e_gw.124.52.1	CL210Contig1	contig13438	comp61676_c0_seq2	comp11128_c0_seq1	comp11977_c0_seq1	Spi_isotig02308
ORTHOMCL2823	15	ELAV_(Embryonic_lethal,_abnormal_vision,_Drosophila)-like_4_(Hu_antigen_D)_	A2A9S3 ELAV_(Embryonic_lethal,_abnormal_vision,_Drosophila)-like_4_(Hu_antigen_D)_	01_aurelia_rc_ephyra_run091013_10946	adi_v1.14839	comp27452_c0_seq1	comp21031_c0_seq1	PAC_15709385	comp13980_c0_seq1	CL977Contig1	comp33069_c0_seq1	jgi_Nemve1_214798_fgenesh1_pg.scaffold_210000018	gi_282548640_gb_GW271330.1_GW271330	contig06388	comp63152_c2_seq1	comp6767_c0_seq1	comp7549_c0_seq2	Spi_isotig12050
ORTHOMCL2073	15	Elongation_factor_1_delta_	B5DEN5 Eukaryotic_translation_elongation_factor_1_beta_2_(RCG22471,_isoform_CRA_b)_	03_aurelia_rc_finalASM_8423	adi_v1.09065	comp595_c0_seq1	comp20109_c0_seq1	PAC_15722343	comp629_c0_seq1	CL155Contig1	comp3958_c0_seq1	jgi_Nemve1_219557_fgenesh1_pg.scaffold_420000007	CL604Contig1	contig16307	comp57814_c0_seq1	comp2232_c0_seq1	comp2331_c0_seq1	Spi_isotig03373
ORTHOMCL2017	15	Ets_domain_transcription_factor_	A7XDP6 Ets_domain_transcription_factor_	03_aurelia_rc_finalASM_3465	adi_v1.06077	comp333_c0_seq1	comp21192_c0_seq1	PAC_15718991	comp313_c0_seq1	CL2480Contig1	comp441_c0_seq1	jgi_Nemve1_108724_e_gw.92.131.1	CL306Contig1	contig00413	comp49008_c0_seq1	comp2095_c0_seq1	comp530_c0_seq1	Spi_isotig02270
ORTHOMCL2640	15	Eukaryotic_translation_initiation_factor_3_subunit_G_	B5XFV7 Eukaryotic_translation_initiation_factor_3_subunit_G_	03_aurelia_rc_finalASM_10379	adi_v1.01559	comp7856_c0_seq1	comp24306_c0_seq1	PAC_15717834	comp3664_c1_seq1	CL204Contig1	comp5834_c0_seq2	jgi_Nemve1_171563_estExt_gwp.C_1800053	CL598Contig1	contig06597	comp61319_c2_seq9	comp5921_c0_seq1	comp3473_c0_seq1	Spi_isotig07272
ORTHOMCL4516	15	Eukaryotic_translation_initiation_factor_3_subunit_I_	D3TRV5 Eukaryotic_translation_initiation_factor_3_subunit_2_beta_	03_aurelia_rc_finalASM_7267	adi_v1.11967	comp12621_c0_seq1	comp21133_c0_seq1	PAC_15716210	comp2052_c0_seq1	CL105Contig1	comp23387_c0_seq1	jgi_Nemve1_239264_estExt_fgenesh1_pg.C_130101	CL314Contig1	contig06554	comp28942_c0_seq1	comp5091_c0_seq1	comp4271_c0_seq1	Spi_isotig08098
ORTHOMCL2890	15	Eukaryotic_translation_initiation_factor_5A_	Q7PSR5 AGAP011284-PA_	03_aurelia_rc_finalASM_8826	adi_v1.00926	comp547_c0_seq1	comp20127_c0_seq1	PAC_15724593	comp302_c0_seq1	CL1Contig65	comp2327_c0_seq1	jgi_Nemve1_176002_estExt_gwp.C_5340017	CL267Contig1	contig07245	comp48511_c0_seq1	comp1721_c0_seq1	comp1040_c0_seq1	Spi_isotig07407
ORTHOMCL4354	15	Fructose-1,6-bisphosphatase,_putative_(Fragment)_	Q9I9H7 Fructose-1,6-bisphosphatase_	01_aurelia_rc_strobila_run091013_4003	adi_v1.00869	comp22134_c0_seq1	comp10632_c0_seq1	PAC_15718930	comp4116_c0_seq1	CL1Contig386	comp8552_c0_seq1	jgi_Nemve1_172491_estExt_gwp.C_2140089	CL1627Contig1	contig08200	comp58478_c0_seq1	comp19363_c0_seq1	comp2077_c0_seq1	Spi_isotig02837
ORTHOMCL2871	15	Fructose-bisphosphate_aldolase_	A7SF13 Fructose-bisphosphate_aldolase_	03_aurelia_rc_finalASM_6987	adi_v1.14320	comp1388_c0_seq1	comp20138_c0_seq1	PAC_15703624	comp671_c0_seq1	CL93Contig1	comp1783_c0_seq1	jgi_Nemve1_244812_estExt_fgenesh1_pg.C_1350010	CL467Contig1	contig08288	comp56793_c0_seq1	comp1132_c0_seq1	comp238_c0_seq1	Spi_isotig01957
ORTHOMCL3434	15	G-protein_B1_subunit_	Q9DFH0 G-protein_B1_subunit_	03_aurelia_rc_finalASM_7437	adi_v1.11897	comp3504_c0_seq1	comp48936_c0_seq1	PAC_15715271	comp325_c0_seq1	CL368Contig2	comp457_c1_seq1	jgi_Nemve1_105798_e_gw.79.138.1	gi_282544263_gb_GW266640.1_GW266640	contig04391	comp50854_c0_seq3	comp886_c0_seq1	comp222_c0_seq1	Spi_isotig01410
ORTHOMCL3385	15	Glyceraldehyde-3-phosphate_dehydrogenase_	A7S5Y2 Glyceraldehyde-3-phosphate_dehydrogenase_	03_aurelia_rc_finalASM_3632	adi_v1.06879	comp379_c0_seq1	comp13785_c0_seq1	PAC_15717987	comp1407_c0_seq1	CL32Contig1	comp874_c0_seq1	jgi_Nemve1_243086_estExt_fgenesh1_pg.C_790033	CL5680Contig1	contig04655	comp61253_c0_seq1	comp1339_c1_seq1	comp262_c0_seq1	Spi_isotig06575
ORTHOMCL5163	15	Guanine_nucleotide-binding_protein_G(q)_subunit_alpha_	Q3HR10 Guanine_nucleotide_binding_protein_q_polypeptide_	03_aurelia_rc_finalASM_11710	adi_v1.11105	comp2821_c0_seq1	comp20715_c0_seq1	PAC_15727965	comp2379_c0_seq1	CL1123Contig1	comp3040_c0_seq1	jgi_Nemve1_242737_estExt_fgenesh1_pg.C_710009	CL4904Contig1	contig11002	comp62131_c1_seq3	comp16194_c0_seq1	comp2569_c0_seq1	Spi_isotig04677
ORTHOMCL3442	15	H(Beta)58_protein,_putative_	B7PQ07 H(Beta)58_protein,_putative_	03_aurelia_rc_finalASM_6788	adi_v1.09309	comp8862_c0_seq2	comp20599_c0_seq1	PAC_15720532	comp3387_c0_seq2	gb_BP516837.1	comp9589_c0_seq1	jgi_Nemve1_229200_fgenesh1_pm.scaffold_59000018	CL5958Contig1	contig19240	comp61856_c2_seq1	comp5402_c0_seq1	comp18122_c0_seq1	Spi_isotig06650
ORTHOMCL5124	15	Hypoxia_up-regulated_protein_1_	Q6P136 Hyou1_protein_	03_aurelia_rc_finalASM_6786	adi_v1.22345	comp28542_c0_seq1	comp25052_c0_seq1	PAC_15718126	comp9161_c0_seq1	CL1877Contig1	comp21691_c0_seq1	jgi_Nemve1_172038_estExt_gwp.C_1990057	CL3439Contig1	contig09328	comp55814_c0_seq1	comp10794_c0_seq1	comp3614_c0_seq2	Spi_isotig04676
ORTHOMCL2626	15	Ilf2-prov_protein_	B2RZC6 Ilf2_protein_	03_aurelia_rc_finalASM_3506	adi_v1.09792	comp89306_c0_seq1	comp15490_c1_seq1	PAC_15724292	comp2889_c0_seq1	CL325Contig2	comp14237_c0_seq2	jgi_Nemve1_123730_e_gw.202.8.1	gi_282527638_gb_GW253721.1_GW253721	contig25479	comp51652_c0_seq1	comp5958_c2_seq1	comp7831_c0_seq1	Spi_isotig06408
ORTHOMCL2600	15	L4/L1_	Q7ZW95 Ribosomal_protein_L4_	03_aurelia_rc_finalASM_7370	adi_v1.04647	comp338_c0_seq1	comp13449_c0_seq1	PAC_15726159	comp184_c0_seq1	CL1Contig262	comp316_c0_seq1	jgi_Nemve1_237610_estExt_fgenesh1_kg.C_4440002	CL35Contig1	contig05875	comp51507_c0_seq1	comp983_c0_seq1	comp184_c0_seq1	Spi_isotig06984
ORTHOMCL1556	15	Microtubule-associated_protein,_RP/EB_family,_member_1_	Q6FHB0 MAPRE3_protein_(Fragment)_	03_aurelia_rc_finalASM_5217	adi_v1.23179	comp2219_c4_seq7	comp21701_c0_seq1	PAC_15711429	comp4297_c0_seq1	CL288Contig1	comp32744_c0_seq1	jgi_Nemve1_196354_fgenesh1_pg.scaffold_1000285	gi_282527023_gb_GW250082.1_GW250082	contig14142	comp54489_c2_seq2	comp3661_c0_seq1	comp16600_c1_seq1	Spi_isotig05862
ORTHOMCL2808	15	Mitochondrial_import_inner_membrane_translocase,_subunit_TIM23,_putative_	B7PEW5 Mitochondrial_import_inner_membrane_translocase,_subunit_TIM23,_putative_	03_aurelia_rc_finalASM_8498	adi_v1.20512	comp20704_c0_seq1	comp28559_c0_seq1	PAC_15703492	comp3793_c0_seq1	CL925Contig1	comp6372_c0_seq1	jgi_Nemve1_246769_estExt_fgenesh1_pg.C_2410004	CL3451Contig1	contig06174	comp14229_c1_seq1	comp13541_c0_seq1	comp4425_c0_seq1	Spi_isotig08445
ORTHOMCL3912	15	MORN_repeat-containing_protein_3_	B5XGB5 MORN_repeat-containing_protein_3_	03_aurelia_rc_finalASM_8530	adi_v1.19405	comp6701_c1_seq1	comp30312_c0_seq1	PAC_15716172	comp13028_c1_seq1	CL5643Contig1	comp45943_c0_seq1	jgi_Nemve1_236931_estExt_fgenesh1_kg.C_750006	CL2686Contig1	contig14694	comp50269_c0_seq1	comp6144_c0_seq1	comp14493_c0_seq1	Spi_isotig08516
ORTHOMCL3791	15	Myosin_heavy_chain_like_protein_	A8Y5S8 Novel_protein_	03_aurelia_rc_finalASM_8585	adi_v1.14686	comp89001_c0_seq1	comp29734_c0_seq1	PAC_15718731	comp18158_c0_seq1	CL6425Contig1	comp18884_c0_seq1	jgi_Nemve1_93809_e_gw.34.210.1	CL3452Contig1	contig26303	comp9841_c0_seq1	comp30559_c1_seq1	comp28923_c0_seq1	Spi_isotig03035
ORTHOMCL3194	15	Myotrophin_	Q966Y6 Myol_protein_	03_aurelia_rc_strobila_finalASM_209	adi_v1.09488	comp34486_c0_seq1	comp11578_c0_seq1	PAC_15721779	comp3222_c0_seq2	CL3253Contig1	comp4398_c0_seq1	jgi_Nemve1_241764_estExt_fgenesh1_pg.C_510034	CL897Contig1	contig09026	comp55569_c0_seq3	comp3689_c0_seq1	comp1653_c0_seq1	Spi_isotig11576
ORTHOMCL3022	15	N-ethylmaleimide_sensitive_fusion_protein_attachment_protein_beta_	Q6GNP4 MGC80970_protein_	03_aurelia_rc_finalASM_8272	adi_v1.22699	comp27988_c0_seq2	comp10648_c0_seq1	PAC_15717606	comp5997_c0_seq1	CL1981Contig1	comp6985_c0_seq1	jgi_Nemve1_174745_estExt_gwp.C_3220027	CL557Contig1	contig07337	comp41633_c0_seq1	comp21139_c0_seq1	comp13043_c0_seq1	Spi_isotig06022
ORTHOMCL3308	15	Naca_protein_	B7QC74 Transcription_factor_containing_NAC_and_TS-N_domains,_putative_	03_aurelia_rc_finalASM_10676	adi_v1.20121	comp1026_c0_seq1	comp20085_c0_seq1	PAC_15723407	comp445_c0_seq1	CL1Contig560	comp810_c0_seq1	jgi_Nemve1_240229_estExt_fgenesh1_pg.C_260062	CL249Contig1	contig09439	comp44292_c1_seq1	comp997_c0_seq1	comp790_c0_seq1	Spi_isotig03639
ORTHOMCL3783	15	NADH_dehydrogenase_(Ubiquinone)_Fe-S_protein_8_	Q6P0T0 NADH_dehydrogenase_(Ubiquinone)_Fe-S_protein_8,_(NADH-coenzyme_Q_reductase)_	03_aurelia_rc_finalASM_3539	adi_v1.14693	comp3270_c0_seq1	comp10473_c0_seq1	PAC_15711845	comp2514_c0_seq1	CL861Contig1	comp3136_c0_seq1	jgi_Nemve1_111058_e_gw.103.81.1	CL320Contig1	contig07145	comp60897_c0_seq1	comp5372_c0_seq1	comp1702_c0_seq2	Spi_isotig06089
ORTHOMCL2887	15	NADH_dehydrogenase_iron-sulfur_protein_7,_mitochondrial_	Q7PRW3 AGAP000170-PA_	03_aurelia_rc_finalASM_12522	adi_v1.09160	comp12399_c0_seq1	comp21546_c0_seq1	PAC_15710752	comp2258_c0_seq1	CL552Contig1	comp4287_c0_seq1	jgi_Nemve1_207057_fgenesh1_pg.scaffold_76000041	CL672Contig1	contig02086	comp60616_c0_seq1	comp4538_c0_seq1	comp3021_c0_seq1	Spi_isotig02607
ORTHOMCL2841	15	NADH-ubiquinone_oxidoreductase,_putative,_expressed_	0	03_aurelia_rc_finalASM_12056	adi_v1.10805	comp15978_c0_seq1	comp23011_c0_seq1	PAC_15727816	comp4933_c1_seq1	CL1436Contig1	comp5031_c0_seq1	jgi_Nemve1_233604_fgsh_est.C_scaffold_303000001	CL239Contig1	contig07744	comp51661_c0_seq2	comp4107_c0_seq1	comp2138_c0_seq1	Spi_isotig11186
ORTHOMCL2593	15	Neutral_alpha-glucosidase_AB_	B3DIZ3 Zgc:171967_protein_	03_aurelia_rc_finalASM_29	adi_v1.14356	comp9947_c0_seq1	comp10673_c1_seq1	PAC_15717579	comp7243_c0_seq1	gb_CN556451.1	comp6504_c0_seq1	jgi_Nemve1_238696_estExt_fgenesh1_pg.C_70197	gi_282537800_gb_GW254201.1_GW254201	contig09687	comp63509_c0_seq1	comp10842_c0_seq1	comp13594_c0_seq1	Spi_isotig07699
ORTHOMCL4962	15	Nitrilase_homolog_2_	D3DN47 Nitrilase_family,_member_2,_isoform_CRA_a_	03_aurelia_rc_finalASM_8698	adi_v1.11150	comp81030_c0_seq1	comp10251_c0_seq1	PAC_15719846	comp49271_c0_seq1	CL1015Contig1	comp29752_c0_seq2	jgi_Nemve1_139747_e_gw.485.16.1	gi_282550189_gb_GW272056.1_GW272056	contig08313	comp4410_c0_seq1	comp226527_c0_seq1	comp23640_c0_seq1	Spi_isotig06399
ORTHOMCL3683	15	NPC-A-16_	O76969 Ribosomal_protein_L9_(Fragment)_	03_aurelia_rc_finalASM_495	adi_v1.11987	comp101_c0_seq1	comp20044_c0_seq1	PAC_15726210	comp69_c0_seq1	CL1Contig237	comp203_c0_seq1	jgi_Nemve1_242566_estExt_fgenesh1_pg.C_670004	CL67Contig1	contig13219	comp46319_c0_seq1	comp700_c0_seq1	comp299_c0_seq1	Spi_isotig12097
ORTHOMCL3894	15	Nucleoplasmin-like_protein_ANO39_	Q2F5P0 Nucleoplasmin_isoform_1_	03_aurelia_rc_finalASM_10277	adi_v1.03267	comp8111_c0_seq1	comp20193_c0_seq1	PAC_15720198	comp1142_c0_seq1	CL11Contig1	comp1124_c0_seq1	jgi_Nemve1_241784_estExt_fgenesh1_pg.C_510073	CL122Contig1	contig06752	comp54230_c1_seq2	comp1929_c0_seq1	comp1780_c0_seq1	Spi_isotig06429
ORTHOMCL3431	15	Outer_arm_dynein_LC3_	O76108 Outer_arm_dynein_LC3_	03_aurelia_rc_finalASM_10955	adi_v1.23480	comp6270_c0_seq1	comp10230_c0_seq1	PAC_15720244	comp2006_c0_seq1	CL2218Contig1	comp5830_c0_seq1	jgi_Nemve1_223620_fgenesh1_pg.scaffold_3071000002	CL130Contig1	contig12267	comp56763_c0_seq1	comp1619_c0_seq1	comp2670_c0_seq1	Spi_isotig08762
ORTHOMCL1783	15	Poly(A)_binding_protein,_cytoplasmic_4_(Inducible_form)_	Q6P3L1 Poly_A_binding_protein,_cytoplasmic_1_b_	03_aurelia_rc_finalASM_12225	adi_v1.20365	comp137_c1_seq1	comp20089_c0_seq1	PAC_15719946	comp124_c1_seq1	CL18Contig3	comp68_c0_seq1	jgi_Nemve1_230864_fgenesh1_pm.scaffold_278000002	CL276Contig1	contig04674	comp57522_c0_seq1	comp934_c0_seq1	comp95_c0_seq1	Spi_isotig04966
ORTHOMCL3877	15	Polyadenylate-binding_protein_2_	A2VE34 PABPN1_protein_	03_aurelia_rc_finalASM_9265	adi_v1.02269	comp13680_c0_seq2	comp11659_c0_seq1	PAC_15723718	comp14524_c0_seq1	gb_CV564177.1	comp7153_c0_seq1	jgi_Nemve1_89518_e_gw.21.136.1	gi_282552649_gb_GW274234.1_GW274234	contig04600	comp63797_c2_seq3	comp16696_c0_seq1	comp6277_c0_seq1	Spi_isotig06688
ORTHOMCL1846	15	Polycomb_protein_eed-B_	Q6L607 Embryonic_ectoderm_development_protein_	03_aurelia_rc_finalASM_5358	adi_v1.07955	comp124099_c0_seq1	comp13627_c0_seq1	PAC_15716348	comp6796_c1_seq1	CL4593Contig1	comp30396_c0_seq1	jgi_Nemve1_102199_e_gw.63.29.1	CL2962Contig1	contig10252	comp57457_c0_seq1	comp16456_c0_seq1	comp8272_c0_seq2	Spi_isotig06911
ORTHOMCL1527	15	Prosaposin_	Q8UVZ4 Lysosomal_cofactor/neurotrophic_factor_prosaposin_	03_aurelia_rc_finalASM_67	adi_v1.12011	comp1827_c0_seq2	comp20225_c0_seq1	PAC_15712206	comp486_c1_seq1	CL1Contig632	comp442_c0_seq1	jgi_Nemve1_248018_estExt_fgenesh1_pg.C_3930015	CL2528Contig1	contig04776	comp48920_c0_seq1	comp1900_c0_seq1	comp256_c1_seq1	Spi_isotig01892
ORTHOMCL2542	15	Proteasome_subunit_alpha_type_	A7RIX7 Proteasome_subunit_alpha_type_	03_aurelia_rc_finalASM_389	adi_v1.09732	comp4993_c0_seq1	comp22726_c0_seq1	PAC_15714635	comp2680_c0_seq1	CL763Contig1	comp10954_c0_seq1	jgi_Nemve1_238636_estExt_fgenesh1_pg.C_70083	CL161Contig1	contig08144	comp51883_c0_seq1	comp3816_c0_seq1	comp1456_c0_seq1	Spi_isotig09838
ORTHOMCL4812	15	Proteasome_subunit_alpha_type_(Fragment)_	A7SI51 Proteasome_subunit_alpha_type_(Fragment)_	03_aurelia_rc_finalASM_8648	adi_v1.05104	comp17822_c0_seq1	comp24023_c0_seq1	PAC_15717772	comp3441_c0_seq1	CL662Contig1	comp9599_c1_seq1	jgi_Nemve1_10968_gw.159.3.1	CL730Contig1	contig07025	comp64497_c0_seq1	comp3387_c0_seq1	comp4042_c0_seq1	Spi_isotig08850
ORTHOMCL1764	15	Proteasome_subunit_beta_type_	A7SQV3 Proteasome_subunit_beta_type_	03_aurelia_rc_finalASM_8789	adi_v1.06474	comp12667_c0_seq1	comp21803_c0_seq1	PAC_15713317	comp1681_c0_seq1	CL636Contig1	comp5223_c1_seq1	jgi_Nemve1_173323_estExt_gwp.C_2450065	CL486Contig1	contig06109	comp60929_c1_seq1	comp1486_c0_seq1	comp2504_c1_seq1	Spi_isotig09015
ORTHOMCL3851	15	Proteasome_subunit_beta_type_	A7S085 Proteasome_subunit_beta_type_	03_aurelia_rc_finalASM_12220	adi_v1.07756	comp11050_c0_seq1	comp23490_c0_seq1	PAC_15726909	comp21435_c0_seq1	CL78Contig1	comp8833_c0_seq1	jgi_Nemve1_99390_e_gw.53.170.1	CL188Contig1	contig05431	comp57798_c0_seq3	comp5358_c0_seq1	comp5941_c1_seq1	Spi_isotig07551
ORTHOMCL3354	15	Protective_antigen_4D8_	Q1AER4 Protective_antigen_4D8_	03_aurelia_rc_finalASM_10857	adi_v1.24075	comp4343_c4_seq39	comp11505_c0_seq1	PAC_15720577	comp5274_c0_seq1	gb_DT612470.1	comp9175_c0_seq1	jgi_Nemve1_237443_estExt_fgenesh1_kg.C_2470001	CL3460Contig1	contig05602	comp60904_c0_seq1	comp6790_c0_seq1	comp2803_c0_seq1	Spi_isotig07467
ORTHOMCL2509	15	Protein_kinase_A_regulatory_subunit_	Q2V0I9 Protein_kinase_A_regulatory_subunit_	03_aurelia_rc_finalASM_2349	adi_v1.14873	comp45513_c0_seq3	comp17302_c0_seq1	PAC_15727237	comp4812_c0_seq1	CL1440Contig1	comp22638_c0_seq1	jgi_Nemve1_169332_estExt_gwp.C_1240118	CL1107Contig1	contig09345	comp64485_c0_seq1	comp5536_c0_seq1	comp15918_c0_seq1	Spi_isotig06046
ORTHOMCL1753	15	Putative_actin_related_protein_2/3_complex_subunit_2_	Q0IH88 Actin-related_protein_2/3_complex_subunit_2_	03_aurelia_rc_finalASM_7232	adi_v1.06922	comp2599_c0_seq1	comp16969_c0_seq1	PAC_15726898	comp1610_c0_seq2	gb_DT620124.1	comp1966_c0_seq1	jgi_Nemve1_241492_estExt_fgenesh1_pg.C_460075	CL116Contig1	contig05709	comp58825_c0_seq4	comp2225_c0_seq1	comp1734_c0_seq1	Spi_isotig05303
ORTHOMCL4193	15	Putative_glyoxylase_1_	A4FUZ1 GLO1_protein_	03_aurelia_rc_finalASM_8842	adi_v1.09734	comp21086_c0_seq23	comp24351_c0_seq1	PAC_15714622	comp15122_c0_seq1	CL3976Contig1	comp15676_c0_seq1	jgi_Nemve1_237677_estExt_fgenesh1_kg.C_14550001	CL1492Contig1	contig08600	comp25781_c0_seq2	comp3395_c0_seq1	comp8523_c0_seq1	Spi_isotig14839
ORTHOMCL2995	15	Putative_phospholipase_B-like_2_	A2RV19 Zgc:158619_protein_	02_aurelia_rc_final_rsASM#1_11773	adi_v1.08969	comp46270_c0_seq1	comp10984_c0_seq1	PAC_15720711	comp6454_c0_seq1	CL8588Contig1	comp2098_c1_seq1	jgi_Nemve1_167825_estExt_gwp.C_930099	gi_282530391_gb_GW250976.1_GW250976	contig04633	comp50565_c0_seq1	comp5220_c0_seq1	comp3326_c0_seq1	Spi_isotig00984
ORTHOMCL3794	15	Putative_RNA_binding_protein_(Fragment)_	C5J8B4 Putative_RNA_binding_protein_(Fragment)_	03_aurelia_rc_finalASM_10362	adi_v1.10243	comp7041_c0_seq1	comp22182_c0_seq1	PAC_15716907	comp1577_c0_seq1	CL1380Contig1	comp9188_c0_seq2	jgi_Nemve1_91495_e_gw.27.177.1	CL1850Contig1	contig09050	comp28106_c0_seq1	comp3976_c0_seq1	comp2866_c0_seq1	Spi_isotig06296
ORTHOMCL3392	15	Putative_tumor_suppressor_candidate_3_	B5G2V3 Putative_tumor_suppressor_candidate_3_	03_aurelia_rc_finalASM_12330	adi_v1.03307	comp2355_c0_seq1	comp22968_c0_seq1	PAC_15726690	comp2856_c0_seq1	CL423Contig1	comp8577_c0_seq1	jgi_Nemve1_207418_fgenesh1_pg.scaffold_80000041	CL3790Contig1	contig15172	comp60535_c0_seq4	comp7809_c0_seq1	comp1838_c0_seq1	Spi_isotig07698
ORTHOMCL3870	15	Putative_vacuolar_H+_ATP_synthase_16_kDa_proteolipid_subunit_variant_1_	C1BMB6 Vacuolar_ATP_synthase_16_kDa_proteolipid_subunit_	03_aurelia_rc_finalASM_2079	adi_v1.09111	comp992_c0_seq1	comp21114_c0_seq1	PAC_15715175	comp420_c0_seq1	CL76Contig2	comp1637_c0_seq1	jgi_Nemve1_162114_estExt_gwp.C_270074	CL647Contig1	contig04681	comp57202_c0_seq1	comp1369_c0_seq1	comp927_c0_seq2	Spi_isotig06194
ORTHOMCL4434	15	Rab5_protein_	Q5UG12 Rab5_protein_	03_aurelia_rc_finalASM_413	adi_v1.07125	comp4242_c1_seq1	comp20538_c0_seq1	PAC_15716629	comp2343_c0_seq1	CL669Contig1	comp3841_c0_seq1	jgi_Nemve1_158216_estExt_gwp.C_30110	CL5481Contig1	contig09223	comp63233_c0_seq2	comp1778_c2_seq1	comp686_c0_seq1	Spi_isotig05257
ORTHOMCL2875	15	Receptor_expression-enhancing_protein_5_	C1C4Y8 Receptor_expression-enhancing_protein_5_	03_aurelia_rc_finalASM_218	adi_v1.21775	comp2162_c0_seq1	comp9815_c0_seq1	PAC_15728612	comp950_c0_seq1	CL1Contig505	comp655_c1_seq1	jgi_Nemve1_231023_fgenesh1_pm.scaffold_347000002	CL3546Contig1	contig15320	comp58215_c1_seq4	comp2288_c0_seq1	comp2916_c0_seq1	Spi_isotig00784
ORTHOMCL4419	15	Rho_GDP-dissociation_inhibitor_2_	D6R718 Rho_GDP_dissociation_inhibitor_gamma_	03_aurelia_rc_finalASM_5526	adi_v1.20921	comp2073_c0_seq1	comp20669_c0_seq1	PAC_15708600	comp8136_c0_seq1	CL377Contig1	comp1070_c0_seq1	jgi_Nemve1_170702_estExt_gwp.C_1540086	CL114Contig1	contig06462	comp59897_c0_seq4	comp1172_c0_seq1	comp1372_c0_seq1	Spi_isotig08577
ORTHOMCL2289	15	Ribosomal_protein_L17_	Q6WN59 Ribosomal_protein_L17_	03_aurelia_rc_finalASM_12342	adi_v1.04853	comp261_c0_seq2	comp20065_c0_seq1	PAC_15713584	comp193_c0_seq1	CL62Contig1	comp257_c0_seq1	jgi_Nemve1_162224_estExt_gwp.C_280123	CL98Contig1	contig12527	comp9745_c0_seq1	comp899_c0_seq1	comp221_c0_seq1	Spi_isotig11472
ORTHOMCL3244	15	Ribosomal_protein_L18_	C3Z6V3 Ribosomal_protein_L18_	03_aurelia_rc_finalASM_4286	adi_v1.19037	comp340_c0_seq1	comp20064_c0_seq1	PAC_15722238	comp143_c1_seq1	CL1Contig254	comp266_c1_seq1	jgi_Nemve1_236404_estExt_fgenesh1_kg.C_80004	CL1Contig1	contig10759	comp64385_c0_seq1	comp760_c0_seq1	comp65_c0_seq1	Spi_isotig12263
ORTHOMCL4222	15	Ribosomal_protein_L23_	Q86D71 Ribosomal_protein_L23_	03_aurelia_rc_finalASM_4777	adi_v1.11010	comp260_c0_seq1	comp20057_c0_seq1	PAC_15711122	comp71_c0_seq1	CL1Contig168	comp335_c0_seq1	jgi_Nemve1_94285_e_gw.35.254.1	CL16Contig1	contig20675	comp9725_c0_seq1	comp1102_c0_seq1	comp211_c0_seq1	Spi_isotig14199
ORTHOMCL2032	15	Ribosomal_protein_L35_	B5G3M0 Putative_ribosomal_protein_L35_variant_2_	01_aurelia_rc_strobila_run090409_1713	adi_v1.00556	comp206_c0_seq1	comp20058_c0_seq1	PAC_15707139	comp174_c1_seq1	CL1Contig170	comp322_c0_seq1	jgi_Nemve1_246818_estExt_fgenesh1_pg.C_2440010	CL4526Contig1	contig17924	comp9692_c0_seq1	comp774_c0_seq1	comp46_c0_seq1	Spi_isotig02180
ORTHOMCL4368	15	Ribosomal_protein_S18_	A8E6C1 Putative_40S_ribosomal_protein_S18_	03_aurelia_rc_finalASM_12707	adi_v1.09618	comp244_c0_seq1	comp20066_c0_seq1	PAC_15721110	comp90_c0_seq1	CL1Contig201	comp121_c0_seq1	jgi_Nemve1_245261_estExt_fgenesh1_pg.C_1520014	CL212Contig1	contig13103	comp9811_c0_seq1	comp1209_c0_seq1	comp60_c0_seq1	Spi_isotig13365
ORTHOMCL1790	15	SAP30-binding_protein,_putative_	Q7ZUQ6 SAP30_binding_protein_	01_aurelia_rc_polyp_run090917_8091	adi_v1.09317	comp37646_c0_seq4	comp31739_c0_seq1	PAC_15724765	comp14706_c0_seq1	CL4110Contig1	comp11011_c0_seq2	jgi_Nemve1_244938_estExt_fgenesh1_pg.C_1390056	CL3778Contig1	contig06720	comp56089_c0_seq2	comp12421_c0_seq1	comp26693_c0_seq1	Spi_isotig02894
ORTHOMCL4291	15	Small_nuclear_ribonucleoprotein_D1_	Q6GR62 MGC78968_protein_	02_aurelia_rc_ephyra_rsASM#1_1449	adi_v1.08298	comp40242_c0_seq1	comp21516_c0_seq1	PAC_15712455	comp3963_c0_seq1	CL348Contig1	comp8105_c0_seq1	jgi_Nemve1_235585_estExt_fgenesh1_pm.C_1760005	CL596Contig1	contig07758	comp64460_c0_seq1	comp2813_c0_seq1	comp2736_c0_seq1	Spi_isotig02099
ORTHOMCL3915	15	SPRY_domain_SOCS_box-containing_protein_	D3TMX7 SOCS_box_protein_ssB-1_	02_aurelia_rc_final_rsASM#1_2148	adi_v1.17923	comp30348_c0_seq1	comp26927_c0_seq1	PAC_15711596	comp25679_c0_seq1	CL756Contig1	comp14350_c0_seq1	jgi_Nemve1_166263_estExt_gwp.C_710139	gi_282532888_gb_GW255658.1_GW255658	contig08658	comp53054_c0_seq1	comp93908_c0_seq1	comp65351_c0_seq1	Spi_isotig07811
ORTHOMCL2026	15	Testis_cDNA_clone:_QtsA-11352,_similar_to_human_syndecan_binding_protein_(syntenin)_(SDCBP),_	B2R5Q7 Syndecan_binding_protein_(Syntenin)_	03_aurelia_rc_finalASM_4197	adi_v1.21853	comp1167_c0_seq2	comp12478_c0_seq1	PAC_15716198	comp2586_c0_seq1	CL214Contig1	comp2793_c0_seq1	jgi_Nemve1_101975_e_gw.62.163.1	CL531Contig1	contig04780	comp64397_c0_seq1	comp2545_c0_seq1	comp1497_c0_seq2	Spi_isotig02528
ORTHOMCL3908	15	Tra2a_protein_	B7Q3Q4 Transformer-2_protein_C,_putative_(Fragment)_	03_aurelia_rc_finalASM_12304	adi_v1.07378	comp29529_c1_seq2	comp16223_c0_seq1	PAC_15726047	comp5249_c0_seq1	CL111Contig1	comp16361_c0_seq1	jgi_Nemve1_94276_e_gw.35.152.1	gi_282531074_gb_GW249014.1_GW249014	contig21275	comp62953_c1_seq2	comp2944_c0_seq1	comp7824_c0_seq1	Spi_isotig05489
ORTHOMCL3733	15	Transcription_elongation_factor_B_polypeptide,_putative_	B7PRF9 Transcription_elongation_factor_B_polypeptide,_putative_	02_aurelia_rc_strobila_rsASM#1_1507	adi_v1.11786	comp41905_c0_seq1	comp10126_c0_seq1	PAC_15718956	comp24793_c0_seq1	CL8062Contig1	comp72846_c0_seq1	jgi_Nemve1_199556_fgenesh1_pg.scaffold_16000006	CL3245Contig1	contig13636	comp55442_c0_seq1	comp80474_c0_seq1	comp54689_c0_seq1	Spi_isotig04906
ORTHOMCL2293	15	Translocon-associated_protein_subunit_alpha_	D3TQU8 Translocon-associated_complex_TRAP_alpha_subunit_	03_aurelia_rc_finalASM_1721	adi_v1.06579	comp2398_c0_seq2	comp20157_c0_seq1	PAC_15717469	comp447_c0_seq1	CL227Contig1	comp1013_c0_seq1	jgi_Nemve1_90748_e_gw.25.86.1	gi_282538886_gb_GW258743.1_GW258743	contig04550	comp40905_c0_seq1	comp1537_c0_seq1	comp3587_c0_seq2	Spi_isotig02492
ORTHOMCL3858	15	Transmembrane_emp24_protein_transport_domain_containing_5_	Q6DBT1 Transmembrane_emp24_protein_transport_domain_containing_1_	03_aurelia_rc_finalASM_476	adi_v1.17539	comp62130_c0_seq1	comp22106_c0_seq1	PAC_15728493	comp28160_c0_seq1	CL3616Contig1	comp36459_c0_seq1	jgi_Nemve1_237333_estExt_fgenesh1_kg.C_1820001	CL3070Contig1	contig05782	comp59396_c0_seq2	comp13903_c0_seq1	comp5403_c0_seq1	Spi_isotig06641
ORTHOMCL3922	15	Tropomyosin-1,_isoforms_9A/A/B_	A7L5V3 Tropomyosin_	03_aurelia_rc_finalASM_6846	adi_v1.12307	comp541_c0_seq1	comp20129_c0_seq1	PAC_15719915	comp1192_c0_seq1	CL75Contig1	comp1172_c0_seq1	jgi_Nemve1_237239_estExt_fgenesh1_kg.C_1450005	CL686Contig1	contig04618	comp51596_c1_seq1	comp2571_c0_seq1	comp1591_c0_seq1	Spi_isotig05097
ORTHOMCL4369	15	Ubiquitin_carrier_protein_	B7Q0U7 Ubiquitin_carrier_protein_	03_aurelia_rc_finalASM_8821	adi_v1.20196	comp4307_c0_seq1	comp17229_c0_seq1	PAC_15721261	comp1973_c0_seq1	CL1139Contig1	comp4806_c0_seq1	jgi_Nemve1_237358_estExt_fgenesh1_kg.C_1950001	CL698Contig1	contig07574	comp59132_c0_seq3	comp3016_c0_seq1	comp6554_c1_seq1	Spi_isotig09399
ORTHOMCL808	15	Vacuolar_protein_sorting-associated_protein_28_	B7PSK1 Vacuolar_sorting_protein_VPS28,_putative_	03_aurelia_rc_finalASM_6893	adi_v1.05023	comp59894_c0_seq1	comp23548_c0_seq1	PAC_15712344	comp10831_c0_seq1	gb_BP513385.1	comp21916_c0_seq1	jgi_Nemve1_95909_e_gw.41.159.1	CL627Contig1	contig08732	comp51531_c0_seq1	comp10552_c0_seq1	comp12706_c0_seq1	Spi_isotig08728
ORTHOMCL2943	15	Vesicle-associated_membrane_protein-associated_protein_A_	B5G1M5 Putative_vesicle-associated_membrane_protein-associated_protein_B/C_variant_3_	03_aurelia_rc_finalASM_10721	adi_v1.08699	comp4772_c0_seq1	comp16766_c0_seq1	PAC_15724132	comp2777_c0_seq1	CL629Contig1	comp5505_c0_seq1	jgi_Nemve1_111113_e_gw.104.13.1	CL2162Contig2	contig02720	comp61722_c0_seq1	comp5623_c0_seq1	comp5430_c0_seq1	Spi_isotig06787
ORTHOMCL2972	15	Viral_IAP-associated_factor_homolog_	B7QJ30 ATP_binding_protein,_putative_	03_aurelia_rc_finalASM_12322	adi_v1.13523	comp17291_c0_seq2	comp26861_c0_seq1	PAC_15717237	comp18399_c0_seq1	CL1160Contig1	comp26260_c0_seq1	jgi_Nemve1_119091_e_gw.158.71.1	gi_282554301_gb_GW274469.1_GW274469	contig07842	comp60116_c0_seq8	comp108222_c0_seq1	comp35628_c0_seq2	Spi_isotig04430
ORTHOMCL1533	15	#N/A	B4DL49 cDNA_FLJ58073,_moderately_similar_to_Cathepsin_B_(EC_3.4.22.1)_	03_aurelia_rc_finalASM_3620	adi_v1.10145	comp1832_c0_seq1	comp20336_c0_seq1	PAC_15713603	comp344_c0_seq1	CL1Contig650	comp165_c0_seq1	jgi_Nemve1_191860_estExt_GenewiseH_1.C_2190016	CL297Contig1	contig07414	comp57241_c1_seq1	comp2249_c0_seq1	comp699_c0_seq1	Spi_isotig02638
ORTHOMCL2253	15	#N/A	Q2LGN5 Ribosomal_protein_L12_	03_aurelia_rc_finalASM_8879	adi_v1.06361	comp329_c0_seq1	comp20014_c0_seq1	PAC_15728384	comp74_c0_seq1	CL1Contig96	comp147_c0_seq1	jgi_Nemve1_176975_estExt_GenewiseH_1.C_10211	CL49Contig1	contig10077	comp28134_c1_seq1	comp541_c0_seq1	comp53_c0_seq2	Spi_isotig05775
ORTHOMCL2304	15	#N/A	Q8ITC5 Ribosomal_protein_L30_	03_aurelia_rc_finalASM_5914	adi_v1.04487	comp228_c0_seq3	comp20117_c0_seq1	PAC_15710758	comp196_c2_seq1	CL109Contig1	comp76_c0_seq1	jgi_Nemve1_180772_estExt_GenewiseH_1.C_220111	CL282Contig1	contig15444	comp64409_c0_seq1	comp612_c0_seq1	comp103_c0_seq1	Spi_isotig13880
ORTHOMCL2497	15	#N/A	Q8ITB6 Ribosomal_protein_S17_	03_aurelia_rc_finalASM_2530	adi_v1.07028	comp189_c0_seq1	comp20108_c0_seq1	PAC_15718921	comp192_c0_seq1	CL102Contig1	comp285_c0_seq1	jgi_Nemve1_192160_estExt_GenewiseH_1.C_2300032	CL62Contig1	contig03454	comp64391_c0_seq1	comp903_c0_seq1	comp149_c1_seq1	Spi_isotig14022
ORTHOMCL2544	15	#N/A	Q6NUG0 MGC79030_protein_	03_aurelia_rc_finalASM_2051	adi_v1.08507	comp8218_c0_seq1	comp24251_c0_seq1	PAC_15720630	comp1751_c0_seq1	CL378Contig1	comp7590_c0_seq1	jgi_Nemve1_178050_estExt_GenewiseH_1.C_50291	CL715Contig1	contig09410	comp55065_c0_seq3	comp1996_c0_seq1	comp836_c0_seq1	Spi_isotig10705
ORTHOMCL2951	15	#N/A	D3DW94 Zinc_finger,_A20_domain_containing_3,_isoform_CRA_b_	03_aurelia_rc_finalASM_3085	adi_v1.05030	comp3924_c3_seq42	comp22022_c0_seq1	PAC_15724348	comp4952_c0_seq1	CL7208Contig1	comp3850_c1_seq1	jgi_Nemve1_182006_estExt_GenewiseH_1.C_330089	gi_282553514_gb_GW275333.1_GW275333	contig04728	comp60820_c1_seq1	comp3449_c0_seq1	comp2389_c2_seq2	Spi_isotig04782
ORTHOMCL3017	15	#N/A	A7RMQ8 Proteasome_subunit_alpha_type_	03_aurelia_rc_finalASM_8650	adi_v1.03363	comp7332_c0_seq2	comp23907_c0_seq1	PAC_15725883	comp2205_c0_seq1	CL1Contig410	comp17286_c0_seq1	jgi_Nemve1_179894_estExt_GenewiseH_1.C_140343	CL1428Contig1	contig07841	comp49698_c0_seq1	comp3870_c0_seq1	comp8153_c0_seq1	Spi_isotig05773
ORTHOMCL3203	15	#N/A	C4QLF3 60S_ribosomal_protein_L13a,_putative_	03_aurelia_rc_finalASM_12310	adi_v1.02355	comp176_c0_seq2	comp20071_c0_seq1	PAC_15725191	comp43_c0_seq1	CL1Contig421	comp152_c0_seq2	jgi_Nemve1_188032_estExt_GenewiseH_1.C_1140011	CL31Contig1	contig13688	comp64399_c0_seq1	comp755_c0_seq1	comp230_c0_seq1	Spi_isotig11773
ORTHOMCL3242	15	#N/A	B7PXJ0 Eukaryotic_peptide_chain_release_factor_subunit,_putative_	03_aurelia_rc_finalASM_3437	adi_v1.07963	comp10187_c0_seq3	comp10524_c1_seq1	PAC_15718204	comp4694_c0_seq1	CL3999Contig1	comp12102_c0_seq1	jgi_Nemve1_185421_estExt_GenewiseH_1.C_700029	gi_282548571_gb_GW271261.1_GW271261	contig14407	comp58628_c0_seq1	comp8467_c0_seq1	comp9789_c0_seq1	Spi_isotig02402
ORTHOMCL3397	15	#N/A	Q6EIK7 Rab7_	03_aurelia_rc_finalASM_773	adi_v1.10443	comp14857_c0_seq2	comp20229_c0_seq1	PAC_15727379	comp1213_c0_seq2	CL299Contig1	comp1560_c0_seq1	jgi_Nemve1_181611_estExt_GenewiseH_1.C_300271	CL569Contig1	contig04967	comp50872_c0_seq1	comp1385_c0_seq1	comp621_c0_seq1	Spi_isotig01987
ORTHOMCL3415	15	#N/A	Q7T383 V-ral_simian_leukemia_viral_oncogene_homolog_A_(Ras_related)_	03_aurelia_rc_finalASM_5550	adi_v1.16817	comp22662_c0_seq4	comp22217_c0_seq1	PAC_15720674	comp5189_c0_seq1	CL1411Contig1	comp8057_c0_seq1	jgi_Nemve1_181274_estExt_GenewiseH_1.C_260271	CL1599Contig1	contig10175	comp42782_c1_seq1	comp3480_c0_seq1	comp2522_c0_seq1	Spi_isotig02574
ORTHOMCL3430	15	#N/A	Q2I0Y6 TGF_beta-inducible_nuclear_protein_	03_aurelia_rc_finalASM_7199	adi_v1.05433	comp1405_c1_seq1	comp19596_c1_seq1	PAC_15715047	comp1020_c0_seq1	gb_CV151867.1	comp1796_c0_seq1	jgi_Nemve1_192015_estExt_GenewiseH_1.C_2250049	CL136Contig1	contig07198	comp9734_c0_seq1	comp1642_c0_seq1	comp905_c0_seq1	Spi_isotig09197
ORTHOMCL3663	15	#N/A	A7SWD4 Ribosomal_protein_L15_	03_aurelia_rc_finalASM_3953	adi_v1.09770	comp369_c0_seq1	comp20078_c0_seq1	PAC_15728473	comp403_c0_seq1	CL1Contig69	comp444_c0_seq1	jgi_Nemve1_194235_estExt_GenewiseH_1.C_3510063	CL260Contig1	contig10637	comp41999_c0_seq1	comp743_c0_seq1	comp194_c0_seq1	Spi_isotig11588
ORTHOMCL3681	15	#N/A	A5PLI6 Si:ch211-51l3.4_protein_	03_aurelia_rc_finalASM_11928	adi_v1.20490	comp95649_c0_seq1	comp26866_c0_seq1	PAC_15717448	comp5048_c0_seq1	CL4544Contig1	comp6544_c0_seq1	jgi_Nemve1_193777_estExt_GenewiseH_1.C_3130011	CL2374Contig1	contig18067	comp59005_c2_seq2	comp19300_c0_seq1	comp27947_c0_seq1	Spi_isotig02021
ORTHOMCL3820	15	#N/A	B5X249 Peroxisomal_3,2-trans-enoyl-CoA_isomerase_	03_aurelia_rc_finalASM_3491	adi_v1.09702	comp30602_c0_seq1	comp25351_c0_seq1	PAC_15724031	comp2881_c0_seq1	CL921Contig1	comp7696_c0_seq1	jgi_Nemve1_194333_estExt_GenewiseH_1.C_3620048	gi_282540771_gb_GW261749.1_GW261749	contig06629	comp63247_c0_seq1	comp2582_c0_seq1	comp10714_c0_seq1	Spi_isotig06316
ORTHOMCL3864	15	#N/A	C1BEI0 Probable_COP9_signalosome_complex_subunit_7_	03_aurelia_rc_finalASM_5150	adi_v1.04778	comp6426_c0_seq1	comp17234_c0_seq1	PAC_15713870	comp3095_c0_seq2	CL366Contig2	comp5701_c0_seq1	jgi_Nemve1_192238_estExt_GenewiseH_1.C_2320090	CL1042Contig1	contig14514	comp44843_c0_seq1	comp6522_c0_seq1	comp3834_c0_seq1	Spi_isotig07399
ORTHOMCL3906	15	#N/A	Q967H5 Electron_transfer_flavoprotein_beta_subunit_(Fragment)_	03_aurelia_rc_finalASM_10785	adi_v1.17628	comp3572_c0_seq1	comp20343_c0_seq1	PAC_15713918	comp1373_c0_seq1	CL924Contig1	comp3968_c0_seq1	jgi_Nemve1_192806_estExt_GenewiseH_1.C_2590053	CL147Contig1	contig05349	comp61568_c4_seq13	comp2562_c0_seq1	comp190457_c0_seq2	Spi_isotig08302
ORTHOMCL4178	15	#N/A	Q6DHB9 Saccharopine_dehydrogenase_a_	02_aurelia_rc_final_rsASM#1_10053	adi_v1.23697	comp14202_c0_seq1	comp13971_c0_seq1	PAC_15710860	comp6275_c0_seq1	CL2082Contig1	comp6138_c0_seq1	jgi_Nemve1_179729_estExt_GenewiseH_1.C_140002	gi_282548346_gb_GW271036.1_GW271036	contig06191	comp63108_c2_seq1	comp35000_c0_seq1	comp11149_c0_seq1	Spi_isotig02433
ORTHOMCL4273	15	#N/A	0	03_aurelia_rc_finalASM_7013	adi_v1.08606	comp2046_c0_seq1	comp20673_c0_seq1	PAC_15717139	comp781_c0_seq1	CL1Contig570	comp2009_c1_seq1	jgi_Nemve1_247074_estExt_fgenesh1_pg.C_2670018	CL2107Contig1	contig12355	comp51615_c0_seq1	comp1577_c0_seq1	comp3967_c1_seq1	Spi_isotig13401
ORTHOMCL4292	15	#N/A	B7P7E4 NADH:ubiquinone_oxidoreductase,_putative_	03_aurelia_rc_finalASM_7508	adi_v1.00999	comp3804_c1_seq1	comp10319_c0_seq1	PAC_15712208	comp4395_c0_seq1	CL7139Contig1	comp9181_c0_seq1	jgi_Nemve1_181597_estExt_GenewiseH_1.C_300227	CL1498Contig1	contig10119	comp56744_c0_seq1	comp7882_c0_seq1	comp3628_c0_seq1	Spi_isotig12669
ORTHOMCL4478	15	#N/A	Q8WPV9 3-hydroxyanthranilate_3,4-dioxygenase_	02_aurelia_rc_final_rsASM#1_5710	adi_v1.09876	comp39569_c0_seq1	comp23224_c0_seq1	PAC_15705774	comp9104_c0_seq1	CL5609Contig1	comp8707_c1_seq1	jgi_Nemve1_178517_estExt_GenewiseH_1.C_70058	CL1208Contig1	contig15671	comp59455_c0_seq2	comp5651_c0_seq1	comp42958_c0_seq2	Spi_isotig07345
ORTHOMCL4791	15	#N/A	Q6PHI6 Cystathionase_(Cystathionine_gamma-lyase)_	03_aurelia_rc_finalASM_3928	adi_v1.09810	comp2127_c0_seq1	comp20258_c0_seq1	PAC_15716188	comp1505_c1_seq1	CL394Contig1	comp6538_c0_seq1	jgi_Nemve1_184363_estExt_GenewiseH_1.C_570067	CL813Contig1	contig05191	comp54048_c0_seq1	comp3867_c0_seq1	comp16507_c0_seq1	Spi_isotig06502
ORTHOMCL5015	15	#N/A	Q07G51 Voltage-dependent_anion_channel_2_	03_aurelia_rc_finalASM_12368	adi_v1.01811	comp1232_c0_seq1	comp20250_c0_seq1	PAC_15724282	comp163_c0_seq1	CL51Contig1	comp639_c0_seq1	jgi_Nemve1_194326_estExt_GenewiseH_1.C_3610026	CL107Contig1	contig06159	comp9791_c0_seq1	comp802_c0_seq1	comp372_c1_seq1	Spi_isotig07721
ORTHOMCL5103	15	#N/A	Q16WZ2 Ubiquitin_fusion_degradaton_protein_	03_aurelia_rc_finalASM_12197	adi_v1.08265	comp65732_c0_seq1	comp31171_c0_seq1	PAC_15721237	comp45966_c0_seq1	CL4120Contig1	comp14588_c0_seq1	jgi_Nemve1_189007_estExt_GenewiseH_1.C_1330057	CL5199Contig1	contig17918	comp44615_c0_seq4	comp23050_c0_seq1	comp9650_c0_seq1	Spi_isotig06540
ORTHOMCL5564	15	#N/A	Q0R678 DJ-1_protein_	03_aurelia_rc_finalASM_9268	adi_v1.05625	comp18232_c0_seq1	comp21812_c0_seq1	PAC_15708400	comp5527_c0_seq1	CL952Contig1	comp10219_c0_seq1	jgi_Nemve1_190290_estExt_GenewiseH_1.C_1670087	CL1666Contig1	contig19365	comp50513_c0_seq1	comp51427_c0_seq1	comp2351_c0_seq1	Spi_isotig06923
ORTHOMCL870	15	#N/A	C3KHT9 Glutathione_S-transferase_Mu_3_	03_aurelia_rc_finalASM_9115	adi_v1.19972	comp4660_c0_seq9	comp22500_c0_seq1	PAC_15718772	comp2409_c0_seq1	CL1Contig224	comp4966_c0_seq1	jgi_Nemve1_184426_estExt_GenewiseH_1.C_570174	CL349Contig1	contig07763	comp50359_c0_seq3	comp5678_c0_seq1	comp6739_c0_seq1	Spi_isotig09890
ORTHOMCL879	15	#N/A	Q6DIK2 Chaperonin_containing_TCP1,_subunit_2_(Beta)_	03_aurelia_rc_finalASM_3733	adi_v1.12183	comp12832_c1_seq2	comp25814_c0_seq1	PAC_15728092	comp6624_c0_seq1	CL188Contig1	comp14894_c0_seq1	jgi_Nemve1_191440_estExt_GenewiseH_1.C_2060055	CL752Contig1	contig09940	comp9664_c0_seq1	comp49413_c0_seq1	comp60523_c0_seq1	Spi_isotig07941
ORTHOMCL2855	14	14_kDa_subunit_splicing_factor_3b_	Q0IFB6 Splicing_factor_SC35,_putative_	03_aurelia_rc_finalASM_8795	adi_v1.17597	comp16077_c1_seq1	comp22942_c0_seq1	PAC_15712678	comp1941_c0_seq1	CL508Contig1	comp3784_c0_seq1	jgi_Nemve1_245421_estExt_fgenesh1_pg.C_1580052	CL2229Contig1	contig06007		comp4342_c0_seq1	comp5256_c0_seq1	Spi_isotig00468
ORTHOMCL6636	14	26S_protease_regulatory_subunit_4_	B4QSD0 GD18337_	03_aurelia_rc_finalASM_619	adi_v1.10599	comp9889_c0_seq1	comp25812_c0_seq1		comp2124_c0_seq1	CL514Contig1	comp10703_c0_seq1	jgi_Nemve1_176351_estExt_gwp.C_7080002	CL3950Contig1	contig05632	comp9770_c0_seq1	comp3053_c0_seq1	comp3678_c0_seq1	Spi_isotig06601
ORTHOMCL6637	14	28S_ribosomal_protein_S18b,_mitochondrial_	Q802T0 MIZIP_protein_	03_aurelia_rc_finalASM_2133	adi_v1.14381	comp48144_c0_seq1	comp10170_c1_seq1	PAC_15718193	comp16902_c0_seq1	CL2742Contig1	comp71073_c0_seq1	jgi_Nemve1_241128_estExt_fgenesh1_pg.C_400032	CL1979Contig1		comp58860_c0_seq2	comp20128_c0_seq1	comp15107_c0_seq1	Spi_isotig03483
ORTHOMCL4244	14	39S_ribosomal_protein_L14,_mitochondrial_	C1BM10 WD_repeat_protein_61_	03_aurelia_rc_finalASM_8657	adi_v1.18158	comp23490_c0_seq1	comp9460_c0_seq1	PAC_15718989	comp14936_c0_seq1	CL8031Contig1	comp60631_c0_seq1	jgi_Nemve1_89018_e_gw.20.148.1	CL5217Contig1		comp44472_c0_seq1	comp36395_c0_seq1	comp88412_c0_seq1	Spi_isotig11781
ORTHOMCL5802	14	39S_ribosomal_protein_L15,_mitochondrial_	B2R739 cDNA,_FLJ93269,_highly_similar_to_Homo_sapiens_mitochondrial_ribosomal_protein_L15_(MRPL15),_nuclear_gene_encoding_mitochondrial_protein,_mRNA_	03_aurelia_rc_finalASM_182	adi_v1.06224	comp58451_c0_seq1	comp29280_c0_seq1	PAC_15726301	comp12831_c0_seq1	CL1Contig714	comp14426_c0_seq2	jgi_Nemve1_94717_e_gw.37.128.1	gi_282546378_gb_GW272571.1_GW272571	contig09282		comp24961_c0_seq1	comp12507_c0_seq1	Spi_isotig07450
ORTHOMCL4974	14	50S_ribosomal_protein_L27_	Q40JH7 50S_ribosomal_protein_L27_	03_aurelia_rc_finalASM_5951	adi_v1.22926	comp32998_c0_seq1	comp19957_c0_seq1	PAC_15727897	comp12088_c0_seq1	CL1458Contig1	comp25213_c0_seq1	jgi_Nemve1_246003_estExt_fgenesh1_pg.C_1910021	gi_282525287_gb_GW252611.1_GW252611		comp56293_c0_seq1	comp15154_c0_seq1	comp32405_c0_seq1	Spi_isotig10561
ORTHOMCL4359	14	6-phosphogluconate_dehydrogenase,_decarboxylating_	A7SLT6 6-phosphogluconate_dehydrogenase,_decarboxylating_	02_aurelia_rc_final_rsASM#1_9915	adi_v1.18350	comp44113_c0_seq1	comp22125_c0_seq1	PAC_15722520	comp1983_c0_seq1	CL3963Contig1	comp2838_c0_seq1	jgi_Nemve1_230495_fgenesh1_pm.scaffold_196000001		contig04615	comp59697_c0_seq4	comp2621_c0_seq1	comp1348_c0_seq1	Spi_isotig05238
ORTHOMCL668	14	60S_ribosomal_protein_L24_	A0S5U5 Ribosomal_protein_L35_	03_aurelia_rc_finalASM_392	adi_v1.07045		comp20043_c0_seq1	PAC_15710493	comp243_c0_seq1	CL1Contig279	comp140_c0_seq1	jgi_Nemve1_247521_estExt_fgenesh1_pg.C_3120013	gi_282526819_gb_GW249878.1_GW249878	contig19931	comp28068_c0_seq1	comp1086_c0_seq1	comp296_c0_seq2	Spi_isotig13261
ORTHOMCL4466	14	Actin_related_protein_2/3_complex_subunit_3_	A3QX10 Actin_related_protein_2/3_complex_subunit_3_	03_aurelia_rc_finalASM_5839	adi_v1.17343	comp5398_c0_seq1	comp20641_c0_seq1	PAC_15725289	comp1848_c0_seq1	CL9129Contig1	comp1750_c0_seq1	jgi_Nemve1_235176_estExt_fgenesh1_pm.C_1010011	CL261Contig1	contig10378	comp58822_c0_seq1	comp1782_c0_seq1		Spi_isotig04113
ORTHOMCL3775	14	Acyl_carrier_protein_	A7RJH5 Acyl_carrier_protein_	03_aurelia_rc_finalASM_10662	adi_v1.14677	comp6126_c0_seq1	comp21061_c0_seq1	PAC_15722133	comp1034_c1_seq1	CL505Contig1	comp2254_c0_seq1	jgi_Nemve1_236403_estExt_fgenesh1_kg.C_80003	CL99Contig1		comp9699_c0_seq1	comp2850_c0_seq1	comp1123_c0_seq1	Spi_isotig02097
ORTHOMCL1359	14	Adipocyte_plasma_membrane-associated_protein_	Q5FVB7 LOC548386_protein_(Fragment)_	03_aurelia_rc_finalASM_43	adi_v1.19935	comp117781_c0_seq1	comp23781_c0_seq1	PAC_15711801	comp28116_c0_seq1	CL5981Contig1	comp32308_c0_seq1	jgi_Nemve1_99165_e_gw.52.76.1		contig06831	comp63910_c0_seq1	comp170860_c0_seq1	comp5199_c0_seq1	Spi_isotig01817
ORTHOMCL3357	14	Allograft_inflammatory_factor_	Q0H8V2 Allograft_inflammatory_factor_	03_aurelia_rc_finalASM_7201	adi_v1.07187	comp8264_c0_seq1	comp20293_c0_seq1	PAC_15717338	comp1227_c0_seq1	CL1148Contig1	comp1423_c0_seq1	jgi_Nemve1_98111_e_gw.48.236.1	CL580Contig1		comp27878_c0_seq1	comp2657_c0_seq1	comp2136_c0_seq1	Spi_isotig08473
ORTHOMCL3810	14	Alpha-actinin_	Q172T4 Alpha-actinin_	03_aurelia_rc_finalASM_159	adi_v1.19731	comp1454_c0_seq1	comp21170_c0_seq1	PAC_15719859	comp2160_c0_seq1	CL1212Contig1	comp3321_c0_seq1	jgi_Nemve1_206855_fgenesh1_pg.scaffold_74000051		contig04514	comp60284_c0_seq2	comp4522_c0_seq1	comp1037_c0_seq1	Spi_isotig04682
ORTHOMCL3075	14	Aspartate_aminotransferase_	A7RMR5 Aspartate_aminotransferase_	03_aurelia_rc_finalASM_10711	adi_v1.21272	comp8623_c0_seq1	comp18796_c0_seq1	PAC_15708106	comp3758_c0_seq1	CL483Contig1	comp23981_c0_seq1	jgi_Nemve1_86861_e_gw.14.28.1	gi_282553447_gb_GW275266.1_GW275266	contig05246	comp63461_c0_seq1	comp7128_c0_seq1	comp76451_c0_seq1
ORTHOMCL5076	14	ATPase,_H+_transporting,_lysosomal_38kDa,_V0_subunit_d1_	Q6PGV1 ATPase,_H+_transporting,_V0_subunit_D_isoform_1_	03_aurelia_rc_finalASM_10532	adi_v1.01673	comp11053_c0_seq1	comp22674_c0_seq1	PAC_15724089	comp4097_c0_seq1	CL1069Contig1	comp11727_c0_seq1	jgi_Nemve1_128006_e_gw.245.22.1	gi_282536538_gb_GW260438.1_GW260438		comp61037_c2_seq4	comp17499_c0_seq1	comp356453_c0_seq1	Spi_isotig05848
ORTHOMCL5841	14	ATPase,_H+_transporting,_V1_subunit_F_	D7NYM5 Lysosomal_H+-transporting_ATPase_14kDa,_V1_subunit_F_(Fragment)_	03_aurelia_rc_finalASM_9319	adi_v1.08894	comp67127_c0_seq2	comp10875_c0_seq1	PAC_15712992	comp20421_c0_seq1	CL1650Contig1	comp82522_c0_seq1	jgi_Nemve1_226158_fgenesh1_kg.scaffold_3000002	gi_282526242_gb_GW249354.1_GW249354	contig26779		comp4673_c0_seq1	comp6700_c0_seq1	Spi_isotig07545
ORTHOMCL581	14	Autophagy-related_protein_3_	A7RTE4 Autophagy-related_protein_3_	03_aurelia_rc_finalASM_5419	adi_v1.17623	comp11108_c0_seq23	comp19311_c1_seq1	PAC_15713187	comp7503_c0_seq1	CL1Contig741	comp29549_c0_seq1	jgi_Nemve1_92892_e_gw.31.166.1		contig19257	comp60081_c0_seq1	comp15718_c0_seq1	comp42854_c0_seq1	Spi_isotig05759
ORTHOMCL2927	14	Bax-like_protein_	B7SB94 Bax-like_protein_		adi_v1.10817	comp15591_c0_seq2	comp19985_c6_seq1	PAC_15719052	comp2003_c1_seq1	CL1243Contig1	comp1632_c1_seq1	jgi_Nemve1_128814_e_gw.255.21.1	CL1397Contig1	contig13551	comp56329_c0_seq2	comp621_c0_seq1	comp1077_c0_seq1	Spi_isotig04815
ORTHOMCL2098	14	Bridging_integrator_3_	B1H1H2 Zgc:158415_protein_	03_aurelia_rc_finalASM_6808	adi_v1.21610	comp85377_c0_seq2	comp17853_c0_seq1	PAC_15725683		CL3649Contig1	comp14414_c1_seq1	jgi_Nemve1_242048_estExt_fgenesh1_pg.C_550119	CL2642Contig1	contig25255	comp55292_c0_seq2	comp27824_c0_seq1	comp14981_c1_seq1	Spi_isotig07748
ORTHOMCL6083	14	Brix_domain-containing_protein_1_	B5XGR2 Brix_domain-containing_protein_1_	03_aurelia_rc_finalASM_837	adi_v1.06494	comp38353_c0_seq1	comp28461_c0_seq1	PAC_15712830	comp14692_c2_seq1	CL562Contig1	comp34151_c0_seq1	jgi_Nemve1_228910_fgenesh1_pm.scaffold_42000001	CL4497Contig1	contig10151	comp61024_c0_seq5	comp25754_c0_seq1	comp61112_c0_seq1
ORTHOMCL2984	14	C10orf107_	B3DIS7 LOC100004673_protein_	03_aurelia_rc_finalASM_10929	adi_v1.15270	comp30563_c0_seq1	comp18819_c0_seq1	PAC_15723861	comp14552_c0_seq1	CL7535Contig1	comp37133_c0_seq2	jgi_Nemve1_245293_estExt_fgenesh1_pg.C_1530056	gi_282538324_gb_GW254725.1_GW254725	contig22133	comp42187_c0_seq2		comp20954_c0_seq1	Spi_isotig01521
ORTHOMCL4994	14	C15orf26_	C1BIV4 C15orf26_	03_aurelia_rc_finalASM_5561	adi_v1.16912	comp77243_c0_seq1	comp9111_c0_seq1	PAC_15719430	comp14799_c0_seq1	CL3728Contig1	comp71966_c0_seq1	jgi_Nemve1_242384_estExt_fgenesh1_pg.C_620084		contig13756	comp58015_c0_seq2	comp8171_c0_seq1	comp60075_c0_seq1	Spi_isotig06337
ORTHOMCL2016	14	Calcium_homeostasis_endoplasmic_reticulum_protein_	A8E648 CHERP_protein_	03_aurelia_rc_finalASM_8416	adi_v1.01401	comp12197_c0_seq1	comp10554_c0_seq1	PAC_15717300	comp18913_c0_seq1	CL3779Contig1	comp21542_c0_seq1	jgi_Nemve1_238907_estExt_fgenesh1_pg.C_90157	CL921Contig1	contig09133	comp52294_c0_seq2	comp80478_c0_seq1	comp33446_c1_seq1
ORTHOMCL5764	14	Calcyclin-binding_protein_	Q7ZWU4 Sip-prov_protein_	03_aurelia_rc_finalASM_12301	adi_v1.22129	comp35930_c0_seq1	comp10674_c0_seq1	PAC_15723182	comp3249_c0_seq1	CL1Contig265	comp49087_c0_seq1	jgi_Nemve1_166897_estExt_gwp.C_790178		contig11347	comp56508_c0_seq1	comp74545_c0_seq1	comp1902_c0_seq1	Spi_isotig05700
ORTHOMCL1596	14	Calponin_	D3TSC5 Calponin_	03_aurelia_rc_finalASM_3806	adi_v1.22876	comp877_c0_seq3	comp18625_c0_seq1	PAC_15712158	comp798_c0_seq2	CL150Contig1		jgi_Nemve1_161196_estExt_gwp.C_190126	CL390Contig1	contig06423	comp41852_c0_seq1	comp1427_c0_seq1	comp521_c0_seq1	Spi_isotig09435
ORTHOMCL6608	14	Carnitine-acylcarnitine_carrier_protein,_putative_	C1BLV5 Mitochondrial_carnitine/acylcarnitine_carrier_protein_	03_aurelia_rc_finalASM_12176	adi_v1.07893	comp7726_c0_seq1	comp24252_c0_seq1	PAC_15728453	comp3608_c0_seq1	CL1242Contig1	comp8659_c0_seq1	jgi_Nemve1_242628_estExt_fgenesh1_pg.C_670098		contig05081	comp57197_c0_seq11	comp6648_c0_seq1	comp10512_c0_seq1	Spi_isotig06036
ORTHOMCL1506	14	CCDC74B_protein_(Fragment)_	Q1RMI0 CCDC74B_protein_(Fragment)_	03_aurelia_rc_finalASM_5553	adi_v1.01486	comp18834_c0_seq2	comp26023_c0_seq1	PAC_15722716	comp9854_c0_seq1		comp14793_c0_seq1	jgi_Nemve1_237587_estExt_fgenesh1_kg.C_3900001	gi_282539379_gb_GW263550.1_GW263550	contig21709	comp62434_c1_seq1	comp5270_c0_seq1	comp24527_c0_seq1	Spi_isotig13986
ORTHOMCL3373	14	Cdc37-prov_protein_	Q8AVN8 Cdc37-prov_protein_	01_aurelia_rc_ephyra_run091013_12272	adi_v1.04401	comp15459_c0_seq1	comp10624_c1_seq1	PAC_15722897	comp5050_c0_seq1	CL2351Contig1	comp7502_c0_seq1	jgi_Nemve1_208718_fgenesh1_pg.scaffold_96000006		contig06029	comp60907_c0_seq2	comp3651_c0_seq1	comp2164_c0_seq1	Spi_isotig05657
ORTHOMCL1569	14	CDGSH_iron-sulfur_domain-containing_protein_2_homolog_	C1C2F8 CDGSH_iron_sulfur_domain-containing_protein_2_homolog_	03_aurelia_rc_finalASM_2174	adi_v1.16404	comp6168_c0_seq1	comp20701_c0_seq1	PAC_15713019	comp23198_c0_seq1	CL1233Contig1	comp10918_c0_seq1	jgi_Nemve1_141604_e_gw.590.13.1	CL1695Contig1	contig25844		comp2380_c0_seq1	comp8476_c0_seq1	Spi_isotig07442
ORTHOMCL5144	14	cDNA_FLJ13099_fis,_clone_NT2RP3002248_	A7USE5 AGAP000499-PA_(Fragment)_	01_aurelia_rc_ephyra_run090924_3684	adi_v1.04758	comp122092_c0_seq1	comp24670_c0_seq1	PAC_15718382	comp6466_c0_seq1		comp31507_c0_seq1	jgi_Nemve1_85360_e_gw.11.401.1	CL1080Contig1	contig08753	comp52958_c0_seq3	comp15334_c0_seq1	comp11396_c0_seq1	Spi_isotig06788
ORTHOMCL5501	14	CG8209_	C4WS85 ACYPI000563_protein_	03_aurelia_rc_strobila_finalASM_5136	adi_v1.07567	comp131398_c0_seq1	comp18693_c0_seq1	PAC_15723078	comp24859_c0_seq2	CL2210Contig1	comp50844_c0_seq1	jgi_Nemve1_210690_fgenesh1_pg.scaffold_126000016	CL2856Contig1		comp57210_c0_seq1	comp27880_c0_seq1	comp44730_c0_seq1	Spi_isotig11374
ORTHOMCL4404	14	Chromosome_3_open_reading_frame_33_(H._sapiens)_	B8JLW4 Chromosome_3_open_reading_frame_33_(H._sapiens)_	02_aurelia_rc_strobila_rsASM#1_4996	adi_v1.23940	comp35508_c0_seq1	comp33683_c0_seq1	PAC_15726339	comp34871_c0_seq1		comp123948_c0_seq1	jgi_Nemve1_214870_fgenesh1_pg.scaffold_212000012	CL842Contig2	contig12011	comp43067_c0_seq1	comp30903_c0_seq1	comp61350_c0_seq1	Spi_isotig01441
ORTHOMCL5120	14	Clathrin_coat_assembly_protein_ap19_	Q6WMT2 Clathrin-associated_adaptor_complex_AP-1_small_chain_sigma1_	03_aurelia_rc_finalASM_9297	adi_v1.19160	comp44729_c0_seq1	comp10076_c0_seq1	PAC_15726082	comp3160_c0_seq1	CL4304Contig1	comp51050_c0_seq1	jgi_Nemve1_92832_e_gw.31.181.1	CL1099Contig1	contig09492		comp3901_c0_seq1	comp6431_c0_seq1	Spi_isotig03511
ORTHOMCL4892	14	Clathrin_light_chain_(Fragment)_	Q5PPP1 Clathrin,_light_polypeptide_(Lca),_isoform_CRA_d_	03_aurelia_rc_finalASM_4153	adi_v1.09625	comp10257_c0_seq1	comp20534_c0_seq1	PAC_15721111	comp1919_c0_seq1	CL884Contig1	comp2932_c0_seq2	jgi_Nemve1_175828_estExt_gwp.C_4720005		contig14839	comp60544_c1_seq6	comp36791_c0_seq1	comp767_c0_seq1	Spi_isotig01974
ORTHOMCL4326	14	Coactosin-like_protein_	B7SHS5 Coactosin-like_protein_	03_aurelia_rc_finalASM_10389	adi_v1.03460	comp2273_c0_seq1	comp20572_c0_seq1	PAC_15728566	comp6637_c0_seq1	CL7196Contig1	comp9125_c0_seq2	jgi_Nemve1_170922_estExt_gwp.C_1600101	CL780Contig1		comp57494_c2_seq1	comp17945_c0_seq1	comp9296_c0_seq1	Spi_isotig10532
ORTHOMCL5064	14	Coatomer_subunit_epsilon_	A8E5W5 LOC100127627_protein_	03_aurelia_rc_finalASM_5574	adi_v1.01770	comp40733_c0_seq1	comp22157_c0_seq1	PAC_15703474	comp4109_c0_seq1	CL674Contig1		jgi_Nemve1_227384_fgenesh1_kg.scaffold_230000006	CL232Contig1	contig06063	comp18719_c0_seq1	comp4305_c0_seq1	comp4995_c1_seq1	Spi_isotig07348
ORTHOMCL5031	14	Coiled-coil_domain-containing_protein_153_	0	03_aurelia_rc_finalASM_1862	adi_v1.17627	comp42782_c0_seq1	comp18657_c1_seq1	PAC_15726368	comp14645_c0_seq1	CL7201Contig1	comp24322_c0_seq1	jgi_Nemve1_216404_fgenesh1_pg.scaffold_259000028	CL5622Contig1	contig15675	comp64393_c0_seq1		comp5764_c0_seq1	Spi_isotig02218
ORTHOMCL3720	14	Coiled-coil_domain-containing_protein_25_	B9RS50 Coiled-coil_domain-containing_protein,_putative_	03_aurelia_rc_finalASM_145	adi_v1.03601	comp69576_c0_seq1	comp19224_c2_seq1		comp17509_c0_seq2	CL3391Contig1	comp30538_c0_seq1	jgi_Nemve1_170210_estExt_gwp.C_1420088	CL2060Contig1	contig12853	comp9784_c0_seq2	comp16053_c0_seq1	comp6666_c0_seq2	Spi_isotig11020
ORTHOMCL5640	14	Coiled-coil_domain-containing_protein_92_	C1C4D3 Coiled-coil_domain-containing_protein_92_	03_aurelia_rc_finalASM_5944	adi_v1.12913	comp18895_c0_seq1	comp11255_c0_seq1	PAC_15713484		CL4599Contig1	comp26677_c0_seq1	jgi_Nemve1_121424_e_gw.179.22.1	gi_282547471_gb_GW267599.1_GW267599	contig04210	comp61126_c0_seq2	comp6299_c0_seq1	comp4574_c0_seq1	Spi_isotig05577
ORTHOMCL3888	14	Coiled-coil_domain-containing_protein_94_	Q28HW3 Novel_protein_	01_aurelia_rc_strobila_run090409_2864	adi_v1.20888	comp65720_c0_seq1	comp15152_c0_seq1	PAC_15722769	comp41328_c0_seq1	CL1747Contig1	comp64745_c0_seq1	jgi_Nemve1_237797_estExt_fgenesh1_pg.C_10245	CL3707Contig1		comp13576_c0_seq1	comp29477_c0_seq1	comp16225_c0_seq1	Spi_isotig07146
ORTHOMCL4314	14	Conserved_possible_Golgi_protein_	B5FZZ6 Putative_coiled-coil-helix-coiled-coil-helix_domain_containing_2_variant_1_	03_aurelia_rc_finalASM_481	adi_v1.01483	comp4878_c0_seq1	comp10508_c0_seq1		comp1240_c1_seq1	CL219Contig2	comp2692_c0_seq1	jgi_Nemve1_248636_estExt_fgenesh1_pg.C_8480002	CL341Contig1	contig09955	comp42852_c0_seq2	comp2554_c0_seq1	comp13398_c0_seq1	Spi_isotig10740
ORTHOMCL3853	14	Coq3_protein_(Fragment)_	Q6DHK4 Coenzyme_Q3_homolog,_methyltransferase_(Yeast)_	02_aurelia_rc_final_rsASM#1_16774	adi_v1.22272	comp103368_c0_seq2	comp29688_c0_seq1	PAC_15725182	comp32366_c0_seq1	CL5861Contig1	comp92652_c0_seq1	jgi_Nemve1_205894_fgenesh1_pg.scaffold_64000017		contig07670	comp64580_c0_seq1	comp40082_c0_seq1	comp161449_c0_seq1	Spi_isotig09563
ORTHOMCL1824	14	Coronin,_actin_binding_protein,_1C_	D1FX75 Coronin_		adi_v1.16048	comp18510_c0_seq4	comp20215_c0_seq1	PAC_15727946	comp1006_c0_seq2	CL356Contig3	comp1211_c0_seq1	jgi_Nemve1_12130_gw.103.8.1	CL728Contig1	contig04934	comp60695_c0_seq1	comp2746_c0_seq1	comp2194_c0_seq1	Spi_isotig05839
ORTHOMCL2570	14	Cyc1_protein_(Fragment)_	#N/A	03_aurelia_rc_finalASM_3945		comp2283_c0_seq2	comp22012_c0_seq1	PAC_15717485	comp1758_c0_seq1	CL357Contig1	comp6887_c0_seq1	jgi_Nemve1_231343_fgenesh1_pm.scaffold_683000001	CL837Contig1	contig07541	comp56326_c0_seq1	comp5409_c0_seq1	comp3107_c0_seq1	Spi_isotig02998
ORTHOMCL4344	14	Cyclin_I_	Q99LF2 Cyclin_I_	01_aurelia_rc_strobila_run090917_1360	adi_v1.05586	comp9914_c0_seq1	comp10577_c0_seq1	PAC_15726176	comp6811_c0_seq1	CL4927Contig1	comp16078_c0_seq1	jgi_Nemve1_35442_gw.2.212.1		contig08717	comp56009_c0_seq1	comp8490_c0_seq1	comp2783_c0_seq1	Spi_isotig06686
ORTHOMCL3884	14	Cyclin-dependent_kinase_5_activator,_putative_	B3MPQ8 GF14115_	03_aurelia_rc_finalASM_6914	adi_v1.01291	comp12884_c0_seq1	comp23083_c0_seq1	PAC_15728072	comp25673_c0_seq1	CL1856Contig1	comp83403_c0_seq1	jgi_Nemve1_80476_e_gw.3.292.1		contig07438	comp49271_c0_seq3	comp50893_c0_seq1	comp69603_c0_seq1	Spi_isotig05817
ORTHOMCL5705	14	Cyclin-dependent_kinase_inhibitor_p28_	B9EPY9 Cyclin-dependent_kinase_inhibitor_1C_	03_aurelia_rc_strobila_finalASM_5995	adi_v1.02779	comp7903_c0_seq1	comp23199_c0_seq1		comp8646_c0_seq1	CL750Contig1	comp46413_c0_seq1	jgi_Nemve1_237796_estExt_fgenesh1_pg.C_10239	CL1480Contig1	contig05707	comp48728_c0_seq2	comp11490_c0_seq1	comp13066_c0_seq1	Spi_isotig06872
ORTHOMCL6330	14	Cysteine_and_histidine-rich_domain-containing_protein_1_	#N/A	03_aurelia_rc_finalASM_10181		comp65296_c0_seq1	comp19203_c1_seq1	PAC_15720471	comp62421_c0_seq1	CL1660Contig1	comp41040_c0_seq1	jgi_Nemve1_102256_e_gw.63.112.1	CL600Contig1	contig07821	comp61369_c1_seq5	comp23044_c0_seq1	comp35155_c0_seq1	Spi_isotig12458
ORTHOMCL4360	14	Cytochrome_b-c1_complex_subunit_7_	B2W1R3 Ubiquinol-cytochrome_c_reductase_complex_14_kDa_protein_	03_aurelia_rc_finalASM_7617	adi_v1.07730	comp2721_c1_seq1	comp20636_c0_seq1	PAC_15718944	comp1394_c0_seq1	CL1272Contig1	comp1604_c0_seq2	jgi_Nemve1_170417_estExt_gwp.C_1470068	CL83Contig1	contig10916		comp1198_c0_seq1	comp897_c0_seq1	Spi_isotig13373
ORTHOMCL6615	14	Cytosol_aminopeptidase_	Q6NU90 MGC81140_protein_	03_aurelia_rc_finalASM_12665	adi_v1.01197	comp74025_c0_seq1		PAC_15720129	comp17880_c0_seq1	CL3000Contig1	comp27193_c0_seq1	jgi_Nemve1_247890_estExt_fgenesh1_pg.C_3730012	CL3628Contig1	contig14095	comp11246_c0_seq2	comp72317_c0_seq1	comp95533_c0_seq1	Spi_isotig09623
ORTHOMCL4187	14	Dehydrogenase/reductase_SDR_family_member_4_	Q5FVX2 MGC108363_protein_		adi_v1.09086	comp28470_c0_seq1	comp11616_c1_seq1	PAC_15728557	comp10243_c0_seq1	CL2012Contig1	comp12944_c0_seq1	jgi_Nemve1_130952_e_gw.288.58.1	CL878Contig1	contig20306	comp49677_c0_seq1	comp8331_c0_seq1	comp4306_c0_seq1	Spi_isotig07594
ORTHOMCL5694	14	Dihydropteridine_reductase_	A7YT77 Novel_protein_	03_aurelia_rc_finalASM_3737	adi_v1.01194	comp7926_c0_seq1	comp21387_c0_seq1	PAC_15723940	comp4229_c0_seq1	CL536Contig1	comp9658_c0_seq1	jgi_Nemve1_242045_estExt_fgenesh1_pg.C_550115		contig10029	comp60804_c0_seq7	comp13893_c0_seq1	comp5396_c0_seq1	Spi_isotig07544
ORTHOMCL3640	14	DNA-directed_RNA_polymerase_I_subunit_RPA49_	B1H209 LOC100145368_protein_	03_aurelia_rc_finalASM_10205	adi_v1.14691	comp183563_c0_seq1	comp16257_c0_seq1		comp26914_c0_seq1	CL3213Contig1	comp113044_c0_seq1	jgi_Nemve1_247138_estExt_fgenesh1_pg.C_2710024	gi_282530106_gb_GW250691.1_GW250691	contig16653	comp60219_c0_seq6	comp123479_c0_seq1	comp27821_c0_seq1	Spi_isotig09906
ORTHOMCL5055	14	DNA-directed_RNA_polymerase_II_subunit_RPB11-a_	C1BJJ1 DNA-directed_RNA_polymerase_II_subunit_J_	03_aurelia_rc_finalASM_453	adi_v1.18364	comp4015_c0_seq1	comp24129_c0_seq1	PAC_15717386	comp7510_c0_seq1	CL2278Contig1	comp8521_c0_seq2	jgi_Nemve1_117224_e_gw.145.10.1	CL654Contig1	contig22954		comp4469_c0_seq1	comp18406_c0_seq1	Spi_isotig05732
ORTHOMCL5125	14	DNA-directed_RNA_polymerase_III_subunit_RPC7-like_	A8E5V4 LOC100127616_protein_	03_aurelia_rc_finalASM_1762	adi_v1.10247	comp85177_c0_seq1	comp12134_c0_seq1	PAC_15714711	comp23783_c0_seq2	gb_CN632428.1	comp51807_c0_seq1	jgi_Nemve1_212898_fgenesh1_pg.scaffold_165000006	CL3773Contig1		comp54767_c1_seq3	comp58087_c0_seq2	comp37275_c0_seq1	Spi_isotig02917
ORTHOMCL3305	14	DnaJ_(Hsp40)_homolog,_subfamily_A,_member_3_	A1A4J9 DnaJ_(Hsp40)_homolog,_subfamily_A,_member_3_	03_aurelia_rc_polyp_finalASM_730	adi_v1.22054	comp59072_c0_seq2	comp14266_c0_seq1	PAC_15721313	comp6680_c0_seq1	CL3634Contig2	comp13778_c0_seq1	jgi_Nemve1_120890_e_gw.175.38.1	gi_282534657_gb_GW259699.1_GW259699		comp61638_c0_seq1	comp12905_c0_seq1	comp4071_c0_seq1	Spi_isotig06201
ORTHOMCL5814	14	DnaJ_(Hsp40)_homolog,_subfamily_C,_member_8_	#N/A	03_aurelia_rc_finalASM_2239		comp74658_c0_seq1	comp25637_c0_seq1	PAC_15725192	comp7986_c1_seq1	CL583Contig1	comp23780_c0_seq1	jgi_Nemve1_168739_estExt_gwp.C_1120091	CL2738Contig1	contig20372	comp49373_c0_seq1	comp8011_c0_seq1	comp10152_c0_seq1	Spi_isotig09547
ORTHOMCL1209	14	Dual_specificity_tyrosine-phosphorylation-regulated_kinase_2_	Q5RHV4 Novel_protein_similar_to_vertebrate_dual-specificity_tyrosine-(Y)-phosphorylation_regulated_kinase_2_(DYRK2)_(Fragment)_	03_aurelia_rc_finalASM_3740	adi_v1.23396	comp29482_c0_seq1	comp22441_c0_seq1	PAC_15725523	comp7242_c0_seq1	CL2884Contig1	comp12046_c0_seq2	jgi_Nemve1_200667_fgenesh1_pg.scaffold_23000032		contig18340	comp51234_c0_seq2	comp6135_c0_seq1	comp60278_c0_seq1	Spi_isotig05530
ORTHOMCL4863	14	Dynactin_subunit_2_	Q3TPZ5 Dynactin_2_	03_aurelia_rc_finalASM_5223	adi_v1.04829	comp59288_c0_seq1	comp10764_c0_seq1	PAC_15726038	comp11215_c1_seq1	CL1209Contig2	comp29042_c0_seq1	jgi_Nemve1_242304_estExt_fgenesh1_pg.C_610043	CL2494Contig1		comp60289_c0_seq9	comp6625_c0_seq1	comp116137_c0_seq1	Spi_isotig02454
ORTHOMCL6627	14	Dynactin_subunit_6_	Q0V999 NIMA_(Never_in_mitosis_gene_a)-related_expressed_kinase_11_	03_aurelia_rc_finalASM_2550	adi_v1.01997	comp65850_c0_seq1	comp10846_c0_seq1	PAC_15712932	comp18016_c0_seq1		comp46565_c0_seq1	jgi_Nemve1_170501_estExt_gwp.C_1490082	CL3731Contig1	contig08176	comp60546_c2_seq1	comp19786_c0_seq1	comp24591_c0_seq1	Spi_isotig07656
ORTHOMCL5023	14	Dynein_light_chain_1,_axonemal_	#N/A	03_aurelia_rc_finalASM_9232		comp33569_c0_seq1	comp25146_c0_seq1	PAC_15724443	comp5784_c0_seq1	CL1984Contig1	comp21565_c0_seq1	jgi_Nemve1_199963_fgenesh1_pg.scaffold_18000087	CL1878Contig1	contig07454	comp60124_c1_seq1	comp3014_c0_seq1	comp11040_c0_seq2	Spi_isotig07031
ORTHOMCL4350	14	Dysbindin_	0	03_aurelia_rc_finalASM_3739	adi_v1.00739	comp51828_c0_seq1	comp23478_c0_seq1	PAC_15720178	comp41354_c0_seq2	CL8065Contig1	comp37443_c0_seq1	jgi_Nemve1_246830_estExt_fgenesh1_pg.C_2450020		contig06314	comp28724_c0_seq1	comp37956_c0_seq1	comp26101_c0_seq1	Spi_isotig01965
ORTHOMCL4928	14	E2F-associated_phosphoprotein_	Q6PH38 E2f-associated_phosphoprotein_	03_aurelia_rc_finalASM_1879	adi_v1.12539	comp25714_c0_seq1	comp18071_c1_seq1	PAC_15711595	comp37292_c0_seq1	CL1371Contig1	comp37160_c0_seq1	jgi_Nemve1_118832_e_gw.156.67.1		contig00993	comp28074_c1_seq1	comp11147_c0_seq1	comp14738_c0_seq2	Spi_isotig08470
ORTHOMCL5107	14	Echs1_protein_(Fragment)_	#N/A	03_aurelia_rc_finalASM_602		comp8584_c0_seq1	comp16300_c0_seq1	PAC_15720143	comp2535_c0_seq1	CL2886Contig1	comp5166_c0_seq1	jgi_Nemve1_108550_e_gw.91.67.1	CL2268Contig1	contig06359	comp62581_c1_seq6	comp4734_c0_seq1	comp3887_c0_seq1	Spi_isotig06679
ORTHOMCL3842	14	Endoplasmic_reticulum-Golgi_intermediate_compartment_protein_2_	B5X273 Endoplasmic_reticulum-Golgi_intermediate_compartment_protein_2_	03_aurelia_rc_finalASM_188	adi_v1.20200	comp43006_c0_seq1	comp20565_c0_seq1	PAC_15723631		CL4893Contig1	comp52442_c0_seq1	jgi_Nemve1_234167_estExt_fgenesh1_pm.C_120023	CL3388Contig1	contig07063	comp63487_c1_seq2	comp213764_c0_seq1	comp9738_c0_seq1	Spi_isotig05546
ORTHOMCL3210	14	Enkurin-like_protein_	B5THN4 Enkurin-like_protein_	03_aurelia_rc_finalASM_10557	adi_v1.08134	comp26058_c0_seq1	comp23449_c0_seq1	PAC_15717462	comp6768_c1_seq1	CL2429Contig1	comp10296_c0_seq1	jgi_Nemve1_164783_estExt_gwp.C_530152		contig09255	comp59736_c2_seq1	comp1169_c0_seq1	comp8905_c0_seq2	Spi_isotig08132
ORTHOMCL2618	14	ES1_protein_homolog,_mitochondrial_	Q3T0U3 Es1_protein_	03_aurelia_rc_finalASM_1939	adi_v1.12079	comp24849_c0_seq1	comp10911_c0_seq1	PAC_15728465	comp6218_c0_seq1	CL766Contig1	comp8846_c0_seq1	jgi_Nemve1_176647_estExt_gwp.C_18630001	CL2713Contig1	contig05772	comp57418_c1_seq3	comp12361_c0_seq1		Spi_isotig09011
ORTHOMCL5522	14	Eukaryotic_translation_initiation_factor_3_subunit_H_	#N/A	03_aurelia_rc_finalASM_519		comp37105_c0_seq1	comp23191_c0_seq1	PAC_15726303	comp2274_c0_seq1	CL1Contig526	comp12637_c0_seq1	jgi_Nemve1_168210_estExt_gwp.C_1010083	gi_282550721_gb_GW270007.1_GW270007	contig10420	comp50402_c0_seq4	comp6470_c0_seq1	comp5004_c0_seq1	Spi_isotig05463
ORTHOMCL4512	14	Eukaryotic_translation_initiation_factor_3_subunit_K_	#N/A	03_aurelia_rc_finalASM_9264		comp4561_c0_seq1	comp24567_c0_seq1	PAC_15712289	comp5477_c1_seq1	CL229Contig1	comp7206_c0_seq1	jgi_Nemve1_170558_estExt_gwp.C_1500043	CL399Contig1	contig06771	comp61078_c0_seq3	comp6520_c0_seq1	comp5705_c0_seq1	Spi_isotig09050
ORTHOMCL2969	14	Eukaryotic_translation_initiation_factor_3_subunit_L_	C0HAF2 Eukaryotic_translation_initiation_factor_3_subunit_E-interacting_protein_	03_aurelia_rc_finalASM_278	adi_v1.18928	comp5958_c0_seq2	comp24533_c0_seq1	PAC_15722128	comp6843_c0_seq1	CL1Contig302	comp13067_c0_seq1	jgi_Nemve1_169424_estExt_gwp.C_1270032		contig04619	comp62569_c0_seq1	comp11545_c0_seq1	comp7550_c0_seq1	Spi_isotig05300
ORTHOMCL737	14	FERM_domain-containing_protein_8_	Q9VBX0 CG11848_	02_aurelia_rc_ephyra_rsASM#1_4843	adi_v1.17051	comp9876_c0_seq7	comp22061_c0_seq1	PAC_15717498	comp8066_c2_seq2	CL3727Contig1	comp2408_c1_seq1	jgi_Nemve1_208073_fgenesh1_pg.scaffold_88000038		contig04620	comp62091_c0_seq12	comp368638_c0_seq1	comp7124_c1_seq1	Spi_isotig05640
ORTHOMCL6452	14	FGFR1_oncogene_partner_2_homolog_	B2KG26 FGFR1_oncogene_partner_2_	03_aurelia_rc_finalASM_8176	adi_v1.06589	comp43432_c0_seq1	comp16448_c0_seq1	PAC_15717091	comp28176_c1_seq1	CL7874Contig1	comp20387_c0_seq1	jgi_Nemve1_35599_gw.12.191.1		contig15158	comp54387_c0_seq1	comp11246_c0_seq1	comp132088_c0_seq1	Spi_isotig09486
ORTHOMCL4518	14	FtsJ_homolog_1_(E._coli)_	A8E5E3 FtsJ_homolog_1_(E._coli)_	03_aurelia_rc_finalASM_1810	adi_v1.08042	comp136286_c0_seq1	comp32068_c0_seq1	PAC_15718838	comp21731_c0_seq1	CL2487Contig1	comp62721_c0_seq1	jgi_Nemve1_214143_fgenesh1_pg.scaffold_193000008		contig23381	comp61294_c2_seq2	comp23317_c0_seq1	comp255726_c0_seq1	Spi_isotig09375
ORTHOMCL9	14	GAF_domain_containing_protein_	Q8UWL7 Chromosome_17_open_reading_frame_27_		adi_v1.00035	comp20289_c0_seq15	comp21108_c0_seq1	PAC_15701513	comp11546_c0_seq1	gb_CV222972.1	comp2091_c11_seq1	jgi_Nemve1_221716_fgenesh1_pg.scaffold_931000001	gi_282541282_gb_GW262260.1_GW262260	contig06662	comp62696_c0_seq1	comp328581_c0_seq1	comp1166_c0_seq1	Spi_isotig03208
ORTHOMCL3488	14	General_transcription_factor_IIE,_polypeptide_1,_alpha_56kDa_	Q0P4H8 General_transcription_factor_IIE,_polypeptide_1,_alpha_56kDa,_gene_2_	02_aurelia_rc_final_rsASM#1_11292	adi_v1.03876	comp28164_c1_seq1	comp28371_c0_seq1	PAC_15713608	comp15805_c0_seq1	gb_DT613577.1	comp56503_c0_seq1	jgi_Nemve1_115691_e_gw.133.167.1	gi_282534095_gb_GW259188.1_GW259188	contig12342	comp60312_c0_seq3	comp5518_c0_seq1	comp45369_c0_seq1
ORTHOMCL5300	14	General_transcription_factor_IIE,_polypeptide_2,_beta_	B7PVD5 Transcription_initiation_factor_IIE,_beta_subunit,_putative_	03_aurelia_rc_finalASM_8048	adi_v1.21323	comp76907_c0_seq1	comp26405_c0_seq1	PAC_15726209	comp59479_c0_seq1	CL1Contig369	comp57931_c0_seq1	jgi_Nemve1_175862_estExt_gwp.C_4790017	gi_282544646_gb_GW267004.1_GW267004	contig07570	comp53436_c0_seq5	comp23110_c0_seq1	comp13590_c2_seq1
ORTHOMCL5634	14	Glutaminyl-tRNA_synthetase_	Q5DDC8 SJCHGC05363_protein_	03_aurelia_rc_finalASM_10376	adi_v1.02638	comp22658_c0_seq1	comp22939_c0_seq1	PAC_15723320	comp18568_c0_seq1		comp31540_c0_seq1	jgi_Nemve1_167786_estExt_gwp.C_920211	CL861Contig1	contig06992	comp56527_c0_seq2	comp2628_c0_seq1	comp4806_c0_seq1	Spi_isotig08865
ORTHOMCL5021	14	Glutaredoxin-3_	D3DRG2 Thioredoxin-like_2,_isoform_CRA_a_		adi_v1.09719	comp12659_c0_seq1	comp21936_c0_seq1	PAC_15724770	comp7646_c0_seq1	CL909Contig1	comp8212_c0_seq1	jgi_Nemve1_89807_e_gw.22.69.1	CL1261Contig1	contig19255	comp51803_c1_seq1	comp5249_c0_seq1	comp2311_c0_seq1	Spi_isotig07472
ORTHOMCL6591	14	Golgi_reassembly_stacking_protein_2_	Q6PC76 Golgi_reassembly_stacking_protein_2_	03_aurelia_rc_finalASM_108	adi_v1.22564	comp9340_c0_seq1	comp23324_c0_seq1	PAC_15716640	comp5187_c0_seq1	CL4925Contig1	comp7365_c0_seq1	jgi_Nemve1_80798_e_gw.3.173.1		contig05898	comp10144_c0_seq1	comp6421_c0_seq1	comp7400_c0_seq1	Spi_isotig09746
ORTHOMCL2646	14	Golgi_to_ER_traffic_protein_4_homolog_	Q6NRL4 MGC83720_protein_	02_aurelia_rc_ephyra_rsASM#1_1406	adi_v1.07343	comp89299_c0_seq1	comp15050_c1_seq1	PAC_15727859	comp19989_c0_seq1	gb_CN773424.1	comp11248_c0_seq1	jgi_Nemve1_231906_fgsh_est.C_scaffold_8000012	CL3799Contig1	contig04475		comp41845_c0_seq1	comp8043_c0_seq1	Spi_isotig05902
ORTHOMCL5712	14	Growth_hormone_inducible_transmembrane_protein_	#N/A	03_aurelia_rc_finalASM_8514		comp35655_c0_seq1	comp18255_c2_seq1	PAC_15713330	comp4024_c0_seq1	CL812Contig1	comp1585_c0_seq1	jgi_Nemve1_132321_e_gw.308.49.1	CL2567Contig1	contig06968	comp52307_c0_seq1	comp10900_c0_seq1	comp109948_c0_seq2	Spi_isotig05824
ORTHOMCL2867	14	H13-prov_protein_	Q2F650 Presenilin-like_signal_peptide_peptidase_	03_aurelia_rc_finalASM_8757	adi_v1.08279	comp4528_c0_seq3	comp16517_c0_seq1	PAC_15723200		CL217Contig1	comp13394_c0_seq1	jgi_Nemve1_228311_fgenesh1_pm.scaffold_13000026	gi_282525618_gb_GW252942.1_GW252942	contig12901	comp61621_c0_seq2	comp20212_c0_seq1	comp2861_c0_seq1	Spi_isotig05143
ORTHOMCL4271	14	Heat_shock_protein_67B2_	Q9D0B5 Novel_rhodanese-like_protein_	01_aurelia_rc_strobila_run090917_7525	adi_v1.07266		comp10309_c0_seq1	PAC_15728017	comp6015_c0_seq1	CL10078Contig1	comp22498_c0_seq1	jgi_Nemve1_246756_estExt_fgenesh1_pg.C_2390019	CL2111Contig1	contig13141	comp51773_c0_seq2	comp10672_c0_seq1	comp13112_c0_seq1	Spi_isotig10411
ORTHOMCL4375	14	Hydrolase,_alpha/beta_fold_family,_putative_	Q022C4 Alpha/beta_hydrolase_fold_	03_aurelia_rc_finalASM_2011	adi_v1.13040	comp118965_c0_seq1	comp29124_c0_seq1	PAC_15722334	comp39768_c0_seq1	CL1463Contig2	comp55786_c0_seq1	jgi_Nemve1_244342_estExt_fgenesh1_pg.C_1180058		contig05467	comp57348_c0_seq2	comp96050_c0_seq1	comp37376_c0_seq1	Spi_isotig10786
ORTHOMCL4381	14	Hypothetical_serologically_defined_colon_cancer_antigen_28_	Q6NU97 MGC81120_protein_		adi_v1.08355	comp27514_c0_seq1	comp26814_c0_seq1	PAC_15715903	comp7216_c0_seq1	CL8114Contig1	comp15691_c0_seq1	jgi_Nemve1_112056_e_gw.109.65.1	CL2536Contig1	contig11289	comp50328_c0_seq1	comp20414_c0_seq1	comp12390_c0_seq1	Spi_isotig06379
ORTHOMCL5594	14	Im:7145101_protein_(Fragment)_	B4MRC4 GK15806_	03_aurelia_rc_finalASM_4186	adi_v1.05301	comp32628_c0_seq1	comp26638_c0_seq1	PAC_15725132	comp47030_c0_seq1	CL1907Contig1	comp73140_c0_seq1	jgi_Nemve1_108962_e_gw.93.103.1	gi_282539554_gb_GW263725.1_GW263725		comp64511_c0_seq1	comp18454_c0_seq1	comp10392_c0_seq1	Spi_isotig01994
ORTHOMCL5006	14	Inner_membrane_protein,_mitochondrial_(Mitofilin)_	Q6PFS4 Inner_membrane_protein,_mitochondrial_(Mitofilin)_		adi_v1.15448	comp62347_c0_seq1	comp15376_c0_seq1	PAC_15725648	comp17081_c0_seq1	CL4200Contig1	comp24559_c0_seq1	jgi_Nemve1_50774_gw.432.24.1	CL7041Contig1	contig16714	comp62453_c0_seq1	comp20105_c0_seq1	comp34000_c0_seq1	Spi_isotig05704
ORTHOMCL4184	14	KTEL_motif-containing_protein_1_	B4DJ97 cDNA_FLJ53005,_highly_similar_to_CAP10-like_46_kDa_protein_	03_aurelia_rc_finalASM_11864	adi_v1.23744	comp40857_c0_seq2	comp19588_c6_seq1	PAC_15727294	comp11798_c0_seq1	CL7687Contig1	comp20071_c0_seq1	jgi_Nemve1_246296_estExt_fgenesh1_pg.C_2100010	CL4067Contig1		comp42570_c0_seq2	comp72216_c0_seq1	comp12037_c0_seq1	Spi_isotig05847
ORTHOMCL4185	14	KTI12_homolog,_chromatin_associated_	Q3ZLD7 Elongator_associated_protein_(Fragment)_	03_aurelia_rc_finalASM_13336	adi_v1.24500	comp55380_c0_seq1	comp27467_c0_seq1	PAC_15713495	comp12299_c0_seq1	CL6624Contig1	comp90637_c0_seq1	jgi_Nemve1_235153_estExt_fgenesh1_pm.C_980022		contig11857	comp59393_c0_seq4	comp80354_c0_seq1	comp23166_c0_seq1	Spi_isotig13901
ORTHOMCL4338	14	Kurtz_	D6W6M4 Kurtz_	03_aurelia_rc_finalASM_10703	adi_v1.17453	comp24702_c0_seq1	comp21489_c0_seq1	PAC_15726086	comp27966_c0_seq1	CL2578Contig1	comp6762_c0_seq1	jgi_Nemve1_97737_e_gw.47.237.1		contig02008	comp63146_c0_seq4	comp10300_c0_seq1	comp1707_c0_seq1	Spi_isotig04821
ORTHOMCL6593	14	L-gulonate_3-dehydrogenase_	Q0IEU5 3-hydroxyacyl-coa_dehyrogenase_	03_aurelia_rc_finalASM_5669	adi_v1.07043	comp985_c0_seq1	comp27575_c0_seq1	PAC_15707742	comp30283_c0_seq1	CL1Contig537	comp71202_c0_seq1	jgi_Nemve1_168735_estExt_gwp.C_1120087		contig08893	comp57167_c0_seq2	comp36016_c0_seq1	comp88868_c0_seq1	Spi_isotig08086
ORTHOMCL3204	14	L34_	Q86QS2 Ribosomal_protein_L34_	03_aurelia_rc_finalASM_5013	adi_v1.21004	comp423_c0_seq2	comp20083_c0_seq1	PAC_15715486	comp226_c0_seq1	CL1Contig102	comp261_c0_seq1	jgi_Nemve1_237122_estExt_fgenesh1_kg.C_1200002	CL1132Contig1	contig23168	comp10105_c0_seq1		comp207_c0_seq2	Spi_isotig14364
ORTHOMCL4442	14	L7a_	Q4KTI0 L7a_	03_aurelia_rc_finalASM_9274	adi_v1.09751		comp20084_c0_seq1	PAC_15718158	comp186_c1_seq1	CL1Contig266	comp264_c0_seq1	jgi_Nemve1_236492_estExt_fgenesh1_kg.C_150008	CL91Contig1	contig07656	comp51641_c0_seq1	comp1894_c0_seq1	comp116_c0_seq1	Spi_isotig10083
ORTHOMCL2891	14	Lupus_La_protein_homolog_	B1GS87 La_autoantigen_homolog_(Fragment)_	03_aurelia_rc_finalASM_7203	adi_v1.13724	comp6771_c0_seq2	comp10152_c0_seq1	PAC_15715127	comp15704_c0_seq1	CL504Contig1	comp12295_c0_seq1	jgi_Nemve1_236578_estExt_fgenesh1_kg.C_260012		contig13650	comp60075_c0_seq2	comp13283_c0_seq1	comp7262_c0_seq1	Spi_isotig11054
ORTHOMCL4997	14	MACRO_domain-containing_protein,_putative_	A2AS33 MACRO_domain_containing_2_	03_aurelia_rc_finalASM_10227	adi_v1.18570	comp44536_c0_seq1	comp15881_c0_seq1	PAC_15722888	comp33235_c0_seq1	CL5029Contig1	comp14248_c0_seq1	jgi_Nemve1_35922_gw.7.169.1		contig06394	comp28238_c0_seq1	comp154799_c0_seq1	comp21678_c0_seq1	Spi_isotig07632
ORTHOMCL359	14	Major_vault_protein_	D3BF00 Major_vault_protein_		adi_v1.03399	comp36648_c0_seq2	comp10968_c0_seq1	PAC_15723855	comp10081_c0_seq1	CL1Contig226	comp18261_c0_seq1	jgi_Nemve1_238247_estExt_fgenesh1_pg.C_40179	CL2006Contig1	contig20944	comp60798_c0_seq1	comp33590_c0_seq1	comp31388_c0_seq1	Spi_isotig06200
ORTHOMCL3919	14	Mammalian_sterile_twenty_3_kinase_	0		adi_v1.09073	comp4646_c1_seq1	comp21385_c0_seq1	PAC_15727067	comp33150_c0_seq1	CL2935Contig1	comp19621_c0_seq1	jgi_Nemve1_135318_e_gw.354.10.1	gi_282539268_gb_GW263433.1_GW263433	contig05362	comp58636_c0_seq3	comp25065_c0_seq1	comp1436_c0_seq1	Spi_isotig04923
ORTHOMCL1418	14	MAP_kinase_(Fragment)_	Q6DFK6 Xp42_protein_		adi_v1.05143	comp2577_c0_seq3	comp21535_c0_seq1	PAC_15713485	comp2432_c0_seq1	gb_CV182314.1	comp4623_c0_seq1	jgi_Nemve1_116697_e_gw.140.24.1	CL1063Contig1	contig11178	comp23127_c0_seq1	comp4666_c0_seq1	comp17575_c0_seq1	Spi_isotig05348
ORTHOMCL5004	14	Mapmodulin,_putative_	B7P557 Mapmodulin,_putative_	03_aurelia_rc_finalASM_3564	adi_v1.11107	comp10717_c0_seq1	comp20834_c0_seq1	PAC_15727963	comp2868_c0_seq1	CL592Contig1	comp3111_c0_seq1	jgi_Nemve1_104042_e_gw.71.195.1	CL814Contig1		comp9747_c0_seq1	comp9704_c0_seq1	comp1005_c0_seq1	Spi_isotig05584
ORTHOMCL3513	14	Mediator_complex_subunit_4_(Fragment)_	B5XBQ8 Mediator_of_RNA_polymerase_II_transcription_subunit_4_	03_aurelia_rc_finalASM_105	adi_v1.15875	comp35704_c0_seq1	comp29807_c0_seq1	PAC_15728011	comp28087_c0_seq1	CL3444Contig1	comp23807_c0_seq1	jgi_Nemve1_200895_fgenesh1_pg.scaffold_24000109	CL6270Contig1	contig06913	comp42010_c0_seq2	comp23764_c0_seq1	comp43267_c0_seq1
ORTHOMCL3665	14	Mediator_of_RNA_polymerase_II_transcription_subunit_19_	B7P168 Mediator_of_RNA_polymerase_II_transcription_subunit,_putative_	03_aurelia_rc_finalASM_3404	adi_v1.13939	comp19292_c0_seq1	comp10636_c0_seq1	PAC_15713492		CL2630Contig1	comp26054_c0_seq1	jgi_Nemve1_239233_estExt_fgenesh1_pg.C_130051	CL5667Contig1	contig10022	comp54975_c0_seq1	comp13535_c1_seq1	comp13734_c0_seq1	Spi_isotig10929
ORTHOMCL5770	14	Methyl-CpG-binding_domain_protein_2_	B7Q0K4 Methyl-CpG_binding_transcription_regulator,_putative_	01_aurelia_rc_polyp_run090924_5655	adi_v1.05892	comp157400_c0_seq1	comp31522_c0_seq1	PAC_15713081	comp50569_c0_seq1	CL5008Contig1	comp118157_c0_seq1	jgi_Nemve1_125309_e_gw.218.76.1		contig09818	comp58930_c0_seq2	comp180109_c0_seq1	comp31889_c0_seq1	Spi_isotig09808
ORTHOMCL4441	14	Microtubule-associated_protein_1_light_chain_3_gamma_	Q0IH19 MGC154878_protein_	02_aurelia_rc_strobila_rsASM#1_1770	adi_v1.19656	comp833_c21_seq91	comp16314_c0_seq1	PAC_15721793	comp19376_c0_seq1	CL1468Contig1	comp14162_c0_seq1	jgi_Nemve1_241851_estExt_fgenesh1_pg.C_520094	gi_282534266_gb_GW259308.1_GW259308		comp63716_c1_seq23	comp4519_c0_seq1	comp15329_c0_seq1	Spi_isotig05113
ORTHOMCL6326	14	Mitochondrial_inner_membrane_protease_ATP23_homolog_	B5XG66 Metalloprotease_ATP23_	03_aurelia_rc_finalASM_13214	adi_v1.09398		comp38413_c0_seq1	PAC_15727439	comp98884_c0_seq1	CL3494Contig1	comp32491_c0_seq1	jgi_Nemve1_124990_e_gw.216.95.1	gi_282535202_gb_GW257748.1_GW257748	contig15781	comp39899_c0_seq2	comp34080_c0_seq1	comp14693_c0_seq1	Spi_isotig10712
ORTHOMCL4405	14	Mitochondrial_ribosomal_protein_L44_	C5E4I8 ZYRO0E06490p_	03_aurelia_rc_finalASM_3611	adi_v1.19988	comp73041_c0_seq1	comp31566_c0_seq1	PAC_15703352	comp12738_c0_seq1	CL916Contig1	comp54133_c0_seq1	jgi_Nemve1_245670_estExt_fgenesh1_pg.C_1720004	CL1787Contig1	contig19783	comp24772_c0_seq1		comp21306_c0_seq1	Spi_isotig04075
ORTHOMCL3360	14	Myl9_protein_	Q28IZ4 MGC69457_protein_	03_aurelia_rc_finalASM_12206	adi_v1.15346	comp5842_c1_seq12	comp20269_c0_seq1	PAC_15725732	comp594_c0_seq1		comp2171_c0_seq1	jgi_Nemve1_163008_estExt_gwp.C_350288	CL39Contig1	contig19421	comp56833_c0_seq1	comp908_c0_seq1	comp3319_c0_seq1	Spi_isotig03363
ORTHOMCL5638	14	N-terminal_acetyltransferase_complex_ARD1_subunit_homolog_A_	#N/A	03_aurelia_rc_finalASM_5438		comp64920_c0_seq2	comp23468_c0_seq1	PAC_15728039	comp14430_c0_seq1	CL3923Contig1	comp36419_c0_seq1	jgi_Nemve1_230324_fgenesh1_pm.scaffold_169000005	CL520Contig1	contig17577	comp51710_c0_seq1	comp8071_c0_seq1	comp23973_c0_seq1	Spi_isotig07878
ORTHOMCL5087	14	NADH_dehydrogenase_(Ubiquinone)_Fe-S_protein_3,_(NADH-coenzyme_Q_reductase)_	Q566S4 NADH_dehydrogenase_(Ubiquinone)_Fe-S_protein_3,_(NADH-coenzyme_Q_reductase)_	03_aurelia_rc_finalASM_5825	adi_v1.09057	comp3691_c0_seq2	comp22775_c0_seq1	PAC_15717480	comp2181_c0_seq1	gb_CA303294.1	comp17224_c0_seq1	jgi_Nemve1_25207_gw.149.52.1	CL704Contig1	contig07293		comp6306_c0_seq1	comp3874_c0_seq1	Spi_isotig08862
ORTHOMCL5741	14	NADH_dehydrogenase_1_alpha_subcomplex_subunit_8_	B5XAG4 NADH_dehydrogenase_1_alpha_subcomplex_subunit_8_	03_aurelia_rc_finalASM_12251	adi_v1.08118	comp13596_c0_seq1	comp11069_c0_seq1	PAC_15723650	comp4367_c0_seq1	CL3561Contig1	comp39350_c0_seq1	jgi_Nemve1_17799_gw.229.69.1	CL899Contig1		comp48283_c0_seq2	comp3157_c0_seq1	comp6857_c0_seq1	Spi_isotig07869
ORTHOMCL5092	14	Nalp_(Nacht,_leucine_rich_repeat_and_pyrin_domain_containing)-related_	C4QGA2 Nalp_(Nacht,_leucine_rich_repeat_and_pyrin_domain_containing)-related_	03_aurelia_rc_finalASM_10169	adi_v1.01681	comp51607_c0_seq1	comp13960_c0_seq1	PAC_15726712	comp25692_c0_seq1	gb_DT606334.1	comp88749_c0_seq1	jgi_Nemve1_163817_estExt_gwp.C_440016		contig26642	comp32496_c0_seq1	comp12536_c0_seq1	comp17989_c0_seq1	Spi_isotig01692
ORTHOMCL4349	14	Nat12_protein_	B7ZWG0 Nat12_protein_	03_aurelia_rc_finalASM_11968	adi_v1.04174	comp111000_c0_seq1	comp24072_c0_seq1	PAC_15714620	comp5139_c1_seq1		comp46881_c0_seq1	jgi_Nemve1_238651_estExt_fgenesh1_pg.C_70110	CL2150Contig1	contig05443	comp58493_c0_seq2	comp23718_c0_seq1	comp18077_c0_seq1	Spi_isotig08057
ORTHOMCL5836	14	Ndufa9_protein_	#N/A	03_aurelia_rc_finalASM_12089		comp35481_c0_seq1	comp22044_c0_seq1	PAC_15709159	comp3877_c0_seq1	CL605Contig1	comp13648_c0_seq1	jgi_Nemve1_246453_estExt_fgenesh1_pg.C_2180027	CL681Contig1	contig05164	comp40034_c0_seq1	comp9209_c0_seq1	comp5288_c0_seq1	Spi_isotig06830
ORTHOMCL1259	14	Nematocyst_outer_wall_antigen_	B2KTD3 Nematocyst_outer_wall_antigen_	03_aurelia_rc_finalASM_12029	adi_v1.11601	comp1237_c0_seq2	comp21001_c0_seq1		comp1540_c0_seq1	CL334Contig3	comp4237_c0_seq1	jgi_Nemve1_232014_fgsh_est.C_scaffold_14000008	CL981Contig1	contig11219	comp60925_c1_seq4	comp6136_c0_seq1	comp1824_c0_seq1	Spi_isotig01631
ORTHOMCL6377	14	NHP2-like_protein_1_	#N/A	03_aurelia_rc_finalASM_521		comp4934_c0_seq1	comp14732_c0_seq1	PAC_15723945	comp1728_c0_seq1	CL1049Contig1	comp10092_c0_seq1	jgi_Nemve1_170685_estExt_gwp.C_1540004	CL350Contig1	contig12879	comp50685_c0_seq1	comp1420_c0_seq1	comp7580_c0_seq1	Spi_isotig13038
ORTHOMCL5026	14	Nuclear_cap-binding_protein_subunit_2_	#N/A	03_aurelia_rc_finalASM_496		comp77991_c0_seq1	comp12309_c0_seq1	PAC_15727035	comp34928_c0_seq1	CL5545Contig1	comp145328_c0_seq1	jgi_Nemve1_167764_estExt_gwp.C_920142	gi_282542302_gb_GW262438.1_GW262438	contig13991	comp47999_c0_seq1	comp39051_c0_seq1	comp15334_c0_seq1	Spi_isotig02759
ORTHOMCL3667	14	Nuclear_DNA_binding_protein_	0	03_aurelia_rc_finalASM_7103	adi_v1.13375	comp30889_c0_seq1	comp18870_c0_seq1	PAC_15715871	comp11643_c0_seq1	CL1Contig111	comp34583_c0_seq1	jgi_Nemve1_210739_fgenesh1_pg.scaffold_126000065	CL1367Contig1	contig22234		comp107475_c0_seq1	comp16253_c0_seq1	Spi_isotig07499
ORTHOMCL2211	14	Nuclear_factor_of_activated_T-cells_5_(Predicted),_isoform_CRA_b_	B5M234 NFAT-like_protein_	03_aurelia_rc_ephyra_finalASM_2293	adi_v1.07080	comp12503_c0_seq3	comp20237_c0_seq1	PAC_15721268	comp1603_c0_seq1		comp1617_c0_seq1	jgi_Nemve1_243338_estExt_fgenesh1_pg.C_850073	CL591Contig1	contig04502	comp62323_c2_seq1	comp15618_c0_seq1	comp12680_c0_seq1	Spi_isotig00804
ORTHOMCL4533	14	Nucleoporin_seh1_	Q7TP06 Da1-6_	03_aurelia_rc_finalASM_2053	adi_v1.09704	comp9604_c0_seq1	comp17549_c1_seq1	PAC_15724029	comp9726_c0_seq1	CL4251Contig1	comp37507_c0_seq1	jgi_Nemve1_135849_e_gw.362.33.1	CL5935Contig1	contig13281	comp63623_c0_seq5	comp16454_c0_seq1	comp18023_c0_seq1
ORTHOMCL3422	14	Ornithine_decarboxylase_	B6RB69 Ornithine_decarboxylase_1_	03_aurelia_rc_finalASM_13162	adi_v1.15060	comp1258_c0_seq2	comp20178_c0_seq1	PAC_15716211	comp2941_c0_seq1	CL1Contig221	comp2270_c0_seq2	jgi_Nemve1_96024_e_gw.41.27.1	gi_282549398_gb_GW273615.1_GW273615		comp57524_c0_seq7	comp2937_c0_seq1	comp2298_c0_seq1	Spi_isotig05790
ORTHOMCL709	14	Oxidative_stress_induced_growth_inhibitor_1_	Q8R430 OKL38-2.3_	03_aurelia_rc_finalASM_3027	adi_v1.11551	comp4865_c0_seq4	comp20143_c0_seq1	PAC_15709803	comp306_c0_seq1		comp2208_c0_seq1	jgi_Nemve1_229336_fgenesh1_pm.scaffold_69000011	CL1820Contig1	contig05287	comp55586_c0_seq1	comp6999_c0_seq1	comp7830_c0_seq1	Spi_isotig06512
ORTHOMCL49	14	Pdha1-A-prov_protein_	B7Z3X5 cDNA_FLJ52314,_highly_similar_to_Pyruvate_dehydrogenase_E1_component_alpha_subunit,_somatic_form,_mitochondrial_(EC_1.2.4.1)_	03_aurelia_rc_finalASM_535	adi_v1.10561	comp21580_c0_seq21	comp21782_c0_seq1	PAC_15704695	comp5857_c0_seq1	CL4933Contig1		jgi_Nemve1_233533_fgsh_est.C_scaffold_262000006	CL4734Contig1	contig04446	comp51810_c0_seq1	comp3475_c0_seq1	comp3682_c0_seq1	Spi_isotig11984
ORTHOMCL4511	14	Peripherial_benzodiazepine_receptor_associated_protein_	Q5RHP5 Novel_protein_(Zgc:66303)_	02_aurelia_rc_final_rsASM#1_15183	adi_v1.15373	comp26293_c0_seq1	comp25546_c0_seq1	PAC_15715125	comp15794_c1_seq1	CL907Contig1	comp5285_c1_seq1	jgi_Nemve1_111502_e_gw.106.53.1	CL6453Contig1		comp28044_c0_seq1	comp5193_c0_seq1	comp10289_c0_seq1	Spi_isotig04901
ORTHOMCL4927	14	Peroxiredoxin_5_	Q8T5Q7 Peroxiredoxin_V_protein_	03_aurelia_rc_finalASM_3743	adi_v1.08691	comp11408_c0_seq1	comp17065_c0_seq1	PAC_15724149	comp455_c0_seq1		comp1572_c1_seq1	jgi_Nemve1_211830_fgenesh1_pg.scaffold_144000047	CL34Contig1	contig07508	comp58034_c0_seq3	comp1168_c0_seq1	comp1775_c0_seq1	Spi_isotig10238
ORTHOMCL5113	14	Phosphatidate_cytidylyltransferase_	B3S4Q9 Proliferating_cell_nuclear_antigen_	03_aurelia_rc_finalASM_4831	adi_v1.09956	comp9281_c1_seq1	comp16066_c0_seq1	PAC_15726013	comp1223_c0_seq1	CL1Contig219	comp6136_c0_seq1	jgi_Nemve1_235152_estExt_fgenesh1_pm.C_980020		contig18255	comp50990_c0_seq1	comp2859_c0_seq1	comp4742_c0_seq1	Spi_isotig08299
ORTHOMCL5104	14	Phosphatidylinositol_glycan,_class_K_	Q3B8L4 LOC495482_protein_(Fragment)_	03_aurelia_rc_finalASM_12210	adi_v1.03056	comp61933_c0_seq1	comp18875_c0_seq1	PAC_15719392	comp15940_c0_seq1	CL3427Contig1	comp33358_c0_seq1	jgi_Nemve1_112468_e_gw.111.92.1		contig11561	comp62028_c0_seq15	comp5897_c0_seq1	comp28216_c0_seq1	Spi_isotig03217
ORTHOMCL3925	14	Phosphomannomutase,_putative_	B7E696 cDNA_clone:001-002-C04,_full_insert_sequence_	03_aurelia_rc_finalASM_4113	adi_v1.00737		comp23856_c0_seq1	PAC_15726827	comp5470_c1_seq1	CL1953Contig1	comp40978_c0_seq1	jgi_Nemve1_159761_estExt_gwp.C_100035	CL1871Contig1	contig13215	comp44317_c1_seq1	comp3744_c1_seq1	comp13938_c1_seq1	Spi_isotig07211
ORTHOMCL5264	14	Phosphoribosyl_pyrophosphate_synthase-associated_protein_2_	Q5SWZ0 Phosphoribosyl_pyrophosphate_synthetase-associated_protein_2_	03_aurelia_rc_finalASM_6897	adi_v1.18918	comp70272_c0_seq1	comp18872_c0_seq1	PAC_15727978	comp47534_c0_seq1	CL5915Contig1	comp19478_c0_seq1	jgi_Nemve1_238966_estExt_fgenesh1_pg.C_100111	CL5945Contig1	contig04809	comp59836_c0_seq3	comp498052_c0_seq1	comp34677_c0_seq1
ORTHOMCL4298	14	Phosphoserine_aminotransferase_	B6RB66 Phosphoserine_aminotransferase_		adi_v1.02416	comp95088_c0_seq1	comp19348_c1_seq1	PAC_15727962	comp1411_c0_seq1	CL658Contig1	comp5837_c0_seq1	jgi_Nemve1_206542_fgenesh1_pg.scaffold_71000011	gi_282534327_gb_GW259369.1_GW259369	contig01719	comp51744_c0_seq1	comp2428_c0_seq1	comp5517_c0_seq1	Spi_isotig01883
ORTHOMCL4839	14	Phosphoserine_phosphatase,_putative_	B9ELP5 Phosphoserine_phosphatase_	03_aurelia_rc_finalASM_11790	adi_v1.03158		comp28323_c0_seq1	PAC_15718426	comp7856_c0_seq1	CL1888Contig1	comp7809_c0_seq1	jgi_Nemve1_209120_fgenesh1_pg.scaffold_101000047	CL3432Contig1	contig10278	comp59892_c0_seq4	comp24113_c1_seq1	comp37607_c0_seq1	Spi_isotig05582
ORTHOMCL4436	14	PINCH-1_	C0KUC6 LIM_and_senescent_cell_antigen-like_domains_1_isoform_E_	03_aurelia_rc_finalASM_8106	adi_v1.18525	comp11863_c0_seq3	comp23924_c0_seq1	PAC_15713583	comp21429_c0_seq1	CL5059Contig1	comp21147_c0_seq1	jgi_Nemve1_160257_estExt_gwp.C_120473		contig05016	comp61041_c0_seq1	comp9677_c0_seq1	comp26966_c0_seq1	Spi_isotig05375
ORTHOMCL2241	14	Ppan_protein_(Fragment)_	Q7ZVK7 Peter_pan_homolog_(Drosophila)_	03_aurelia_rc_finalASM_1958	adi_v1.14343	comp41954_c1_seq1	comp19104_c0_seq1	PAC_15721112	comp33188_c0_seq1	CL1Contig402		jgi_Nemve1_52169_gw.222.44.1	gi_282552280_gb_GW273896.1_GW273896	contig08282	comp52125_c0_seq2	comp45386_c0_seq1	comp11551_c0_seq1	Spi_isotig07565
ORTHOMCL3717	14	Pre-mRNA-splicing_factor_syf2_	B5FYV7 Putative_GCIP-interacting_protein_p29_variant_1_	03_aurelia_rc_finalASM_3946	adi_v1.05754	comp5707_c0_seq1	comp10406_c0_seq1	PAC_15715951	comp19118_c0_seq1	CL2284Contig1	comp19328_c0_seq1	jgi_Nemve1_169197_estExt_gwp.C_1220015	CL6529Contig1		comp63797_c5_seq3	comp10506_c0_seq1	comp2749_c0_seq1	Spi_isotig00719
ORTHOMCL2071	14	Prkcsh-prov_protein_	Q7PPE5 AGAP004609-PA_	03_aurelia_rc_finalASM_3622	adi_v1.07935	comp7924_c1_seq3	comp25686_c0_seq1	PAC_15709013	comp4603_c0_seq1	CL1515Contig1	comp15519_c0_seq1	jgi_Nemve1_245724_estExt_fgenesh1_pg.C_1730047	CL3224Contig1	contig20134	comp60036_c0_seq1	comp11831_c0_seq1	comp141215_c0_seq1
ORTHOMCL3852	14	Probable_Bax_inhibitor-1_	B7PL49 Bax-mediated_apoptosis_inhibitor_TEGT/BI-1,_putative_	03_aurelia_rc_finalASM_374	adi_v1.05639	comp11918_c0_seq1	comp20278_c0_seq1	PAC_15724352	comp4451_c0_seq1	CL258Contig1	comp1758_c0_seq2	jgi_Nemve1_240213_estExt_fgenesh1_pg.C_260035	CL376Contig1		comp49057_c0_seq1	comp2157_c0_seq1	comp280_c0_seq1	Spi_isotig05867
ORTHOMCL2849	14	Probable_signal_peptidase_complex_subunit_2_	B7PXW8 Signal_peptidase_complex,_subunit_SPC25,_putative_	03_aurelia_rc_finalASM_8480	adi_v1.02652	comp9044_c0_seq7	comp10485_c0_seq1	PAC_15721057	comp2427_c0_seq1	CL487Contig1	comp3632_c0_seq1	jgi_Nemve1_241683_estExt_fgenesh1_pg.C_490065	CL272Contig1	contig10200		comp2971_c0_seq1	comp3833_c0_seq1	Spi_isotig10191
ORTHOMCL3314	14	Probable_thiopurine_S-methyltransferase_	C3KHE3 Probable_thiopurine_S-methyltransferase_	03_aurelia_rc_finalASM_5777	adi_v1.16101	comp13619_c0_seq1	comp25385_c0_seq1	PAC_15727945	comp17930_c0_seq1	CL1741Contig1	comp33097_c0_seq1	jgi_Nemve1_238963_estExt_fgenesh1_pg.C_100095		contig05997	comp61973_c0_seq2	comp9555_c0_seq1	comp46099_c0_seq1	Spi_isotig11244
ORTHOMCL4308	14	Prolyl-tRNA_synthetase_	B6RB43 ATP_synthase,_H+_transporting,_mitochondrial_F1_complex,_o_subunit_	03_aurelia_rc_finalASM_5893	adi_v1.08665	comp2645_c0_seq1	comp20593_c0_seq1		comp827_c0_seq1	CL362Contig1	comp5691_c0_seq1	jgi_Nemve1_94346_e_gw.36.194.1	CL315Contig1	contig09025	comp23559_c0_seq2	comp1760_c0_seq1	comp1032_c0_seq1	Spi_isotig11197
ORTHOMCL5515	14	Proteasome_assembly_chaperone_1_	B2RD51 cDNA,_FLJ96455,_highly_similar_to_Homo_sapiens_Down_syndrome_critical_region_gene_2_(DSCR2),_mRNA_	03_aurelia_rc_finalASM_10508	adi_v1.04503	comp60477_c0_seq1	comp10289_c0_seq1	PAC_15720453	comp11398_c0_seq1	gb_BP509619.1	comp36545_c0_seq1	jgi_Nemve1_202556_fgenesh1_pg.scaffold_36000033	CL2552Contig1		comp61317_c0_seq5	comp63346_c0_seq1	comp98707_c0_seq1	Spi_isotig14194
ORTHOMCL3727	14	Proteasome_subunit_alpha_type_(Fragment)_	#N/A	03_aurelia_rc_finalASM_84		comp14655_c0_seq1	comp15743_c3_seq1	PAC_15707311	comp4133_c0_seq1	CL647Contig1	comp17269_c0_seq1	jgi_Nemve1_205783_fgenesh1_pg.scaffold_62000102	CL5146Contig1	contig19965	comp64332_c0_seq1	comp7291_c0_seq1	comp6927_c0_seq1	Spi_isotig05466
ORTHOMCL5084	14	Proteasome_subunit_beta_type_	A7S7D6 Proteasome_subunit_beta_type_	03_aurelia_rc_finalASM_215	adi_v1.20908	comp4675_c0_seq1	comp23374_c0_seq1	PAC_15724274	comp1855_c0_seq1	CL874Contig2	comp10907_c0_seq1	jgi_Nemve1_167347_estExt_gwp.C_860205		contig11372	comp51985_c0_seq2	comp2874_c0_seq1	comp3777_c0_seq2	Spi_isotig03356
ORTHOMCL5752	14	Protein_BUD31_homolog_	#N/A	03_aurelia_rc_finalASM_11012		comp27039_c0_seq1	comp24539_c0_seq1	PAC_15716801	comp6378_c1_seq1	CL3498Contig1	comp15114_c0_seq1	jgi_Nemve1_245247_estExt_fgenesh1_pg.C_1510040	CL1609Contig1	contig08872	comp57849_c0_seq1	comp13611_c0_seq1	comp5162_c0_seq1	Spi_isotig06807
ORTHOMCL2889	14	Protein_DD3-3_	Q8WPM5 Transmembrane_receptor-like_protein_	03_aurelia_rc_finalASM_3624	adi_v1.04958	comp11055_c2_seq1	comp20874_c0_seq1	PAC_15727372	comp66299_c0_seq1	CL808Contig1	comp18540_c0_seq1	jgi_Nemve1_237252_estExt_fgenesh1_kg.C_1480005		contig04717	comp63961_c6_seq5	comp328444_c0_seq1	comp41820_c0_seq1	Spi_isotig12940
ORTHOMCL2575	14	Protein_disulfide_isomerase,_putative_	B5X1H7 Disulfide-isomerase_A3_	03_aurelia_rc_finalASM_10533	adi_v1.08868	comp3370_c0_seq2	comp20807_c0_seq1	PAC_15723656	comp1466_c0_seq1	CL34Contig3	comp7147_c0_seq1	jgi_Nemve1_218982_fgenesh1_pg.scaffold_378000016	gi_282547752_gb_GW267880.1_GW267880	contig04787	comp59529_c1_seq1	comp1535_c0_seq1		Spi_isotig05506
ORTHOMCL4616	14	Protein_FAM76B_	A8K255 cDNA_FLJ78322_	03_aurelia_rc_finalASM_12066	adi_v1.04509	comp97227_c0_seq1	comp29701_c0_seq1	PAC_15720246	comp54972_c0_seq1	CL6151Contig1	comp35047_c0_seq1	jgi_Nemve1_232079_fgsh_est.C_scaffold_19000009	CL7132Contig1	contig08487	comp52328_c0_seq2	comp56092_c0_seq1	comp93444_c0_seq1
ORTHOMCL3283	14	Protein_phosphatase_1_regulatory_subunit_3B_	Q6DHT6 Zgc:92069_		adi_v1.18500	comp23691_c0_seq4	comp24228_c0_seq1	PAC_15726517	comp16135_c0_seq1	gb_CV463777.1	comp7350_c0_seq1	jgi_Nemve1_115865_e_gw.134.48.1	CL483Contig1	contig05166	comp57640_c0_seq1	comp1812_c0_seq1	comp1617_c0_seq1	Spi_isotig07275
ORTHOMCL3238	14	Protein_phosphatase_2_(Formerly_2A),_regulatory_subunit_A_(PR_65),_alpha_isoform,_isoform_CRA_a_	Q7ZYM9 Ppp2r1b_protein_	03_aurelia_rc_finalASM_5529	adi_v1.01991	comp21241_c0_seq1	comp21679_c0_seq1	PAC_15720034	comp2116_c1_seq1	CL185Contig1	comp4370_c0_seq1	jgi_Nemve1_237453_estExt_fgenesh1_kg.C_2570002		contig01606	comp61342_c0_seq2	comp3617_c0_seq1	comp3486_c0_seq1	Spi_isotig04866
ORTHOMCL5589	14	Protein_phosphatase_type_2C_beta_	Q9EQE2 Protein_phosphatase_2C_alpha_1b_	03_aurelia_rc_finalASM_2198	adi_v1.00921	comp21866_c0_seq1	comp21424_c0_seq1	PAC_15719858	comp26897_c0_seq1	CL704Contig1	comp34620_c0_seq1	jgi_Nemve1_213347_fgenesh1_pg.scaffold_174000032	CL4330Contig1		comp55531_c0_seq1	comp113529_c0_seq1	comp12303_c0_seq1	Spi_isotig04780
ORTHOMCL2082	14	Protein_SMG9_	Q5VRM2 Os06g0114600_protein_		adi_v1.01649	comp22488_c0_seq1	comp22080_c0_seq1	PAC_15720035	comp44163_c0_seq2	CL9692Contig1	comp61952_c0_seq1	jgi_Nemve1_240079_estExt_fgenesh1_pg.C_240069	CL5579Contig1	contig17820	comp36086_c0_seq3	comp325477_c0_seq1	comp27858_c0_seq1	Spi_isotig06107
ORTHOMCL1612	14	Protein_tyrosine_phosphatase_type_IVA_3_	Q66JI4 Protein_tyrosine_phosphatase_type_IVA,_member_1_	03_aurelia_rc_finalASM_141	adi_v1.18711	comp885_c4_seq14	comp21147_c0_seq1	PAC_15717257		CL2206Contig1	comp4090_c0_seq1	jgi_Nemve1_227192_fgenesh1_kg.scaffold_147000001	CL765Contig1	contig05841	comp60792_c0_seq4	comp7469_c0_seq1	comp1118_c0_seq1	Spi_isotig04856
ORTHOMCL3829	14	Proto-oncogene_protein_	Q8UUZ4 Small_G-protein_H-Ras_	01_aurelia_rc_strobila_run091013_3496	adi_v1.09327	comp21282_c0_seq1	comp20985_c0_seq1	PAC_15724949	comp973_c0_seq1	CL4026Contig1	comp1004_c0_seq1	jgi_Nemve1_247341_estExt_fgenesh1_pg.C_2940007	gi_282529447_gb_GW252300.1_GW252300		comp61040_c0_seq1	comp6789_c0_seq1	comp4720_c0_seq1	Spi_isotig07129
ORTHOMCL3369	14	Psmd11_protein_(Fragment)_	Q7TMI0 Psmd11_protein_(Fragment)_	03_aurelia_rc_finalASM_8574	adi_v1.16925	comp24639_c0_seq3	comp10748_c0_seq1	PAC_15726987	comp1978_c0_seq1	CL833Contig1	comp11951_c0_seq2	jgi_Nemve1_219029_fgenesh1_pg.scaffold_381000018	CL177Contig1	contig06570	comp54030_c0_seq1	comp7745_c0_seq1		Spi_isotig06893
ORTHOMCL3363	14	PTEN_	Q7ZZ56 Novel_protein_similar_to_human_phosphatase_and_tensin_homolog_(PTEN)_		adi_v1.18027	comp2502_c1_seq28	comp11035_c0_seq1	PAC_15728169	comp12358_c0_seq1	CL2556Contig1	comp19402_c0_seq1	jgi_Nemve1_131389_e_gw.294.6.1	CL5212Contig1	contig07781	comp58552_c0_seq1	comp98754_c0_seq1	comp25737_c0_seq1	Spi_isotig02390
ORTHOMCL2861	14	Putative_membrane_protein_	#N/A	03_aurelia_rc_strobila_finalASM_5313		comp9071_c0_seq3	comp21569_c0_seq1	PAC_15721514	comp4069_c0_seq1	CL1Contig187	comp15578_c0_seq2	jgi_Nemve1_200413_fgenesh1_pg.scaffold_21000098	CL511Contig1	contig12653	comp60858_c0_seq1	comp17075_c0_seq1	comp61492_c0_seq1	Spi_isotig07254
ORTHOMCL5584	14	Putative_NADH_dehydrogenase_1_alpha_subcomplex_5_	B5FYU0 Putative_NADH_dehydrogenase_1_alpha_subcomplex_5_	03_aurelia_rc_finalASM_1718	adi_v1.02875	comp53152_c0_seq1	comp21268_c0_seq1	PAC_15728200	comp2059_c0_seq2	CL1641Contig1	comp3474_c0_seq1	jgi_Nemve1_210064_fgenesh1_pg.scaffold_116000020	CL300Contig1	contig15936		comp1484_c0_seq1	comp1692_c0_seq1	Spi_isotig12913
ORTHOMCL4517	14	Putative_prohibitin_	A2I473 Putative_prohibitin_	03_aurelia_rc_finalASM_9187	adi_v1.09150	comp7078_c0_seq1	comp21577_c0_seq1	PAC_15722490	comp1030_c0_seq1	CL1098Contig1	comp3486_c0_seq1	jgi_Nemve1_242223_estExt_fgenesh1_pg.C_590028		contig05654	comp62293_c1_seq3	comp3916_c0_seq1	comp1772_c0_seq1	Spi_isotig07199
ORTHOMCL4664	14	Putative_ribosomal_protein_mitochondrial_S22_	B5G0C9 Putative_ribosomal_protein_mitochondrial_S22_	03_aurelia_rc_finalASM_417	adi_v1.12826	comp322556_c0_seq1	comp30746_c0_seq1	PAC_15725677	comp23401_c0_seq1	CL7120Contig1	comp58031_c0_seq1	jgi_Nemve1_100982_e_gw.59.154.1	gi_282527851_gb_GW251515.1_GW251515	contig21340	comp58934_c2_seq1	comp44192_c0_seq1	comp25378_c1_seq1
ORTHOMCL2255	14	Putative_ribosomal_protein_S13_variant_1_	#N/A	03_aurelia_rc_finalASM_833		comp207_c0_seq2	comp20135_c0_seq1	PAC_15717094	comp139_c0_seq1	CL87Contig1	comp241_c0_seq1	jgi_Nemve1_235818_estExt_fgenesh1_pm.C_2430001	CL2491Contig1	contig13423	comp42246_c0_seq1	comp560_c0_seq1	comp124_c1_seq1	Spi_isotig13190
ORTHOMCL5719	14	Pyrroline-5-carboxylate_reductase_	A7RN43 Pyrroline-5-carboxylate_reductase_		adi_v1.06656	comp147864_c0_seq1	comp37071_c0_seq1	PAC_15714706	comp29405_c0_seq1	gb_DT608049.1	comp96387_c0_seq1	jgi_Nemve1_160797_estExt_gwp.C_160049	gi_282545537_gb_GW261364.1_GW261364	contig11174	comp61283_c0_seq3	comp41035_c0_seq1	comp117969_c0_seq1	Spi_isotig06199
ORTHOMCL4613	14	Pyrroline-5-carboxylate_reductase_3_	B3S202 Pyrroline-5-carboxylate_reductase_	03_aurelia_rc_finalASM_11856	adi_v1.00697	comp5983_c0_seq1	comp23218_c0_seq1	PAC_15720946	comp8577_c0_seq1	CL1Contig4	comp39088_c0_seq1	jgi_Nemve1_112837_e_gw.114.54.1	CL2128Contig1	contig21028	comp55424_c0_seq1	comp30774_c0_seq1	comp10754_c0_seq1
ORTHOMCL5665	14	Ras_homolog_enriched_in_brain_	B7ZST5 Ras_homolog_enriched_in_brain_	03_aurelia_rc_strobila_finalASM_4153	adi_v1.07656	comp64612_c0_seq1	comp22428_c0_seq1	PAC_15722621	comp7246_c0_seq1	gb_CN551877.1	comp8801_c0_seq1	jgi_Nemve1_236736_estExt_fgenesh1_kg.C_460003		contig06327	comp62976_c0_seq3	comp16164_c0_seq1	comp11531_c0_seq1	Spi_isotig11221
ORTHOMCL3732	14	Ras-related_protein_Rab-36_	A0PJQ5 RAB36,_member_RAS_oncogene_family_		adi_v1.15894	comp72876_c0_seq1	comp29803_c0_seq1	PAC_15717366	comp31169_c0_seq1	CL5778Contig1	comp56872_c0_seq1	jgi_Nemve1_96019_e_gw.41.43.1	CL5319Contig1	contig07467	comp60403_c0_seq1	comp23035_c0_seq1	comp10074_c0_seq1	Spi_isotig03181
ORTHOMCL3771	14	Rcan1_protein_(Fragment)_	Q6DG39 Regulator_of_calcineurin_family_member_3_	03_aurelia_rc_finalASM_3432	adi_v1.11210	comp74499_c0_seq1	comp16116_c1_seq1	PAC_15718647	comp56544_c0_seq2		comp9150_c0_seq1	jgi_Nemve1_94409_e_gw.36.67.1	CL1598Contig1	contig06671	comp63022_c0_seq14	comp49063_c0_seq1	comp17361_c0_seq1	Spi_isotig12484
ORTHOMCL3195	14	Reticulon-like_protein_	D1LXC8 Reticulon-like_protein_		adi_v1.02368	comp1750_c0_seq2	comp20939_c0_seq1	PAC_15710131	comp8598_c0_seq1	CL4916Contig1	comp5456_c2_seq1	jgi_Nemve1_139520_e_gw.479.7.1	gi_282553557_gb_GW275376.1_GW275376	contig09951	comp62157_c0_seq1	comp13510_c1_seq1	comp2213_c0_seq1	Spi_isotig04924
ORTHOMCL4416	14	Ribosomal_protein_L19_	A7T1P0 Ribosomal_protein_L19_	03_aurelia_rc_finalASM_5670	adi_v1.05534	comp197_c0_seq1	comp20038_c0_seq1	PAC_15720917	comp138_c0_seq1	CL1Contig290		jgi_Nemve1_248539_estExt_fgenesh1_pg.C_6350005	CL2653Contig1	contig12788	comp47285_c0_seq1	comp705_c0_seq1	comp97_c0_seq1	Spi_isotig04769
ORTHOMCL320	14	Ribosomal_protein_S19_	A8E6C2 Putative_40S_ribosomal_protein_S19_	03_aurelia_rc_finalASM_5628	adi_v1.10345		comp20054_c0_seq1	PAC_15716461	comp125_c0_seq1	CL49Contig3	comp254_c0_seq1	jgi_Nemve1_172396_estExt_gwp.C_2110084	gi_282550139_gb_GW272006.1_GW272006	contig14198	comp45928_c0_seq1	comp594_c0_seq1	comp82_c0_seq1	Spi_isotig13980
ORTHOMCL4888	14	Ribosomal_protein_S5,_isoform_CRA_b_	#N/A	03_aurelia_rc_finalASM_10349		comp92_c0_seq1	comp20063_c0_seq1	PAC_15717544	comp202_c0_seq1	CL1Contig143	comp217_c0_seq1	jgi_Nemve1_160743_estExt_gwp.C_150218	CL165Contig1	contig09287	comp64439_c0_seq1	comp1479_c0_seq1	comp130_c0_seq1	Spi_isotig04071
ORTHOMCL6182	14	RNA_(guanine-9-)-methyltransferase_domain-containing_protein_2_	B9EIT8 Rg9mtd2_protein_	03_aurelia_rc_polyp_finalASM_3867	adi_v1.17102	comp170759_c0_seq1	comp13844_c0_seq1	PAC_15728140	comp69851_c0_seq1	CL2920Contig1	comp108289_c0_seq1	jgi_Nemve1_115367_e_gw.131.20.1	CL6914Contig1	contig19797	comp42434_c0_seq1	comp90239_c0_seq1	comp298430_c0_seq1
ORTHOMCL3002	14	RNA_polymerase_II-associated_factor_1_homolog_	C0HAQ1 RNA_polymerase_II-associated_factor_1_homolog_	03_aurelia_rc_finalASM_7061	adi_v1.06268	comp23635_c0_seq1	comp21505_c0_seq1	PAC_15723156	comp4450_c0_seq1	gb_DT607329.1	comp3761_c0_seq1	jgi_Nemve1_99040_e_gw.52.66.1		contig07603	comp61525_c0_seq1	comp5593_c0_seq1	comp29412_c0_seq1	Spi_isotig08361
ORTHOMCL4486	14	RNA-binding_protein_24-B_	Q66HW1 Rbm38_protein_		adi_v1.05527	comp9326_c0_seq1	comp23282_c0_seq1	PAC_15714686	comp5589_c2_seq1	CL710Contig1	comp30128_c0_seq1	jgi_Nemve1_108504_e_gw.90.98.1	CL1311Contig1	contig02200	comp57750_c1_seq3	comp5922_c0_seq1	comp7667_c0_seq1	Spi_isotig07526
ORTHOMCL3924	14	Ropporin-1-like_protein_	B1H2C4 LOC100145386_protein_	03_aurelia_rc_finalASM_9220	adi_v1.15817	comp22492_c0_seq1	comp23583_c0_seq1	PAC_15714371	comp5719_c0_seq1	CL6331Contig1	comp17093_c0_seq1	jgi_Nemve1_161278_estExt_gwp.C_200022		contig05660	comp51588_c0_seq1	comp2471_c0_seq1	comp2842_c0_seq1	Spi_isotig08587
ORTHOMCL3841	14	RPA-interacting_protein_A_	C1BL87 RPA-interacting_protein_A_		adi_v1.05303	comp157649_c0_seq1	comp9256_c0_seq1	PAC_15725026	comp44368_c0_seq1	gb_CN771364.1	comp48906_c0_seq1	jgi_Nemve1_174335_estExt_gwp.C_3000016	CL2120Contig1	contig13558	comp25596_c0_seq1	comp26623_c0_seq1	comp21225_c0_seq1	Spi_isotig09552
ORTHOMCL2557	14	Rps6-prov_protein_	A0MQ84 Ribosomal_protein_S6_	03_aurelia_rc_finalASM_4200	adi_v1.05432	comp191_c0_seq1	comp20026_c0_seq1	PAC_15710754	comp52_c0_seq1		comp132_c0_seq1	jgi_Nemve1_245093_estExt_fgenesh1_pg.C_1450025	CL45Contig1	contig10336	comp28140_c0_seq1	comp589_c0_seq1	comp69_c0_seq1	Spi_isotig02107
ORTHOMCL5743	14	rRNA-processing_protein_fcf2_	#N/A	03_aurelia_rc_finalASM_11266		comp10251_c1_seq1	comp16214_c1_seq1	PAC_15706279	comp28351_c0_seq1	CL1030Contig1	comp17405_c0_seq1	jgi_Nemve1_125169_e_gw.217.159.1	CL4143Contig1	contig14734	comp55429_c0_seq3	comp17227_c0_seq1	comp8530_c0_seq1	Spi_isotig09679
ORTHOMCL5786	14	RSL1D1_protein_(Fragment)_	#N/A	03_aurelia_rc_finalASM_5589		comp55536_c0_seq1	comp25346_c0_seq1	PAC_15727819	comp12862_c0_seq1	CL462Contig1	comp30797_c0_seq1	jgi_Nemve1_83837_e_gw.8.118.1	CL1113Contig1	contig12101	comp59407_c0_seq1	comp23426_c0_seq1	comp20913_c0_seq1	Spi_isotig05676
ORTHOMCL6660	14	RWD_domain-containing_protein_1_	C3KHF9 RWD_domain-containing_protein_1_	03_aurelia_rc_finalASM_10213	adi_v1.03097	comp13086_c0_seq1	comp24081_c0_seq1	PAC_15726157	comp24551_c0_seq1	CL2113Contig1	comp26535_c0_seq1	jgi_Nemve1_36131_gw.19.92.1		contig16476	comp53624_c0_seq3	comp13023_c0_seq1	comp15983_c0_seq1	Spi_isotig09832
ORTHOMCL3293	14	S11_	#N/A	03_aurelia_rc_finalASM_11020		comp266_c0_seq2	comp20111_c0_seq1	PAC_15728488	comp84_c1_seq1	CL20Contig1	comp173_c0_seq1	jgi_Nemve1_239074_estExt_fgenesh1_pg.C_110144	CL362Contig1	contig09508	comp9716_c0_seq1	comp830_c0_seq1	comp168_c0_seq1	Spi_isotig02169
ORTHOMCL3887	14	Sec13l1_protein_	#N/A	02_aurelia_rc_final_rsASM#1_6264		comp34766_c0_seq1	comp22980_c0_seq1	PAC_15723331	comp2694_c0_seq1	CL575Contig1	comp5456_c0_seq1	jgi_Nemve1_243846_estExt_fgenesh1_pg.C_1000024	CL5143Contig1	contig05372	comp60204_c1_seq1	comp8503_c0_seq1	comp4294_c0_seq1	Spi_isotig06945
ORTHOMCL5795	14	Serine/arginine-rich_protein_specific_kinase_1_	A1L2D3 Serine/arginine-rich_protein_specific_kinase_1b_	03_aurelia_rc_finalASM_294	adi_v1.02995	comp16817_c0_seq1	comp25778_c0_seq1	PAC_15727296	comp7429_c0_seq1	gb_CN559225.1	comp14685_c0_seq1	jgi_Nemve1_114224_e_gw.124.44.1		contig12874	comp62003_c0_seq1	comp31791_c0_seq1	comp8824_c0_seq1	Spi_isotig03129
ORTHOMCL2900	14	Serine/threonine-protein_kinase_OSR1_	Q803V0 Oxidative-stress_responsive_1b_	01_aurelia_rc_strobila_run091013_4688	adi_v1.10477	comp23991_c0_seq1	comp22528_c0_seq1	PAC_15727001	comp24728_c0_seq1		comp31473_c0_seq1	jgi_Nemve1_130600_e_gw.282.9.1	CL4900Contig1	contig11389	comp27962_c0_seq1	comp126611_c0_seq1	comp77824_c0_seq1	Spi_isotig04946
ORTHOMCL5747	14	Seryl-tRNA_synthetase,_cytoplasmic_	Q53HA4 Seryl-tRNA_synthetase_variant_(Fragment)_	03_aurelia_rc_finalASM_1864	adi_v1.23433	comp15493_c0_seq1	comp22253_c0_seq1	PAC_15727199	comp3547_c0_seq1	CL293Contig2	comp5125_c0_seq1	jgi_Nemve1_239510_estExt_fgenesh1_pg.C_160011		contig00624	comp57287_c0_seq1	comp44098_c0_seq1	comp2159_c0_seq1	Spi_isotig05088
ORTHOMCL4453	14	Si:ch211-147a11.7_protein_	Q561Q4 Si:ch211-147a11.7_protein_(Fragment)_	03_aurelia_rc_finalASM_3517	adi_v1.20668	comp236728_c0_seq1	comp17011_c0_seq1	PAC_15711738	comp30723_c0_seq1	CL1089Contig1	comp38906_c0_seq1	jgi_Nemve1_203816_fgenesh1_pg.scaffold_46000005	CL7240Contig1		comp57333_c0_seq2	comp24572_c0_seq1	comp51060_c0_seq1	Spi_isotig06959
ORTHOMCL3816	14	Sialate_O-acetylesterase_	Q5XHF4 LOC495015_protein_		adi_v1.18088	comp18324_c0_seq1	comp22476_c0_seq1	PAC_15726799	comp6078_c0_seq1	CL1819Contig1	comp1912_c0_seq1	jgi_Nemve1_103646_e_gw.69.34.1	CL1942Contig1	contig07130	comp62467_c0_seq2	comp29091_c0_seq1	comp142261_c0_seq1	Spi_isotig05204
ORTHOMCL5623	14	Signal_recognition_particle_receptor_subunit_beta_	C1BK77 Signal_recognition_particle_receptor_subunit_beta_	03_aurelia_rc_finalASM_8792	adi_v1.13656	comp11872_c0_seq1	comp27568_c0_seq1	PAC_15722491	comp7790_c0_seq1	CL10385Contig1	comp35578_c0_seq1	jgi_Nemve1_79420_e_gw.1.232.1	CL1822Contig1		comp63982_c0_seq12	comp27536_c0_seq1	comp118841_c0_seq1	Spi_isotig04087
ORTHOMCL4293	14	Signal_sequence_receptor,_delta_	Q4PLZ1 Signal_sequence_receptor_delta_	03_aurelia_rc_finalASM_10529	adi_v1.04477	comp763_c0_seq1	comp20172_c0_seq1	PAC_15719506	comp156_c0_seq1		comp567_c0_seq1	jgi_Nemve1_237405_estExt_fgenesh1_kg.C_2230002	CL57Contig1	contig10757	comp28050_c0_seq1	comp1106_c0_seq1	comp1048_c0_seq1	Spi_isotig12363
ORTHOMCL2029	14	Similar_to_Tetraodon_protein_product_CAG00085_	0	02_aurelia_rc_final_rsASM#1_12036	adi_v1.05577	comp17365_c0_seq1	comp15865_c0_seq1	PAC_15725256	comp17364_c1_seq1	gb_CN773768.1	comp38217_c0_seq1	jgi_Nemve1_16006_gw.247.24.1	CL3592Contig1		comp61019_c0_seq4	comp50031_c0_seq1	comp3939_c0_seq1	Spi_isotig02663
ORTHOMCL5137	14	SLC25A11_	Q6INH3 MGC82600_protein_		adi_v1.17925	comp37162_c0_seq1	comp23240_c0_seq1	PAC_15720263	comp6507_c0_seq1	CL1948Contig1	comp22400_c1_seq1	jgi_Nemve1_239058_estExt_fgenesh1_pg.C_110116	CL3572Contig1	contig09008	comp51919_c0_seq4	comp8683_c0_seq1	comp19657_c0_seq1	Spi_isotig06738
ORTHOMCL4464	14	Slc25a32_protein_(Fragment)_	C0HBS3 Mitochondrial_folate_transporter/carrier_	03_aurelia_rc_strobila_finalASM_329	adi_v1.24392	comp160259_c0_seq1	comp26291_c0_seq1	PAC_15706687	comp2611_c4_seq1	gb_DT612886.1	comp28660_c0_seq1	jgi_Nemve1_163801_estExt_gwp.C_430313	gi_282533602_gb_GW257183.1_GW257183		comp49837_c0_seq3	comp18044_c0_seq1	comp8463_c0_seq1	Spi_isotig07218
ORTHOMCL3781	14	Small_nuclear_ribonucleoprotein_Sm_D3_	Q7ZVB5 Small_nuclear_ribonucleoprotein_D3_polypeptide,_like_	03_aurelia_rc_finalASM_10654	adi_v1.06862	comp5835_c0_seq2	comp23830_c0_seq1	PAC_15709486	comp8715_c0_seq1	CL1528Contig1	comp20381_c0_seq1	jgi_Nemve1_86522_e_gw.13.435.1	CL2130Contig1		comp9693_c0_seq1	comp8548_c0_seq1	comp5142_c0_seq1	Spi_isotig06590
ORTHOMCL3099	14	Smap1_protein_(Fragment)_	B1H2Q1 LOC100145457_protein_	03_aurelia_rc_finalASM_191	adi_v1.16007	comp7325_c0_seq1	comp20147_c0_seq1	PAC_15724586	comp13822_c0_seq1	CL6091Contig1	comp8161_c0_seq1	jgi_Nemve1_130736_e_gw.284.22.1	gi_282554230_gb_GW274398.1_GW274398	contig10922	comp60590_c0_seq1	comp34721_c0_seq1	comp3385_c0_seq1
ORTHOMCL6337	14	SNARE_protein_Ykt6_	C1BEI5 Synaptobrevin_homolog_ykt6_	03_aurelia_rc_finalASM_2521	adi_v1.05749	comp58907_c0_seq1	comp270_c1_seq1	PAC_15726869	comp49843_c0_seq1	gb_DR435180.1	comp34222_c0_seq1	jgi_Nemve1_236106_estExt_fgenesh1_pm.C_4320001	CL1243Contig1		comp59688_c0_seq6	comp8623_c0_seq1	comp20128_c1_seq1	Spi_isotig06094
ORTHOMCL5077	14	Snrp70_protein_	#N/A	03_aurelia_rc_finalASM_4285		comp29807_c0_seq2	comp18631_c2_seq1	PAC_15710373	comp8998_c0_seq1	CL1608Contig1	comp3531_c1_seq1	jgi_Nemve1_118365_e_gw.153.81.1	CL3267Contig1	contig05208	comp64373_c1_seq1	comp17683_c0_seq1	comp31223_c0_seq1	Spi_isotig05531
ORTHOMCL2917	14	Sodium/potassium-transporting_ATPase_subunit_beta-1_	A4LAB0 Na+/K+_ATPase_beta_subunit_	03_aurelia_rc_finalASM_10399	adi_v1.17938	comp4565_c0_seq16	comp21123_c0_seq1	PAC_15727058	comp1491_c0_seq1	CL275Contig1	comp9871_c0_seq1	jgi_Nemve1_237547_estExt_fgenesh1_kg.C_3270001		contig04632	comp46510_c0_seq2	comp2038_c0_seq1	comp1155_c0_seq1	Spi_isotig04826
ORTHOMCL5034	14	Sorting_nexin_6_	Q4VA89 Sorting_nexin_6_	03_aurelia_rc_finalASM_1796	adi_v1.12536	comp7335_c0_seq1	comp21208_c0_seq1	PAC_15709083	comp5707_c0_seq1		comp7257_c0_seq1	jgi_Nemve1_161158_estExt_gwp.C_180384	CL1606Contig1	contig14166	comp51616_c0_seq1	comp9341_c0_seq1	comp5113_c0_seq1	Spi_isotig06658
ORTHOMCL6669	14	SoxB1_	B4ZYS7 SoxB1_	02_aurelia_rc_final_rsASM#1_4675	adi_v1.21868	comp5043_c0_seq1	comp22131_c0_seq1	PAC_15721649	comp970_c0_seq1	gb_DN244191.2	comp16809_c0_seq1	jgi_Nemve1_243069_estExt_fgenesh1_pg.C_780060	CL1468Contig1		comp51801_c0_seq1	comp4379_c0_seq1	comp2744_c0_seq1	Spi_isotig05449
ORTHOMCL3441	14	Sperm-associated_antigen_1_	A4QNV4 Spag1_protein_	03_aurelia_rc_finalASM_1989	adi_v1.09066	comp74448_c0_seq2	comp15912_c0_seq1	PAC_15723572	comp8926_c0_seq1	gb_DN636141.2	comp14757_c0_seq1	jgi_Nemve1_248100_estExt_fgenesh1_pg.C_4200004	gi_282549741_gb_GW271608.1_GW271608		comp62891_c0_seq6	comp21154_c0_seq1	comp7837_c0_seq1	Spi_isotig09618
ORTHOMCL4906	14	Splicing_factor_3A_subunit_1_	Q90X41 Novel_protein_similar_to_human_splicing_factor_3a,_subunit_1,_120kD_(SF3A1)_	01_aurelia_rc_strobila_run090409_1704	adi_v1.14951	comp78755_c0_seq1	comp10402_c1_seq1	PAC_15716859	comp5860_c0_seq1	CL1696Contig1	comp6043_c0_seq1	jgi_Nemve1_233857_estExt_fgenesh1_pm.C_10004		contig07651	comp57245_c0_seq2	comp9006_c0_seq1	comp2172_c0_seq2	Spi_isotig11255
ORTHOMCL4452	14	Splicing_factor_3a,_subunit_2_	C0H9D6 Splicing_factor_3A_subunit_2_		adi_v1.01578	comp833_c0_seq1	comp23887_c0_seq1	PAC_15724954	comp2708_c0_seq1	CL199Contig1	comp3647_c0_seq1	jgi_Nemve1_243113_estExt_fgenesh1_pg.C_790079	CL431Contig1	contig10380	comp59105_c1_seq7	comp4508_c0_seq1	comp2061_c0_seq1	Spi_isotig06395
ORTHOMCL3406	14	START_domain_containing_7_	A2RV67 LOC100037136_protein_	03_aurelia_rc_finalASM_7378	adi_v1.07324	comp8448_c0_seq2	comp21226_c0_seq1		comp4194_c0_seq1	CL3664Contig1	comp7336_c0_seq1	jgi_Nemve1_35024_gw.22.94.1	CL2287Contig1	contig12123	comp55860_c1_seq1	comp11911_c0_seq1	comp4433_c0_seq1	Spi_isotig05715
ORTHOMCL3726	14	Stromal_cell-derived_factor_2-like_1_	#N/A	03_aurelia_rc_finalASM_3608		comp5993_c2_seq1	comp25133_c0_seq1	PAC_15715056	comp1262_c0_seq1	CL2674Contig1	comp2578_c0_seq1	jgi_Nemve1_240417_estExt_fgenesh1_pg.C_290003	CL123Contig1	contig07471	comp51451_c0_seq2	comp2832_c0_seq1	comp4025_c0_seq1	Spi_isotig09888
ORTHOMCL3604	14	Structure-specific_recognition_protein_1_	B6ZLK1 Structure-specific_recognition_protein_1_	03_aurelia_rc_finalASM_5096	adi_v1.17178	comp14641_c0_seq1	comp24515_c0_seq1	PAC_15721240	comp16189_c0_seq1	CL5889Contig1	comp14308_c0_seq1	jgi_Nemve1_110962_e_gw.103.58.1	gi_282527136_gb_GW253219.1_GW253219	contig08352	comp48114_c0_seq3	comp9883_c0_seq1	comp16874_c0_seq1
ORTHOMCL3757	14	Succinate-CoA_ligase,_GDP-forming,_alpha_subunit_	B8JI00 Succinate-CoA_ligase,_GDP-forming,_alpha_subunit_	03_aurelia_rc_finalASM_12475	adi_v1.04363	comp7323_c0_seq1	comp21791_c0_seq1	PAC_15725721	comp1711_c0_seq1	CL571Contig1	comp3960_c0_seq1	jgi_Nemve1_246109_estExt_fgenesh1_pg.C_1970018		contig05566	comp57623_c1_seq2	comp8006_c0_seq1	comp6440_c0_seq1	Spi_isotig10458
ORTHOMCL4281	14	Succinyl-CoA_ligase_[GDP-forming]_subunit_beta,_mitochondrial_(Fragment)_	A5D9G3 Similar_to_Succinyl-CoA_ligase_[GDP-forming]_beta-chain,_mitochondrial_(Succinyl-CoA_synthetase,_betaG_chain)_(SCS-betaG)_(GTP-specific_succinyl-CoA_synthetase_beta_subunit)_(Fragment)_	03_aurelia_rc_finalASM_5103	adi_v1.11359	comp28002_c0_seq1	comp10578_c0_seq1	PAC_15719475	comp4137_c0_seq1	CL506Contig1	comp21230_c0_seq1	jgi_Nemve1_163681_estExt_gwp.C_430046		contig12530	comp57331_c0_seq1	comp9078_c0_seq1	comp11340_c0_seq2	Spi_isotig09446
ORTHOMCL5045	14	Synaptosomal-associated_protein_	B3RKY2 Synaptosomal-associated_protein_	03_aurelia_rc_finalASM_6795	adi_v1.17141	comp40333_c0_seq4	comp23168_c0_seq1	PAC_15714609	comp6940_c0_seq1		comp12516_c0_seq1	jgi_Nemve1_229104_fgenesh1_pm.scaffold_53000019	CL2167Contig1	contig06884	comp54621_c0_seq2	comp9211_c0_seq1	comp13909_c0_seq1	Spi_isotig06956
ORTHOMCL4294	14	Tceb2_protein_(Fragment)_	C1BJX0 Transcription_elongation_factor_B_polypeptide_2_	03_aurelia_rc_finalASM_5317	adi_v1.08845	comp10758_c0_seq3	comp21064_c0_seq1	PAC_15711813	comp2292_c0_seq2	gb_CN629939.1	comp2507_c0_seq1	jgi_Nemve1_116912_e_gw.142.75.1	CL269Contig1	contig05892		comp3775_c0_seq1	comp1804_c0_seq1	Spi_isotig02017
ORTHOMCL5010	14	Testican-2_	B0BM14 LOC100144943_protein_	03_aurelia_rc_finalASM_11017	adi_v1.21193	comp2479_c0_seq1	comp21312_c0_seq1		comp2415_c0_seq2	CL2620Contig1	comp1168_c0_seq1	jgi_Nemve1_196524_fgenesh1_pg.scaffold_2000146	CL343Contig1	contig09271	comp55591_c0_seq2	comp2427_c0_seq1	comp4628_c0_seq1	Spi_isotig01984
ORTHOMCL3285	14	Testin_	D2XNJ7 Prickle2-like_protein_(Fragment)_	03_aurelia_rc_finalASM_5257	adi_v1.07143	comp22733_c0_seq2	comp21676_c0_seq1	PAC_15716301	comp4393_c0_seq1	CL232Contig1	comp4480_c0_seq1	jgi_Nemve1_158093_estExt_gwp.C_20514		contig04534	comp59368_c0_seq2	comp5815_c0_seq1	comp8057_c0_seq1	Spi_isotig02314
ORTHOMCL2354	14	Tetratricopeptide_repeat_protein_29_	A5PJE4 TTC29_protein_	03_aurelia_rc_finalASM_1428	adi_v1.04905	comp2754_c0_seq2	comp22056_c0_seq1	PAC_15711447	comp3220_c0_seq1	gb_DT605578.1	comp21495_c0_seq1	jgi_Nemve1_61117_gw.16.293.1		contig15118	comp59219_c1_seq1	comp3805_c0_seq1	comp10687_c0_seq1	Spi_isotig07229
ORTHOMCL3904	14	Thioredoxin_domain-containing_protein_1_	Q6PH50 Tmx1_protein_(Fragment)_	03_aurelia_rc_finalASM_2233	adi_v1.20137	comp54978_c0_seq1	comp21979_c0_seq1	PAC_15720028	comp38980_c0_seq1	CL3100Contig1	comp64074_c0_seq1	jgi_Nemve1_100694_e_gw.58.64.1		contig18002	comp61478_c1_seq1	comp9137_c0_seq1	comp4757_c0_seq1	Spi_isotig05865
ORTHOMCL1547	14	Thiosulfate_sulfurtransferase_	Q505N7 Mercaptopyruvate_sulfurtransferase_	03_aurelia_rc_finalASM_8662	adi_v1.21406	comp2683_c1_seq1	comp21780_c0_seq1	PAC_15711246	comp5911_c0_seq1	CL3110Contig1	comp104412_c0_seq2	jgi_Nemve1_35350_gw.13.150.1		contig06261	comp49600_c0_seq1	comp205218_c0_seq1	comp16773_c0_seq1	Spi_isotig07895
ORTHOMCL3886	14	Thypedin_(Fragment)_	D1FX76 Thypedin_(Fragment)_	03_aurelia_rc_finalASM_8488	adi_v1.15632	comp5011_c0_seq1	comp17527_c0_seq1		comp1811_c0_seq1	CL206Contig3	comp1945_c1_seq2	jgi_Nemve1_238389_estExt_fgenesh1_pg.C_50158	CL1357Contig1	contig04627	comp51949_c0_seq1	comp2074_c0_seq1	comp2651_c0_seq1	Spi_isotig05485
ORTHOMCL5870	14	TIM21-like_protein,_mitochondrial_	C1BIH7 C20orf142_homolog_	03_aurelia_rc_finalASM_1877	adi_v1.18104	comp25604_c0_seq2	comp31842_c0_seq1	PAC_15724381	comp10474_c0_seq1	CL896Contig1	comp38056_c0_seq1	jgi_Nemve1_245816_estExt_fgenesh1_pg.C_1780038		contig11865	comp62291_c0_seq1	comp30768_c0_seq1	comp30160_c0_seq1	Spi_isotig06247
ORTHOMCL5602	14	Trafficking_protein_particle_complex_subunit_5_	C3PPG5 DNA_sequence_from_clone_AEHM-21P16_	03_aurelia_rc_finalASM_4146	adi_v1.03724	comp26598_c0_seq1	comp27179_c0_seq1	PAC_15716116	comp41745_c0_seq1		comp58535_c0_seq1	jgi_Nemve1_173499_estExt_gwp.C_2550025	CL1403Contig1	contig23848	comp59441_c0_seq1	comp11956_c0_seq1	comp13049_c0_seq1	Spi_isotig11724
ORTHOMCL3358	14	Transcription_factor-like_protein_4_(Fragment)_	Q3SYZ1 MAX-like_protein_X_	03_aurelia_rc_finalASM_2158	adi_v1.15944	comp34853_c0_seq3	comp11074_c0_seq1	PAC_15722622	comp8649_c0_seq2	CL1164Contig2	comp5541_c0_seq1	jgi_Nemve1_200761_fgenesh1_pg.scaffold_23000126	CL6089Contig1		comp63892_c0_seq6	comp9885_c0_seq1	comp5239_c0_seq1	Spi_isotig01897
ORTHOMCL851	14	Translation_factor_sui1-like_	C1BI39 Eukaryotic_translation_initiation_factor_1b_	03_aurelia_rc_finalASM_8859	adi_v1.15234	comp1325_c0_seq1	comp20236_c0_seq1	PAC_15715489	comp5218_c0_seq1	gb_BP510839.1	comp1697_c0_seq1	jgi_Nemve1_241461_estExt_fgenesh1_pg.C_460006	CL183Contig1	contig07027		comp4774_c1_seq1	comp368_c1_seq1	Spi_isotig03604
ORTHOMCL716	14	Translation_initiation_factor_4F,_helicase_subunit,_putative_(Fragment)_	#N/A	03_aurelia_rc_finalASM_10863		comp276_c0_seq2	comp20112_c0_seq1	PAC_15707932	comp110_c0_seq2	CL44Contig1	comp317_c0_seq1	jgi_Nemve1_236625_estExt_fgenesh1_kg.C_310004	CL76Contig1	contig05581	comp40611_c0_seq1	comp746_c0_seq1	comp418_c0_seq1	Spi_isotig05012
ORTHOMCL2799	14	Translationally_controlled_tumor_protein_	D3TNM4 Microtubule-binding_protein_	03_aurelia_rc_finalASM_5708	adi_v1.01092		comp107513_c0_seq1	PAC_15728210	comp100_c0_seq1	CL29Contig1	comp376_c0_seq1	jgi_Nemve1_132059_e_gw.304.70.1	CL142Contig2	contig05963	comp64365_c0_seq1	comp779_c0_seq1	comp305_c0_seq1	Spi_isotig02058
ORTHOMCL6297	14	Transmembrane_emp24_domain_containing_3_	#N/A	03_aurelia_rc_finalASM_12321		comp61454_c0_seq1	comp24984_c0_seq1	PAC_15712478	comp6171_c0_seq1	CL5914Contig1	comp13485_c0_seq1	jgi_Nemve1_165644_estExt_gwp.C_630004	CL1178Contig1	contig06169	comp62325_c1_seq1	comp2719_c0_seq1	comp4252_c0_seq1	Spi_isotig05365
ORTHOMCL3744	14	Transmembrane_protein_50A_	C3KI82 Transmembrane_protein_50A_	03_aurelia_rc_finalASM_483	adi_v1.07755	comp18660_c0_seq2		PAC_15714709	comp51119_c0_seq1	CL3550Contig1	comp9480_c0_seq1	jgi_Nemve1_241936_estExt_fgenesh1_pg.C_530130	gi_282545060_gb_GW260887.1_GW260887	contig05470	comp56973_c0_seq1	comp10113_c5_seq2	comp11779_c0_seq1	Spi_isotig06002
ORTHOMCL3659	14	Triosephosphate_isomerase_	#N/A	03_aurelia_rc_finalASM_10729		comp14922_c0_seq2	comp17985_c0_seq1	PAC_15719216	comp3018_c0_seq1	CL5168Contig1	comp8515_c0_seq1	jgi_Nemve1_166299_estExt_gwp.C_710198	CL2429Contig1	contig06922	comp56925_c0_seq2	comp7631_c0_seq1	comp16743_c0_seq1	Spi_isotig07768
ORTHOMCL3916	14	Tubulin_polymerization-promoting_protein_family_member_2_	C1BJH0 CGI-38_homolog_	03_aurelia_rc_finalASM_1775	adi_v1.01890	comp11421_c0_seq1	comp20527_c0_seq1	PAC_15724092	comp667_c0_seq1	CL1294Contig1	comp9090_c0_seq1	jgi_Nemve1_235494_estExt_fgenesh1_pm.C_1570005	CL340Contig1		comp60066_c0_seq3	comp1305_c0_seq1	comp3236_c0_seq2	Spi_isotig05039
ORTHOMCL1082	14	U2-associated_protein_SR140_	A5PN19 Novel_protein_	03_aurelia_rc_finalASM_11093	adi_v1.03802	comp25193_c0_seq3	comp21337_c0_seq1	PAC_15727203	comp9162_c0_seq1	CL6919Contig1	comp3537_c0_seq1	jgi_Nemve1_214830_fgenesh1_pg.scaffold_211000015	gi_282525935_gb_GW251099.1_GW251099	contig08894	comp55338_c0_seq1	comp10905_c0_seq1	comp1594_c1_seq1
ORTHOMCL5565	14	Ubiquitin_carrier_protein_	A7S6Q0 Ubiquitin_carrier_protein_	01_aurelia_rc_strobila_run090917_4794	adi_v1.18986	comp42263_c0_seq1	comp20812_c0_seq1	PAC_15727326	comp1706_c0_seq1	CL1510Contig1	comp10879_c0_seq1	jgi_Nemve1_236976_estExt_fgenesh1_kg.C_830003		contig13517	comp60273_c0_seq1	comp6904_c0_seq1	comp33882_c0_seq1	Spi_isotig06639
ORTHOMCL6334	14	Ubiquitin_carrier_protein_	A7S9Q6 Ubiquitin_carrier_protein_	03_aurelia_rc_finalASM_3751	adi_v1.02323	comp94991_c0_seq1	comp24922_c0_seq1	PAC_15728356	comp20612_c0_seq1	CL7961Contig1	comp10784_c1_seq1	jgi_Nemve1_235155_estExt_fgenesh1_pm.C_990002		contig12746	comp62359_c2_seq2	comp9147_c1_seq1	comp1844_c0_seq1	Spi_isotig04890
ORTHOMCL6119	14	Ubiquitin-conjugating_enzyme_E2_J1_	Q6P7Y0 Novel_protein_(Zgc:63554)_	02_aurelia_rc_final_rsASM#1_13665	adi_v1.00694	comp60395_c0_seq1	comp24513_c0_seq1	PAC_15701683	comp13507_c0_seq1	CL1630Contig1	comp17874_c0_seq1	jgi_Nemve1_112619_e_gw.112.71.1	gi_282536774_gb_GW253823.1_GW253823	contig21617	comp58490_c0_seq4	comp36061_c0_seq1	comp5955_c0_seq1
ORTHOMCL4468	14	Ubiquitin-conjugating_enzyme_E2_Q2_	Q6PA93 MGC68587_protein_	02_aurelia_rc_final_rsASM#1_6256	adi_v1.21485	comp48803_c0_seq1	comp10249_c0_seq1	PAC_15712557	comp8429_c0_seq1	CL1719Contig1	comp4405_c0_seq1	jgi_Nemve1_126045_e_gw.227.7.1		contig05186	comp63588_c1_seq3	comp6396_c0_seq1	comp77778_c0_seq1	Spi_isotig06990
ORTHOMCL5737	14	Upstream_stimulatory_factor_2_	Q25428 USF_	03_aurelia_rc_strobila_finalASM_1204	adi_v1.22347	comp23831_c1_seq1	comp21442_c0_seq1	PAC_15718130	comp3562_c0_seq2	CL567Contig1		jgi_Nemve1_110858_e_gw.102.51.1	gi_282553751_gb_GW275549.1_GW275549	contig07532	comp61437_c0_seq9	comp15879_c0_seq1	comp13511_c0_seq1	Spi_isotig05047
ORTHOMCL3394	14	V-type_proton_ATPase_subunit_E_	B4NFJ9 GK22511_	03_aurelia_rc_finalASM_12080	adi_v1.23309	comp21283_c0_seq1	comp21934_c0_seq1	PAC_15726557	comp13053_c0_seq2	CL279Contig1		jgi_Nemve1_237075_estExt_fgenesh1_kg.C_1050003	CL668Contig1	contig11117	comp64505_c0_seq2	comp6976_c0_seq1	comp7850_c0_seq2	Spi_isotig07890
ORTHOMCL4502	14	Vacuolar_ATP_synthase_subunit_h_	Q5XIL1 ATPase,_H+_transporting,_lysosomal_V1_subunit_H_	03_aurelia_rc_finalASM_1763	adi_v1.07630	comp7724_c0_seq2	comp10460_c0_seq1	PAC_15716467	comp9023_c0_seq1	CL3792Contig1	comp13743_c0_seq1	jgi_Nemve1_164874_estExt_gwp.C_540098		contig08790	comp50596_c0_seq1	comp10739_c0_seq1	comp4634_c1_seq1	Spi_isotig05558
ORTHOMCL3712	14	X-box-binding_protein_1_	B7THW4 X-box-binding_protein_1_	03_aurelia_rc_finalASM_5656	adi_v1.04236	comp1367_c0_seq1	comp20740_c0_seq1		comp4210_c0_seq1	CL2159Contig2	comp3022_c1_seq1	jgi_Nemve1_211292_fgenesh1_pg.scaffold_135000030	gi_282553118_gb_GW274922.1_GW274922	contig07489	comp59545_c0_seq2	comp3434_c0_seq1	comp874_c0_seq1	Spi_isotig06258
ORTHOMCL5148	14	Zinc_finger_HIT_domain-containing_protein_3_	Q7ZUF9 Zgc:56688_	03_aurelia_rc_finalASM_3854	adi_v1.21344	comp2151_c12_seq171	comp22260_c0_seq1	PAC_15716175	comp105875_c0_seq1	CL10251Contig1	comp112218_c0_seq1	jgi_Nemve1_247274_estExt_fgenesh1_pg.C_2860020	gi_282536536_gb_GW260436.1_GW260436		comp56510_c0_seq4	comp28667_c0_seq1	comp14335_c1_seq1	Spi_isotig08366
ORTHOMCL5681	14	Zinc_finger_protein_593_	C3KJL6 Zinc_finger_protein_593_	03_aurelia_rc_finalASM_1893	adi_v1.16763	comp56786_c0_seq1	comp28502_c0_seq1	PAC_15712785	comp20148_c0_seq1	CL697Contig1	comp69633_c0_seq1	jgi_Nemve1_124040_e_gw.206.8.1	CL1818Contig1		comp12646_c0_seq2	comp2483_c0_seq1	comp20050_c0_seq1	Spi_isotig10757
ORTHOMCL5659	14	Zinc_finger_Ran-binding_domain-containing_protein_2_	Q5XGW8 LOC495123_protein_	03_aurelia_rc_finalASM_4333	adi_v1.12156	comp20062_c0_seq1	comp11229_c0_seq1	PAC_15711934	comp50276_c0_seq1	CL3011Contig1	comp8582_c0_seq1	jgi_Nemve1_120741_e_gw.173.96.1	CL2436Contig1		comp54811_c0_seq2	comp60206_c0_seq1	comp19131_c0_seq1	Spi_isotig11619
ORTHOMCL1799	14	#N/A	#N/A	03_aurelia_rc_finalASM_9649		comp235_c0_seq1	comp20142_c0_seq1	PAC_15718716	comp91_c0_seq1	CL1Contig119	comp240_c0_seq1	jgi_Nemve1_194445_estExt_GenewiseH_1.C_3760012	gi_282540249_gb_GW266045.1_GW266045	contig06500	comp55707_c0_seq1	comp780_c0_seq1	comp34_c1_seq1	Spi_isotig08050
ORTHOMCL1962	14	#N/A	A8UFX7 Ribosomal_protein_rps20_	03_aurelia_rc_finalASM_8491	adi_v1.19075	comp37_c2_seq1	comp20036_c0_seq1	PAC_15710854	comp217_c0_seq1	CL43Contig1	comp153_c0_seq1	jgi_Nemve1_188999_estExt_GenewiseH_1.C_1330041	CL90Contig1	contig15727		comp783_c0_seq1	comp138_c1_seq1	Spi_isotig14224
ORTHOMCL2091	14	#N/A	B7QIP4 4SNc-Tudor_domain_protein,_putative_	03_aurelia_rc_finalASM_7167	adi_v1.04523	comp4881_c0_seq1	comp10698_c0_seq1	PAC_15717757		CL130Contig1	comp3914_c0_seq1	jgi_Nemve1_183195_estExt_GenewiseH_1.C_450110	CL1469Contig1	contig17267	comp61768_c0_seq3	comp2665_c0_seq1	comp242283_c0_seq1	Spi_isotig05132
ORTHOMCL2635	14	#N/A	#N/A	03_aurelia_rc_finalASM_7533		comp9223_c0_seq4	comp21062_c0_seq1	PAC_15718148	comp1828_c0_seq1	CL831Contig1	comp8553_c0_seq1	jgi_Nemve1_182709_estExt_GenewiseH_1.C_400169	CL2124Contig1	contig05382	comp56476_c0_seq1	comp4332_c0_seq1	comp3841_c0_seq2	Spi_isotig07909
ORTHOMCL2826	14	#N/A	B6RB42 Mitochondrial_ATP_synthase_delta_chain_	03_aurelia_rc_finalASM_66	adi_v1.06376	comp4085_c0_seq1	comp20818_c0_seq1	PAC_15713253	comp1814_c0_seq1	CL256Contig1	comp2462_c0_seq1	jgi_Nemve1_186353_estExt_GenewiseH_1.C_830032	CL286Contig1	contig08345		comp1804_c0_seq1	comp3266_c0_seq1	Spi_isotig10997
ORTHOMCL2868	14	#N/A	#N/A	03_aurelia_rc_finalASM_7138		comp2291_c0_seq1	comp20517_c0_seq1	PAC_15712217	comp386_c0_seq1	CL625Contig1	comp3803_c0_seq1	jgi_Nemve1_191692_estExt_GenewiseH_1.C_2140059	CL200Contig1	contig18148	comp55573_c0_seq2	comp1374_c0_seq1	comp1152_c0_seq1	Spi_isotig11738
ORTHOMCL2888	14	#N/A	B8ISX5 NADPH-dependent_FMN_reductase_	03_aurelia_rc_finalASM_9200	adi_v1.10730	comp643_c0_seq1	comp20905_c0_seq1		comp377_c0_seq1	CL594Contig1	comp845_c0_seq1	jgi_Nemve1_243274_estExt_fgenesh1_pg.C_830095	CL58Contig1	contig07260	comp28110_c0_seq1	comp1023_c0_seq1	comp2109_c0_seq1	Spi_isotig03132
ORTHOMCL2895	14	#N/A	B7PRV9 Vacuolar_assembly/sorting_protein_DID4,_putative_	03_aurelia_rc_finalASM_5288	adi_v1.20642	comp57855_c0_seq2	comp23371_c0_seq1	PAC_15716369	comp43875_c0_seq1	CL4644Contig1	comp27138_c0_seq1	jgi_Nemve1_184920_estExt_GenewiseH_1.C_630098	gi_282536365_gb_GW260265.1_GW260265		comp62746_c0_seq12	comp9388_c0_seq1	comp7341_c0_seq1	Spi_isotig08270
ORTHOMCL2980	14	#N/A	B7P616 Translocation_associated_membrane_protein,_putative_(Fragment)_	03_aurelia_rc_finalASM_12239	adi_v1.07019	comp453_c2_seq15	comp21630_c0_seq1	PAC_15720929		CL114Contig1	comp13212_c1_seq1	jgi_Nemve1_186830_estExt_GenewiseH_1.C_900036	gi_282547055_gb_GW272928.1_GW272928	contig07522	comp63249_c0_seq2	comp10479_c0_seq1	comp13082_c0_seq1	Spi_isotig04867
ORTHOMCL3030	14	#N/A	B5X315 Phosphatase_methylesterase_1_	03_aurelia_rc_finalASM_10447	adi_v1.08342	comp20580_c0_seq4	comp29981_c0_seq1	PAC_15721269	comp15569_c0_seq1	CL4822Contig1	comp36817_c0_seq1	jgi_Nemve1_185277_estExt_GenewiseH_1.C_670239	CL983Contig1	contig05750	comp58133_c0_seq1	comp27528_c0_seq1	comp35898_c0_seq1
ORTHOMCL3187	14	#N/A	#N/A	03_aurelia_rc_finalASM_5114		comp185_c0_seq1	comp20039_c0_seq1	PAC_15712627	comp149_c0_seq1	CL1Contig150	comp194_c1_seq1	jgi_Nemve1_181408_estExt_GenewiseH_1.C_270391	CL125Contig1	contig23663	comp51902_c0_seq1	comp439_c0_seq1	comp190_c0_seq1	Spi_isotig13994
ORTHOMCL3262	14	#N/A	C3KH37 40S_ribosomal_protein_S23_	03_aurelia_rc_finalASM_10974	adi_v1.01823	comp452_c0_seq1	comp20021_c0_seq1	PAC_15728231	comp59_c0_seq1	CL1Contig446	comp164_c0_seq1	jgi_Nemve1_177191_estExt_GenewiseH_1.C_20147	CL195Contig1	contig07468	comp9832_c0_seq1		comp92_c0_seq2	Spi_isotig13587
ORTHOMCL3347	14	#N/A	B3VKL5 Iroquois_B_	03_aurelia_rc_finalASM_5521	adi_v1.16064	comp10829_c0_seq1	comp21112_c0_seq1	PAC_15724023	comp28929_c0_seq1	CL1706Contig1	comp3624_c0_seq1		CL1109Contig1	contig04483	comp28062_c0_seq1	comp10483_c0_seq1	comp3248_c0_seq1	Spi_isotig05014
ORTHOMCL3411	14	#N/A	#N/A	03_aurelia_rc_finalASM_7129		comp105_c0_seq2	comp20019_c0_seq1	PAC_15727852	comp85_c0_seq1	CL1Contig306	comp63_c0_seq1	jgi_Nemve1_178799_estExt_GenewiseH_1.C_80206	CL207Contig1	contig06785	comp47421_c0_seq1	comp188_c0_seq1	comp81_c0_seq1	Spi_isotig09111
ORTHOMCL3682	14	#N/A	#N/A	03_aurelia_rc_finalASM_10758		comp284_c0_seq3	comp20033_c0_seq1	PAC_15718954	comp155_c0_seq1	CL1Contig730	comp106_c0_seq1	jgi_Nemve1_195152_estExt_GenewiseH_1.C_5070008	CL60Contig1	contig09175	comp51913_c0_seq1	comp951_c0_seq1	comp38_c0_seq1	Spi_isotig11409
ORTHOMCL3707	14	#N/A	A6NLT0 Mitochondrial_ribosomal_protein_L11,_isoform_CRA_c_	03_aurelia_rc_finalASM_869	adi_v1.03943	comp62525_c1_seq2	comp30730_c0_seq1	PAC_15717618	comp14797_c0_seq1	CL4633Contig1	comp51497_c0_seq1	jgi_Nemve1_186757_estExt_GenewiseH_1.C_890066		contig14866	comp52130_c0_seq3	comp29046_c0_seq1	comp10305_c1_seq1	Spi_isotig08597
ORTHOMCL3719	14	#N/A	Q5TLG7 Nuclear_receptor_coactivator_p120_	03_aurelia_rc_finalASM_11853	adi_v1.05684	comp38485_c0_seq1	comp11705_c0_seq1	PAC_15725633	comp12383_c0_seq1	CL3405Contig1	comp30352_c0_seq1		CL3673Contig1	contig08209	comp59975_c0_seq3	comp25688_c0_seq1	comp12448_c0_seq2	Spi_isotig12986
ORTHOMCL3730	14	#N/A	B8JID1 Novel_protein_similar_to_H.sapiens_KLF5,_Kruppel-like_factor_5_(Intestinal)_(KLF5)_(Fragment)_		adi_v1.05096	comp5509_c0_seq1	comp21506_c0_seq1	PAC_15715150	comp5224_c1_seq1	CL4998Contig1	comp1502_c1_seq1	jgi_Nemve1_232819_fgsh_est.C_scaffold_85000007	CL5411Contig1	contig01841	comp56642_c0_seq2	comp2366_c0_seq1	comp5184_c0_seq2	Spi_isotig05730
ORTHOMCL3760	14	#N/A	#N/A	03_aurelia_rc_finalASM_7162		comp5944_c1_seq1	comp20391_c0_seq1	PAC_15728333	comp619_c0_seq1	CL336Contig1	comp1767_c3_seq1	jgi_Nemve1_180812_estExt_GenewiseH_1.C_220218	CL89Contig1	contig07464	comp54069_c0_seq1	comp2113_c0_seq1	comp694_c0_seq1	Spi_isotig10313
ORTHOMCL3867	14	#N/A	Q9WYP5 Dehydrogenase_	03_aurelia_rc_polyp_finalASM_3310	adi_v1.17068	comp48066_c0_seq1	comp19796_c0_seq1	PAC_15722448	comp7615_c0_seq1	CL600Contig1	comp157030_c0_seq1	jgi_Nemve1_188927_estExt_GenewiseH_1.C_1320035		contig00691	comp55638_c0_seq1	comp36575_c0_seq1	comp143590_c0_seq1	Spi_isotig06955
ORTHOMCL3880	14	#N/A	Q6NTG0 SLC9A3R2_protein_(Fragment)_	03_aurelia_rc_finalASM_7077	adi_v1.16994	comp1334_c0_seq3	comp20371_c0_seq1	PAC_15722020	comp2053_c0_seq1	CL199Contig2	comp4361_c0_seq1		CL541Contig1	contig04429	comp55843_c0_seq1	comp1408_c0_seq1	comp1580_c0_seq1	Spi_isotig05594
ORTHOMCL4225	14	#N/A	Q6GP45 MGC80689_protein_	03_aurelia_rc_finalASM_7270	adi_v1.21447	comp111312_c0_seq1	comp18854_c1_seq1	PAC_15726525	comp81820_c0_seq1	CL945Contig1	comp48409_c0_seq1	jgi_Nemve1_178355_estExt_GenewiseH_1.C_60264		contig22102	comp58302_c0_seq2	comp12950_c0_seq1	comp13044_c0_seq1	Spi_isotig07380
ORTHOMCL4250	14	#N/A	A7T2Q5 Serine/threonine-protein_phosphatase_	03_aurelia_rc_finalASM_5229	adi_v1.17094	comp4356_c0_seq1	comp21168_c0_seq1	PAC_15728353	comp2196_c0_seq1	CL1Contig39	comp1815_c3_seq1	jgi_Nemve1_195622_estExt_GenewiseH_1.C_7950002		contig05962	comp55120_c1_seq8	comp2896_c1_seq1	comp1467_c1_seq1	Spi_isotig02306
ORTHOMCL4268	14	#N/A	Q684L5 Translation_initiation_factor_2_gamma_subunit_	03_aurelia_rc_finalASM_10884	adi_v1.11969	comp13773_c0_seq1	comp23061_c0_seq1	PAC_15720472	comp4163_c0_seq1	CL174Contig1	comp19190_c0_seq1	jgi_Nemve1_187927_estExt_GenewiseH_1.C_1120038		contig14138	comp62436_c1_seq2	comp7219_c0_seq1	comp8306_c0_seq1	Spi_isotig13452
ORTHOMCL4287	14	#N/A	A7RZR0 Enhancer_of_rudimentary_homolog_	03_aurelia_rc_finalASM_1448	adi_v1.01020	comp10614_c0_seq1	comp21717_c0_seq1		comp6422_c0_seq1	CL4622Contig1	comp9756_c0_seq2	jgi_Nemve1_183841_estExt_GenewiseH_1.C_520093	CL710Contig1	contig14847	comp60939_c1_seq1	comp2315_c0_seq1	comp4829_c0_seq1	Spi_isotig10439
ORTHOMCL4386	14	#N/A	Q2F5J2 Prohibitin_protein_WPH_	03_aurelia_rc_finalASM_10604	adi_v1.19830	comp12690_c0_seq2	comp65208_c0_seq1	PAC_15723920	comp12232_c0_seq1	CL382Contig1	comp8162_c0_seq1	jgi_Nemve1_177481_estExt_GenewiseH_1.C_30127	CL513Contig1	contig10633	comp44989_c0_seq1	comp5541_c0_seq1		Spi_isotig07567
ORTHOMCL4387	14	#N/A	#N/A	03_aurelia_rc_finalASM_12442		comp39503_c0_seq2	comp10779_c0_seq1	PAC_15726910	comp5795_c0_seq1	CL864Contig1	comp59070_c0_seq1	jgi_Nemve1_180943_estExt_GenewiseH_1.C_230398	gi_282554302_gb_GW274470.1_GW274470	contig08733	comp44894_c0_seq2	comp20887_c0_seq1	comp20950_c0_seq1	Spi_isotig07493
ORTHOMCL4445	14	#N/A	B8JIV0 Novel_protein_similar_to_vertebrate_RAP2A,_member_of_RAS_oncogene_family_(RAP2A)_		adi_v1.05742	comp22308_c0_seq1	comp24278_c0_seq1	PAC_15723727	comp7665_c0_seq1	CL2269Contig1	comp7629_c0_seq1	jgi_Nemve1_195002_estExt_GenewiseH_1.C_4690040	CL587Contig1	contig07100	comp55217_c0_seq2	comp12115_c0_seq1	comp2547_c0_seq1	Spi_isotig07298
ORTHOMCL4499	14	#N/A	Q3LFW5 Cytosolic_nonspecific_dipeptidase_	03_aurelia_rc_finalASM_10400	adi_v1.15220	comp3502_c1_seq3	comp19665_c0_seq1		comp7357_c0_seq1	CL352Contig1	comp1110_c0_seq1	jgi_Nemve1_183701_estExt_GenewiseH_1.C_500244	CL2559Contig1	contig04694	comp51602_c0_seq1	comp5369_c0_seq1	comp145_c0_seq1	Spi_isotig05267
ORTHOMCL4520	14	#N/A	A6H790 CAPSL_protein_	03_aurelia_rc_finalASM_4182	adi_v1.17500	comp21075_c1_seq1	comp23278_c0_seq1	PAC_15707498	comp21785_c0_seq1	CL3754Contig1	comp44406_c0_seq1	jgi_Nemve1_193385_estExt_GenewiseH_1.C_2910027	gi_282529742_gb_GW250327.1_GW250327		comp51191_c0_seq1	comp17339_c0_seq1	comp29196_c0_seq1	Spi_isotig06155
ORTHOMCL4861	14	#N/A	Q9I9N1 Dap1a_	03_aurelia_rc_finalASM_3529	adi_v1.05959	comp21106_c0_seq3	comp11502_c0_seq1	PAC_15723918	comp1423_c0_seq1	CL774Contig1	comp4528_c0_seq1		gi_282540611_gb_GW261589.1_GW261589	contig08677	comp9619_c0_seq2	comp1898_c0_seq1	comp4816_c0_seq1	Spi_isotig05456
ORTHOMCL5007	14	#N/A	Q6NWI7 Novel_protein_(Zgc:85681)_	03_aurelia_rc_finalASM_5478	adi_v1.10225	comp35998_c0_seq1	comp21328_c0_seq1	PAC_15710133	comp2460_c0_seq1	CL252Contig1		jgi_Nemve1_185723_estExt_GenewiseH_1.C_740213	gi_282536011_gb_GW259911.1_GW259911	contig06341	comp61340_c0_seq7	comp1883_c0_seq1	comp5601_c0_seq1	Spi_isotig05250
ORTHOMCL5056	14	#N/A	B7PKX9 RAS-related_protein,_putative_	03_aurelia_rc_finalASM_11016	adi_v1.14260	comp4562_c2_seq1	comp21075_c0_seq1	PAC_15712701	comp711_c1_seq1	CL951Contig1	comp3677_c0_seq2	jgi_Nemve1_189983_estExt_GenewiseH_1.C_1570020	gi_282554037_gb_GW275835.1_GW275835		comp55811_c0_seq1	comp3377_c0_seq1	comp2140_c0_seq1	Spi_isotig05372
ORTHOMCL5090	14	#N/A	B5THN8 Glycogen_synthase_kinase_3_beta_protein_		adi_v1.11535	comp8916_c0_seq1	comp22276_c0_seq1	PAC_15720162	comp3044_c0_seq2	gb_CV985547.1	comp9516_c1_seq1	jgi_Nemve1_190252_estExt_GenewiseH_1.C_1660051	CL5020Contig1	contig09881	comp28306_c0_seq1	comp10322_c0_seq1	comp3997_c0_seq1	Spi_isotig04877
ORTHOMCL5097	14	#N/A	A7SYN0 Ubiquitin_carrier_protein_	03_aurelia_rc_finalASM_7264	adi_v1.12572	comp50122_c0_seq1	comp22412_c0_seq1	PAC_15716612	comp3927_c0_seq1		comp4337_c1_seq1	jgi_Nemve1_194815_estExt_GenewiseH_1.C_4220017	CL526Contig1	contig10285	comp61909_c3_seq2	comp3958_c0_seq1	comp3569_c0_seq1	Spi_isotig06786
ORTHOMCL5150	14	#N/A	A6YPM6 Putative_mitochondrial_cytochrome_oxidase_polypeptide_Vb_	03_aurelia_rc_finalASM_3755	adi_v1.14322	comp1806_c0_seq1	comp20459_c0_seq1	PAC_15724670	comp644_c0_seq1	CL265Contig1	comp2104_c0_seq1		CL162Contig1	contig10737	comp42942_c0_seq1	comp1968_c0_seq1	comp924_c0_seq1	Spi_isotig07258
ORTHOMCL534	14	#N/A	Q7SZA2 LOC398634_protein_(Fragment)_	03_aurelia_rc_finalASM_3568	adi_v1.06345	comp517_c0_seq1	comp58352_c0_seq1	PAC_15724916	comp389_c0_seq1	CL1158Contig1	comp1401_c0_seq1		CL94Contig1	contig06849	comp28145_c1_seq1	comp2782_c0_seq1	comp1093_c0_seq1	Spi_isotig02074
ORTHOMCL5787	14	#N/A	Q28F56 Der1-like_domain_family,_member_3derlin-3_		adi_v1.17725	comp6274_c0_seq1	comp25368_c0_seq1	PAC_15725076	comp66039_c0_seq1	CL2678Contig1	comp26812_c0_seq1	jgi_Nemve1_179634_estExt_GenewiseH_1.C_130277	gi_282548545_gb_GW271235.1_GW271235	contig08945	comp57258_c0_seq2	comp59642_c0_seq1	comp19267_c0_seq1	Spi_isotig06288
ORTHOMCL5803	14	#N/A	D7NYI6 NADH_dehydrogenase_Fe-S_protein_6,_13kDa_(Fragment)_	03_aurelia_rc_finalASM_3761	adi_v1.06506	comp7913_c0_seq1	comp24217_c0_seq1	PAC_15724409	comp5282_c0_seq1	CL3969Contig1	comp13948_c0_seq1		CL489Contig1	contig21463	comp52593_c0_seq1	comp4654_c0_seq1	comp6304_c0_seq1	Spi_isotig08749
ORTHOMCL5815	14	#N/A	D1LWY2 Cdc42_	03_aurelia_rc_finalASM_7353	adi_v1.22734	comp8906_c0_seq1	comp20569_c0_seq1	PAC_15726401	comp813_c1_seq1	CL1Contig245	comp3732_c0_seq1	jgi_Nemve1_189251_estExt_GenewiseH_1.C_1390011	gi_282534724_gb_GW259766.1_GW259766		comp42446_c0_seq1	comp1306_c0_seq1	comp2611_c1_seq1	Spi_isotig05197
ORTHOMCL6152	14	#N/A	Q6V9Y0 Adaptor_protein_complex_3_Mu3A_	03_aurelia_rc_finalASM_10279	adi_v1.20977	comp47256_c0_seq1	comp16397_c1_seq1	PAC_15722896	comp7663_c0_seq1	CL1814Contig1	comp21112_c0_seq1	jgi_Nemve1_190793_estExt_GenewiseH_1.C_1810106	CL6948Contig1	contig12997	comp58999_c0_seq2	comp19787_c0_seq1	comp5206_c0_seq1
ORTHOMCL6473	14	#N/A	A7MB98 ZFP36L1_protein_	03_aurelia_rc_finalASM_729	adi_v1.00276	comp2017_c0_seq1	comp20735_c0_seq1	PAC_15719873	comp3299_c0_seq1	gb_CV565167.1	comp1422_c0_seq1		CL355Contig1	contig04737	comp55787_c1_seq1	comp3316_c0_seq1	comp492_c0_seq1	Spi_isotig05792
ORTHOMCL6495	14	#N/A	#N/A	03_aurelia_rc_finalASM_10796		comp109915_c0_seq1	comp14927_c0_seq1	PAC_15724668	comp30299_c0_seq1	CL1839Contig1	comp4228_c0_seq1	jgi_Nemve1_190500_estExt_GenewiseH_1.C_1720098	CL492Contig1	contig21117	comp9754_c0_seq1	comp47106_c0_seq1	comp9160_c0_seq2	Spi_isotig08073
ORTHOMCL6670	14	#N/A	#N/A	03_aurelia_rc_finalASM_5135		comp51311_c0_seq1	comp10100_c0_seq1	PAC_15711032	comp21759_c0_seq1	CL1780Contig1	comp23162_c0_seq2	jgi_Nemve1_178088_estExt_GenewiseH_1.C_50346	gi_282526281_gb_GW249393.1_GW249393	contig18156	comp63596_c1_seq1	comp21157_c0_seq1	comp26072_c0_seq1	Spi_isotig02660
TOTAL MISSING				26	36	8	2	14	8	18	8	8	62	41	16	5	5	19
ORTHOMCL6341	13	1200014J11Rik_protein_(Fragment)_	#N/A	03_aurelia_rc_finalASM_5243		comp59475_c0_seq1	comp28061_c0_seq1	PAC_15725062	comp21718_c0_seq1	CL3975Contig1	comp68201_c0_seq1	jgi_Nemve1_243744_estExt_fgenesh1_pg.C_970052		contig25857	comp55087_c0_seq2	comp15658_c0_seq1	comp35280_c0_seq1	Spi_isotig11720
ORTHOMCL4884	13	26S_proteasome_non-ATPase_regulatory_subunit_5_	B1H2W9 Proteasome_(Prosome,_macropain)_26S_subunit,_non-ATPase,_5_	03_aurelia_rc_polyp_finalASM_235	adi_v1.06023	comp40784_c0_seq1	comp29416_c0_seq1	PAC_15721107	comp17871_c0_seq1	CL6056Contig1	comp123928_c0_seq1	jgi_Nemve1_246485_estExt_fgenesh1_pg.C_2200018			comp56472_c0_seq1	comp40528_c0_seq1	comp32311_c0_seq1	Spi_isotig11607
ORTHOMCL6546	13	28S_ribosomal_protein_S24,_mitochondrial_	B5XBY8 28S_ribosomal_protein_S24,_mitochondrial_	03_aurelia_rc_finalASM_11040	adi_v1.03905	comp38846_c0_seq1	comp26456_c0_seq1	PAC_15711658	comp4301_c0_seq1		comp23336_c0_seq1	jgi_Nemve1_118094_e_gw.151.51.1		contig05391	comp58945_c0_seq1	comp291940_c0_seq1	comp13719_c0_seq1	Spi_isotig08381
ORTHOMCL3710	13	28S_ribosomal_protein_S35,_mitochondrial_	#N/A	03_aurelia_rc_finalASM_432		comp34519_c0_seq4	comp26299_c0_seq1	PAC_15726539	comp14490_c0_seq1	CL1798Contig1	comp51986_c0_seq1	jgi_Nemve1_220979_fgenesh1_pg.scaffold_617000001		contig07499	comp58317_c0_seq1	comp23646_c0_seq1	comp51769_c0_seq1	Spi_isotig11123
ORTHOMCL6436	13	30S_ribosomal_protein_S11_	C1BW94 28S_ribosomal_protein_S11,_mitochondrial_	03_aurelia_rc_finalASM_1344	adi_v1.24414	comp54122_c0_seq1	comp11809_c0_seq1	PAC_15719900	comp18311_c0_seq1	CL3311Contig1	comp28123_c0_seq1	jgi_Nemve1_156831_e_gw.12797.7.1		contig26007	comp52713_c0_seq2	comp4412_c0_seq1		Spi_isotig09728
ORTHOMCL3315	13	39S_ribosomal_protein_L21,_mitochondrial_	#N/A	03_aurelia_rc_finalASM_289		comp69068_c0_seq3	comp30876_c0_seq1	PAC_15717760	comp9857_c0_seq1	CL2325Contig1	comp54167_c0_seq1	jgi_Nemve1_233033_fgsh_est.C_scaffold_120000005		contig23954	comp59320_c0_seq2	comp17570_c1_seq1	comp111835_c0_seq2	Spi_isotig12039
ORTHOMCL6386	13	39S_ribosomal_protein_L45_	#N/A	03_aurelia_rc_finalASM_12224		comp38982_c0_seq1	comp32356_c0_seq1	PAC_15715541	comp28153_c0_seq1	CL2237Contig1	comp63750_c0_seq1	jgi_Nemve1_197215_fgenesh1_pg.scaffold_5000021	gi_282541339_gb_GW262336.1_GW262336		comp58542_c0_seq1	comp70902_c0_seq1	comp17450_c0_seq1	Spi_isotig08298
ORTHOMCL3662	13	40S_ribosomal_protein_S24_	#N/A	03_aurelia_rc_finalASM_579		comp114_c0_seq1	comp20007_c0_seq1	PAC_15726011	comp55_c0_seq2	CL1Contig416	comp260963_c0_seq1	jgi_Nemve1_244934_estExt_fgenesh1_pg.C_1390050	CL257Contig1	contig14157	comp58942_c0_seq2		comp213_c0_seq1	Spi_isotig14188
ORTHOMCL5167	13	5-aminolevulinate_synthase_	Q6EEC1 Aminolevulinic_acid_synthase_2_(Fragment)_	03_aurelia_rc_finalASM_6518	adi_v1.01001	comp556_c0_seq1	comp20662_c0_seq1	PAC_15727245			comp2547_c0_seq1	jgi_Nemve1_90289_e_gw.23.285.1	CL397Contig1	contig09212	comp60207_c2_seq1	comp2049_c0_seq1	comp550_c0_seq1	Spi_isotig05299
ORTHOMCL4438	13	50S_ribosomal_protein_L20_	#N/A	03_aurelia_rc_finalASM_251		comp67206_c0_seq1	comp28039_c0_seq1	PAC_15722472	comp1831_c0_seq1	CL1386Contig1	comp2845_c0_seq2	jgi_Nemve1_169079_estExt_gwp.C_1190089	CL2164Contig1		comp57467_c1_seq1	comp5322_c0_seq1	comp5691_c0_seq1	Spi_isotig08610
ORTHOMCL7335	13	50S_ribosomal_protein_L4_	Q28IL4 Mitochondrial_ribosomal_protein_L4_	03_aurelia_rc_finalASM_11888	adi_v1.12058	comp21408_c0_seq1	comp22413_c0_seq1	PAC_15719294	comp6216_c0_seq1	CL2154Contig1	comp37325_c0_seq2	jgi_Nemve1_238704_estExt_fgenesh1_pg.C_70213		contig06647		comp37284_c0_seq1	comp13928_c0_seq1	Spi_isotig08266
ORTHOMCL4848	13	Abhp_	#N/A	03_aurelia_rc_finalASM_11992		comp1480_c0_seq1	comp20846_c0_seq1		comp2453_c0_seq1	CL6293Contig1	comp1455_c0_seq2	jgi_Nemve1_246637_estExt_fgenesh1_pg.C_2300022	CL1549Contig1	contig05029	comp56107_c0_seq2	comp3892_c0_seq1	comp2753_c0_seq1	Spi_isotig01982
ORTHOMCL6170	13	Abhydrolase_domain_containing_3_	Q52KD4 MGC84955_protein_		adi_v1.08736	comp63328_c0_seq1	comp11168_c1_seq1	PAC_15718958	comp27869_c0_seq1	gb_CX830839.2	comp48912_c0_seq1	jgi_Nemve1_173228_estExt_gwp.C_2410026	gi_282527706_gb_GW251413.1_GW251413	contig09668	comp64743_c0_seq1	comp69770_c0_seq1	comp74290_c0_seq1
ORTHOMCL4492	13	Acmsd_protein_	A4QP55 Acmsd_protein_		adi_v1.04901	comp13313_c0_seq1	comp19660_c1_seq1	PAC_15720675	comp26199_c0_seq1	gb_DR436531.1	comp26167_c0_seq1	jgi_Nemve1_126268_e_gw.229.39.1		contig03409	comp51784_c0_seq2	comp111915_c0_seq1	comp75675_c0_seq1	Spi_isotig06380
ORTHOMCL6007	13	Actin,_putative_	B3DJX2 Snx19a_protein_	03_aurelia_rc_finalASM_10966	adi_v1.08602	comp159021_c0_seq1	comp19773_c3_seq1	PAC_15722370	comp43082_c0_seq1	gb_DN252625.2	comp103756_c0_seq1	jgi_Nemve1_240418_estExt_fgenesh1_pg.C_290010		contig02807	comp29292_c0_seq1	comp55897_c0_seq1	comp111566_c0_seq1
ORTHOMCL5709	13	Alanyl-tRNA_synthetase_domain_containing_1_	B5X319 Alanyl-tRNA_synthetase_domain-containing_protein_1_	03_aurelia_rc_finalASM_11946	adi_v1.14338	comp20862_c0_seq1	comp22506_c0_seq1	PAC_15712189		CL2879Contig1	comp31370_c0_seq1	jgi_Nemve1_158880_estExt_gwp.C_50423	CL1169Contig1		comp63803_c1_seq7	comp11916_c0_seq1	comp40540_c0_seq2	Spi_isotig05760
ORTHOMCL4960	13	Aldose_1-epimerase_	Q53RY1 Galactose_mutarotase_(Aldose_1-epimerase)_		adi_v1.00943	comp23089_c0_seq1	comp19908_c1_seq1	PAC_15719688	comp20624_c0_seq1	gb_DR434826.1	comp11367_c1_seq1	jgi_Nemve1_229971_fgenesh1_pm.scaffold_126000009	gi_282544398_gb_GW266775.1_GW266775	contig04984		comp15858_c0_seq1	comp26805_c0_seq1	Spi_isotig10638
ORTHOMCL5179	13	Alpha_globin_regulatory_element_containing_protein_(Predicted)_	A4IHF5 LOC100124838_protein_	03_aurelia_rc_finalASM_11155	adi_v1.10926	comp107606_c0_seq1	comp32561_c0_seq1	PAC_15726752	comp56912_c0_seq1	CL7174Contig1	comp40741_c0_seq1	jgi_Nemve1_93931_e_gw.34.8.1		contig04591	comp46751_c0_seq3	comp277881_c0_seq1	comp104095_c0_seq1
ORTHOMCL5724	13	Aminoacyl_tRNA_synthase_complex-interacting_multifunctional_protein_1_	Q7ZWY7 Scye1-prov_protein_	03_aurelia_rc_finalASM_373	adi_v1.24489	comp21028_c0_seq1		PAC_15713106	comp5852_c1_seq1	CL500Contig1	comp12249_c0_seq1	jgi_Nemve1_87276_e_gw.15.310.1		contig05986	comp55601_c0_seq1	comp5817_c0_seq1	comp4952_c0_seq1	Spi_isotig07897
ORTHOMCL5009	13	Aminoacyl_tRNA_synthase_complex-interacting_multifunctional_protein_2_	Q7T3C0 Zgc:63976_	03_aurelia_rc_finalASM_11535	adi_v1.18919	comp15158_c0_seq1	comp13638_c0_seq1	PAC_15727977	comp725_c0_seq1	CL1027Contig1	comp7474_c0_seq1	jgi_Nemve1_240787_estExt_fgenesh1_pg.C_340051			comp59831_c0_seq5	comp8630_c0_seq1	comp7303_c0_seq1	Spi_isotig07454
ORTHOMCL4827	13	Ankyrin_repeat_protein,_putative_	Q3U300 B-cell_leukemia/lymphoma_3_	03_aurelia_rc_finalASM_5123	adi_v1.10376	comp68458_c0_seq1	comp23513_c0_seq1	PAC_15716967	comp13928_c0_seq1		comp25967_c0_seq1	jgi_Nemve1_55712_gw.211.83.1	CL2924Contig1	contig09686		comp22749_c0_seq1	comp2779_c0_seq1	Spi_isotig05545
ORTHOMCL6086	13	Apoptosis_antagonizing_transcription_factor_	Q501V3 Aatf_protein_(Fragment)_	03_aurelia_rc_finalASM_10187	adi_v1.21210	comp70626_c0_seq1	comp17220_c2_seq1	PAC_15720489	comp27629_c0_seq1	CL1150Contig1	comp49205_c0_seq1	jgi_Nemve1_168185_estExt_gwp.C_1000202	CL3639Contig1		comp57609_c1_seq1	comp69508_c0_seq1	comp89482_c0_seq1
ORTHOMCL3875	13	Apoptosis-linked_gene_2_	B0BM49 LOC100144965_protein_(Fragment)_	02_aurelia_rc_final_rsASM#1_11704	adi_v1.00810	comp16030_c1_seq3	comp16347_c2_seq1	PAC_15723614	comp4416_c0_seq1		comp47275_c0_seq1	jgi_Nemve1_99837_e_gw.54.196.1	CL2539Contig1		comp61700_c0_seq3	comp18350_c0_seq1	comp9569_c0_seq2	Spi_isotig03319
ORTHOMCL6688	13	Arginyltransferase_1_(Fragment)_	Q6INP2 MGC81517_protein_	03_aurelia_rc_finalASM_2263	adi_v1.10155	comp103983_c0_seq1	comp18270_c0_seq1	PAC_15715760	comp36291_c0_seq1	CL10012Contig1	comp30824_c0_seq1	jgi_Nemve1_216527_fgenesh1_pg.scaffold_263000012	CL6514Contig1		comp49770_c0_seq1	comp54145_c0_seq1	comp49417_c0_seq1
ORTHOMCL502	13	Aspartic_proteinase_	#N/A	03_aurelia_rc_finalASM_3373		comp2924_c0_seq1	comp20469_c0_seq1	PAC_15721734	comp498_c0_seq1	gb_CO746664.1	comp1081_c1_seq1	jgi_Nemve1_81470_e_gw.4.484.1		contig05071	comp49241_c0_seq1	comp18000_c0_seq1	comp1297_c0_seq1	Spi_isotig06334
ORTHOMCL5514	13	At1g20575_	#N/A	03_aurelia_rc_finalASM_10543		comp99060_c0_seq1	comp26472_c0_seq1	PAC_15724369	comp7226_c0_seq1	CL464Contig2	comp26094_c0_seq1	jgi_Nemve1_168415_estExt_gwp.C_1040009	CL5448Contig1	contig15667		comp9198_c0_seq1	comp26134_c0_seq1	Spi_isotig05288
ORTHOMCL3805	13	ATP_synthase_mitochondrial_F1_complex_assembly_factor_1_	#N/A	03_aurelia_rc_finalASM_2282		comp28646_c0_seq2	comp13759_c0_seq1		comp10655_c0_seq1	CL1Contig718	comp41642_c0_seq1	jgi_Nemve1_95270_e_gw.39.160.1	CL3846Contig1	contig12131	comp49416_c0_seq1	comp23844_c0_seq1	comp12643_c0_seq1	Spi_isotig08412
ORTHOMCL2620	13	Axonemal_leucine-rich_repeat_protein_	#N/A	03_aurelia_rc_finalASM_5431		comp12610_c0_seq1	comp24372_c0_seq1	PAC_15726355	comp14170_c0_seq1	CL6612Contig1	comp33563_c0_seq1	jgi_Nemve1_237728_estExt_fgenesh1_pg.C_10080		contig05739	comp55484_c0_seq3	comp5787_c1_seq1	comp29703_c0_seq1	Spi_isotig07720
ORTHOMCL4836	13	B-cell_translocation_gene_1_	B5TRS0 B-cell_translocation_gene_1_	03_aurelia_rc_finalASM_12289	adi_v1.01941	comp6676_c1_seq1	comp22417_c0_seq1		comp7695_c0_seq1	CL460Contig1	comp2428_c0_seq1	jgi_Nemve1_28119_gw.47.91.1	CL197Contig1	contig06020		comp3647_c0_seq1	comp3451_c0_seq2	Spi_isotig07885
ORTHOMCL6270	13	B9_domain-containing_protein_1_	Q5NCM9 B9_protein_domain_1_(Fragment)_	02_aurelia_rc_final_rsASM#1_852	adi_v1.07232	comp40792_c0_seq1	comp30236_c0_seq1	PAC_15722260	comp46648_c0_seq3		comp178138_c0_seq1	jgi_Nemve1_241009_estExt_fgenesh1_pg.C_380053		contig09770	comp57668_c0_seq2	comp18239_c0_seq1	comp287939_c0_seq1	Spi_isotig10432
ORTHOMCL5410	13	Bifunctional_coenzyme_A_synthase_	Q6DKD0 MGC83996_protein_	02_aurelia_rc_final_rsASM#1_2094	adi_v1.11884	comp85585_c0_seq1	comp37818_c0_seq1	PAC_15711491	comp51095_c0_seq1	CL3842Contig1	comp66913_c0_seq1	jgi_Nemve1_246895_estExt_fgenesh1_pg.C_2520007		contig11929	comp43599_c0_seq2	comp30428_c0_seq1	comp97938_c0_seq1
ORTHOMCL7446	13	BTB/POZ_domain-containing_protein_19_	0	03_aurelia_rc_finalASM_6637	adi_v1.02417		comp34269_c0_seq1	PAC_15715742	comp64421_c0_seq1		comp92475_c0_seq1	jgi_Nemve1_96593_e_gw.43.244.1	gi_282547779_gb_GW267907.1_GW267907	contig10789	comp52532_c0_seq2	comp60380_c0_seq1	comp114533_c0_seq1	Spi_isotig05153
ORTHOMCL5876	13	C-Jun_protein_	Q800B5 C-Jun_protein_	03_aurelia_rc_finalASM_12092	adi_v1.15539	comp2020_c0_seq1	comp21990_c0_seq1	PAC_15712654	comp2322_c0_seq1		comp1353_c0_seq1	jgi_Nemve1_238589_estExt_fgenesh1_pg.C_60220	CL595Contig1	contig04684		comp3287_c0_seq1	comp677_c0_seq1	Spi_isotig06902
ORTHOMCL3751	13	C-myc_binding_protein_	Q28FI3 C-myc_binding_protein_	03_aurelia_rc_finalASM_415	adi_v1.02037	comp7081_c0_seq1	comp22110_c0_seq1	PAC_15725170	comp1139_c0_seq2	CL1525Contig2	comp2362_c1_seq1	jgi_Nemve1_236875_estExt_fgenesh1_kg.C_630008	CL473Contig1			comp1017_c0_seq1	comp6718_c0_seq1	Spi_isotig13356
ORTHOMCL5895	13	C-myc_protein_(Fragment)_	Q2L4Q4 Transcription_factor_Myc_	03_aurelia_rc_strobila_finalASM_2710	adi_v1.02624	comp8268_c0_seq1	comp20936_c0_seq1	PAC_15705615	comp697_c0_seq1		comp2636_c0_seq1	jgi_Nemve1_122436_e_gw.190.116.1		contig06426	comp59465_c1_seq3	comp6820_c0_seq1	comp802_c0_seq1	Spi_isotig05211
ORTHOMCL7361	13	C10orf27_	C1C4G7 C10orf27_	03_aurelia_rc_finalASM_10481	adi_v1.07449	comp141036_c0_seq1	comp24946_c0_seq1	PAC_15728172	comp19234_c0_seq1		comp27710_c0_seq1	jgi_Nemve1_239824_estExt_fgenesh1_pg.C_200090		contig12661	comp57778_c0_seq2	comp6766_c0_seq1	comp5828_c0_seq1	Spi_isotig06324
ORTHOMCL4297	13	C14orf179_homolog_	#N/A	03_aurelia_rc_finalASM_10799		comp16353_c0_seq1	comp13763_c0_seq1	PAC_15712947	comp25357_c0_seq1		comp39257_c0_seq1	jgi_Nemve1_101701_e_gw.61.76.1	gi_282526494_gb_GW249553.1_GW249553	contig14390	comp57707_c0_seq2	comp6011_c0_seq1	comp13881_c0_seq1	Spi_isotig02966
ORTHOMCL3349	13	C1orf55_homolog_	B5X3L2 C1orf55_homolog_	03_aurelia_rc_finalASM_4011	adi_v1.11244	comp31597_c0_seq2	comp25608_c0_seq1	PAC_15714608	comp38752_c0_seq1	CL1439Contig1	comp22762_c0_seq1	jgi_Nemve1_247318_estExt_fgenesh1_pg.C_2890023			comp18963_c1_seq1	comp34883_c0_seq1	comp10979_c0_seq1	Spi_isotig08246
ORTHOMCL6927	13	C1q_and_tumor_necrosis_factor_related_protein_3_	C1BK28 Alpha-methylacyl-CoA_racemase_	03_aurelia_rc_finalASM_819	adi_v1.21182	comp153810_c0_seq1	comp9628_c0_seq1	PAC_15708194	comp236776_c0_seq1	gb_DT618323.1	comp87377_c0_seq1	jgi_Nemve1_116127_e_gw.136.29.1	gi_282526166_gb_GW251330.1_GW251330		comp21731_c0_seq1	comp140626_c0_seq1	comp83691_c0_seq1
ORTHOMCL7168	13	C20orf11_homolog_	Q6AZQ0 MGC82520_protein_	03_aurelia_rc_finalASM_5280	adi_v1.09771	comp85835_c0_seq1	comp25204_c0_seq1	PAC_15717409	comp44540_c0_seq1	CL3041Contig1	comp17848_c0_seq1	jgi_Nemve1_247787_estExt_fgenesh1_pg.C_3510020			comp51980_c0_seq1	comp16351_c0_seq1	comp23748_c0_seq1	Spi_isotig07259
ORTHOMCL4509	13	C5orf44_protein_(Fragment)_	B7ZLB7 C5orf44_protein_(Fragment)_	03_aurelia_rc_finalASM_10202	adi_v1.22122	comp15381_c0_seq1	comp15137_c0_seq1	PAC_15708855	comp25591_c0_seq1	gb_CX832348.2	comp244036_c0_seq1	jgi_Nemve1_163738_estExt_gwp.C_430172		contig16026	comp56492_c1_seq1		comp122127_c0_seq1	Spi_isotig05724
ORTHOMCL6609	13	C9orf78_	C3KGZ0 C9orf78_	03_aurelia_rc_finalASM_10292	adi_v1.12235	comp80125_c0_seq1	comp30096_c0_seq1	PAC_15716029	comp25912_c0_seq1	CL2404Contig1	comp39473_c0_seq1	jgi_Nemve1_160725_estExt_gwp.C_150162			comp44061_c0_seq1	comp44113_c0_seq1	comp21909_c1_seq2	Spi_isotig05654
ORTHOMCL3824	13	Calcium/calmodulin-dependent_protein_kinase_I_	Q8AVN4 Camk1-prov_protein_		adi_v1.07555	comp8986_c0_seq2	comp18428_c0_seq1	PAC_15725043	comp6050_c0_seq1		comp38409_c0_seq1	jgi_Nemve1_120257_e_gw.169.34.1	CL4417Contig1	contig25311	comp60681_c0_seq3	comp95526_c0_seq1	comp4212_c1_seq1	Spi_isotig01836
ORTHOMCL6602	13	Calmodulin,_putative_	Q241P0 EF_hand_family_protein_	03_aurelia_rc_finalASM_179	adi_v1.03833	comp5991_c0_seq5	comp22667_c1_seq1		comp21847_c0_seq1	CL2737Contig1	comp47088_c0_seq1	jgi_Nemve1_79552_e_gw.1.754.1	CL1262Contig1	contig16173		comp10915_c0_seq1	comp15305_c0_seq1	Spi_isotig09573
ORTHOMCL1140	13	Calumenin-B_	#N/A	03_aurelia_rc_finalASM_12185		comp18463_c0_seq1	comp26382_c0_seq1	PAC_15721705	comp81887_c0_seq1	CL1031Contig1		jgi_Nemve1_174458_estExt_gwp.C_3070053	gi_282532572_gb_GW255342.1_GW255342	contig06573	comp50184_c0_seq1	comp12169_c0_seq1	comp3745_c0_seq1	Spi_isotig08928
ORTHOMCL5850	13	Canopy2_	#N/A	03_aurelia_rc_finalASM_3883		comp9266_c0_seq3	comp21402_c0_seq1	PAC_15722620	comp16537_c0_seq1	CL754Contig1	comp35419_c0_seq1	jgi_Nemve1_97340_e_gw.46.80.1	CL2729Contig1		comp58117_c0_seq1	comp8293_c0_seq1	comp4039_c0_seq1	Spi_isotig09887
ORTHOMCL5806	13	Capping_protein_(Actin_filament)_muscle_Z-line,_alpha_1_	B3NK27 GG22079_		adi_v1.19285	comp32245_c0_seq1	comp9766_c0_seq1	PAC_15725484	comp2707_c0_seq1	CL978Contig1		jgi_Nemve1_242138_estExt_fgenesh1_pg.C_570086	CL760Contig1	contig05150	comp57406_c0_seq1	comp2842_c0_seq1	comp3697_c0_seq2	Spi_isotig07255
ORTHOMCL1425	13	Casein_kinase_1_protein_catalytic_subunit_	Q8JGT0 Casein_kinase_1,_alpha_1_	03_aurelia_rc_finalASM_2077	adi_v1.18113	comp44211_c0_seq1		PAC_15725678	comp2965_c0_seq1	CL818Contig2	comp10852_c0_seq1	jgi_Nemve1_159193_estExt_gwp.C_60454	CL4184Contig1		comp28330_c0_seq1	comp15124_c0_seq1	comp5907_c0_seq1	Spi_isotig04699
ORTHOMCL4977	13	Ccaat-binding_transcription_factor_subunit_A,_putative_(Fragment)_	0		adi_v1.06931	comp52156_c0_seq1	comp15979_c0_seq1	PAC_15723309	comp30492_c0_seq1	CL6767Contig1	comp17422_c0_seq1	jgi_Nemve1_88215_e_gw.17.149.1		contig07562	comp64122_c2_seq1	comp124217_c0_seq1	comp26088_c0_seq1	Spi_isotig03774
ORTHOMCL3900	13	Cd151_protein_	B1WAT5 Cd151_protein_	03_aurelia_rc_finalASM_12410	adi_v1.00823	comp28771_c0_seq2	comp11227_c0_seq1		comp4606_c0_seq1	CL1Contig11	comp72024_c0_seq2	jgi_Nemve1_233307_fgsh_est.C_scaffold_177000004	CL2201Contig1	contig16463		comp6563_c0_seq1	comp14086_c0_seq1	Spi_isotig05915
ORTHOMCL5130	13	CD63_antigen_	Q2TCR8 Tetraspanin_family_protein_	03_aurelia_rc_finalASM_7476	adi_v1.00030	comp1055_c0_seq1	comp14870_c0_seq1		comp1455_c0_seq1	CL221Contig1	comp1251_c0_seq1	jgi_Nemve1_241341_estExt_fgenesh1_pg.C_440010	CL339Contig1	contig04536	comp44622_c1_seq1		comp336_c0_seq1	Spi_isotig05378
ORTHOMCL340	13	CDC-like_kinase_2_	#N/A	03_aurelia_rc_finalASM_57		comp6523_c0_seq6	comp18590_c1_seq1	PAC_15720928	comp9982_c0_seq1	CL849Contig1	comp6285_c0_seq1	jgi_Nemve1_235840_estExt_fgenesh1_pm.C_2520002	CL1411Contig1		comp63170_c0_seq2	comp28345_c0_seq1	comp7478_c0_seq1	Spi_isotig02899
ORTHOMCL6634	13	CDK-activating_kinase_assembly_factor_MAT1_	Q8CIR5 Menage_a_trois_1_	03_aurelia_rc_finalASM_5531	adi_v1.16805	comp67137_c0_seq1	comp13074_c0_seq1	PAC_15723757	comp57931_c0_seq1	CL731Contig1	comp60796_c0_seq1	jgi_Nemve1_241252_estExt_fgenesh1_pg.C_420103		contig10812		comp18642_c0_seq1	comp29123_c0_seq1	Spi_isotig07473
ORTHOMCL5143	13	cDNA_FLJ10425_fis,_clone_NT2RP1000326,_highly_similar_to_Metaxin-2_	#N/A			comp12728_c0_seq1	comp11029_c0_seq1	PAC_15716235	comp8619_c0_seq1	CL1181Contig1	comp26622_c0_seq1	jgi_Nemve1_126254_e_gw.229.43.1	CL946Contig1	contig06480	comp59898_c0_seq3	comp20548_c0_seq1	comp10040_c0_seq1	Spi_isotig09898
ORTHOMCL1959	13	cDNA_FLJ38664_fis,_clone_HLUNG2002334,_highly_similar_to_Homo_sapiens_KH_domain_containing,_RNA_binding,_signal_transduction_associated_2_(KHDRBS2),_mRNA_	A4FV24 KHDRBS3_protein_		adi_v1.11654	comp41301_c0_seq5	comp22176_c0_seq1	PAC_15726328	comp3512_c0_seq1	CL3263Contig1	comp21788_c0_seq1	jgi_Nemve1_96060_e_gw.41.46.1	gi_282530482_gb_GW251986.1_GW251986	contig09157		comp47909_c0_seq1	comp3123_c0_seq1	Spi_isotig14368
ORTHOMCL3414	13	cDNA_FLJ52696,_highly_similar_to_Eukaryotic_translation_initiation_factor_3_subunit_5_	B4DMT5 cDNA_FLJ52696,_highly_similar_to_Eukaryotic_translation_initiation_factor_3_subunit_5_	03_aurelia_rc_finalASM_10832	adi_v1.19063	comp8908_c0_seq1	comp25392_c0_seq1	PAC_15720790	comp1843_c0_seq1	CL735Contig1		jgi_Nemve1_230299_fgenesh1_pm.scaffold_166000005	CL325Contig1		comp9685_c0_seq1	comp6056_c0_seq1	comp4990_c0_seq1	Spi_isotig09698
ORTHOMCL5995	13	cDNA_FLJ52986,_highly_similar_to_FGFR1_oncogene_partner_	0	03_aurelia_rc_finalASM_11939	adi_v1.11448	comp158115_c0_seq2	comp26577_c0_seq1	PAC_15725243	comp17389_c0_seq1	CL5027Contig1	comp101271_c0_seq1	jgi_Nemve1_233042_fgsh_est.C_scaffold_122000002		contig02771	comp64115_c0_seq2	comp636904_c0_seq1	comp7380_c0_seq1
ORTHOMCL5073	13	cDNA_FLJ54324_	B4DP60 cDNA_FLJ54324_	03_aurelia_rc_finalASM_12269	adi_v1.16678		comp32739_c0_seq1	PAC_15723597	comp23281_c0_seq1	gb_DT617508.1	comp77713_c0_seq1	jgi_Nemve1_215155_fgenesh1_pg.scaffold_219000027	CL4685Contig1		comp43288_c0_seq1	comp16886_c0_seq1	comp91876_c0_seq1	Spi_isotig04895
ORTHOMCL6968	13	cDNA_FLJ56391,_highly_similar_to_Cysteine_protease_ATG4B_(EC_3.4.22.-)_	A4QN52 Atg4b_protein_	01_aurelia_rc_ephyra_run091013_12810	adi_v1.11531	comp26921_c0_seq1	comp13165_c0_seq1	PAC_15727041	comp65523_c0_seq1	CL8133Contig1	comp51003_c0_seq1	jgi_Nemve1_201915_fgenesh1_pg.scaffold_31000075		contig04567	comp52684_c0_seq1	comp39355_c0_seq1	comp35560_c0_seq1
ORTHOMCL5804	13	cDNA_FLJ60953,_highly_similar_to_Homo_sapiens_sperm_associated_antigen_8_(SPAG8),_transcript_variant_1,_mRNA_	#N/A	03_aurelia_rc_finalASM_12249		comp222985_c0_seq1	comp15164_c0_seq1	PAC_15727299	comp22942_c0_seq1	CL4429Contig1	comp3022_c2_seq1	jgi_Nemve1_244848_estExt_fgenesh1_pg.C_1360019	CL2537Contig1	contig17749		comp4356_c0_seq1	comp51103_c0_seq1	Spi_isotig07717
ORTHOMCL3341	13	Cell_division_protein_kinase_9_	A2AK82 Cyclin-dependent_kinase_9_(CDC2-related_kinase)_	03_aurelia_rc_finalASM_12100	adi_v1.16157	comp11311_c1_seq1	comp16438_c2_seq1	PAC_15718149	comp6679_c0_seq1	gb_DN247174.2		jgi_Nemve1_246363_estExt_fgenesh1_pg.C_2130032	CL377Contig1	contig05231	comp63032_c0_seq6		comp1975_c0_seq1	Spi_isotig04785
ORTHOMCL5011	13	CG11030_	B4LRJ6 GJ15647_	03_aurelia_rc_finalASM_8934	adi_v1.01421	comp107481_c0_seq1	comp10945_c0_seq1	PAC_15728558	comp38840_c0_seq1	CL1442Contig1	comp30325_c0_seq1	jgi_Nemve1_121025_e_gw.176.94.1		contig02851		comp18473_c0_seq1	comp9926_c0_seq1	Spi_isotig09090
ORTHOMCL5885	13	CG4768_	Q7SXN7 Zgc:66160_		adi_v1.02424	comp10407_c0_seq1	comp23617_c0_seq1	PAC_15716789	comp5556_c0_seq1	CL269Contig1	comp22036_c0_seq2	jgi_Nemve1_122677_e_gw.191.113.1	CL957Contig1		comp54923_c0_seq2	comp12574_c0_seq1	comp10572_c0_seq1	Spi_isotig06808
ORTHOMCL5846	13	CG8315-like_protein_(Fragment)_	B4LL35 GJ20090_	03_aurelia_rc_finalASM_202	adi_v1.03349	comp8677_c0_seq1	comp11698_c0_seq1	PAC_15712782		CL9611Contig1	comp46316_c0_seq1	jgi_Nemve1_240392_estExt_fgenesh1_pg.C_280071	gi_282537546_gb_GW256539.1_GW256539		comp62346_c0_seq2	comp6963_c0_seq1	comp24264_c0_seq1	Spi_isotig06027
ORTHOMCL6535	13	Charged_multivesicular_body_protein_1a_	B7QFF0 Vacuolar_assembly/sorting_protein_DID2,_putative_	03_aurelia_rc_finalASM_666	adi_v1.03796	comp27071_c0_seq1	comp13971_c0_seq1	PAC_15711552	comp3057_c0_seq1	CL6679Contig1	comp16354_c0_seq1	jgi_Nemve1_173335_estExt_gwp.C_2450090		contig15312	comp63874_c1_seq2		comp2306_c0_seq1	Spi_isotig03649
ORTHOMCL7463	13	Chromosome_01_contig_1,_DNA_sequence_	0	03_aurelia_rc_finalASM_1825	adi_v1.02186	comp108432_c0_seq1	comp10413_c0_seq1	PAC_15724387	comp15915_c0_seq1	gb_DN241335.2	comp45538_c0_seq1	jgi_Nemve1_238609_estExt_fgenesh1_pg.C_70026			comp53762_c0_seq1	comp32302_c0_seq1	comp19641_c0_seq1	Spi_isotig08385
ORTHOMCL7482	13	Chromosome_1_open_reading_frame_194_	#N/A	03_aurelia_rc_finalASM_5446		comp48494_c0_seq1	comp19560_c0_seq1	PAC_15721120	comp9102_c0_seq1		comp18233_c0_seq2	jgi_Nemve1_162410_estExt_gwp.C_300321	CL5866Contig1	contig10307	comp63596_c2_seq4	comp3514_c0_seq1	comp25792_c0_seq1	Spi_isotig08119
ORTHOMCL5641	13	Chromosome_1_open_reading_frame_88_	0	03_aurelia_rc_finalASM_3010	adi_v1.02473	comp52109_c0_seq1	comp29482_c0_seq1	PAC_15723484	comp9319_c0_seq1	gb_DN137008.2	comp69639_c0_seq1	jgi_Nemve1_245733_estExt_fgenesh1_pg.C_1740011			comp56801_c0_seq2	comp6009_c0_seq1	comp26676_c0_seq1	Spi_isotig13165
ORTHOMCL3417	13	Cis,cis-muconate_transport_protein_MucK_	Q16PZ8 Cis,cis-muconate_transport_protein_MucK,_putative_		adi_v1.19799	comp56900_c1_seq1	comp26574_c0_seq1	PAC_15721064	comp47964_c0_seq1		comp5084_c1_seq1	jgi_Nemve1_51041_gw.217.92.1	gi_282532672_gb_GW255442.1_GW255442	contig17129	comp41163_c0_seq1	comp22017_c0_seq1	comp32000_c0_seq1	Spi_isotig05223
ORTHOMCL6499	13	CLE7_	#N/A	03_aurelia_rc_strobila_finalASM_1904		comp93304_c0_seq1	comp16573_c0_seq1	PAC_15724107	comp25359_c0_seq1	CL4167Contig1	comp39864_c0_seq1	jgi_Nemve1_99348_e_gw.52.95.1	CL3313Contig1		comp54946_c0_seq1	comp4606_c0_seq1	comp14066_c0_seq1	Spi_isotig08859
ORTHOMCL5686	13	Cleavage_and_polyadenylation_specificity_factor_subunit_5_	#N/A	03_aurelia_rc_finalASM_7217		comp53559_c0_seq1	comp10800_c0_seq1	PAC_15709162	comp6682_c0_seq2	CL1Contig745	comp39595_c0_seq1	jgi_Nemve1_86836_e_gw.14.141.1	CL2118Contig1		comp45362_c0_seq2	comp17760_c0_seq1	comp20151_c0_seq1	Spi_isotig10359
ORTHOMCL7378	13	CLUAP1_protein_	A7YWT7 CLUAP1_protein_	03_aurelia_rc_finalASM_790	adi_v1.10989	comp56131_c0_seq1	comp23837_c0_seq1	PAC_15726812	comp15374_c0_seq1	gb_DT613390.1	comp18080_c0_seq1	jgi_Nemve1_244655_estExt_fgenesh1_pg.C_1290047			comp14361_c0_seq1	comp4414_c0_seq1	comp15907_c0_seq1	Spi_isotig07306
ORTHOMCL3309	13	Cno_protein_(Fragment)_	Q6NW68 Cno_protein_(Fragment)_	03_aurelia_rc_finalASM_1582	adi_v1.03079	comp27222_c0_seq1	comp19158_c1_seq1	PAC_15723735	comp39450_c0_seq1	CL5468Contig1	comp71087_c0_seq2	jgi_Nemve1_248510_estExt_fgenesh1_pg.C_6000007			comp59370_c0_seq1	comp60300_c0_seq1	comp18750_c0_seq1	Spi_isotig10915
ORTHOMCL4286	13	Coiled-coil_domain-containing_protein_109A_	B3DL36 LOC100170451_protein_		adi_v1.03418	comp74831_c0_seq1	comp22839_c0_seq1	PAC_15719934	comp4473_c0_seq1	CL9002Contig1	comp38720_c0_seq1	jgi_Nemve1_227549_fgenesh1_kg.scaffold_351000002		contig22936	comp35167_c0_seq2	comp9801_c0_seq1	comp26622_c0_seq1	Spi_isotig07716
ORTHOMCL6603	13	Coiled-coil_domain-containing_protein_112_	0	03_aurelia_rc_finalASM_3820	adi_v1.05105	comp34411_c0_seq1	comp16877_c0_seq1	PAC_15714844	comp82917_c0_seq1	CL8615Contig1	comp32090_c0_seq1	jgi_Nemve1_212634_fgenesh1_pg.scaffold_159000028			comp57896_c0_seq3	comp54790_c0_seq1	comp5300_c0_seq1	Spi_isotig09129
ORTHOMCL4802	13	Coiled-coil_domain-containing_protein_137_	A8BU11 ARF_GAP_	03_aurelia_rc_finalASM_8012	adi_v1.07827	comp141690_c0_seq1	comp10959_c0_seq1	PAC_15727811	comp31197_c0_seq1	CL1263Contig1	comp129789_c0_seq1	jgi_Nemve1_238949_estExt_fgenesh1_pg.C_100057			comp61374_c0_seq2	comp27257_c0_seq1	comp9589_c0_seq1	Spi_isotig02495
ORTHOMCL6418	13	COMM_domain_containing_10,_isoform_CRA_a_	A0JMS4 MGC154437_protein_		adi_v1.10801	comp15350_c0_seq5		PAC_15712346	comp7612_c0_seq1	gb_DN241220.2	comp15927_c0_seq1	jgi_Nemve1_235966_estExt_fgenesh1_pm.C_3050001	CL755Contig1	contig06568	comp59819_c0_seq7	comp27896_c0_seq1	comp60460_c0_seq1	Spi_isotig08398
ORTHOMCL5048	13	COMM_domain_containing_3_(Fragment)_	#N/A	03_aurelia_rc_finalASM_3497		comp14006_c0_seq1	comp26342_c0_seq1	PAC_15709665	comp6585_c0_seq1	gb_CX833434.2	comp45113_c0_seq1	jgi_Nemve1_81873_e_gw.5.475.1	gi_282547627_gb_GW267755.1_GW267755	contig10183	comp57823_c0_seq2		comp4955_c0_seq1	Spi_isotig08937
ORTHOMCL7429	13	COMM_domain-containing_protein_4_	B5X7R0 COMM_domain-containing_protein_4_	03_aurelia_rc_finalASM_8867	adi_v1.21621	comp166625_c0_seq1	comp17141_c1_seq1	PAC_15714355	comp64844_c0_seq1	CL6463Contig1	comp46284_c0_seq1	jgi_Nemve1_158694_estExt_gwp.C_40648		contig13175		comp68061_c0_seq1	comp7056_c0_seq1	Spi_isotig04863
ORTHOMCL5690	13	COP9_signalosome_complex_subunit_8_	C1BK87 COP9_signalosome_complex_subunit_8_	03_aurelia_rc_finalASM_391	adi_v1.08692	comp32874_c0_seq1	comp24583_c0_seq1	PAC_15716647	comp11324_c0_seq1		comp32771_c0_seq1	jgi_Nemve1_211829_fgenesh1_pg.scaffold_144000046	CL1418Contig1	contig05590		comp1824_c0_seq1	comp23963_c0_seq1	Spi_isotig10845
ORTHOMCL3873	13	Core_1_udp-galactose:n-acetylgalactosamine-alpha-r_beta_1,3-galactosyltransferase,_putative_	C4QK79 Core_1_udp-galactose:n-acetylgalactosamine-alpha-r_beta_1,3-galactosyltransferase,_putative_	03_aurelia_rc_finalASM_5778	adi_v1.11073	comp34160_c0_seq1	comp17283_c0_seq1	PAC_15717134	comp6669_c0_seq1		comp24531_c0_seq1	jgi_Nemve1_85900_e_gw.12.330.1	CL3507Contig1		comp53700_c1_seq1	comp5773_c0_seq1	comp14743_c0_seq1	Spi_isotig08606
ORTHOMCL5000	13	CROP_protein_(Fragment)_	Q05AW2 MGC154560_protein_	03_aurelia_rc_finalASM_5314	adi_v1.07883	comp19284_c0_seq1	comp16634_c3_seq1	PAC_15717419		CL4036Contig1	comp8357_c0_seq1	jgi_Nemve1_137810_e_gw.413.10.1		contig03770	comp28602_c0_seq1	comp34871_c0_seq1	comp3280_c1_seq1	Spi_isotig02647
ORTHOMCL3436	13	Cyclin_D_protein_	Q3KPK0 MGC132398_protein_	01_aurelia_rc_ephyra_run091013_2410	adi_v1.16767		comp20180_c0_seq1		comp463_c0_seq2	CL5573Contig1	comp1402_c0_seq1	jgi_Nemve1_237657_estExt_fgenesh1_kg.C_6070001	CL548Contig1	contig05714	comp10788_c0_seq1	comp1481_c0_seq1	comp287_c0_seq1	Spi_isotig07352
ORTHOMCL6395	13	Cyclin_h_	#N/A			comp37165_c0_seq1	comp24085_c0_seq1	PAC_15717350	comp41618_c0_seq1	CL8961Contig1	comp98199_c0_seq1	jgi_Nemve1_167568_estExt_gwp.C_890126	CL4438Contig1	contig09815	comp61813_c0_seq5	comp74058_c0_seq1	comp94090_c0_seq1	Spi_isotig12714
ORTHOMCL3802	13	Cyclin-dependent_kinase-like_1_	B8A6G8 Novel_protein_similar_to_vertebrate_cyclin-dependent_kinase-like_1_(CDC2-related_kinase)_(CDKL1,_zgc:101002)_	03_aurelia_rc_strobila_finalASM_4272	adi_v1.15238	comp25934_c0_seq1	comp14101_c0_seq1		comp38859_c1_seq1	CL9383Contig1	comp16956_c0_seq1	jgi_Nemve1_80454_e_gw.3.195.1		contig15226	comp56120_c0_seq1	comp96352_c0_seq1	comp3131_c0_seq1	Spi_isotig01112
ORTHOMCL3917	13	Cysteine_and_glycine-rich_protein_1_	C1BKC1 Cysteine_and_glycine-rich_protein_1_	03_aurelia_rc_ephyra_finalASM_2241	adi_v1.05369	comp15201_c2_seq1	comp27440_c0_seq1	PAC_15721527	comp24828_c0_seq1	CL1111Contig1		jgi_Nemve1_52979_gw.135.117.1	CL1835Contig1	contig07871	comp33397_c0_seq1	comp112678_c0_seq1		Spi_isotig05389
ORTHOMCL7417	13	Cytochrome_b5_domain_containing_1_	C6JUM8 Cytochrome_b5_domain_containing_1_	03_aurelia_rc_finalASM_11564	adi_v1.04757	comp63405_c0_seq1	comp25537_c0_seq1	PAC_15722435	comp17038_c0_seq1		comp24720_c0_seq1	jgi_Nemve1_236523_estExt_fgenesh1_kg.C_200007	CL1684Contig1		comp46174_c0_seq2	comp5401_c0_seq1	comp18412_c0_seq1	Spi_isotig09343
ORTHOMCL4347	13	Cytochrome_b5_reductase_4_	B2R7W7 cDNA,_FLJ93638,_Homo_sapiens_NADPH_cytochrome_B5_oxidoreductase_(NCB5OR),_mRNA_		adi_v1.07042	comp61528_c0_seq1	comp27920_c0_seq1	PAC_15715940	comp35843_c0_seq1	gb_DT617455.1	comp24521_c0_seq1	jgi_Nemve1_20757_gw.112.20.1		contig14233	comp62194_c0_seq1	comp141390_c0_seq1	comp162850_c0_seq1	Spi_isotig10284
ORTHOMCL4258	13	Cytochrome_c_oxidase_subunit_VIa/COX13_	#N/A	03_aurelia_rc_finalASM_11945		comp3841_c0_seq1	comp20726_c0_seq1	PAC_15720310	comp637_c0_seq1	CL376Contig1	comp1221_c0_seq1	jgi_Nemve1_236477_estExt_fgenesh1_kg.C_130025	CL2364Contig1	contig19771		comp776_c0_seq1	comp498_c0_seq1	Spi_isotig13320
ORTHOMCL2916	13	Cytochrome_c_oxidase,_subunit_Va_	#N/A	03_aurelia_rc_finalASM_11895			comp17097_c1_seq1	PAC_15718707	comp877_c1_seq1	CL1Contig459	comp3329_c1_seq1	jgi_Nemve1_175253_estExt_gwp.C_3760026	CL1005Contig1	contig10527	comp58321_c1_seq5	comp1124_c0_seq1	comp1228_c0_seq1	Spi_isotig11386
ORTHOMCL5630	13	Damage-regulated_autophagy_modulator_	B0WZ09 Transmembrane_protein_77_	03_aurelia_rc_finalASM_11983	adi_v1.02442	comp36922_c0_seq1	comp22965_c0_seq1	PAC_15723483	comp26862_c0_seq1	CL6454Contig1	comp6686_c0_seq1	jgi_Nemve1_123078_e_gw.196.52.1	CL870Contig1			comp9812_c0_seq1	comp127394_c0_seq1	Spi_isotig07013
ORTHOMCL4150	13	DEAD_(Asp-Glu-Ala-Asp)_box_polypeptide_59_	D4A2T7 DEAD_(Asp-Glu-Ala-Asp)_box_polypeptide_59_	02_aurelia_rc_strobila_rsASM#1_2628	adi_v1.01546	comp129427_c0_seq1	comp14614_c0_seq1	PAC_15711586	comp7136_c0_seq1	gb_DN813961.2	comp93670_c0_seq1	jgi_Nemve1_236351_estExt_fgenesh1_kg.C_50007		contig10745	comp54061_c0_seq2	comp129432_c0_seq1	comp154036_c0_seq1
ORTHOMCL7243	13	Developmentally_regulated_GTP_binding_protein_1_	C4WRP6 ACYPI004502_protein_	03_aurelia_rc_finalASM_5430	adi_v1.05717	comp31018_c0_seq1		PAC_15718051		CL749Contig1	comp62671_c0_seq1	jgi_Nemve1_208563_fgenesh1_pg.scaffold_93000074	CL1494Contig1	contig04883	comp60382_c0_seq4	comp13858_c0_seq1	comp110858_c0_seq1	Spi_isotig09334
ORTHOMCL6852	13	DNA_polymerase_subunit_alpha_B_	Q4A3Z6 Dimethylarginine_dimethylaminohydrolase_	03_aurelia_rc_finalASM_9100	adi_v1.04226	comp220856_c0_seq1	comp25044_c0_seq1	PAC_15717545	comp136320_c0_seq1	gb_CN623785.1	comp47144_c0_seq1	jgi_Nemve1_166478_estExt_gwp.C_740154		contig10851	comp25526_c0_seq1	comp16992_c0_seq1	comp359410_c0_seq1
ORTHOMCL5822	13	DNA_replication_complex_GINS_protein_SLD5_	#N/A	03_aurelia_rc_finalASM_10574			comp26423_c0_seq1	PAC_15726516	comp6722_c0_seq1	CL4896Contig1	comp111718_c0_seq1	jgi_Nemve1_237188_estExt_fgenesh1_kg.C_1340001	CL4512Contig1	contig06017	comp40926_c0_seq1	comp52015_c0_seq1	comp25511_c0_seq1	Spi_isotig06466
ORTHOMCL6322	13	DNA-directed_RNA_polymerase_III_subunit_RPC4_	Q28DL8 Polymerase_(RNA)_III_(DNA_directed)_polypeptide_D_		adi_v1.09958	comp36476_c0_seq1	comp28657_c0_seq1	PAC_15724996	comp13547_c0_seq1	gb_DT616048.1	comp22352_c0_seq1	jgi_Nemve1_247781_estExt_fgenesh1_pg.C_3510007		contig06933	comp56855_c0_seq1	comp19397_c1_seq1	comp10021_c0_seq1	Spi_isotig11970
ORTHOMCL4991	13	DNA-directed_RNA_polymerases_I,_II,_and_III_subunit_RPABC1_	#N/A	03_aurelia_rc_finalASM_8961		comp72567_c0_seq1	comp28391_c0_seq1	PAC_15717268	comp5130_c0_seq1	CL6113Contig1	comp29626_c0_seq1	jgi_Nemve1_92302_e_gw.30.143.1		contig08528	comp28660_c0_seq1	comp8368_c0_seq1	comp8376_c0_seq1	Spi_isotig06405
ORTHOMCL5523	13	DNA/RNA-binding_protein_KIN17_	Q5RH25 KIN,_antigenic_determinant_of_recA_protein_homolog_(Mouse)_	03_aurelia_rc_finalASM_9273	adi_v1.14012	comp49465_c0_seq1	comp18817_c0_seq1	PAC_15725042	comp39696_c0_seq1	CL2058Contig1	comp19326_c0_seq1	jgi_Nemve1_114270_e_gw.124.18.1			comp27888_c0_seq1	comp43999_c0_seq1	comp6282_c0_seq1	Spi_isotig10853
ORTHOMCL5745	13	DnaJ_homolog_subfamily_A_member_1_	#N/A	03_aurelia_rc_finalASM_4049		comp27769_c0_seq1	comp10546_c0_seq1	PAC_15715996	comp12927_c0_seq1	CL157Contig2	comp22617_c0_seq2	jgi_Nemve1_241689_estExt_fgenesh1_pg.C_490084		contig18694	comp28114_c0_seq1	comp26148_c0_seq1	comp49712_c1_seq1	Spi_isotig05618
ORTHOMCL5767	13	Doublecortin_domain-containing_protein_2_	#N/A	03_aurelia_rc_finalASM_6968		comp109255_c0_seq1	comp10876_c0_seq1	PAC_15723588	comp11393_c0_seq1		comp6614_c0_seq1	jgi_Nemve1_200495_fgenesh1_pg.scaffold_22000017	gi_282530665_gb_GW248605.1_GW248605	contig07313	comp63578_c1_seq1	comp6888_c0_seq1	comp36975_c0_seq1	Spi_isotig08106
ORTHOMCL4473	13	Dual_specificity_mitogen-activated_protein_kinase_kinase_1_	Q66JE6 Mitogen-activated_protein_kinase_kinase_1_	03_aurelia_rc_finalASM_7472	adi_v1.21178	comp29653_c0_seq1	comp21651_c0_seq1	PAC_15723651	comp13805_c0_seq1	CL3835Contig1	comp13150_c1_seq1	jgi_Nemve1_91949_e_gw.28.29.1			comp63492_c1_seq4	comp15869_c0_seq1	comp94038_c0_seq1	Spi_isotig06118
ORTHOMCL2885	13	Dual_specificity_phosphatase_7_	Q8R3L3 Dusp10_protein_	03_aurelia_rc_finalASM_486	adi_v1.15320	comp6278_c0_seq3	comp26548_c0_seq1	PAC_15728375	comp5315_c0_seq2	CL1288Contig1	comp32506_c0_seq1	jgi_Nemve1_117981_e_gw.150.54.1			comp49485_c0_seq2	comp4813_c0_seq1	comp1214_c0_seq2	Spi_isotig05066
ORTHOMCL4200	13	Dual_specificity_phosphatase_7_	Q28EB3 Dual_specificity_phosphatase_7_		adi_v1.00114	comp7231_c0_seq2	comp21336_c0_seq1		comp2242_c0_seq1	CL2517Contig1	comp2666_c1_seq1	jgi_Nemve1_92609_e_gw.30.273.1	CL1134Contig1	contig01480	comp61571_c0_seq2	comp3234_c0_seq1	comp2245_c0_seq1	Spi_isotig05374
ORTHOMCL7301	13	Dynein_light_chain_4,_axonemal_	O44229 Outer_arm_dynein_light_chain_4_	03_aurelia_rc_finalASM_135	adi_v1.11684	comp151641_c0_seq1	comp10052_c0_seq1	PAC_15718737	comp12346_c1_seq1			jgi_Nemve1_113459_e_gw.118.137.1	CL4536Contig1	contig21305	comp57634_c0_seq1	comp1944_c0_seq1	comp47048_c0_seq1	Spi_isotig11126
ORTHOMCL5134	13	Dynein,_cytoplasmic_1,_intermediate_chain_2_	#N/A	03_aurelia_rc_finalASM_3532		comp43519_c0_seq1	comp107443_c0_seq1	PAC_15710385	comp2328_c0_seq1	CL3532Contig1	comp19301_c0_seq1	jgi_Nemve1_158934_estExt_gwp.C_50528	CL2628Contig1		comp62063_c0_seq1	comp7991_c0_seq1	comp60452_c1_seq1	Spi_isotig07055
ORTHOMCL4277	13	EH_domain-containing_protein_3_	B5X2P2 EH_domain-containing_protein_3_	03_aurelia_rc_finalASM_5432	adi_v1.19902	comp325942_c0_seq1	comp9379_c0_seq1	PAC_15713488	comp5572_c0_seq1	CL637Contig1	comp19667_c0_seq1	jgi_Nemve1_171246_estExt_gwp.C_1720006	gi_282532498_gb_GW255268.1_GW255268	contig25687			comp8850_c0_seq1	Spi_isotig06372
ORTHOMCL5856	13	Elongation_factor_Ts_	B3RRU7 Elongation_factor_Ts_	03_aurelia_rc_finalASM_2215	adi_v1.00592	comp199619_c0_seq1	comp28929_c0_seq1	PAC_15717228	comp10374_c0_seq1	CL3095Contig1	comp39096_c0_seq1	jgi_Nemve1_215604_fgenesh1_pg.scaffold_232000018			comp9621_c0_seq1	comp30883_c0_seq1	comp25839_c0_seq1	Spi_isotig07762
ORTHOMCL4118	13	Endophilin-B1_	Q5FVV1 MGC108465_protein_	03_aurelia_rc_strobila_finalASM_2728	adi_v1.09437	comp11109_c0_seq1	comp22032_c0_seq1	PAC_15716001	comp29796_c0_seq1	CL2418Contig2	comp15670_c0_seq1	jgi_Nemve1_169360_estExt_gwp.C_1250009	CL2451Contig1		comp60408_c0_seq2	comp28992_c0_seq1	comp4978_c2_seq1
ORTHOMCL4934	13	Equilibrative_nucleoside_transporter_1_	Q6DDS2 LOC445860_protein_(Fragment)_		adi_v1.19217	comp32465_c0_seq1	comp10442_c0_seq1	PAC_15721367	comp2625_c0_seq1	CL3632Contig1	comp7917_c0_seq1	jgi_Nemve1_233134_fgsh_est.C_scaffold_138000006		contig01708	comp63702_c0_seq3	comp247934_c0_seq1	comp6930_c1_seq1	Spi_isotig03361
ORTHOMCL5639	13	Eukaryotic_translation_initiation_factor_3_subunit_J_	#N/A	03_aurelia_rc_finalASM_12237		comp32787_c0_seq1	comp23682_c0_seq1	PAC_15713703	comp11335_c1_seq1	CL1Contig183	comp13990_c0_seq1	jgi_Nemve1_240395_estExt_fgenesh1_pg.C_280078	gi_282543389_gb_GW265233.1_GW265233		comp55504_c0_seq1	comp8930_c1_seq1	comp20942_c0_seq1	Spi_isotig05826
ORTHOMCL5782	13	Exosc5_protein_(Fragment)_	B2RZ47 Exosc5_protein_(Fragment)_	03_aurelia_rc_finalASM_9228	adi_v1.19937	comp104090_c0_seq1	comp19972_c1_seq1	PAC_15716891	comp22196_c0_seq2	CL1Contig456	comp47720_c0_seq1	jgi_Nemve1_99151_e_gw.52.89.1	gi_282531111_gb_GW249051.1_GW249051			comp342268_c0_seq1	comp14419_c0_seq1	Spi_isotig07395
ORTHOMCL6356	13	F-box_only_protein_4_	#N/A	03_aurelia_rc_finalASM_11832		comp112029_c0_seq1	comp19784_c1_seq1	PAC_15717733	comp280_c49_seq1		comp103815_c0_seq1	jgi_Nemve1_210610_fgenesh1_pg.scaffold_124000054	CL6238Contig1	contig10512	comp63256_c0_seq1	comp43324_c0_seq1	comp5949_c2_seq1	Spi_isotig10244
ORTHOMCL7791	13	F8a1_protein_	A0JMS8 F8a1_protein_	03_aurelia_rc_finalASM_5330	adi_v1.08771	comp59121_c0_seq1	comp27038_c0_seq1	PAC_15720902	comp22812_c0_seq1	CL2346Contig1	comp50638_c0_seq1	jgi_Nemve1_228977_fgenesh1_pm.scaffold_46000004		contig05299	comp46131_c0_seq2	comp3628_c1_seq1	comp391251_c0_seq1
ORTHOMCL5558	13	FAM92A1_	C3KJD7 FAM92A1_	02_aurelia_rc_final_rsASM#1_16202	adi_v1.00898	comp74330_c0_seq1	comp30366_c0_seq1	PAC_15724113	comp75359_c0_seq1	CL3419Contig1	comp96977_c0_seq1	jgi_Nemve1_53826_gw.69.185.1			comp43837_c0_seq2	comp58234_c0_seq1	comp39377_c0_seq1	Spi_isotig03072
ORTHOMCL2806	13	Family_with_sequence_similarity_126,_member_A_	0	02_aurelia_rc_final_rsASM#1_3892	adi_v1.05885	comp49118_c0_seq1	comp19223_c1_seq1	PAC_15719606	comp66782_c0_seq1	CL3461Contig1	comp50989_c0_seq1	jgi_Nemve1_232597_fgsh_est.C_scaffold_61000013			comp57950_c0_seq1	comp46512_c0_seq1	comp41490_c0_seq1	Spi_isotig02800
ORTHOMCL6351	13	FK506_binding_protein_2,_isoform_CRA_a_	#N/A	03_aurelia_rc_finalASM_5471		comp8837_c0_seq1	comp22990_c0_seq1	PAC_15728585	comp2794_c0_seq1	CL665Contig1	comp2241_c0_seq1	jgi_Nemve1_28706_gw.88.143.1	CL1668Contig1		comp28252_c0_seq1	comp3600_c0_seq1	comp5754_c0_seq1	Spi_isotig12890
ORTHOMCL4249	13	FKBP-type_peptidyl-prolyl_cis-trans_isomerase_	Q9XZ54 GM07659p_(Fragment)_	03_aurelia_rc_finalASM_12023	adi_v1.02672	comp5307_c0_seq1	comp15228_c0_seq1		comp4066_c0_seq1	CL2867Contig1	comp4168_c0_seq1	jgi_Nemve1_236459_estExt_fgenesh1_kg.C_130004	CL1824Contig1	contig17935	comp61114_c1_seq1	comp9265_c0_seq1		Spi_isotig03497
ORTHOMCL6388	13	Fragile_histidine_triad_(Fragment)_	Q5M7E6 LOC496222_protein_		adi_v1.19135	comp47516_c0_seq2	comp18008_c0_seq1	PAC_15714229	comp41367_c0_seq1	gb_BP506818.1	comp51231_c0_seq1	jgi_Nemve1_175004_estExt_gwp.C_3490055	CL4958Contig1		comp58497_c0_seq1	comp21747_c0_seq1	comp77444_c0_seq1	Spi_isotig09699
ORTHOMCL5591	13	Frizzled_homolog_10_	A3QK10 Novel_protein_similar_to_frizzled_homolog_9_(Fzd9)_		adi_v1.09304	comp22224_c0_seq2	comp26696_c0_seq1	PAC_15725169	comp8181_c0_seq1	CL10411Contig1	comp36965_c0_seq1	jgi_Nemve1_168924_estExt_gwp.C_1170009		contig04520	comp57784_c0_seq3	comp20419_c0_seq1	comp9336_c1_seq1	Spi_isotig05994
ORTHOMCL4967	13	FUN14_domain-containing_protein_1_	C1BYY0 FUN14_domain-containing_protein_1_		adi_v1.17043	comp92538_c0_seq1	comp11341_c0_seq1	PAC_15727049	comp10242_c0_seq1	CL3721Contig1	comp6520_c0_seq1	jgi_Nemve1_247457_estExt_fgenesh1_pg.C_3040017	CL2548Contig1		comp52020_c0_seq1	comp6160_c0_seq1	comp5039_c0_seq1	Spi_isotig02796
ORTHOMCL5295	13	G3bp-prov_protein_	Q7ZVG3 GTPase_activating_protein_(SH3_domain)_binding_protein_1_	03_aurelia_rc_finalASM_2143	adi_v1.24068	comp17420_c0_seq1	comp21796_c0_seq1	PAC_15726479	comp10587_c0_seq1	CL1Contig611	comp7524_c0_seq1	jgi_Nemve1_38704_gw.2.320.1		contig22135	comp57073_c0_seq2	comp192832_c0_seq1	comp36926_c0_seq2
ORTHOMCL5891	13	Galactokinase_1_	B4E1G6 Galactokinase_1_	02_aurelia_rc_polyp_rsASM#1_860	adi_v1.05281	comp21793_c0_seq1	comp21861_c0_seq1	PAC_15724187	comp10403_c0_seq1		comp23591_c0_seq2	jgi_Nemve1_124869_e_gw.214.14.1		contig04596	comp63441_c0_seq3	comp60641_c0_seq1	comp22453_c0_seq1	Spi_isotig08022
ORTHOMCL6068	13	GDP-fucose_transporter_1_	#N/A	02_aurelia_rc_final_rsASM#1_2795		comp46893_c0_seq1	comp28357_c0_seq1	PAC_15724361	comp22739_c0_seq1	CL1326Contig1	comp20975_c0_seq1	jgi_Nemve1_205399_fgenesh1_pg.scaffold_59000026	gi_282532576_gb_GW255346.1_GW255346	contig23567	comp50501_c0_seq1	comp17164_c0_seq1	comp162467_c0_seq1
ORTHOMCL5534	13	General_transcription_factor_IIB_	Q7SX98 General_transcription_factor_IIB_		adi_v1.06770	comp46554_c0_seq1	comp26499_c0_seq1	PAC_15718542	comp18182_c0_seq1	CL2611Contig1	comp50875_c0_seq1	jgi_Nemve1_118178_e_gw.152.51.1		contig06393	comp56369_c0_seq3	comp62040_c0_seq1	comp258013_c0_seq1	Spi_isotig11320
ORTHOMCL3876	13	General_transcription_factor_IIH_subunit_3_	B4DNZ6 cDNA_FLJ53013,_highly_similar_to_TFIIH_basal_transcription_factor_complex_p34_subunit_		adi_v1.17798	comp18187_c0_seq2	comp18920_c0_seq1	PAC_15722755	comp24390_c0_seq1	CL1164Contig1	comp29340_c0_seq1	jgi_Nemve1_245039_estExt_fgenesh1_pg.C_1420054		contig15726	comp65381_c0_seq1	comp63317_c0_seq1	comp21107_c0_seq1	Spi_isotig03739
ORTHOMCL6628	13	Geranylgeranyl_transferase_type-2_subunit_beta_	Q4V946 Novel_protein_similar_to_vertebrate_Rab_geranylgeranyltransferase,_beta_subunit_(RABGGTB,_zgc:56443)_	03_aurelia_rc_finalASM_2917	adi_v1.12344	comp27236_c0_seq1		PAC_15721079	comp10580_c0_seq1	CL2876Contig1	comp36807_c0_seq1	jgi_Nemve1_13474_gw.217.15.1		contig24314	comp56342_c0_seq1	comp22724_c0_seq1	comp26657_c0_seq1	Spi_isotig09054
ORTHOMCL79	13	Glucose_regulated_protein_75_(Fragment)_	#N/A	03_aurelia_rc_finalASM_3375		comp21629_c0_seq1	comp22141_c0_seq1	PAC_15718850	comp2671_c1_seq2	CL344Contig1	comp5372_c0_seq1	jgi_Nemve1_86017_e_gw.12.74.1		contig04761	comp45739_c0_seq1	comp10448_c0_seq1	comp35503_c0_seq1	Spi_isotig04997
ORTHOMCL7469	13	Glutathione-S-transferase_	Q0H8U7 Glutathione-S-transferase_	03_aurelia_rc_finalASM_8016	adi_v1.23258	comp87882_c0_seq1	comp24832_c0_seq1		comp31214_c0_seq1	CL2574Contig1	comp42625_c0_seq1	jgi_Nemve1_198281_fgenesh1_pg.scaffold_9000070		contig08984	comp60635_c0_seq5	comp237664_c0_seq1	comp63999_c0_seq1	Spi_isotig07807
ORTHOMCL6186	13	Glycylpeptide_N-tetradecanoyltransferase_	A7SPM6 Glycylpeptide_N-tetradecanoyltransferase_	03_aurelia_rc_finalASM_11865	adi_v1.05367	comp33703_c0_seq1	comp24211_c0_seq1	PAC_15726057	comp3230_c0_seq2	gb_CX633197.1	comp22350_c0_seq1	jgi_Nemve1_172911_estExt_gwp.C_2290046		contig07535	comp59450_c0_seq2	comp539538_c0_seq1	comp4765_c0_seq1
ORTHOMCL6472	13	GPN-loop_GTPase_3_	D4YWV1 GPN-loop_GTPase_3_	03_aurelia_rc_finalASM_12026	adi_v1.05981	comp247492_c0_seq1	comp20580_c0_seq1	PAC_15728245	comp14838_c0_seq1	CL7956Contig1	comp95588_c0_seq1	jgi_Nemve1_137669_e_gw.408.18.1			comp51950_c0_seq1	comp79668_c0_seq1	comp16328_c0_seq1	Spi_isotig01244
ORTHOMCL4679	13	Grainyhead-like_protein_1_homolog_	Q0VCW0 Grainyhead-like_1_(Drosophila)_	03_aurelia_rc_finalASM_11543	adi_v1.18554	comp30206_c0_seq1	comp17483_c0_seq1	PAC_15710111	comp3030_c0_seq1	CL3031Contig1	comp10229_c0_seq1	jgi_Nemve1_95157_e_gw.38.94.1		contig04659	comp63838_c3_seq4	comp31245_c0_seq1	comp5718_c0_seq1
ORTHOMCL5204	13	GTP_binding_protein_	C1BJS0 GTP-binding_protein_PTD004_	03_aurelia_rc_finalASM_3763	adi_v1.04380	comp18517_c0_seq1	comp13799_c0_seq1	PAC_15715985	comp19198_c0_seq1	CL471Contig1	comp29158_c0_seq1	jgi_Nemve1_164749_estExt_gwp.C_530090		contig23180	comp58705_c0_seq2	comp21059_c0_seq1	comp2600_c0_seq1
ORTHOMCL3835	13	GTP-binding_nuclear_protein_Ran_	C1BUI8 GTP-binding_nuclear_protein_Ran_	03_aurelia_rc_finalASM_1788	adi_v1.19070		comp21393_c0_seq1	PAC_15721216	comp1143_c0_seq1	CL209Contig2		jgi_Nemve1_170199_estExt_gwp.C_1420062	CL201Contig1	contig04607	comp47577_c0_seq2	comp1533_c0_seq1	comp508_c1_seq1	Spi_isotig06653
ORTHOMCL1034	13	Hydroxymethylbilane_synthase,_b_	Q503D2 Hydroxymethylbilane_synthase,_b_		adi_v1.23501	comp17926_c0_seq3	comp16324_c1_seq1	PAC_15726265	comp11334_c0_seq1	CL4649Contig1	comp74992_c0_seq1	jgi_Nemve1_11360_gw.397.4.1	CL2967Contig1		comp53925_c0_seq2	comp22777_c0_seq1	comp18911_c0_seq1	Spi_isotig11707
ORTHOMCL6975	13	Hypothetical_conserved_protein_	Q7Q4D0 AGAP008338-PA_(Fragment)_	03_aurelia_rc_finalASM_1327	adi_v1.05278	comp173386_c0_seq1	comp12345_c0_seq1	PAC_15727736		gb_DN247060.2	comp118856_c0_seq1	jgi_Nemve1_237264_estExt_fgenesh1_kg.C_1540002	gi_282539957_gb_GW267226.1_GW267226	contig13871	comp59905_c0_seq4	comp14108_c0_seq1	comp35795_c0_seq1
ORTHOMCL7396	13	Hypoxanthine_phosphoribosyltransferase_1_	D5GS31 Hypoxanthine_phosphoribosyltransferase_1_	01_aurelia_rc_strobila_run091013_11294	adi_v1.16427	comp43780_c0_seq1	comp10174_c0_seq1	PAC_15726059	comp9642_c0_seq1	CL869Contig1	comp31807_c0_seq1	jgi_Nemve1_131270_e_gw.293.11.1		contig15878		comp16669_c0_seq1	comp7596_c0_seq1	Spi_isotig09535
ORTHOMCL5156	13	IMP4,_U3_small_nucleolar_ribonucleoprotein,_homolog_(Yeast)_	Q28IE0 IMP4,_U3_small_nucleolar_ribonucleoprotein,_homolog_(Yeast)_	03_aurelia_rc_finalASM_1738	adi_v1.19916	comp50058_c0_seq1	comp15170_c0_seq1	PAC_15719504	comp20978_c0_seq2	CL901Contig1	comp63834_c0_seq1	jgi_Nemve1_162426_estExt_gwp.C_300355			comp60615_c0_seq3	comp100261_c0_seq1	comp21987_c0_seq1	Spi_isotig09655
ORTHOMCL4480	13	Inhibitor_of_growth_family,_member_5a_	C3KHB0 Inhibitor_of_growth_protein_4_	03_aurelia_rc_finalASM_10326	adi_v1.24244	comp34048_c0_seq1	comp19916_c1_seq1	PAC_15721736	comp47172_c0_seq1	CL3356Contig1		jgi_Nemve1_230105_fgenesh1_pm.scaffold_139000011		contig10529	comp56626_c0_seq2	comp23752_c0_seq1	comp37061_c0_seq1	Spi_isotig08198
ORTHOMCL4377	13	Interferon_gamma-inducible_protein_30_	Q6WMS9 Interferon_gamma-inducible_protein_30_		adi_v1.21384	comp4925_c0_seq1	comp20743_c0_seq1		comp4204_c0_seq1	CL566Contig1	comp2644_c0_seq1	jgi_Nemve1_246231_estExt_fgenesh1_pg.C_2050035	CL815Contig1	contig08001	comp59897_c1_seq1	comp42190_c0_seq1	comp1132_c0_seq1	Spi_isotig08276
ORTHOMCL6361	13	Interleukin-1_receptor-associated_kinase_1-binding_protein_1_	C0H7M2 Interleukin-1_receptor-associated_kinase_1-binding_protein_1_homolog_	02_aurelia_rc_strobila_rsASM#1_3393	adi_v1.08982		comp19327_c0_seq1	PAC_15712483		CL5121Contig1	comp117571_c0_seq1	jgi_Nemve1_247701_estExt_fgenesh1_pg.C_3390014	CL2059Contig1	contig17511	comp52987_c0_seq2	comp41848_c0_seq1	comp18405_c0_seq1	Spi_isotig10729
ORTHOMCL269	13	Iqgap1_protein_(Fragment)_	A4QPB0 IQ_motif_containing_GTPase_activating_protein_1_	03_aurelia_rc_finalASM_2236	adi_v1.04683	comp20341_c0_seq9	comp22218_c0_seq1	PAC_15712774		CL4787Contig1		jgi_Nemve1_218988_fgenesh1_pg.scaffold_379000001	CL6652Contig1	contig16154	comp29347_c0_seq2	comp96195_c0_seq1	comp63275_c0_seq1	Spi_isotig06593
ORTHOMCL5609	13	Isopentenyl-diphosphate_Delta-isomerase_1_	Q4V8U6 Zgc:114138_	03_aurelia_rc_finalASM_130	adi_v1.19815	comp209164_c0_seq1	comp19888_c1_seq1	PAC_15721536	comp77588_c0_seq1	CL6262Contig1	comp66325_c0_seq1	jgi_Nemve1_121175_e_gw.177.60.1	CL3043Contig1		comp8722_c0_seq1		comp30704_c0_seq1	Spi_isotig11651
ORTHOMCL6667	13	Katanin_p60_ATPase-containing_subunit_A-like_1_	B3M168 GF16069_		adi_v1.08627	comp16468_c0_seq1	comp11207_c0_seq1	PAC_15715045	comp12261_c0_seq1	CL3577Contig1		jgi_Nemve1_228353_fgenesh1_pm.scaffold_15000001	CL7109Contig1	contig18649	comp62561_c0_seq1	comp11711_c0_seq1	comp65920_c0_seq1	Spi_isotig05503
ORTHOMCL7498	13	KRR1,_small_subunit_(SSU)_processome_component,_homolog_(Yeast)_	B4JDU5 GH10489_	03_aurelia_rc_finalASM_8572	adi_v1.01008	comp63020_c0_seq1	comp17346_c0_seq1	PAC_15716280	comp52923_c0_seq1	CL438Contig1	comp68545_c0_seq1	jgi_Nemve1_71320_gw.87.182.1			comp54602_c0_seq2	comp60849_c0_seq1	comp48180_c0_seq1	Spi_isotig09395
ORTHOMCL6974	13	L-aminoadipate-semialdehyde_dehydrogenase-phosphopantetheinyl_transferase_	Q05C25 Aasdhppt_protein_	03_aurelia_rc_strobila_finalASM_2872	adi_v1.01788	comp142724_c0_seq1	comp17546_c0_seq1	PAC_15722340	comp14039_c0_seq1	CL3827Contig1	comp23077_c0_seq1	jgi_Nemve1_228405_fgenesh1_pm.scaffold_16000028		contig06377	comp25146_c0_seq1	comp36199_c0_seq1	comp34668_c0_seq1
ORTHOMCL6547	13	Lactate_dehydrogenase_D_	A1L2R0 LOC100036924_protein_(Fragment)_	03_aurelia_rc_strobila_finalASM_5822	adi_v1.03462	comp68154_c0_seq1	comp12314_c0_seq1	PAC_15709943	comp32197_c0_seq1		comp23442_c0_seq1	jgi_Nemve1_173328_estExt_gwp.C_2450081		contig06612	comp61279_c0_seq3	comp10862_c0_seq1	comp61312_c0_seq1	Spi_isotig04938
ORTHOMCL5062	13	LD08471p_	B4MTR8 GK23891_		adi_v1.05082	comp24444_c0_seq1	comp24714_c0_seq1	PAC_15715393	comp10628_c0_seq1	CL2464Contig1		jgi_Nemve1_176677_estExt_gwp.C_20540002	CL5345Contig1	contig08241	comp59849_c0_seq4	comp30704_c0_seq1	comp6185_c0_seq1	Spi_isotig05461
ORTHOMCL4379	13	Legumain-like_protease_	Q6PGT1 MGC64351_protein_	03_aurelia_rc_finalASM_1786	adi_v1.11394	comp3921_c0_seq1	comp12811_c0_seq1		comp23860_c0_seq1	CL347Contig2	comp141_c0_seq1	jgi_Nemve1_233595_fgsh_est.C_scaffold_296000003		contig21826	comp59422_c1_seq1	comp3871_c0_seq1	comp7302_c0_seq1	Spi_isotig01840
ORTHOMCL4421	13	LEM_protein_2_	0		adi_v1.07112	comp61173_c0_seq1	comp19480_c0_seq1	PAC_15723348	comp78446_c0_seq1	CL4532Contig1	comp37830_c0_seq1	jgi_Nemve1_200670_fgenesh1_pg.scaffold_23000035	CL7236Contig1		comp56694_c0_seq1	comp53050_c0_seq1	comp70306_c0_seq1	Spi_isotig06021
ORTHOMCL5212	13	Leucine_zipper_and_ICAT_homologous_protein_	Q4H117 Leucine_zipper_and_ICAT_homologous_protein_	02_aurelia_rc_final_rsASM#1_8741	adi_v1.00927	comp31698_c0_seq1	comp26238_c0_seq1	PAC_15724592	comp59558_c0_seq1	CL1769Contig1	comp23126_c0_seq1	jgi_Nemve1_175999_estExt_gwp.C_5340014	gi_282527501_gb_GW253584.1_GW253584		comp58925_c1_seq1	comp14421_c1_seq1	comp119407_c0_seq1
ORTHOMCL3693	13	Leucine_zipper_transcription_factor-like_protein_1_	Q7ZV21 Leucine_zipper_transcription_factor-like_1_	03_aurelia_rc_finalASM_5133	adi_v1.14212	comp16250_c0_seq1	comp11140_c0_seq1	PAC_15717137	comp6102_c0_seq1	CL5521Contig1	comp7843_c0_seq1	jgi_Nemve1_91032_e_gw.26.130.1			comp51581_c0_seq1	comp5202_c0_seq1	comp13850_c0_seq1	Spi_isotig01759
ORTHOMCL5611	13	Leucine-rich_repeat-containing_protein_51_	#N/A	03_aurelia_rc_finalASM_299		comp30765_c0_seq1	comp18853_c3_seq1	PAC_15719157	comp40224_c0_seq1	CL9031Contig1	comp50918_c0_seq1	jgi_Nemve1_136528_e_gw.377.8.1	CL3274Contig1		comp50553_c0_seq4	comp9241_c0_seq1	comp60213_c0_seq1	Spi_isotig07056
ORTHOMCL3401	13	LIM_domain-binding_protein,_putative_(Fragment)_	D3ZFR7 PDZ_and_LIM_domain_3,_isoform_CRA_b_	03_aurelia_rc_finalASM_1754	adi_v1.08622	comp923_c7_seq2	comp15105_c1_seq1	PAC_15716291		CL1299Contig1	comp6639_c1_seq1	jgi_Nemve1_85371_e_gw.11.355.1		contig23776	comp64213_c0_seq6	comp213568_c0_seq1	comp6117_c0_seq1	Spi_isotig04723
ORTHOMCL2319	13	Lissencephaly-1_homolog_A_	Q07DR2 Lis1a_	03_aurelia_rc_finalASM_3800	adi_v1.23629	comp19438_c2_seq1	comp11510_c0_seq1	PAC_15722701	comp8201_c0_seq1	CL4612Contig1		jgi_Nemve1_242515_estExt_fgenesh1_pg.C_650066		contig17230	comp13416_c0_seq1	comp3091_c0_seq1	comp29326_c0_seq1	Spi_isotig04819
ORTHOMCL7776	13	Loss_of_heterozygosity_12_chromosomal_region_1_protein_	B1H257 Loss_of_heterozygosity,_12,_chromosomal_region_1_homolog_(Human)_	03_aurelia_rc_finalASM_7285	adi_v1.00176	comp108755_c0_seq1	comp11540_c0_seq1	PAC_15722632	comp83676_c0_seq1	CL6843Contig1	comp106609_c0_seq1	jgi_Nemve1_243698_estExt_fgenesh1_pg.C_960003		contig17647	comp29754_c0_seq1	comp21029_c0_seq1	comp26810_c0_seq1
ORTHOMCL4426	13	Lysophospholipase_I_	B5XAH2 Acyl-protein_thioesterase_1_		adi_v1.09925	comp10187_c0_seq5	comp24321_c0_seq1	PAC_15726298	comp26221_c0_seq1	CL546Contig1	comp7056_c0_seq1	jgi_Nemve1_230518_fgenesh1_pm.scaffold_200000002	CL4386Contig1		comp56870_c1_seq2	comp60897_c0_seq1	comp186490_c0_seq1	Spi_isotig00890
ORTHOMCL6553	13	Mage_	B5FY58 Putative_necdin-like_2_variant_2_	03_aurelia_rc_finalASM_3062	adi_v1.20949	comp131104_c0_seq1	comp13891_c0_seq1	PAC_15725489	comp77027_c0_seq1	CL5422Contig1	comp50883_c0_seq1	jgi_Nemve1_198001_fgenesh1_pg.scaffold_8000042			comp60554_c0_seq3	comp103769_c0_seq1	comp31125_c0_seq1	Spi_isotig07354
ORTHOMCL5028	13	Malate_synthase_	A7RM90 Malate_synthase_	03_aurelia_rc_finalASM_277	adi_v1.06860	comp8258_c0_seq1	comp26170_c0_seq1		comp1303_c0_seq1		comp2148_c0_seq2	jgi_Nemve1_160432_estExt_gwp.C_130381	CL1212Contig1	contig04494	comp60893_c0_seq4	comp3138_c0_seq1	comp913_c0_seq1	Spi_isotig05177
ORTHOMCL5684	13	Male-specific_lethal-1-like_protein_	B4DMT3 cDNA_FLJ54851_	03_aurelia_rc_finalASM_1051	adi_v1.14904	comp84745_c0_seq1	comp24284_c0_seq1	PAC_15728080	comp9919_c1_seq1		comp44853_c0_seq1	jgi_Nemve1_240276_estExt_fgenesh1_pg.C_260149		contig06916	comp28221_c0_seq1	comp90553_c0_seq1	comp12924_c0_seq1	Spi_isotig03120
ORTHOMCL4087	13	MCG132574_	Q16UG1 DEAD_box_ATP-dependent_RNA_helicase_	03_aurelia_rc_finalASM_4450	adi_v1.12828	comp71626_c0_seq1	comp14162_c0_seq1	PAC_15711115	comp4970_c0_seq1	CL3823Contig1		jgi_Nemve1_89179_e_gw.20.43.1	gi_282525361_gb_GW252685.1_GW252685	contig15557	comp60287_c0_seq1	comp24390_c0_seq1	comp3556_c0_seq1
ORTHOMCL6307	13	Mediator_of_RNA_polymerase_II_transcription_subunit_25_	B9TX31 Mediator_complex_subunit_MED25_variant_MED25_i4_		adi_v1.17573	comp21089_c0_seq1	comp18619_c0_seq1	PAC_15721766	comp16416_c0_seq1	CL5394Contig1	comp12533_c0_seq1	jgi_Nemve1_213489_fgenesh1_pg.scaffold_177000021		contig10032	comp62449_c0_seq8	comp81133_c0_seq1	comp34299_c0_seq1	Spi_isotig12078
ORTHOMCL5646	13	Mediator_of_RNA_polymerase_II_transcription_subunit_7_	B0WJT7 Cofactor_required_for_Sp1_transcriptional_activation_subunit_9_	03_aurelia_rc_polyp_finalASM_4122	adi_v1.14809	comp47716_c0_seq1	comp27194_c0_seq1	PAC_15714014	comp22503_c0_seq1	CL8799Contig1	comp75840_c0_seq1	jgi_Nemve1_118146_e_gw.151.41.1			comp49389_c0_seq2	comp84295_c0_seq1	comp27417_c0_seq1	Spi_isotig09036
ORTHOMCL3847	13	Membrane_protein,_palmitoylated_6_(MAGUK_p55_subfamily_member_6)_	Q1LW94 Membrane_protein,_palmitoylated_6_(MAGUK_p55_subfamily_member_6)_	03_aurelia_rc_finalASM_2016	adi_v1.06623	comp5060_c0_seq1	comp21835_c0_seq1	PAC_15715649	comp1953_c0_seq1		comp2170_c0_seq2	jgi_Nemve1_116416_e_gw.138.8.1		contig06686	comp63501_c1_seq8	comp4197_c0_seq1	comp3011_c0_seq1	Spi_isotig04707
ORTHOMCL5763	13	Mepce_protein_(Fragment)_	A8K5Q1 cDNA_FLJ77548,_highly_similar_to_Homo_sapiens_bin3,_bicoid-interacting_3,_homolog_(Drosophila)_(BCDIN3),_mRNA_		adi_v1.23942	comp83951_c0_seq1	comp16493_c1_seq1	PAC_15725725	comp77203_c0_seq1	CL5821Contig1	comp72492_c0_seq1	jgi_Nemve1_120055_e_gw.167.16.1		contig16349	comp58394_c0_seq2	comp405856_c0_seq1	comp14896_c0_seq1	Spi_isotig07646
ORTHOMCL3223	13	Methionine-R-sulfoxide_reductase_	#N/A	03_aurelia_rc_finalASM_1974		comp36134_c0_seq2	comp10288_c0_seq1		comp6928_c0_seq1	CL538Contig2	comp3995_c1_seq1	jgi_Nemve1_90236_e_gw.23.132.1	gi_282548895_gb_GW273081.1_GW273081	contig14042	comp59488_c0_seq2	comp5590_c0_seq1	comp30855_c0_seq1	Spi_isotig11396
ORTHOMCL6350	13	Methylosome_subunit_pICln_	#N/A	03_aurelia_rc_finalASM_5724		comp17514_c0_seq1	comp17699_c1_seq1	PAC_15727069	comp18092_c0_seq2	CL2244Contig1	comp20306_c0_seq1	jgi_Nemve1_240068_estExt_fgenesh1_pg.C_240046	gi_282541928_gb_GW264632.1_GW264632	contig10290		comp19845_c0_seq1	comp40531_c0_seq2	Spi_isotig10918
ORTHOMCL5019	13	Microfibrillar-associated_protein_1A_	Q380P9 AGAP001918-PA_(Fragment)_	03_aurelia_rc_finalASM_10165	adi_v1.15791	comp14704_c0_seq1	comp24719_c0_seq1	PAC_15720542	comp11374_c0_seq1	CL7357Contig1	comp18396_c0_seq1	jgi_Nemve1_105818_e_gw.79.28.1			comp64401_c0_seq1	comp9389_c0_seq1	comp4984_c0_seq1	Spi_isotig02456
ORTHOMCL4963	13	Mitochondria-associated_granulocyte_macrophage_CSF_signaling_molecule_	#N/A	03_aurelia_rc_finalASM_1793		comp18939_c0_seq1	comp28256_c0_seq1	PAC_15715838	comp18326_c0_seq1	CL2767Contig1	comp28024_c0_seq1	jgi_Nemve1_163210_estExt_gwp.C_380071		contig12678	comp54510_c0_seq1	comp18079_c0_seq1	comp20095_c0_seq1	Spi_isotig02090
ORTHOMCL6581	13	Mitochondrial_39S_ribosomal_protein_L23_	C1C3P9 Mitochondrial_39S_ribosomal_protein_L23_	03_aurelia_rc_finalASM_5261	adi_v1.02111	comp43412_c0_seq1	comp31306_c0_seq1	PAC_15726460	comp26277_c0_seq1	CL2073Contig1	comp55956_c0_seq1	jgi_Nemve1_218832_fgenesh1_pg.scaffold_370000010	CL5245Contig1			comp30495_c0_seq1	comp23473_c0_seq1	Spi_isotig08767
ORTHOMCL3193	13	Mitochondrial_carrier_homolog_2_variant_(Fragment)_	#N/A			comp12133_c0_seq1	comp24996_c0_seq1	PAC_15728054	comp10062_c0_seq1	CL9228Contig1	comp26419_c0_seq1	jgi_Nemve1_130157_e_gw.274.13.1	CL1267Contig1	contig08720	comp60785_c0_seq1	comp15179_c0_seq1	comp9804_c0_seq1	Spi_isotig07099
ORTHOMCL7452	13	Mitochondrial_fission_1_protein_	A5HUN3 Fis1_protein_	03_aurelia_rc_finalASM_4205	adi_v1.05795		comp10063_c0_seq1	PAC_15715428	comp8576_c0_seq1	CL8959Contig1	comp12814_c0_seq1	jgi_Nemve1_214369_fgenesh1_pg.scaffold_198000020		contig13152	comp61241_c0_seq4	comp9830_c0_seq1	comp2787_c0_seq1	Spi_isotig07448
ORTHOMCL3846	13	Mitochondrial_GTPase_1,_mitochondrial_	Q6IQI9 GTP_binding_protein_like_	03_aurelia_rc_strobila_finalASM_3750	adi_v1.05187	comp83064_c0_seq1	comp20878_c0_seq1	PAC_15711829			comp67537_c0_seq1	jgi_Nemve1_203465_fgenesh1_pg.scaffold_43000048	gi_282553764_gb_GW275562.1_GW275562	contig06034	comp61059_c0_seq1	comp287567_c0_seq1	comp64979_c0_seq1	Spi_isotig01450
ORTHOMCL5543	13	Mitochondrial_ribosomal_protein_L12_	Q6DDB0 Mitochondrial_ribosomal_protein_L12_	03_aurelia_rc_finalASM_11541	adi_v1.02425	comp103447_c0_seq1	comp11377_c0_seq1	PAC_15704540	comp3532_c0_seq1		comp110104_c0_seq1	jgi_Nemve1_123898_e_gw.205.30.1	CL2717Contig1		comp63588_c2_seq1	comp11886_c0_seq1	comp10572_c0_seq1	Spi_isotig12296
ORTHOMCL4818	13	Mitochondrial_ribosomal_protein,_L46,_putative_	Q7Q516 AGAP006684-PA_	03_aurelia_rc_finalASM_2140	adi_v1.21381	comp31147_c0_seq1	comp35353_c0_seq1	PAC_15726787	comp16112_c0_seq1		comp60679_c0_seq1	jgi_Nemve1_242097_estExt_fgenesh1_pg.C_570018	CL7364Contig1		comp57440_c1_seq1	comp24517_c0_seq1	comp17558_c0_seq1	Spi_isotig14399
ORTHOMCL4346	13	Mmadhc_protein_	#N/A	03_aurelia_rc_finalASM_51		comp10791_c0_seq1	comp21631_c0_seq1	PAC_15727021	comp4650_c0_seq2	CL3234Contig1	comp49520_c0_seq1	jgi_Nemve1_94190_e_gw.35.92.1		contig16191	comp52626_c0_seq1	comp12199_c0_seq1	comp91019_c0_seq1	Spi_isotig02293
ORTHOMCL5871	13	Mob_as_tumor_suppressor-like_protein_	A6YPT6 Mob_as_tumor_suppressor-like_protein_		adi_v1.11992	comp45306_c0_seq1	comp22256_c0_seq1	PAC_15726926	comp10397_c0_seq1	CL2317Contig1	comp7964_c0_seq1	jgi_Nemve1_244739_estExt_fgenesh1_pg.C_1320047	CL5531Contig1	contig10144		comp43053_c0_seq1	comp5463_c1_seq1	Spi_isotig04705
ORTHOMCL7006	13	mRNA_turnover_protein_4_homolog_	B5DF25 Mrto4_protein_(Fragment)_	03_aurelia_rc_strobila_finalASM_3247	adi_v1.05535	comp20933_c0_seq1	comp27358_c0_seq1	PAC_15719951	comp28703_c0_seq1	CL982Contig1	comp47031_c0_seq1	jgi_Nemve1_176292_estExt_gwp.C_6350013	CL1716Contig1		comp55045_c0_seq2	comp23037_c0_seq1	comp36627_c0_seq1
ORTHOMCL4469	13	Mucolipin_3_	Q28DB4 Mucolipin_3_		adi_v1.22493	comp35941_c0_seq1	comp10155_c0_seq1	PAC_15714395	comp6790_c0_seq1	gb_CN553730.1	comp56257_c1_seq1	jgi_Nemve1_21552_gw.57.34.1	gi_282532298_gb_GW255068.1_GW255068		comp57605_c0_seq2	comp24045_c0_seq1	comp43173_c0_seq1	Spi_isotig07504
ORTHOMCL3379	13	Multifunctional_protein_ADE2_	A7UEA7 5-aminoimidazole_ribonucleotide/carboxylase-5-aminoimidazole-4-N-succinocarboxamide_ribonucleotide_synthetase_	03_aurelia_rc_finalASM_2057	adi_v1.09401	comp6806_c0_seq1		PAC_15704812		CL1570Contig1	comp2923_c0_seq1	jgi_Nemve1_142804_e_gw.705.9.1	CL129Contig1	contig04941	comp60860_c0_seq4	comp3055_c0_seq1	comp1704_c0_seq1	Spi_isotig06513
ORTHOMCL3055	13	Mutated_in_colorectal_cancers,_isoform_CRA_a_	A4FUX6 MCC_protein_	03_aurelia_rc_finalASM_4487	adi_v1.05032	comp28178_c0_seq1	comp19132_c2_seq1	PAC_15724329	comp11693_c1_seq1	CL2830Contig1	comp14130_c0_seq2	jgi_Nemve1_10490_gw.280.23.1		contig06598	comp40342_c0_seq1	comp8928_c0_seq1	comp26180_c0_seq1
ORTHOMCL6280	13	Myeloid_leukemia_factor_2_	#N/A	03_aurelia_rc_finalASM_11967			comp23101_c0_seq1	PAC_15724695	comp9008_c0_seq1	CL470Contig1	comp11223_c0_seq1	jgi_Nemve1_214536_fgenesh1_pg.scaffold_202000040	CL5331Contig1	contig19156	comp55628_c0_seq2	comp10542_c0_seq1	comp1582_c0_seq1	Spi_isotig12209
ORTHOMCL4929	13	Myeloid/lymphoid_or_mixed-lineage_leukemia_(Trithorax_homolog,_Drosophila);_translocated_to,_10_	Q63ZN8 LOC494767_protein_	03_aurelia_rc_finalASM_1930	adi_v1.00156	comp58043_c0_seq1	comp25028_c0_seq1	PAC_15728122	comp44332_c0_seq1	CL3205Contig1	comp13509_c0_seq1	jgi_Nemve1_96791_e_gw.44.35.1			comp64002_c3_seq10	comp46126_c0_seq1	comp40262_c0_seq1	Spi_isotig11520
ORTHOMCL5327	13	MYST_histone_acetyltransferase_(Monocytic_leukemia)_4_	Q6J514 Monocytic_leukemia_zinc_finger_protein_	03_aurelia_rc_finalASM_1408	adi_v1.00183	comp65306_c0_seq1	comp18577_c1_seq1	PAC_15711950	comp9840_c0_seq1	CL2202Contig1	comp15217_c0_seq1	jgi_Nemve1_229690_fgenesh1_pm.scaffold_96000003		contig10012	comp63664_c0_seq17	comp77862_c0_seq1	comp132009_c0_seq1
ORTHOMCL5013	13	N-ethylmaleimide-sensitive_factor_b_	O96393 N-ethylmaleimide-sensitive_factor_	03_aurelia_rc_finalASM_8535	adi_v1.15472	comp22508_c0_seq1	comp10359_c0_seq1	PAC_15725668	comp4421_c0_seq2		comp27614_c0_seq1	jgi_Nemve1_171134_estExt_gwp.C_1690048		contig04439	comp63293_c0_seq1	comp51849_c0_seq1	comp5195_c1_seq1	Spi_isotig07424
ORTHOMCL4498	13	N-myc_downstream_regulated_	#N/A	01_aurelia_rc_strobila_run091013_5729		comp15303_c0_seq1	comp16102_c0_seq1	PAC_15724143	comp6681_c0_seq1	CL1415Contig1	comp19103_c0_seq1	jgi_Nemve1_208197_fgenesh1_pg.scaffold_89000059		contig09671	comp56375_c0_seq3	comp1937_c0_seq1	comp6815_c0_seq1	Spi_isotig02813
ORTHOMCL6284	13	NAAA_protein_	A6QPL8 NAAA_protein_		adi_v1.01830	comp27527_c1_seq1	comp17925_c1_seq1	PAC_15713232	comp10942_c0_seq1	CL3653Contig1	comp16018_c0_seq1	jgi_Nemve1_242034_estExt_fgenesh1_pg.C_550098		contig15430	comp60838_c0_seq1	comp158271_c0_seq1	comp23114_c0_seq1	Spi_isotig05766
ORTHOMCL5497	13	NADH_dehydrogenase_(Ubiquinone)_1_beta_subcomplex,_8,_19kDa_(Fragment)_	#N/A	03_aurelia_rc_finalASM_6947		comp9045_c0_seq1	comp21233_c0_seq1	PAC_15722774	comp2728_c1_seq1	CL825Contig1	comp8451_c0_seq1	jgi_Nemve1_244411_estExt_fgenesh1_pg.C_1200055		contig24048	comp46360_c0_seq1	comp5601_c0_seq1	comp8657_c0_seq1	Spi_isotig11127
ORTHOMCL5678	13	NADH_dehydrogenase_[ubiquinone]_1_beta_subcomplex_subunit_9_	#N/A	03_aurelia_rc_finalASM_3900		comp3650_c0_seq1	comp21982_c0_seq1	PAC_15716110	comp3921_c0_seq1	CL2402Contig1	comp3791_c0_seq1	jgi_Nemve1_119247_e_gw.160.105.1	CL301Contig1		comp48503_c0_seq2	comp1563_c0_seq1	comp8314_c0_seq2	Spi_isotig12413
ORTHOMCL4860	13	NADH-ubiquinone_dehydrogenase,_putative_	B5G0Q5 Putative_NADH_dehydrogenase_flavoprotein_2_	03_aurelia_rc_finalASM_5541	adi_v1.15228	comp8575_c0_seq1	comp10407_c0_seq1	PAC_15723102	comp3364_c0_seq1	CL513Contig1		jgi_Nemve1_90754_e_gw.25.171.1	CL5805Contig1	contig12077	comp9777_c0_seq1		comp14196_c0_seq1	Spi_isotig09869
ORTHOMCL6001	13	NFKB_activating_protein-like_	0	02_aurelia_rc_ephyra_rsASM#1_6106	adi_v1.11629	comp62575_c0_seq1	comp36674_c0_seq1	PAC_15727060	comp36082_c0_seq1	CL1045Contig1	comp16317_c0_seq1	jgi_Nemve1_97707_e_gw.47.287.1	CL7384Contig1		comp62231_c4_seq7	comp13658_c0_seq1	comp34379_c0_seq1
ORTHOMCL5038	13	NifU-like_protein_	#N/A	03_aurelia_rc_finalASM_6994		comp4343_c1_seq3	comp21284_c0_seq1	PAC_15725231	comp4623_c0_seq1	CL920Contig1		jgi_Nemve1_227033_fgenesh1_kg.scaffold_114000001	CL357Contig1	contig05155	comp64148_c3_seq3	comp3852_c0_seq1	comp2053_c0_seq2	Spi_isotig02468
ORTHOMCL4855	13	Nuclear_pore_complex_protein_Nup93_	Q1LV08 Dead_eye_	03_aurelia_rc_finalASM_12140	adi_v1.10885	comp27568_c0_seq2	comp25982_c0_seq1	PAC_15728538	comp7834_c0_seq1	CL6520Contig1	comp24655_c0_seq1	jgi_Nemve1_242660_estExt_fgenesh1_pg.C_690015			comp63964_c1_seq9	comp31815_c0_seq1	comp13005_c0_seq1	Spi_isotig11958
ORTHOMCL4357	13	Nuclear_segregation_protein_Bfr1_	B9J2B2 S-layer-like_domain_protein_	03_aurelia_rc_finalASM_2048	adi_v1.21850	comp21104_c0_seq2	comp24939_c0_seq1	PAC_15720943	comp20209_c0_seq1		comp19902_c0_seq1	jgi_Nemve1_244390_estExt_fgenesh1_pg.C_1200013		contig21665	comp63040_c0_seq1	comp27333_c0_seq1	comp20524_c0_seq1	Spi_isotig10192
ORTHOMCL6458	13	Nuclear_transport_factor_2_	C5L3R8 Nuclear_transport_factor,_putative_	03_aurelia_rc_finalASM_4291	adi_v1.07087	comp59050_c0_seq1	comp23570_c0_seq1	PAC_15711993	comp4570_c0_seq1	CL1432Contig1	comp22225_c0_seq1	jgi_Nemve1_111102_e_gw.104.268.1			comp61359_c0_seq2	comp4152_c0_seq1	comp11303_c0_seq1	Spi_isotig08340
ORTHOMCL7307	13	Nucleolar_protein_16_	B4JH68 GH18650_		adi_v1.12047	comp133932_c0_seq1	comp17554_c0_seq1	PAC_15717218	comp7000_c0_seq1	CL6270Contig1	comp25098_c0_seq1	jgi_Nemve1_231966_fgsh_est.C_scaffold_12000010	CL2577Contig1		comp56355_c0_seq1	comp21587_c0_seq1	comp5732_c0_seq1	Spi_isotig07234
ORTHOMCL3863	13	Nucleoporin_50_	Q6P0F8 Nucleoporin_50_		adi_v1.07867	comp103397_c0_seq1	comp33945_c0_seq1	PAC_15727070	comp24441_c0_seq1	CL645Contig1	comp45644_c0_seq2	jgi_Nemve1_237429_estExt_fgenesh1_kg.C_2360001	gi_282535400_gb_GW257896.1_GW257896		comp60326_c0_seq5	comp22442_c0_seq1	comp12066_c0_seq1	Spi_isotig05879
ORTHOMCL5805	13	Nucleoporin_p58/p45_	#N/A	03_aurelia_rc_finalASM_13168		comp87992_c0_seq1	comp9475_c1_seq1	PAC_15727072	comp17010_c0_seq1	CL2506Contig1	comp73289_c0_seq1	jgi_Nemve1_17445_gw.216.68.1		contig20858	comp57161_c0_seq3	comp161249_c0_seq1	comp132215_c0_seq1	Spi_isotig09582
ORTHOMCL4317	13	Nucleoside_diphosphate_kinase_	#N/A	03_aurelia_rc_finalASM_3543		comp49757_c0_seq1	comp23693_c0_seq1	PAC_15708784	comp10239_c0_seq1	CL9876Contig1	comp38198_c0_seq1	jgi_Nemve1_244029_estExt_fgenesh1_pg.C_1050035	gi_282538697_gb_GW258554.1_GW258554	contig10182		comp4298_c0_seq1	comp16977_c0_seq1	Spi_isotig06947
ORTHOMCL5041	13	Nucleoside_diphosphate_kinase_	#N/A			comp646_c0_seq1	comp20196_c0_seq1	PAC_15726248	comp382_c0_seq1	CL1Contig129	comp1308_c0_seq1	jgi_Nemve1_169568_estExt_gwp.C_1290021	CL211Contig1	contig11834	comp9709_c0_seq1	comp1719_c0_seq1	comp3599_c0_seq1	Spi_isotig06835
ORTHOMCL3656	13	Nucleoside_phosphorylase_	Q6P0H3 Zgc:77182_	03_aurelia_rc_finalASM_6692	adi_v1.19349	comp130865_c0_seq1	comp11652_c0_seq1	PAC_15728556	comp21563_c0_seq1	CL1165Contig1	comp48210_c0_seq1	jgi_Nemve1_207799_fgenesh1_pg.scaffold_84000055		contig09892	comp53055_c0_seq3		comp74416_c0_seq1	Spi_isotig14341
ORTHOMCL2825	13	Ornithine_aminotransferase,_mitochondrial_	B0WBA3 Ornithine_aminotransferase,_mitochondrial_	03_aurelia_rc_finalASM_4118	adi_v1.22603		comp20073_c1_seq1	PAC_15723902	comp360_c0_seq1	CL375Contig1	comp2601_c1_seq1	jgi_Nemve1_159041_estExt_gwp.C_60164		contig04447	comp61811_c0_seq4	comp2213_c0_seq1	comp9864_c0_seq1	Spi_isotig06222
ORTHOMCL5145	13	OTTXETP00000002638_	Q28FD5 OTTXETP00000002638_		adi_v1.13323	comp6032_c0_seq1	comp29206_c0_seq1	PAC_15718097	comp4131_c0_seq1	CL1083Contig1	comp11070_c0_seq1	jgi_Nemve1_243212_estExt_fgenesh1_pg.C_820032	CL478Contig1	contig12338	comp61595_c0_seq2	comp8842_c0_seq1		Spi_isotig06181
ORTHOMCL4450	13	OTTXETP00000006803_	#N/A	03_aurelia_rc_finalASM_258		comp15252_c0_seq1	comp17226_c0_seq1	PAC_15726014	comp1620_c0_seq2	CL527Contig1	comp8206_c0_seq1	jgi_Nemve1_236753_estExt_fgenesh1_kg.C_470012	CL506Contig1		comp55196_c0_seq1	comp3403_c0_seq1	comp3545_c0_seq1	Spi_isotig06621
ORTHOMCL1986	13	Outer_arm_dynein_binding_protein_	Q68BM1 Outer_arm_dynein_binding_protein_	03_aurelia_rc_finalASM_3440	adi_v1.14315	comp15602_c0_seq1	comp18185_c1_seq1	PAC_15715971	comp16263_c0_seq1		comp17039_c0_seq1	jgi_Nemve1_99563_e_gw.53.30.1	CL3949Contig1		comp63159_c1_seq1	comp2953_c0_seq1	comp10996_c1_seq1	Spi_isotig05590
ORTHOMCL725	13	Paraplegin_	Q7TNG0 Spg7_protein_(Fragment)_	03_aurelia_rc_finalASM_8745	adi_v1.11033	comp3801_c0_seq47	comp22557_c0_seq1	PAC_15728560	comp12654_c0_seq1	CL4525Contig1	comp9680_c0_seq1	jgi_Nemve1_175455_estExt_gwp.C_3950005		contig00824	comp55000_c1_seq1		comp242344_c0_seq1	Spi_isotig06140
ORTHOMCL4980	13	PARP16_protein_	Q6DDF6 LOC445875_protein_(Fragment)_	03_aurelia_rc_finalASM_10924	adi_v1.11748	comp78447_c0_seq1	comp10727_c0_seq1	PAC_15713753	comp65489_c0_seq1		comp115003_c0_seq1	jgi_Nemve1_116194_e_gw.136.67.1		contig12259	comp48672_c0_seq1	comp98247_c0_seq1	comp45184_c0_seq1	Spi_isotig06934
ORTHOMCL5340	13	Peptidyl-prolyl_cis-trans_isomerase-like_4_	Q6PGV9 Peptidylprolyl_isomerase_(Cyclophilin)-like_4_	03_aurelia_rc_finalASM_576	adi_v1.06493	comp63009_c0_seq1	comp12682_c0_seq1	PAC_15722111	comp41438_c0_seq1	CL351Contig1	comp41918_c0_seq1	jgi_Nemve1_96234_e_gw.42.57.1		contig11683	comp43382_c0_seq1	comp50910_c0_seq1	comp25642_c0_seq1
ORTHOMCL3010	13	Phenylalanine_hydroxlase_	D1LXB2 Phenylalanine_hydroxlase_		adi_v1.08452	comp38771_c0_seq1	comp10689_c0_seq1	PAC_15726449	comp4655_c0_seq1	CL1936Contig2	comp2883_c0_seq1	jgi_Nemve1_237576_estExt_fgenesh1_kg.C_3700001		contig14477	comp55201_c0_seq2	comp21008_c0_seq1	comp1789_c0_seq1	Spi_isotig05743
ORTHOMCL6577	13	Phosphatidylcholine_transfer_protein_	Q6WN56 Phosphatidylcholine_transfer_protein_	03_aurelia_rc_finalASM_4177	adi_v1.18438	comp115474_c0_seq1	comp10635_c0_seq1	PAC_15717115	comp6561_c0_seq1	CL4111Contig1	comp188203_c0_seq1	jgi_Nemve1_165305_estExt_gwp.C_580324		contig23319	comp59138_c1_seq3	comp114126_c0_seq1		Spi_isotig09228
ORTHOMCL3376	13	Phosphonoacetaldehyde_hydrolase_	A8TXR8 Phosphonoacetaldehyde_hydrolase_	03_aurelia_rc_finalASM_12110	adi_v1.04176	comp571_c2_seq60	comp20710_c0_seq1		comp2358_c0_seq1	CL996Contig1	comp3609_c0_seq1	jgi_Nemve1_244396_estExt_fgenesh1_pg.C_1200026	CL6475Contig1	contig09484		comp3873_c0_seq1	comp6597_c0_seq1	Spi_isotig05407
ORTHOMCL3291	13	Phytanoyl-CoA_dioxygenase,_peroxisomal_	Q5RHY0 Novel_protein_similar_to_vertebrate_phytanoyl-CoA_hydroxylase_(Refsum_disease)_(PHYH)_		adi_v1.17870	comp24308_c0_seq1	comp19174_c0_seq1	PAC_15728190	comp45080_c0_seq1	gb_CX835952.2	comp29790_c0_seq1	jgi_Nemve1_236889_estExt_fgenesh1_kg.C_670004	CL1313Contig1		comp37702_c0_seq1	comp16378_c0_seq1	comp29875_c0_seq1	Spi_isotig12340
ORTHOMCL5642	13	Pob_	#N/A	03_aurelia_rc_finalASM_8849		comp18850_c0_seq4	comp21188_c0_seq1	PAC_15721653	comp7036_c0_seq1	CL1Contig74	comp30122_c0_seq1	jgi_Nemve1_235732_estExt_fgenesh1_pm.C_2160007	gi_282551435_gb_GW267283.1_GW267283	contig06525	comp51685_c0_seq1		comp7844_c0_seq1	Spi_isotig08288
ORTHOMCL5065	13	Polr3f_protein_	#N/A	03_aurelia_rc_finalASM_2519		comp4396_c0_seq7	comp19282_c0_seq1	PAC_15726316	comp18215_c0_seq1	CL4537Contig1	comp42894_c0_seq1	jgi_Nemve1_230282_fgenesh1_pm.scaffold_161000008		contig19327	comp49192_c0_seq2	comp53931_c0_seq1	comp2235_c4_seq1	Spi_isotig06270
ORTHOMCL6457	13	Polyglutamine_binding_protein,_putative_	B7QKP7 Polyglutamine_binding_protein,_putative_	03_aurelia_rc_finalASM_9313	adi_v1.16528	comp88990_c0_seq1	comp26960_c0_seq1	PAC_15701874		CL1384Contig1	comp53501_c0_seq1	jgi_Nemve1_218753_fgenesh1_pg.scaffold_364000005		contig13166	comp54591_c0_seq1	comp49729_c0_seq1	comp116546_c0_seq1	Spi_isotig06523
ORTHOMCL3407	13	Pre-mRNA-splicing_factor_CWC21,_putative_	B3DLV3 LOC100170551_protein_	03_aurelia_rc_finalASM_2020	adi_v1.19989	comp15578_c0_seq7	comp25542_c0_seq1	PAC_15721195		CL1832Contig1	comp3807_c0_seq1	jgi_Nemve1_86218_e_gw.13.278.1		contig15329	comp56127_c0_seq1	comp8259_c0_seq1	comp3668_c0_seq1	Spi_isotig09537
ORTHOMCL4824	13	Pre-mRNA-splicing_factor_RBM22_	A8E551 RNA_binding_motif_protein_22_	01_aurelia_rc_ephyra_run091013_12480	adi_v1.17067	comp18477_c0_seq9	comp29724_c0_seq1	PAC_15723798		CL723Contig1	comp30407_c0_seq1	jgi_Nemve1_914_gw.351.5.1		contig16759	comp59906_c0_seq1	comp247468_c0_seq1	comp8390_c0_seq1	Spi_isotig13923
ORTHOMCL5819	13	Pre-mRNA-splicing_regulator_WTAP_	A8K489 cDNA_FLJ76151,_highly_similar_to_Homo_sapiens_Wilms_tumor_1_associated_protein_(WTAP),_transcript_variant_1,_mRNA_	03_aurelia_rc_finalASM_8747	adi_v1.03096	comp32219_c0_seq1	comp23675_c0_seq1	PAC_15726156	comp30790_c0_seq1	gb_CX634890.1		jgi_Nemve1_239782_estExt_fgenesh1_pg.C_190145		contig22446	comp57231_c1_seq1	comp253907_c0_seq1	comp21006_c0_seq1	Spi_isotig03611
ORTHOMCL5418	13	Prefoldin_subunit_6_	B5XFC5 Prefoldin_subunit_6_	03_aurelia_rc_finalASM_10989	adi_v1.24048	comp23484_c0_seq2	comp22139_c0_seq1	PAC_15718155	comp6552_c0_seq1	CL3140Contig1	comp28154_c0_seq1	jgi_Nemve1_248362_estExt_fgenesh1_pg.C_5270002	CL4852Contig1		comp10686_c0_seq1	comp11548_c0_seq1	comp5060_c0_seq1
ORTHOMCL4854	13	Probable_39S_ribosomal_protein_L24,_mitochondrial_	B5X6C2 Probable_39S_ribosomal_protein_L24,_mitochondrial_	03_aurelia_rc_finalASM_1863	adi_v1.06304	comp31531_c0_seq2	comp19807_c2_seq1	PAC_15718812	comp42372_c0_seq1	CL6960Contig1	comp123014_c0_seq1	jgi_Nemve1_85991_e_gw.12.188.1		contig09796	comp28266_c0_seq1		comp14406_c0_seq1	Spi_isotig04503
ORTHOMCL4267	13	Probable_ribosome_biogenesis_protein_RLP24_	Q5EBK7 MCG1025618_	03_aurelia_rc_finalASM_5515	adi_v1.14661	comp853_c0_seq1	comp20134_c0_seq1	PAC_15728641	comp1685_c1_seq1	CL1Contig358	comp2381_c0_seq1	jgi_Nemve1_116145_e_gw.136.112.1	CL38Contig1			comp1229_c0_seq1	comp10978_c0_seq1	Spi_isotig13338
ORTHOMCL4717	13	Programmed_cell_death_protein_5_	B9ENA6 Programmed_cell_death_protein_5_	03_aurelia_rc_finalASM_1770	adi_v1.16714	comp6473_c0_seq2	comp22973_c0_seq1	PAC_15721572	comp13856_c0_seq1	CL2227Contig1	comp23558_c0_seq1	jgi_Nemve1_165764_estExt_gwp.C_640160	CL938Contig1		comp61050_c0_seq2	comp733_c0_seq1	comp23602_c1_seq1
ORTHOMCL6536	13	Proteasome_assembly_chaperone_2_	#N/A	03_aurelia_rc_finalASM_2071		comp57614_c0_seq1	comp13092_c0_seq1	PAC_15724888	comp7221_c0_seq1	CL10056Contig1	comp27048_c0_seq1	jgi_Nemve1_117792_e_gw.149.42.1	CL3585Contig1		comp58805_c0_seq3	comp25780_c0_seq1	comp11104_c0_seq1	Spi_isotig07288
ORTHOMCL6606	13	Proteasome_inhibitor_PI31_subunit_	0	03_aurelia_rc_finalASM_8576	adi_v1.18756	comp36968_c0_seq1	comp23751_c0_seq1	PAC_15717258	comp69821_c0_seq1		comp65148_c0_seq1	jgi_Nemve1_245135_estExt_fgenesh1_pg.C_1470028	gi_282530774_gb_GW248714.1_GW248714	contig05719		comp29293_c0_seq1	comp30839_c0_seq1	Spi_isotig07035
ORTHOMCL4630	13	Proteasome_maturation_protein_	#N/A	03_aurelia_rc_finalASM_12016		comp9742_c1_seq2	comp21617_c0_seq1	PAC_15711452	comp1236_c0_seq1	CL1323Contig1	comp13788_c0_seq2	jgi_Nemve1_236587_estExt_fgenesh1_kg.C_270003	CL514Contig1	contig08380	comp59800_c0_seq1	comp2438_c1_seq1	comp1115_c2_seq2
ORTHOMCL6554	13	Proteasome_subunit_alpha_type_	A7S263 Proteasome_subunit_alpha_type_	03_aurelia_rc_finalASM_3607	adi_v1.14417	comp33984_c0_seq1	comp23898_c0_seq1	PAC_15723448		CL278Contig1	comp10937_c0_seq1	jgi_Nemve1_165493_estExt_gwp.C_610212	CL5749Contig1		comp56002_c1_seq2	comp5285_c0_seq1	comp32621_c0_seq1	Spi_isotig07381
ORTHOMCL3708	13	Proteasome_subunit_beta_type_	C3Z568 Proteasome_subunit_beta_type_	03_aurelia_rc_finalASM_2292	adi_v1.19870	comp4736_c0_seq1	comp21955_c0_seq1	PAC_15711869	comp1528_c0_seq1	CL158Contig1		jgi_Nemve1_127396_e_gw.237.48.1	gi_282543741_gb_GW265585.1_GW265585	contig07014	comp51563_c0_seq2		comp5787_c0_seq1	Spi_isotig08705
ORTHOMCL4904	13	Protein_CWC15_homolog_(Predicted)_	C1C3V7 CWC15_homolog_A_		adi_v1.19178	comp9997_c0_seq1	comp16523_c0_seq1	PAC_15718448	comp5352_c0_seq1	CL3359Contig1	comp2909_c0_seq1	jgi_Nemve1_245560_estExt_fgenesh1_pg.C_1660048	gi_282527798_gb_GW253773.1_GW253773		comp9694_c0_seq1	comp4953_c0_seq1	comp8404_c0_seq1	Spi_isotig06813
ORTHOMCL7089	13	Protein_FAM166B_	B7ZSG5 LOC100127307_protein_		adi_v1.19768	comp22487_c0_seq1	comp21210_c0_seq1		comp3366_c0_seq1	gb_DT611042.1	comp16113_c0_seq1	jgi_Nemve1_219959_fgenesh1_pg.scaffold_459000010	CL3744Contig1	contig07020	comp54847_c0_seq1	comp3749_c0_seq1	comp3786_c0_seq1	Spi_isotig07673
ORTHOMCL4493	13	Protein_FAM199X_	B5DFY4 MGC81610_protein-like_	03_aurelia_rc_finalASM_262	adi_v1.16225	comp59989_c0_seq2	comp18754_c0_seq1		comp18238_c0_seq1	CL1626Contig1	comp29412_c0_seq1	jgi_Nemve1_236950_estExt_fgenesh1_kg.C_790001	CL1268Contig1		comp10074_c1_seq2	comp15919_c0_seq1	comp3827_c0_seq1	Spi_isotig07606
ORTHOMCL6475	13	Protein_FAM72A_	B2RPQ4 Family_with_sequence_similarity_72,_member_B_	03_aurelia_rc_finalASM_5405	adi_v1.17010	comp8409_c0_seq1	comp23979_c0_seq1	PAC_15727297	comp17458_c0_seq1		comp13653_c0_seq1	jgi_Nemve1_227071_fgenesh1_kg.scaffold_124000001	gi_282530300_gb_GW250885.1_GW250885		comp27640_c0_seq2	comp17266_c0_seq1	comp131713_c0_seq1	Spi_isotig09277
ORTHOMCL7714	13	Protein_FRA10AC1_homolog_	Q5XJ25 Zgc:103767_	03_aurelia_rc_finalASM_2407	adi_v1.16949	comp123909_c0_seq1	comp16252_c0_seq1	PAC_15718235	comp63137_c0_seq1	CL2177Contig1	comp38540_c0_seq1	jgi_Nemve1_239148_estExt_fgenesh1_pg.C_120100	CL4905Contig1		comp58036_c1_seq3	comp13798_c0_seq1	comp80192_c0_seq1
ORTHOMCL7344	13	Protein_HEXIM1,_putative_	B7Q0M5 Protein_HEXIM1,_putative_	01_aurelia_rc_strobila_run090917_5003	adi_v1.10273	comp8586_c0_seq1	comp23604_c0_seq1	PAC_15722594	comp9197_c0_seq1		comp15769_c0_seq1	jgi_Nemve1_202514_fgenesh1_pg.scaffold_35000102		contig05354	comp47226_c0_seq1	comp12817_c0_seq1	comp21854_c0_seq1	Spi_isotig06938
ORTHOMCL4523	13	Protein_slowmo_homolog_2_	Q7ZXW8 MGC52717_protein_		adi_v1.18101	comp28590_c0_seq1	comp24258_c0_seq1	PAC_15703663	comp11318_c0_seq1	CL341Contig2	comp11216_c0_seq1	jgi_Nemve1_248602_estExt_fgenesh1_pg.C_7330004	CL5612Contig1		comp61670_c1_seq1	comp13444_c0_seq1	comp22994_c0_seq1	Spi_isotig04948
ORTHOMCL1213	13	Protein-L-isoaspartate_O-methyltransferase_	Q6PBS7 Protein-L-isoaspartate_O-methyltransferase_		adi_v1.00070	comp23173_c0_seq3	comp23720_c0_seq1	PAC_15720158	comp53538_c0_seq1	CL1746Contig1	comp16288_c0_seq1	jgi_Nemve1_203274_fgenesh1_pg.scaffold_41000113		contig24197	comp54671_c0_seq1	comp15928_c0_seq1	comp16059_c0_seq1	Spi_isotig08221
ORTHOMCL5801	13	Protofilament_ribbon_protein_	Q8T886 Protofilament_ribbon_protein_	03_aurelia_rc_finalASM_269	adi_v1.06467	comp25042_c0_seq1	comp23723_c0_seq1	PAC_15712199		CL2604Contig1	comp13390_c0_seq1	jgi_Nemve1_233903_estExt_fgenesh1_pm.C_20041		contig24698	comp43125_c0_seq1	comp2246_c0_seq1	comp1732_c3_seq1	Spi_isotig06245
ORTHOMCL5688	13	Pterin-4-alpha-carbinolamine_dehydratase_	B9ELA9 Pterin-4-alpha-carbinolamine_dehydratase_	03_aurelia_rc_finalASM_10674	adi_v1.02189	comp63344_c0_seq1	comp20944_c0_seq1	PAC_15699538	comp5872_c0_seq1	CL2065Contig1	comp25524_c0_seq1	jgi_Nemve1_238606_estExt_fgenesh1_pg.C_70022	CL1977Contig1		comp63390_c1_seq1	comp10699_c0_seq1		Spi_isotig13310
ORTHOMCL2938	13	Pur-alpha,_putative_(Fragment)_	B7PKC2 Pur-alpha,_putative_(Fragment)_	03_aurelia_rc_finalASM_12690	adi_v1.10939	comp14486_c0_seq4	comp20836_c0_seq1	PAC_15721524	comp4717_c0_seq1	CL14Contig2		jgi_Nemve1_52380_gw.98.155.1	CL838Contig1	contig02458	comp28165_c0_seq1		comp14809_c0_seq1	Spi_isotig06821
ORTHOMCL7295	13	Putative_DNA_directed_RNA_polymerase_II_polypeptide_D_	#N/A	03_aurelia_rc_finalASM_11048		comp19376_c0_seq1	comp24856_c0_seq1	PAC_15718385		gb_CB936091.1	comp46838_c0_seq1	jgi_Nemve1_166819_estExt_gwp.C_790027	CL6549Contig1	contig07981	comp61665_c1_seq1	comp14060_c0_seq1	comp45245_c0_seq1	Spi_isotig10772
ORTHOMCL5170	13	Putative_membrane_protein_	B4JV41 GH17396_	03_aurelia_rc_finalASM_13284	adi_v1.10830	comp29764_c0_seq1	comp25429_c0_seq1	PAC_15725290	comp69639_c0_seq1		comp16982_c0_seq1	jgi_Nemve1_171367_estExt_gwp.C_1740024		contig09178	comp60192_c0_seq1	comp119734_c0_seq1	comp10091_c0_seq1	Spi_isotig08315
ORTHOMCL5354	13	Putative_trafficking_protein_particle_complex_2_variant_2_	B5KFM3 Putative_trafficking_protein_particle_complex_2_variant_2_	03_aurelia_rc_finalASM_228	adi_v1.13186	comp26721_c0_seq1	comp22744_c0_seq1	PAC_15728332	comp17018_c0_seq1	CL5603Contig1	comp52649_c0_seq1	jgi_Nemve1_94938_e_gw.38.154.1	gi_282531756_gb_GW247326.1_GW247326		comp61658_c0_seq2	comp29269_c0_seq1	comp14467_c0_seq2
ORTHOMCL6385	13	Putative_UTP11-like_U3_small_nucleolar_ribonucleoprotein_variant_1_	B5FZT3 Putative_UTP11-like_U3_small_nucleolar_ribonucleoprotein_variant_1_	03_aurelia_rc_finalASM_4640	adi_v1.02469	comp35614_c0_seq1	comp31603_c0_seq1	PAC_15720423	comp29583_c0_seq1	CL5412Contig1	comp117284_c0_seq1	jgi_Nemve1_235866_estExt_fgenesh1_pm.C_2620003	CL6422Contig1			comp23890_c0_seq1	comp24252_c0_seq1	Spi_isotig12752
ORTHOMCL5771	13	Putative_zinc_finger_FYVE_domain_containing_21_	Q68EZ5 MGC83954_protein_		adi_v1.02181	comp26451_c0_seq1	comp25055_c0_seq1	PAC_15721486	comp112656_c0_seq1	CL1500Contig1	comp12403_c0_seq1	jgi_Nemve1_208190_fgenesh1_pg.scaffold_89000052	CL3402Contig1	contig11049	comp59664_c0_seq3		comp16761_c0_seq1	Spi_isotig04211
ORTHOMCL5115	13	Rab24_(Fragment)_	C1C433 Ras-related_protein_Rab-24_	03_aurelia_rc_finalASM_11938	adi_v1.12841	comp19969_c0_seq2	comp25652_c0_seq1	PAC_15718849	comp24186_c0_seq1	CL1095Contig1	comp4522_c0_seq1	jgi_Nemve1_234148_estExt_fgenesh1_pm.C_120001			comp51750_c0_seq1	comp59102_c0_seq1	comp66386_c0_seq1	Spi_isotig07457
ORTHOMCL3967	13	Rab43_protein_	A4FUN5 Rab43_protein_	03_aurelia_rc_finalASM_1670	adi_v1.01000	comp8659_c0_seq2	comp10319_c0_seq1	PAC_15715686	comp34654_c0_seq1	gb_CN553649.1	comp61781_c0_seq1	jgi_Nemve1_162359_estExt_gwp.C_300226		contig08767	comp59658_c0_seq1	comp109959_c0_seq1	comp10751_c0_seq1
ORTHOMCL4402	13	Radial_spoke_protein_ARM37_	C4B8X1 Radial_spoke_protein_ARM37_	03_aurelia_rc_finalASM_6632	adi_v1.10110	comp48232_c0_seq1	comp31576_c0_seq1	PAC_15720525	comp19868_c0_seq1	CL4383Contig1	comp43955_c0_seq1	jgi_Nemve1_161307_estExt_gwp.C_200075			comp48198_c0_seq1	comp5909_c0_seq1	comp23206_c0_seq1	Spi_isotig02439
ORTHOMCL4239	13	Radial_spoke_protein_CMUB116_	C4B8W8 Radial_spoke_protein_CMUB116_	03_aurelia_rc_finalASM_3910	adi_v1.06465	comp54252_c0_seq4	comp31215_c0_seq1		comp13530_c1_seq1	gb_DT605594.1	comp56242_c0_seq2	jgi_Nemve1_60296_gw.2.404.1	CL5314Contig1		comp62622_c1_seq1	comp4598_c0_seq1	comp39625_c0_seq1	Spi_isotig12124
ORTHOMCL5003	13	Rap1_GTPase-GDP_dissociation_stimulator,_putative_	Q9BUX6 RAP1,_GTP-GDP_dissociation_stimulator_1_	03_aurelia_rc_finalASM_1727	adi_v1.17254	comp66278_c0_seq1	comp29752_c0_seq1	PAC_15715447	comp35748_c0_seq1	CL9469Contig1	comp37230_c0_seq1	jgi_Nemve1_238452_estExt_fgenesh1_pg.C_50268			comp62595_c0_seq5	comp194990_c0_seq1	comp76245_c0_seq1	Spi_isotig04939
ORTHOMCL3673	13	Ras_homolog_gene_family,_member_T1b_	A1L1L6 RCG34120,_isoform_CRA_b_	02_aurelia_rc_strobila_rsASM#1_1751	adi_v1.03666	comp124330_c0_seq1	comp18128_c0_seq1	PAC_15714773	comp9122_c0_seq1	gb_DT620977.1	comp25103_c0_seq1	jgi_Nemve1_113475_e_gw.118.90.1			comp62349_c0_seq14	comp21494_c0_seq1	comp7784_c0_seq2	Spi_isotig14105
ORTHOMCL2172	13	Ras-associated_and_pleckstrin_homology_domains-containing_protein_1_	B0R0R1 Novel_protein_similar_to_human_Ras_association_(RalGDS/AF-6)_and_pleckstrin_homology_domains_1_(RAPH1)_	03_aurelia_rc_polyp_finalASM_3677	adi_v1.14216	comp15023_c1_seq4	comp19557_c3_seq1	PAC_15714650	comp11379_c0_seq1	CL5292Contig1	comp20819_c0_seq1	jgi_Nemve1_12086_gw.183.13.1		contig12547	comp63645_c0_seq7	comp43748_c0_seq1	comp22078_c1_seq1
ORTHOMCL3808	13	Ras-related_GTP_binding_C_	B0W3P3 GTP-binding_protein_GTR2_	03_aurelia_rc_finalASM_8504	adi_v1.02153	comp21600_c0_seq2	comp10294_c0_seq1	PAC_15719472	comp6594_c0_seq2	CL519Contig1	comp13672_c0_seq1	jgi_Nemve1_170833_estExt_gwp.C_1580031		contig14048	comp61326_c0_seq2		comp4267_c0_seq1	Spi_isotig05396
ORTHOMCL5111	13	Ras-related_protein_Rab-21_	Q6A0C7 MKIAA0118_protein_(Fragment)_		adi_v1.12184	comp26266_c0_seq1	comp21500_c0_seq1	PAC_15719613		CL3517Contig1	comp11809_c0_seq1	jgi_Nemve1_172228_estExt_gwp.C_2060050	CL1511Contig1	contig12227	comp49101_c1_seq1	comp11341_c0_seq1	comp11782_c0_seq1	Spi_isotig05062
ORTHOMCL5117	13	RE30523p_	Q7QE93 AGAP000768-PA_(Fragment)_		adi_v1.03479	comp140861_c0_seq1	comp15830_c0_seq1		comp20096_c0_seq1	CL3149Contig1	comp43502_c1_seq1	jgi_Nemve1_239234_estExt_fgenesh1_pg.C_130052	CL2995Contig1	contig09704	comp28005_c0_seq1	comp11624_c0_seq1	comp4855_c0_seq1	Spi_isotig04935
ORTHOMCL4032	13	Regulator_of_G-protein_signaling_7_	Q16SA0 Regulator_of_g_protein_signaling_(Fragment)_	02_aurelia_rc_polyp_rsASM#1_1478	adi_v1.07881	comp20413_c0_seq1	comp23015_c0_seq1	PAC_15722268	comp14731_c0_seq1		comp26010_c0_seq1	jgi_Nemve1_230662_fgenesh1_pm.scaffold_229000013	gi_282546874_gb_GW272854.1_GW272854	contig05192	comp64149_c1_seq5	comp243951_c0_seq1	comp10103_c0_seq1
ORTHOMCL2587	13	Retinoblastoma-binding_protein,_putative_(Fragment)_	Q16UI5 Retinoblastoma-binding_protein_4_(Rbbp4)_	03_aurelia_rc_finalASM_10182	adi_v1.14947	comp571_c23_seq1	comp15840_c0_seq1	PAC_15720418	comp3169_c1_seq1	CL1550Contig1		jgi_Nemve1_165676_estExt_gwp.C_630070	CL1190Contig1	contig06918	comp60033_c0_seq2		comp3361_c0_seq1	Spi_isotig05236
ORTHOMCL4912	13	Ribonuclease_Oy_	#N/A	03_aurelia_rc_finalASM_4151		comp13250_c0_seq1	comp22413_c0_seq1	PAC_15715967	comp4738_c0_seq1	CL1131Contig1	comp6902_c0_seq1	jgi_Nemve1_197935_fgenesh1_pg.scaffold_7000218		contig09747	comp9753_c0_seq1	comp26851_c0_seq1	comp2518_c0_seq1	Spi_isotig07021
ORTHOMCL3220	13	Ribonucleoprotein_	Q8R562 Ribonucleoprotein_	03_aurelia_rc_finalASM_9376	adi_v1.18057	comp11568_c0_seq1	comp16634_c0_seq1	PAC_15719373	comp6573_c0_seq1		comp4082_c0_seq1	jgi_Nemve1_199545_fgenesh1_pg.scaffold_15000137	gi_282553693_gb_GW275512.1_GW275512	contig01546	comp63026_c0_seq1		comp1883_c0_seq1	Spi_isotig04808
ORTHOMCL3206	13	Ribophorin_I_	Q5RKP4 Rpn1_protein_(Fragment)_	03_aurelia_rc_finalASM_8786	adi_v1.21468	comp536_c1_seq1	comp20240_c0_seq1	PAC_15728049		CL196Contig1	comp2262_c0_seq1	jgi_Nemve1_241029_estExt_fgenesh1_pg.C_380081		contig05412	comp63242_c1_seq1	comp4338_c0_seq1	comp8616_c0_seq1	Spi_isotig01751
ORTHOMCL2502	13	Ribosomal_protein_L28_	Q4KTF6 L28_	03_aurelia_rc_finalASM_12699	adi_v1.02761	comp282_c0_seq1	comp20091_c0_seq1	PAC_15707012	comp224_c0_seq1	CL1Contig647	comp292_c1_seq1	jgi_Nemve1_236761_estExt_fgenesh1_kg.C_480007	CL11Contig1			comp741_c0_seq1	comp196_c0_seq1	Spi_isotig14122
ORTHOMCL4580	13	Ribosomal_protein_S12_	#N/A	03_aurelia_rc_finalASM_384		comp16492_c0_seq1	comp28029_c0_seq1	PAC_15722740	comp20558_c0_seq1	CL9867Contig1	comp83150_c0_seq1	jgi_Nemve1_100449_e_gw.57.215.1	gi_282534920_gb_GW254010.1_GW254010	contig05068	comp61135_c1_seq2	comp2211_c0_seq1	comp157509_c0_seq1
ORTHOMCL4829	13	Ribosome_biogenesis_regulatory_protein_homolog_	Q7SX91 RRS1_ribosome_biogenesis_regulator_homolog_(S._cerevisiae)_	03_aurelia_rc_finalASM_10825	adi_v1.20333	comp53227_c0_seq1	comp18279_c0_seq1	PAC_15727931	comp36775_c0_seq1	CL424Contig1	comp30126_c0_seq1	jgi_Nemve1_108595_e_gw.91.57.1			comp60556_c0_seq1	comp38199_c0_seq1	comp21546_c0_seq1	Spi_isotig07017
ORTHOMCL5080	13	RNA_polymerase_II_transcription_elongation_factor,_putative_	#N/A			comp17292_c0_seq1	comp20978_c0_seq1	PAC_15717067	comp1869_c0_seq1	CL1853Contig1	comp12285_c0_seq1	jgi_Nemve1_214431_fgenesh1_pg.scaffold_200000013	CL407Contig1	contig06548	comp50762_c1_seq1	comp6419_c0_seq1	comp4173_c1_seq1	Spi_isotig07850
ORTHOMCL4804	13	S-formylglutathione_hydrolase_	#N/A	03_aurelia_rc_finalASM_1896		comp35153_c0_seq1	comp21018_c0_seq1	PAC_15723607	comp3014_c1_seq1	CL8939Contig1	comp17214_c0_seq1	jgi_Nemve1_243067_estExt_fgenesh1_pg.C_780058	CL1611Contig1	contig06100	comp62167_c0_seq3		comp5525_c0_seq1	Spi_isotig06571
ORTHOMCL5597	13	Sepiapterin_reductase_(7,8-dihydrobiopterin:NADP+_oxidoreductase),_isoform_CRA_a_	Q6DG08 Spra_protein_(Fragment)_	03_aurelia_rc_finalASM_8618	adi_v1.07697	comp79620_c0_seq2	comp35837_c0_seq1		comp20742_c0_seq2	CL3795Contig1	comp95452_c0_seq1	jgi_Nemve1_161481_estExt_gwp.C_210329	gi_282550252_gb_GW272119.1_GW272119	contig17173	comp13346_c0_seq1	comp80343_c0_seq1		Spi_isotig07616
ORTHOMCL7300	13	Septin_6_	B3M0B5 GF18330_	03_aurelia_rc_finalASM_271	adi_v1.16548	comp10707_c0_seq1	comp21822_c0_seq1	PAC_15726154	comp28864_c0_seq1	CL1042Contig1		jgi_Nemve1_169560_estExt_gwp.C_1290010		contig04779	comp60849_c1_seq1	comp6326_c0_seq1	comp3546_c0_seq1	Spi_isotig12400
ORTHOMCL3740	13	Septin_7_	A2VCW8 Septin_7_	03_aurelia_rc_finalASM_12228	adi_v1.05068	comp23475_c0_seq2	comp21851_c0_seq1	PAC_15724086		CL418Contig1	comp10440_c0_seq1	jgi_Nemve1_172695_estExt_gwp.C_2210008		contig04768	comp45442_c0_seq2	comp63731_c0_seq1	comp7455_c1_seq1	Spi_isotig01773
ORTHOMCL6520	13	Septin-2_	Q179W2 Septin_	03_aurelia_rc_finalASM_12144	adi_v1.05416	comp7002_c0_seq1	comp23764_c0_seq1	PAC_15713491	comp5528_c0_seq1	gb_BP520293.1	comp23812_c0_seq2	jgi_Nemve1_130720_e_gw.284.5.1			comp55965_c0_seq2	comp88188_c0_seq1	comp13323_c0_seq1	Spi_isotig05226
ORTHOMCL6989	13	Serine-threonine_kinase_receptor-associated_protein_	B2RUC7 Serine/threonine_kinase_receptor_associated_protein_	03_aurelia_rc_finalASM_1884	adi_v1.20887	comp123032_c0_seq1	comp15152_c1_seq1	PAC_15719614	comp40539_c0_seq1	CL1800Contig1	comp44933_c0_seq1	jgi_Nemve1_13494_gw.319.10.1	gi_282533994_gb_GW259087.1_GW259087		comp55070_c0_seq1	comp12878_c0_seq1	comp17496_c0_seq1
ORTHOMCL5313	13	Serine/threonine_protein_phosphatase_4_regulatory_subunit,_putative_	0		adi_v1.22165	comp26543_c0_seq1	comp23431_c0_seq1	PAC_15717880	comp56069_c0_seq1	CL5620Contig1	comp20953_c0_seq1	jgi_Nemve1_198399_fgenesh1_pg.scaffold_9000188	gi_282544834_gb_GW267192.1_GW267192	contig16081	comp28233_c0_seq1	comp38456_c0_seq1	comp31963_c0_seq1
ORTHOMCL1081	13	Serine/threonine-protein_kinase_Nek10_	C4PZT9 Serine/threonine_kinase_		adi_v1.10726	comp55693_c0_seq5	comp18776_c1_seq1	PAC_15726954	comp35986_c0_seq1	gb_DN138451.2	comp35123_c0_seq1	jgi_Nemve1_90306_e_gw.23.280.1	CL2843Contig1	contig25826	comp24014_c0_seq1	comp98376_c0_seq1	comp6935_c0_seq1
ORTHOMCL4351	13	Serine/threonine-protein_kinase_PAK_1_	Q4R4W8 Brain_cDNA,_clone:_QtrA-12381,_similar_to_human_p21/Cdc42/Rac1-activated_kinase_1_(STE20_homolog,_yeast)(PAK1),_		adi_v1.23071	comp3395_c1_seq2	comp17679_c0_seq1	PAC_15728013	comp3246_c0_seq1		comp5100_c0_seq1	jgi_Nemve1_216329_fgenesh1_pg.scaffold_257000012	CL961Contig1	contig05592	comp51875_c0_seq1	comp9780_c0_seq1	comp8206_c0_seq1	Spi_isotig05067
ORTHOMCL5884	13	Set1_complex_component_swd2_	B2RXQ8 MCG19514,_isoform_CRA_a_	02_aurelia_rc_strobila_rsASM#1_5779	adi_v1.19469	comp60003_c0_seq1	comp19139_c0_seq1	PAC_15728057	comp11222_c0_seq1		comp10151_c0_seq2	jgi_Nemve1_207760_fgenesh1_pg.scaffold_84000016	CL5988Contig1	contig05233		comp13521_c0_seq1	comp3622_c0_seq1	Spi_isotig07360
ORTHOMCL6592	13	SFRS17A_protein_(Fragment)_	Q6PE21 Zgc:65888_protein_	03_aurelia_rc_finalASM_5301	adi_v1.11853		comp19887_c2_seq1	PAC_15705848	comp79452_c0_seq1	CL1128Contig1	comp35282_c0_seq1	jgi_Nemve1_160815_estExt_gwp.C_160072		contig08022	comp54504_c0_seq2	comp67469_c0_seq1	comp36044_c0_seq1	Spi_isotig08760
ORTHOMCL1886	13	Si:ch211-203b8.5_protein_(Fragment)_	C3VPW2 Cyclin_	03_aurelia_rc_finalASM_6640	adi_v1.23938	comp11731_c0_seq5	comp9315_c0_seq1	PAC_15722524	comp14275_c0_seq1	CL1167Contig1	comp15883_c0_seq1	jgi_Nemve1_124606_e_gw.212.17.1		contig02068	comp61272_c0_seq7	comp30600_c0_seq1	comp3264_c0_seq1
ORTHOMCL6545	13	Si:dkey-236e20.6_	Q1L876 Novel_protein_	03_aurelia_rc_finalASM_4835	adi_v1.07565	comp57664_c0_seq1	comp9916_c0_seq1	PAC_15719692	comp48787_c0_seq1	CL1703Contig1	comp161863_c0_seq1	jgi_Nemve1_245966_estExt_fgenesh1_pg.C_1880007			comp58135_c0_seq1	comp68399_c0_seq1	comp23223_c0_seq1	Spi_isotig06551
ORTHOMCL1440	13	Signal_transducing_adaptor_molecule_(SH3_domain_and_ITAM_motif)_1,_isoform_CRA_a_	Q08DL9 Signal_transducing_adaptor_molecule_(SH3_domain_and_ITAM_motif)_1_	03_aurelia_rc_finalASM_8654	adi_v1.20706	comp37556_c0_seq2	comp17907_c0_seq1	PAC_15722362	comp5251_c0_seq2	CL712Contig1	comp8344_c0_seq1	jgi_Nemve1_239962_estExt_fgenesh1_pg.C_220094		contig19502	comp63516_c2_seq1	comp12912_c0_seq1	comp12769_c0_seq1
ORTHOMCL5240	13	Similar_to_chromosome_6_open_reading_frame_106_isoform_a_	Q2M1K7 Similar_to_chromosome_6_open_reading_frame_106_isoform_a_	03_aurelia_rc_finalASM_1620	adi_v1.05662	comp9469_c0_seq20	comp26950_c0_seq1	PAC_15717086	comp15738_c0_seq1	CL8856Contig1	comp27039_c0_seq1	jgi_Nemve1_85971_e_gw.12.226.1	CL6056Contig1		comp56993_c1_seq1	comp24023_c0_seq1	comp97826_c0_seq1
ORTHOMCL5496	13	Six-C_	A4PBK8 Six-C_		adi_v1.14704	comp4185_c0_seq1	comp19219_c0_seq1	PAC_15720030	comp19997_c0_seq1		comp2314_c0_seq1	jgi_Nemve1_126214_e_gw.229.49.1	CL446Contig1	contig06046	comp56832_c0_seq3	comp34282_c0_seq1	comp4315_c1_seq1	Spi_isotig05390
ORTHOMCL481	13	SLC12A2_protein_	A9QPU6 Na-K-2Cl_cotransporter_1_	01_aurelia_rc_ephyra_run091013_2307	adi_v1.13289	comp123347_c0_seq1	comp25916_c0_seq1	PAC_15728848	comp13649_c0_seq1	CL5419Contig1	comp75297_c0_seq1	jgi_Nemve1_238013_estExt_fgenesh1_pg.C_30032		contig13160	comp49724_c0_seq1	comp16326_c0_seq1	comp17139_c0_seq1
ORTHOMCL2671	13	SLC39A7_	A7KE07 SLC39A7_	03_aurelia_rc_finalASM_10285	adi_v1.24050	comp48935_c0_seq1	comp11167_c0_seq1	PAC_15717530	comp15331_c0_seq1	CL936Contig1	comp27264_c0_seq1	jgi_Nemve1_241132_estExt_fgenesh1_pg.C_400042		contig07493	comp57514_c0_seq1	comp8115_c0_seq1	comp5945_c0_seq1
ORTHOMCL3866	13	Small_GTPase_Rac_protein_1_	D4QB75 Small_GTPase_Rac_protein_1_	03_aurelia_rc_finalASM_6878	adi_v1.03663	comp6384_c0_seq1	comp10463_c0_seq1	PAC_15718734	comp1740_c0_seq1	CL2963Contig1	comp3181_c0_seq1	jgi_Nemve1_244319_estExt_fgenesh1_pg.C_1180009		contig07250	comp49228_c0_seq1	comp8327_c0_seq1		Spi_isotig05029
ORTHOMCL6584	13	SNARE-associated_protein_Snapin_	C1BIX9 SNARE-associated_protein_Snapin_	03_aurelia_rc_finalASM_10450	adi_v1.19798	comp21642_c0_seq1	comp20357_c0_seq1	PAC_15715995	comp14586_c0_seq1	CL5557Contig1	comp19677_c0_seq2	jgi_Nemve1_215046_fgenesh1_pg.scaffold_217000007		contig15625	comp37903_c0_seq2		comp26952_c0_seq1	Spi_isotig07155
ORTHOMCL5606	13	Snx2_protein_	B7Q8P2 Sorting_nexin,_putative_(Fragment)_	03_aurelia_rc_finalASM_931	adi_v1.17895		comp20916_c0_seq1	PAC_15719109	comp2170_c0_seq1	CL579Contig2	comp2822_c0_seq1	jgi_Nemve1_134716_e_gw.344.35.1		contig04583	comp63378_c0_seq1	comp8283_c0_seq1	comp3765_c0_seq1	Spi_isotig05173
ORTHOMCL6616	13	Solute_carrier_family_16_(Monocarboxylic_acid_transporters),_member_8_	Q7SZD2 Solute_carrier_family_16_(Monocarboxylic_acid_transporters),_member_8_	03_aurelia_rc_finalASM_1245	adi_v1.23108	comp16684_c0_seq1	comp21992_c0_seq1	PAC_15716804	comp8604_c0_seq1	CL21Contig4		jgi_Nemve1_237021_estExt_fgenesh1_kg.C_910003	gi_282535701_gb_GW258197.1_GW258197		comp43084_c0_seq1	comp25761_c0_seq1	comp9084_c0_seq1	Spi_isotig09268
ORTHOMCL6648	13	Sorting_nexin_11_(Fragment)_	Q5XGD0 Sorting_nexin_10_	02_aurelia_rc_final_rsASM#1_14486	adi_v1.18115	comp42921_c0_seq1	comp24067_c0_seq1	PAC_15723299	comp76879_c0_seq1		comp41615_c0_seq1	jgi_Nemve1_197664_fgenesh1_pg.scaffold_6000177	gi_282529840_gb_GW250425.1_GW250425		comp62335_c0_seq1	comp13950_c0_seq1	comp114703_c0_seq1	Spi_isotig05998
ORTHOMCL5162	13	Sox_family_protein_3_	B4ZYS9 SoxBb_		adi_v1.01571	comp101575_c0_seq1	comp21538_c0_seq1		comp2500_c1_seq1	CL1702Contig1	comp75116_c0_seq2	jgi_Nemve1_2918_gw.79.4.1	CL4547Contig1	contig23298	comp56366_c1_seq1	comp9655_c0_seq1	comp3496_c0_seq1	Spi_isotig06402
ORTHOMCL4837	13	SPARC_	D1GZ41 CG9723-PA_		adi_v1.17035	comp1106_c1_seq1	comp21182_c0_seq1		comp3176_c0_seq1	CL3172Contig1	comp2133_c0_seq1	jgi_Nemve1_238351_estExt_fgenesh1_pg.C_50095	CL1562Contig1	contig09634	comp51962_c0_seq2	comp2433_c0_seq1	comp1937_c0_seq1	Spi_isotig09242
ORTHOMCL6153	13	Sperm_flagellar_protein_1_	0		adi_v1.05240	comp19108_c0_seq1	comp15771_c0_seq1	PAC_15715057	comp21201_c0_seq1	gb_CN634207.1	comp62836_c0_seq1	jgi_Nemve1_125875_e_gw.224.14.1	gi_282550080_gb_GW271947.1_GW271947	contig07680	comp62877_c0_seq5	comp42613_c0_seq1	comp15333_c0_seq1
ORTHOMCL4221	13	Spermatogenesis_associated_4_	#N/A	03_aurelia_rc_finalASM_8782		comp55649_c0_seq1	comp11082_c0_seq1	PAC_15716678	comp24006_c0_seq1	CL5046Contig1	comp69126_c0_seq1	jgi_Nemve1_243140_estExt_fgenesh1_pg.C_800025	gi_282525862_gb_GW253186.1_GW253186		comp60156_c0_seq2	comp5954_c0_seq1	comp25139_c0_seq1	Spi_isotig12841
ORTHOMCL4920	13	Spermatogenesis-associated_17_	B6VAM9 Spermatogenesis-associated_17_	03_aurelia_rc_finalASM_692	adi_v1.15319	comp28314_c0_seq1	comp10933_c0_seq1	PAC_15721382	comp33522_c0_seq1	CL8928Contig1	comp37185_c0_seq1	jgi_Nemve1_118058_e_gw.150.74.1			comp59834_c1_seq1	comp11617_c0_seq1	comp11034_c0_seq1	Spi_isotig10648
ORTHOMCL1593	13	SplA/ryanodine_receptor_domain_and_SOCS_box_containing_3,_isoform_CRA_d_	B1H1G8 LOC559863_protein_	03_aurelia_rc_strobila_finalASM_927	adi_v1.11677	comp13781_c0_seq10	comp15371_c0_seq1	PAC_15716823	comp37746_c0_seq1	CL1Contig30	comp16502_c0_seq1	jgi_Nemve1_37295_gw.8.172.1	CL933Contig1		comp51156_c0_seq1	comp23823_c0_seq1		Spi_isotig09877
ORTHOMCL6394	13	STX6_protein_	A2VE18 STX6_protein_	03_aurelia_rc_finalASM_2056	adi_v1.21534	comp80582_c0_seq1	comp23956_c0_seq1	PAC_15713119	comp60650_c0_seq1	CL3674Contig1	comp73486_c0_seq1	jgi_Nemve1_241626_estExt_fgenesh1_pg.C_480066			comp63331_c0_seq2	comp112122_c0_seq1	comp13386_c0_seq1	Spi_isotig05486
ORTHOMCL3872	13	Survival_of_motor_neuron-related-splicing_factor_30_	C1BLV6 Survival_of_motor_neuron-related-splicing_factor_30_	03_aurelia_rc_finalASM_555	adi_v1.15014	comp27518_c0_seq1	comp24967_c0_seq1		comp4737_c0_seq1	CL531Contig1	comp17928_c0_seq1	jgi_Nemve1_167920_estExt_gwp.C_950183		contig16614	comp13839_c0_seq1	comp9916_c0_seq1	comp3706_c0_seq1	Spi_isotig09338
ORTHOMCL798	13	T-complex_protein_1_subunit_theta_	Q7ZU96 Chaperonin_containing_TCP1,_subunit_8_(Theta)_	03_aurelia_rc_finalASM_5500	adi_v1.02464	comp9152_c1_seq2	comp24511_c0_seq1	PAC_15725155	comp1769_c0_seq1	CL359Contig1	comp9272_c0_seq1	jgi_Nemve1_244189_estExt_fgenesh1_pg.C_1120053	CL4639Contig1	contig08436		comp7537_c0_seq1	comp5995_c0_seq1
ORTHOMCL5896	13	TATA-binding_protein_	B7PSA7 TATA-box_binding_protein_(TBP),_component_of_TFII-D_and_TFIIIB,_putative_(Fragment)_	03_aurelia_rc_finalASM_3540	adi_v1.17485	comp24449_c0_seq1	comp15395_c0_seq1	PAC_15724446	comp17092_c0_seq1	CL1801Contig1	comp14610_c0_seq1	jgi_Nemve1_203375_fgenesh1_pg.scaffold_42000090			comp61263_c0_seq5	comp32539_c0_seq1	comp7860_c0_seq1	Spi_isotig07443
ORTHOMCL5017	13	Tcf-lef_(Fragment)_	Q19QV6 Tcf-lef_(Fragment)_	03_aurelia_rc_finalASM_4822	adi_v1.15107		comp26022_c0_seq1	PAC_15728347	comp29770_c0_seq1	CL326Contig1	comp24645_c1_seq1	jgi_Nemve1_132332_e_gw.308.28.1		contig02059	comp58814_c0_seq4	comp14299_c0_seq1	comp12544_c0_seq1	Spi_isotig09503
ORTHOMCL6474	13	Tctex1_domain-containing_protein_2_	#N/A	03_aurelia_rc_finalASM_394		comp46943_c0_seq1	comp28264_c0_seq1	PAC_15710086	comp20157_c0_seq1	gb_BP508357.1	comp31431_c0_seq1	jgi_Nemve1_115245_e_gw.130.90.1	CL1730Contig1		comp59120_c0_seq1	comp4043_c0_seq1	comp18039_c0_seq1	Spi_isotig09635
ORTHOMCL5234	13	Tektin_1_	Q6IP53 MGC78949_protein_	03_aurelia_rc_finalASM_10226	adi_v1.14696	comp9438_c0_seq2	comp15612_c0_seq1	PAC_15711840	comp5203_c0_seq1	CL9593Contig1	comp8237_c0_seq1	jgi_Nemve1_243989_estExt_fgenesh1_pg.C_1030071	CL2766Contig1		comp60436_c0_seq3	comp2045_c0_seq1	comp82798_c0_seq1
ORTHOMCL6251	13	Tektin_B1_	#N/A	03_aurelia_rc_finalASM_8448		comp19200_c0_seq1	comp19224_c2_seq1	PAC_15724640		CL1149Contig1	comp30622_c0_seq2	jgi_Nemve1_116976_e_gw.142.10.1	CL2127Contig1	contig12724	comp53703_c0_seq4	comp3835_c0_seq1	comp137959_c0_seq1	Spi_isotig11821
ORTHOMCL4235	13	Tetratricopeptide_repeat_protein_9C_	B8JHT1 Novel_protein_similar_to_H.sapiens_TTC9,_tetratricopeptide_repeat_domain_9_(TTC9)_(Fragment)_	03_aurelia_rc_finalASM_2486	adi_v1.00091	comp9018_c0_seq5	comp10208_c0_seq1	PAC_15725856	comp40571_c0_seq1	CL535Contig1	comp59829_c0_seq1	jgi_Nemve1_241828_estExt_fgenesh1_pg.C_520044	CL5854Contig1			comp41002_c0_seq1	comp38461_c0_seq1	Spi_isotig11176
ORTHOMCL5657	13	Thiamin_pyrophosphokinase_1_	Q28HS1 Thiamin_pyrophosphokinase_1_	03_aurelia_rc_finalASM_7151	adi_v1.24180	comp162478_c0_seq1	comp30224_c0_seq1	PAC_15703641	comp40418_c0_seq1	CL1Contig536	comp20129_c0_seq1	jgi_Nemve1_230649_fgenesh1_pm.scaffold_228000003			comp56645_c0_seq1	comp32426_c0_seq1	comp95331_c0_seq1	Spi_isotig12674
ORTHOMCL6920	13	Thioredoxin_domain-containing_protein_9_	B5DGA5 ATP_binding_protein_associated_with_cell_differentiation_	03_aurelia_rc_finalASM_10423	adi_v1.17103	comp82963_c0_seq1	comp19311_c2_seq1	PAC_15721310	comp18412_c0_seq1	CL2262Contig1	comp116999_c0_seq1	jgi_Nemve1_115443_e_gw.131.26.1		contig06545	comp55054_c0_seq2	comp10140_c0_seq1	comp25954_c0_seq1
ORTHOMCL4871	13	THO_complex_6_homolog_(Drosophila)_	Q32NQ5 MGC130957_protein_		adi_v1.16592	comp77312_c0_seq1	comp9474_c0_seq1	PAC_15711709	comp18735_c0_seq1	gb_CV887979.1	comp68373_c0_seq1	jgi_Nemve1_135342_e_gw.355.7.1		contig06948	comp49519_c0_seq1	comp27086_c0_seq1	comp225270_c0_seq1	Spi_isotig09656
ORTHOMCL1430	13	THO_complex_subunit_2_	B1H1X2 LOC100158324_protein_(Fragment)_	03_aurelia_rc_finalASM_5454	adi_v1.15667	comp5658_c1_seq8	comp19057_c0_seq1	PAC_15706077		CL4588Contig1	comp4195_c0_seq1	jgi_Nemve1_214165_fgenesh1_pg.scaffold_193000030	CL1387Contig1	contig01682	comp25889_c0_seq1	comp8937_c0_seq1	comp37250_c0_seq2
ORTHOMCL6446	13	THO_complex_subunit_7_homolog_	B5XFL3 THO_complex_subunit_7_homolog_	03_aurelia_rc_finalASM_10355	adi_v1.14024	comp21907_c0_seq1	comp16618_c0_seq1	PAC_15719917	comp16934_c0_seq1	CL7378Contig1	comp21572_c0_seq1	jgi_Nemve1_163685_estExt_gwp.C_430051	CL4979Contig1			comp18714_c0_seq1	comp25823_c0_seq1	Spi_isotig10654
ORTHOMCL4348	13	Tissue_specific_transplantation_antigen_P35B_(Fragment)_	#N/A			comp11942_c0_seq1	comp27241_c0_seq1	PAC_15715885	comp2190_c0_seq1	CL489Contig1	comp7596_c0_seq1	jgi_Nemve1_124032_e_gw.206.26.1	gi_282547136_gb_GW267348.1_GW267348	contig01742	comp23723_c0_seq1	comp11205_c0_seq1	comp5948_c0_seq1	Spi_isotig07326
ORTHOMCL5245	13	TLD_domain-containing_protein_KIAA1609_homolog_	Q6DGJ7 Zgc:92890_	03_aurelia_rc_finalASM_10216	adi_v1.19810	comp81186_c0_seq1	comp25584_c0_seq1	PAC_15719296	comp29364_c0_seq1	CL3624Contig1	comp2494_c2_seq1	jgi_Nemve1_245363_estExt_fgenesh1_pg.C_1570020	CL3619Contig1		comp58865_c0_seq5	comp44050_c0_seq1	comp7747_c0_seq1
ORTHOMCL6424	13	TM2_domain_containing_1_	Q7QJF1 AGAP007485-PA_		adi_v1.13453	comp32027_c0_seq2	comp24108_c0_seq1	PAC_15712027	comp21278_c0_seq1		comp38755_c0_seq1	jgi_Nemve1_232392_fgsh_est.C_scaffold_43000016	CL1266Contig1	contig23254	comp49556_c0_seq2	comp16076_c0_seq1	comp25207_c0_seq1	Spi_isotig10141
ORTHOMCL5014	13	Transcription_factor_Dp-1_	Q56A02 Tfdp2_protein_(Fragment)_	03_aurelia_rc_finalASM_295	adi_v1.01461	comp43717_c0_seq1	comp23360_c0_seq1	PAC_15728214	comp2846_c0_seq1	CL3959Contig1	comp3279_c0_seq1	jgi_Nemve1_115110_e_gw.130.59.1		contig05791	comp62840_c0_seq1		comp1324_c0_seq1	Spi_isotig04832
ORTHOMCL7198	13	Transcription_factor_IIIB_90_kDa_subunit_	B4DIG5 BRF1_homolog,_subunit_of_RNA_polymerase_III_transcription_initiation_factor_IIIB_(S._cerevisiae),_isoform_CRA_e_	03_aurelia_rc_finalASM_13398	adi_v1.08138	comp60006_c0_seq1	comp28202_c0_seq1	PAC_15724045	comp54796_c0_seq1		comp61295_c0_seq1	jgi_Nemve1_147404_e_gw.1988.3.1		contig18659	comp60396_c0_seq1	comp25322_c0_seq1	comp22098_c0_seq1	Spi_isotig12794
ORTHOMCL6392	13	Transcription_factor_MafG_	Q5RIN6 Novel_protein_	03_aurelia_rc_finalASM_10671	adi_v1.04145	comp28177_c0_seq1	comp22087_c0_seq1	PAC_15710864	comp16779_c0_seq1		comp65102_c0_seq1	jgi_Nemve1_99714_e_gw.54.176.1		contig05518	comp46551_c0_seq1	comp25833_c0_seq1	comp17570_c0_seq1	Spi_isotig06226
ORTHOMCL7180	13	Transcription_initiation_factor_IIF,_small_subunit,_putative_	C1C3X2 Transcription_initiation_factor_IIF_subunit_beta_	03_aurelia_rc_finalASM_1931	adi_v1.09234	comp93026_c0_seq1	comp28048_c0_seq1	PAC_15725972	comp25604_c0_seq1		comp15305_c0_seq1	jgi_Nemve1_119986_e_gw.166.72.1		contig10884	comp63921_c1_seq3	comp31295_c0_seq1	comp29962_c0_seq1	Spi_isotig11715
ORTHOMCL6427	13	Transcriptional_adapter_2-beta_	D3Z4Z0 MCG49644_	03_aurelia_rc_finalASM_10262	adi_v1.06689	comp77351_c0_seq1	comp27734_c0_seq1	PAC_15717876	comp49150_c0_seq1	CL1339Contig1	comp34433_c0_seq1	jgi_Nemve1_171779_estExt_gwp.C_1880049			comp60732_c0_seq1	comp54426_c0_seq1	comp20819_c0_seq1	Spi_isotig11294
ORTHOMCL6739	13	Transforming_growth_factor_beta_regulator_1_	0	03_aurelia_rc_finalASM_8642	adi_v1.06078	comp37266_c0_seq2	comp12259_c0_seq1	PAC_15719000	comp79357_c0_seq1	CL2919Contig1	comp32526_c0_seq1	jgi_Nemve1_208393_fgenesh1_pg.scaffold_92000009		contig13379	comp36065_c0_seq1	comp29118_c0_seq1	comp11784_c0_seq1
ORTHOMCL4926	13	Translation_initiation_factor_eIF-2B_subunit_beta_	#N/A	03_aurelia_rc_finalASM_5497		comp25294_c1_seq1	comp31371_c0_seq1	PAC_15715752	comp16519_c0_seq1	CL4292Contig1	comp13428_c0_seq1	jgi_Nemve1_240614_estExt_fgenesh1_pg.C_320034		contig05500	comp50364_c0_seq1	comp22882_c0_seq1	comp133219_c0_seq1	Spi_isotig10982
ORTHOMCL4333	13	Translation_initiation_factor_IF-2_(Fragment)_	A7SA88 Translation_initiation_factor_IF-2_(Fragment)_	03_aurelia_rc_finalASM_10149	adi_v1.04392	comp29068_c0_seq1	comp30117_c0_seq1	PAC_15721470	comp14103_c0_seq1	CL5761Contig1	comp15234_c0_seq1	jgi_Nemve1_110765_e_gw.102.31.1			comp37561_c0_seq3	comp18393_c0_seq1	comp26449_c0_seq1	Spi_isotig04879
ORTHOMCL5840	13	Transmembrane_BAX_inhibitor_motif-containing_protein_4_	#N/A	03_aurelia_rc_finalASM_7302		comp2228_c0_seq1	comp21628_c0_seq1	PAC_15722253	comp2719_c0_seq1	CL1129Contig1		jgi_Nemve1_159748_estExt_gwp.C_90651	CL5563Contig1	contig01439	comp28122_c0_seq1	comp2489_c0_seq1	comp719_c0_seq1	Spi_isotig07696
ORTHOMCL3831	13	Transmembrane_emp24_domain-containing_protein_9_	C3Y434 Transmembrane_emp24_domain-containing_protein_9_	03_aurelia_rc_finalASM_10394	adi_v1.14081	comp4678_c0_seq1	comp22423_c0_seq1	PAC_15725679		CL1090Contig1	comp6994_c0_seq1	jgi_Nemve1_171497_estExt_gwp.C_1770139	CL1572Contig1		comp56317_c0_seq2	comp5129_c0_seq1	comp5473_c0_seq1	Spi_isotig05595
ORTHOMCL3000	13	Transmembrane_protein_192_	B8A4W1 Novel_protein_(Zgc:77068)_(Fragment)_		adi_v1.06212	comp59663_c0_seq6	comp19813_c0_seq1	PAC_15716462	comp16886_c0_seq1	CL10501Contig1	comp30767_c0_seq1	jgi_Nemve1_105700_e_gw.78.34.1		contig04980	comp60114_c0_seq4	comp17722_c0_seq1	comp13540_c0_seq1	Spi_isotig07214
ORTHOMCL6571	13	Transmembrane_protein_59_	D3DQ48 Transmembrane_protein_59,_isoform_CRA_e_		adi_v1.12402	comp26920_c0_seq1	comp21262_c0_seq1		comp10191_c0_seq1	CL3547Contig1	comp8532_c0_seq1	jgi_Nemve1_236608_estExt_fgenesh1_kg.C_300005	CL5253Contig1	contig04460	comp56609_c1_seq1	comp3380_c0_seq1	comp14261_c0_seq1	Spi_isotig06937
ORTHOMCL2351	13	TRB2_protein_	Q7ZZY2 TRB2_protein_	03_aurelia_rc_finalASM_154	adi_v1.07875	comp10018_c0_seq1	comp20966_c0_seq1	PAC_15722347	comp1805_c0_seq1		comp2466_c1_seq1	jgi_Nemve1_164837_estExt_gwp.C_540016		contig04605	comp57670_c0_seq2	comp2552_c0_seq1	comp1021_c0_seq1	Spi_isotig05487
ORTHOMCL6288	13	TRM112-like_protein_	C3KHA5 TRM112-like_protein_	03_aurelia_rc_finalASM_2479	adi_v1.01721	comp31606_c0_seq2	comp34327_c0_seq1	PAC_15720566	comp15963_c0_seq1	CL6315Contig1	comp423144_c0_seq1	jgi_Nemve1_80846_e_gw.3.335.1			comp55681_c0_seq1	comp37584_c0_seq1	comp8534_c0_seq1	Spi_isotig10307
ORTHOMCL5140	13	Tryptophanyl-tRNA_synthetase_	Q6NUA2 MGC81110_protein_	03_aurelia_rc_finalASM_3513	adi_v1.05615	comp23425_c0_seq1	comp18587_c1_seq1	PAC_15714561		CL2521Contig1	comp40552_c0_seq1	jgi_Nemve1_217048_fgenesh1_pg.scaffold_282000006		contig06808	comp62184_c0_seq6	comp7832_c0_seq1	comp3672_c1_seq1	Spi_isotig06082
ORTHOMCL5149	13	Txlnb_protein_	B5RI23 Taxilin_beta_muscle-derived_protein_77-like_(Fragment)_	03_aurelia_rc_finalASM_8552	adi_v1.16539	comp34961_c0_seq1	comp23641_c0_seq1	PAC_15708393	comp19112_c0_seq1	CL816Contig1	comp12539_c0_seq1	jgi_Nemve1_50857_gw.263.39.1			comp45944_c0_seq1	comp13963_c0_seq1	comp13099_c0_seq2	Spi_isotig05398
ORTHOMCL7402	13	U1_small_nuclear_ribonucleoprotein_A_	C1C334 U1_small_nuclear_ribonucleoprotein_A_	03_aurelia_rc_finalASM_3002	adi_v1.06360	comp153424_c0_seq1	comp24562_c0_seq1	PAC_15728310	comp1241_c0_seq1	CL2Contig12	comp5341_c0_seq1	jgi_Nemve1_85286_e_gw.11.168.1			comp61924_c0_seq14	comp12820_c0_seq1	comp2623_c0_seq1	Spi_isotig05860
ORTHOMCL6586	13	U2_small_nuclear_ribonucleoprotein_A_	O73931 U2_small_nuclear_ribonucleoprotein_A_		adi_v1.06551	comp18387_c0_seq1	comp25836_c0_seq1	PAC_15714960	comp26690_c0_seq1	CL1Contig359	comp30953_c0_seq1	jgi_Nemve1_236630_estExt_fgenesh1_kg.C_320004		contig22255	comp61929_c2_seq6	comp31473_c0_seq1	comp28113_c0_seq1	Spi_isotig06292
ORTHOMCL7794	13	U3_small_nucleolar_RNA-associated_protein_	B6K832 U3_small_nucleolar_RNA-associated_protein_	03_aurelia_rc_finalASM_9033	adi_v1.09619	comp55881_c0_seq1	comp13472_c0_seq1	PAC_15709605	comp29933_c0_seq1	CL10415Contig1	comp39583_c0_seq1	jgi_Nemve1_118309_e_gw.152.8.1	CL3803Contig1		comp55268_c0_seq1	comp60235_c0_seq1	comp21366_c0_seq1
ORTHOMCL4713	13	U3_small_nucleolar_RNA-associated_protein_18_homolog_	Q08C85 Zgc:153384_	03_aurelia_rc_finalASM_2238	adi_v1.08418	comp79700_c0_seq1	comp27743_c0_seq1	PAC_15717162	comp38700_c0_seq1	CL5790Contig1	comp39487_c0_seq1	jgi_Nemve1_87666_e_gw.16.62.1		contig06515	comp54348_c0_seq1	comp299845_c0_seq1	comp128706_c0_seq1
ORTHOMCL5830	13	U6_snRNA-associated_Sm-like_protein_LSm3_	#N/A	03_aurelia_rc_finalASM_11994		comp16696_c0_seq1	comp23102_c0_seq1	PAC_15725513	comp2441_c0_seq2	CL7314Contig1	comp2758_c1_seq2	jgi_Nemve1_199770_fgenesh1_pg.scaffold_17000059	CL4169Contig1		comp57105_c0_seq2	comp432_c0_seq1	comp4772_c0_seq1	Spi_isotig10101
ORTHOMCL965	13	Ubiquitin_carboxyl-terminal_hydrolase_	C3Z9Q5 Ubiquitin_carboxyl-terminal_hydrolase_(Fragment)_	02_aurelia_rc_final_rsASM#1_6368	adi_v1.23233	comp37313_c0_seq7	comp10650_c0_seq1	PAC_15726944	comp30757_c0_seq2	gb_DT609429.1	comp44207_c0_seq1	jgi_Nemve1_202860_fgenesh1_pg.scaffold_38000090		contig11556	comp60012_c0_seq2	comp391432_c0_seq1	comp10991_c0_seq1
ORTHOMCL2643	13	Ubiquitin_carboxyl-terminal_hydrolase_(Fragment)_	A7SFT1 Ubiquitin_carboxyl-terminal_hydrolase_(Fragment)_	03_aurelia_rc_finalASM_11745	adi_v1.02401	comp59633_c0_seq2	comp29826_c0_seq1		comp33797_c0_seq1	gb_BP516606.1	comp41339_c0_seq1	jgi_Nemve1_116658_e_gw.140.13.1		contig21979	comp61646_c0_seq1	comp30619_c0_seq1	comp12351_c0_seq1	Spi_isotig05430
ORTHOMCL5762	13	Ubiquitin_carrier_protein_	A7SLW2 Ubiquitin_carrier_protein_	02_aurelia_rc_strobila_rsASM#1_2528	adi_v1.17984	comp5213_c0_seq1	comp24260_c0_seq1	PAC_15713839	comp2286_c0_seq1		comp46841_c0_seq1	jgi_Nemve1_171977_estExt_gwp.C_1960087		contig05402	comp61925_c1_seq1	comp7338_c0_seq1	comp4216_c0_seq1	Spi_isotig06351
ORTHOMCL7477	13	Ubiquitin_carrier_protein_	Q2Q469 Ubiquitin_carrier_protein_	03_aurelia_rc_finalASM_7520	adi_v1.05982	comp5839_c0_seq1	comp21399_c0_seq1	PAC_15718054	comp1195_c0_seq1	CL1758Contig1	comp4389_c0_seq2	jgi_Nemve1_235862_estExt_fgenesh1_pm.C_2600002			comp58955_c0_seq1	comp3389_c0_seq1	comp646_c0_seq1	Spi_isotig05603
ORTHOMCL5792	13	Ubiquitin-conjugating_enzyme_E2_S_	D2HUW3 Ubiquitin_carrier_protein_(Fragment)_	03_aurelia_rc_finalASM_10900	adi_v1.14203	comp87831_c0_seq1	comp25865_c0_seq1	PAC_15718756	comp14503_c0_seq1	CL6487Contig1		jgi_Nemve1_237158_estExt_fgenesh1_kg.C_1270015	CL6300Contig1		comp59486_c0_seq2	comp40770_c0_seq1	comp21536_c0_seq1	Spi_isotig06664
ORTHOMCL5874	13	Ubiquitin-like_modifier_activating_enzyme_3_	Q0P5I7 Ubiquitin-like_modifier_activating_enzyme_3_	03_aurelia_rc_finalASM_12002	adi_v1.18097	comp179034_c0_seq1	comp26623_c0_seq1	PAC_15719602	comp26266_c0_seq1	CL5883Contig1	comp36591_c0_seq1	jgi_Nemve1_103714_e_gw.69.140.1			comp51071_c0_seq1	comp24644_c0_seq1	comp12134_c0_seq1	Spi_isotig02603
ORTHOMCL3690	13	V-crk_sarcoma_virus_CT10_oncogene_homolog_	Q6PH06 V-crk_sarcoma_virus_CT10_oncogene_homolog_(Avian)-like_		adi_v1.23448	comp60375_c0_seq1	comp10655_c1_seq1	PAC_15724894	comp20529_c0_seq1	gb_DN810739.2	comp11202_c0_seq2	jgi_Nemve1_233027_fgsh_est.C_scaffold_119000011	gi_282549976_gb_GW271843.1_GW271843	contig08758		comp23839_c0_seq1	comp55511_c0_seq1	Spi_isotig04718
ORTHOMCL4406	13	Vacuolar_ATP_synthase_21_kDa_proteolipid_subunit_	#N/A	03_aurelia_rc_finalASM_10649		comp43742_c0_seq1	comp10742_c0_seq1	PAC_15720730	comp4208_c0_seq1		comp21890_c0_seq3	jgi_Nemve1_200737_fgenesh1_pg.scaffold_23000102	gi_282542298_gb_GW262434.1_GW262434	contig08670	comp54286_c0_seq1	comp9154_c0_seq1	comp2564_c1_seq1	Spi_isotig01746
ORTHOMCL4472	13	Vesicle_transport_through_interaction_with_t-SNAREs_homolog_1B_(Yeast)_	#N/A	03_aurelia_rc_finalASM_395		comp29084_c0_seq1	comp10032_c0_seq1	PAC_15721810	comp49040_c0_seq1	CL3210Contig1	comp26926_c0_seq1	jgi_Nemve1_242901_estExt_fgenesh1_pg.C_740090		contig09278	comp56184_c0_seq1	comp44590_c0_seq1	comp6651_c0_seq1	Spi_isotig06948
ORTHOMCL7228	13	von_Hippel-Lindau_binding_protein_1,_isoform_CRA_b_	B1WB47 LOC100145749_protein_	03_aurelia_rc_finalASM_7401	adi_v1.01887	comp11559_c0_seq1	comp24309_c0_seq1	PAC_15720436	comp8063_c1_seq1	CL1Contig357	comp37540_c0_seq1	jgi_Nemve1_176056_estExt_gwp.C_5530013			comp27968_c0_seq2	comp1528_c1_seq1	comp20848_c0_seq1	Spi_isotig11388
ORTHOMCL5739	13	WD_repeat_domain_containing_gene_	Q6DDA2 MGC89952_protein_	03_aurelia_rc_finalASM_3932	adi_v1.12648	comp70473_c0_seq1	comp16817_c0_seq1	PAC_15721491	comp20390_c0_seq1	CL4421Contig1	comp71985_c0_seq1	jgi_Nemve1_197799_fgenesh1_pg.scaffold_7000082			comp62980_c2_seq12	comp36349_c0_seq1	comp6660_c0_seq1	Spi_isotig04155
ORTHOMCL7401	13	WD_repeat_domain_phosphoinositide-interacting_protein_3_	A8KC31 Wdr45l_protein_	03_aurelia_rc_finalASM_8091	adi_v1.14865	comp92100_c0_seq1	comp24406_c0_seq1	PAC_15713994	comp14788_c0_seq1	CL4215Contig1		jgi_Nemve1_172497_estExt_gwp.C_2140101		contig18194	comp58620_c0_seq2	comp147574_c0_seq1	comp104367_c0_seq1	Spi_isotig05490
ORTHOMCL3809	13	Zeta-coat_protein_	#N/A	03_aurelia_rc_finalASM_3879		comp1126_c0_seq1	comp22102_c0_seq1	PAC_15723396	comp4157_c0_seq1	CL2856Contig1	comp6280_c0_seq1	jgi_Nemve1_242166_estExt_fgenesh1_pg.C_580030		contig13221	comp58069_c0_seq1	comp6478_c0_seq1	comp6989_c0_seq1	Spi_isotig02019
ORTHOMCL4995	13	Zinc_finger_HIT_domain-containing_protein_4_	B5X3N9 Zinc_finger_HIT_domain-containing_protein_4_		adi_v1.09572	comp22635_c0_seq1	comp23464_c0_seq1	PAC_15725016	comp9845_c0_seq1	CL2542Contig1	comp13229_c1_seq1	jgi_Nemve1_206717_fgenesh1_pg.scaffold_73000012		contig06166	comp64135_c0_seq10	comp9164_c0_seq1	comp6709_c0_seq1	Spi_isotig04872
ORTHOMCL6470	13	Zinc_finger_protein-like_1_homolog_	Q4H2G0 Zinc_finger_protein_	03_aurelia_rc_finalASM_4429	adi_v1.02179	comp75849_c0_seq1	comp25347_c0_seq1	PAC_15716866		CL2391Contig1	comp17425_c0_seq1	jgi_Nemve1_208192_fgenesh1_pg.scaffold_89000054		contig08975	comp63493_c0_seq2	comp117905_c0_seq1	comp39122_c0_seq1	Spi_isotig08799
ORTHOMCL4474	13	Zinc_transporter_6_	B5X108 Zinc_transporter_6_	03_aurelia_rc_finalASM_4234	adi_v1.20544	comp74954_c0_seq1	comp12472_c0_seq1	PAC_15728578	comp28997_c0_seq1		comp13230_c0_seq1	jgi_Nemve1_107804_e_gw.88.68.1		contig04626	comp62250_c0_seq3	comp9024_c1_seq1	comp8523_c0_seq1	Spi_isotig09413
ORTHOMCL6563	13	Zinc_transporter_7_	D3DT61 Solute_carrier_family_30_(Zinc_transporter),_member_7,_isoform_CRA_a_	03_aurelia_rc_strobila_finalASM_5100	adi_v1.12134		comp18528_c1_seq1	PAC_15727622	comp41366_c0_seq1	CL1438Contig1	comp58610_c0_seq1	jgi_Nemve1_3605_gw.780.4.1	CL6482Contig1	contig19554	comp57980_c0_seq7		comp3709_c0_seq1	Spi_isotig06214
ORTHOMCL5588	13	Zinc-finger_protein_(Fragment)_	Q53EN0 Zinc_finger_protein_330_variant_(Fragment)_	03_aurelia_rc_finalASM_12202	adi_v1.06902	comp86902_c0_seq1	comp11840_c0_seq1	PAC_15722272	comp34981_c1_seq1	CL1556Contig1	comp21486_c0_seq1	jgi_Nemve1_42858_gw.792.8.1	CL3595Contig1			comp85510_c0_seq1	comp47558_c0_seq1	Spi_isotig04004
ORTHOMCL1762	13	#N/A	Q32LS3 Sb:cb283_protein_(Fragment)_	03_aurelia_rc_finalASM_416	adi_v1.11005	comp3318_c0_seq2	comp20859_c0_seq1		comp5829_c0_seq1	CL899Contig1	comp971_c0_seq1	jgi_Nemve1_189660_estExt_GenewiseH_1.C_1480019		contig13624	comp63593_c1_seq1	comp6827_c0_seq1	comp2501_c0_seq1	Spi_isotig00519
ORTHOMCL1782	13	#N/A	B7Z8R1 cDNA_FLJ52044,_moderately_similar_to_CCR4-NOT_transcription_complex_subunit_8_	03_aurelia_rc_finalASM_548	adi_v1.12844	comp16979_c0_seq4	comp23714_c0_seq1	PAC_15726204	comp12200_c0_seq1	CL887Contig1	comp39242_c0_seq1	jgi_Nemve1_189578_estExt_GenewiseH_1.C_1460002			comp62586_c0_seq1	comp101489_c0_seq1	comp5799_c0_seq1	Spi_isotig05027
ORTHOMCL1798	13	#N/A	Q5TJE0 Apoptosis-linked_gene_2_	02_aurelia_rc_ephyra_rsASM#1_3728	adi_v1.16883	comp30522_c0_seq1	comp10349_c0_seq1	PAC_15728559	comp33959_c0_seq1	CL706Contig1	comp2041_c0_seq1	jgi_Nemve1_181123_estExt_GenewiseH_1.C_250168		contig11516	comp58485_c0_seq3	comp21137_c0_seq1		Spi_isotig09165
ORTHOMCL1809	13	#N/A	Q1LZC3 Nicalin_homolog_(Zebrafish)_	03_aurelia_rc_finalASM_7026	adi_v1.06216	comp38907_c0_seq1	comp11214_c1_seq1	PAC_15713755	comp3219_c0_seq1	CL1Contig551		jgi_Nemve1_191831_estExt_GenewiseH_1.C_2180051	gi_282552101_gb_GW268803.1_GW268803	contig13127		comp495633_c0_seq1	comp217922_c0_seq1	Spi_isotig05746
ORTHOMCL1840	13	#N/A	0	03_aurelia_rc_finalASM_5830	adi_v1.24188	comp20258_c0_seq1	comp22301_c0_seq1	PAC_15716277		CL6006Contig1	comp23969_c0_seq1	jgi_Nemve1_245289_estExt_fgenesh1_pg.C_1530050		contig06368	comp63248_c0_seq3	comp15375_c0_seq1	comp5159_c0_seq1	Spi_isotig05016
ORTHOMCL2485	13	#N/A	A7SRK8 Adenosylhomocysteinase_		adi_v1.08996	comp8668_c0_seq3	comp10493_c0_seq1	PAC_15719490		gb_DT605330.1	comp3448_c0_seq1	jgi_Nemve1_192745_estExt_GenewiseH_1.C_2580004	CL5610Contig1	contig01825	comp63317_c1_seq13	comp2866_c0_seq1	comp3166_c0_seq2	Spi_isotig01105
ORTHOMCL2598	13	#N/A	C3KI22 Palmitoyl-protein_thioesterase_1_	03_aurelia_rc_finalASM_2262	adi_v1.08160	comp5586_c1_seq1	comp17871_c0_seq1	PAC_15724597	comp31921_c0_seq1	CL1498Contig1	comp3339_c0_seq1	jgi_Nemve1_187212_estExt_GenewiseH_1.C_970127		contig04457		comp11138_c0_seq1	comp2303_c0_seq1	Spi_isotig05963
ORTHOMCL2848	13	#N/A	B7Q520 Protein_4.1G,_putative_		adi_v1.23217	comp571_c2_seq12	comp20725_c0_seq1		comp5009_c0_seq1	CL4287Contig1	comp1986_c0_seq1	jgi_Nemve1_171267_estExt_gwp.C_1720060	gi_169229548_gb_FE040279.1_FE040279	contig05283	comp61003_c0_seq2	comp2708_c0_seq1	comp926_c0_seq1	Spi_isotig05120
ORTHOMCL2964	13	#N/A	Q2F6H4 Activating_transcription_factor_4-like_protein_	03_aurelia_rc_finalASM_605	adi_v1.03297	comp2682_c0_seq1	comp20312_c0_seq1		comp323_c0_seq1	CL78Contig2	comp1126_c0_seq1		CL560Contig1	contig05094	comp58584_c1_seq1	comp2071_c0_seq1	comp303_c0_seq1	Spi_isotig07097
ORTHOMCL3192	13	#N/A	#N/A	03_aurelia_rc_finalASM_4169		comp35555_c0_seq1	comp23112_c0_seq1	PAC_15715390	comp12777_c0_seq1		comp50924_c1_seq1	jgi_Nemve1_183220_estExt_GenewiseH_1.C_450214	CL2804Contig1	contig07406	comp58653_c0_seq2	comp3571_c0_seq1	comp22690_c0_seq1	Spi_isotig14094
ORTHOMCL3333	13	#N/A	B7Q054 Lysophosphatidic_acid_acyltransferase_endophilin,_putative_	02_aurelia_rc_final_rsASM#1_2604	adi_v1.15216	comp23871_c0_seq1	comp23589_c0_seq1	PAC_15719059	comp3008_c0_seq1	CL3096Contig1		jgi_Nemve1_194841_estExt_GenewiseH_1.C_4240006		contig13880	comp55993_c0_seq1	comp11355_c0_seq1	comp29869_c0_seq1	Spi_isotig04809
ORTHOMCL3342	13	#N/A	B4N293 GK16458_	03_aurelia_rc_finalASM_7088	adi_v1.01648	comp15155_c0_seq1	comp22080_c0_seq1	PAC_15712019	comp17628_c0_seq1		comp22946_c0_seq1	jgi_Nemve1_200856_fgenesh1_pg.scaffold_24000070	CL725Contig1		comp55373_c0_seq1	comp2454_c0_seq1	comp9281_c0_seq1	Spi_isotig02876
ORTHOMCL3413	13	#N/A	B3KXI2 cDNA_FLJ45429_fis,_clone_BRHIP3039057,_highly_similar_to_Protein_transport_protein_Sec23A_		adi_v1.08475	comp9018_c0_seq2	comp23812_c0_seq1	PAC_15728458	comp4360_c0_seq1	CL361Contig1	comp11105_c0_seq1	jgi_Nemve1_187740_estExt_GenewiseH_1.C_1060139		contig06236	comp51782_c0_seq2	comp12291_c0_seq1	comp8513_c0_seq1	Spi_isotig05115
ORTHOMCL3533	13	#N/A	Q5XHC9 LOC495035_protein_	03_aurelia_rc_ephyra_finalASM_4048	adi_v1.23549	comp13509_c0_seq1	comp23951_c0_seq1		comp48630_c0_seq1	CL3611Contig1	comp21145_c0_seq1	jgi_Nemve1_190285_estExt_GenewiseH_1.C_1670082	CL3788Contig1	contig20593	comp49200_c0_seq1	comp41145_c0_seq1	comp210184_c0_seq1
ORTHOMCL3664	13	#N/A	Q8JIX2 Egr-1_	03_aurelia_rc_finalASM_609	adi_v1.05867	comp2371_c0_seq3	comp21518_c0_seq1	PAC_15725684	comp5273_c1_seq1	CL166Contig2	comp250_c0_seq1			contig01413	comp59752_c0_seq4	comp10838_c0_seq1	comp11345_c0_seq2	Spi_isotig04937
ORTHOMCL3722	13	#N/A	A9LYL3 Putative_flotillin_	03_aurelia_rc_finalASM_5480	adi_v1.08834	comp3623_c0_seq2	comp20717_c0_seq1		comp1994_c0_seq2	CL1Contig153	comp2560_c0_seq1	jgi_Nemve1_189130_estExt_GenewiseH_1.C_1350152		contig07833	comp41445_c0_seq1	comp1650_c0_seq1	comp1027_c0_seq2	Spi_isotig02397
ORTHOMCL3844	13	#N/A	Q3T032 Mortality_factor_4_like_1_	03_aurelia_rc_finalASM_2083	adi_v1.21190		comp30151_c0_seq1	PAC_15718454	comp16059_c0_seq1	gb_CN633099.1	comp58127_c0_seq1	jgi_Nemve1_177252_estExt_GenewiseH_1.C_20334		contig12510	comp52849_c0_seq2	comp31309_c0_seq1	comp47338_c0_seq1	Spi_isotig06420
ORTHOMCL3845	13	#N/A	B6RB71 Transcription_factor_IIB_	03_aurelia_rc_finalASM_5516	adi_v1.13092	comp12628_c0_seq1	comp21636_c0_seq1	PAC_15710629		CL5809Contig1	comp15090_c0_seq1	jgi_Nemve1_190658_estExt_GenewiseH_1.C_1760087	CL1013Contig1	contig06643		comp14774_c0_seq1	comp10601_c0_seq1	Spi_isotig08674
ORTHOMCL3859	13	#N/A	0	03_aurelia_rc_finalASM_3852	adi_v1.05889	comp18435_c0_seq1	comp24876_c0_seq1		comp23578_c0_seq1	CL7501Contig1	comp12432_c1_seq1	jgi_Nemve1_247600_estExt_fgenesh1_pg.C_3200019	CL1844Contig2		comp43441_c0_seq1	comp22113_c0_seq1	comp5086_c0_seq1	Spi_isotig05602
ORTHOMCL3860	13	#N/A	B5X2K5 Zinc_transporter_ZIP1_	03_aurelia_rc_finalASM_6498	adi_v1.00051	comp9469_c0_seq13	comp19821_c1_seq1		comp45282_c0_seq1	gb_CO746440.1	comp73326_c0_seq2	jgi_Nemve1_192163_estExt_GenewiseH_1.C_2300041		contig14354	comp60654_c0_seq3	comp79478_c0_seq1	comp142399_c0_seq1	Spi_isotig05425
ORTHOMCL3907	13	#N/A	Q52KT6 MGC115344_protein_	03_aurelia_rc_finalASM_1705	adi_v1.09032	comp225_c1_seq1	comp14617_c0_seq1	PAC_15719226	comp327_c0_seq1	CL1Contig311	comp545_c0_seq1			contig12810	comp28334_c1_seq1	comp1828_c0_seq1	comp245_c0_seq1	Spi_isotig06784
ORTHOMCL3957	13	#N/A	B0BMM0 LOC100145071_protein_	03_aurelia_rc_finalASM_10121	adi_v1.14415	comp98052_c0_seq1	comp14033_c0_seq1	PAC_15725103	comp22203_c0_seq1	gb_DT605305.1	comp87256_c0_seq1	jgi_Nemve1_184207_estExt_GenewiseH_1.C_550114	gi_282538057_gb_GW254458.1_GW254458	contig19939	comp42389_c0_seq1		comp7510_c2_seq1
ORTHOMCL4050	13	#N/A	B7PD37 Translation_initiation_factor_2,_alpha_subunit,_putative_	03_aurelia_rc_finalASM_12352	adi_v1.17436	comp24826_c0_seq1	comp23663_c0_seq1	PAC_15719406	comp8017_c0_seq1	CL473Contig1	comp12891_c0_seq1	jgi_Nemve1_185797_estExt_GenewiseH_1.C_750056		contig04754	comp61029_c1_seq1	comp17886_c0_seq1	comp4465_c0_seq1
ORTHOMCL4236	13	#N/A	D3DPA6 WD_repeat,_sterile_alpha_motif_and_U-box_domain_containing_1,_isoform_CRA_a_	02_aurelia_rc_ephyra_rsASM#1_2562	adi_v1.11093	comp62735_c0_seq1	comp24546_c0_seq1	PAC_15722322	comp14156_c0_seq1	gb_CX832083.2	comp7293_c0_seq1	jgi_Nemve1_189188_estExt_GenewiseH_1.C_1370093		contig21512	comp62461_c0_seq1	comp5660_c0_seq1		Spi_isotig10437
ORTHOMCL4310	13	#N/A	0	03_aurelia_rc_finalASM_12258	adi_v1.02501	comp13377_c0_seq1	comp24713_c0_seq1	PAC_15713251	comp13351_c0_seq1	CL1849Contig1	comp9315_c0_seq1	jgi_Nemve1_247045_estExt_fgenesh1_pg.C_2650008	gi_282529166_gb_GW251966.1_GW251966	contig11199		comp2162_c0_seq1		Spi_isotig11031
ORTHOMCL4395	13	#N/A	#N/A	03_aurelia_rc_finalASM_10222		comp4116_c0_seq2	comp21325_c0_seq1	PAC_15714646	comp2800_c0_seq1	CL1Contig270		jgi_Nemve1_193909_estExt_GenewiseH_1.C_3190045	gi_282545629_gb_GW261456.1_GW261456	contig06216	comp28194_c0_seq1	comp3369_c0_seq1	comp42768_c0_seq1	Spi_isotig06600
ORTHOMCL4408	13	#N/A	Q6DFD2 MGC83759_protein_	03_aurelia_rc_finalASM_12292	adi_v1.17723	comp39092_c0_seq1	comp24698_c0_seq1	PAC_15725075	comp54551_c0_seq1	CL10460Contig1	comp35313_c0_seq1	jgi_Nemve1_182323_estExt_GenewiseH_1.C_370020			comp55461_c0_seq1	comp57958_c0_seq1	comp68267_c0_seq1	Spi_isotig05914
ORTHOMCL4422	13	#N/A	0	03_aurelia_rc_finalASM_582	adi_v1.08387	comp5768_c1_seq40	comp23239_c0_seq1		comp5840_c0_seq1		comp14584_c0_seq1	jgi_Nemve1_129888_e_gw.270.73.1	gi_282539053_gb_GW258910.1_GW258910	contig16733	comp9714_c0_seq1	comp17136_c0_seq1	comp2429_c1_seq1	Spi_isotig06481
ORTHOMCL4471	13	#N/A	#N/A	03_aurelia_rc_finalASM_756		comp6496_c0_seq1	comp20444_c0_seq1		comp1093_c0_seq1	CL454Contig1	comp1483_c0_seq1	jgi_Nemve1_177378_estExt_GenewiseH_1.C_20577	CL498Contig1	contig04767	comp10164_c0_seq1	comp3037_c0_seq1	comp1550_c0_seq1	Spi_isotig05022
ORTHOMCL4476	13	#N/A	B5X0Q7 Nogo-B_receptor_	03_aurelia_rc_finalASM_216	adi_v1.22271	comp25594_c0_seq1	comp15196_c0_seq1	PAC_15720275	comp11579_c0_seq1		comp21754_c0_seq1	jgi_Nemve1_184971_estExt_GenewiseH_1.C_640027	CL778Contig1		comp27973_c0_seq1	comp6530_c0_seq1	comp25308_c0_seq1	Spi_isotig05460
ORTHOMCL4504	13	#N/A	D3TSB6 Ubiquitin-conjugating_enzyme_E2_	01_aurelia_rc_strobila_run090917_10439	adi_v1.19695	comp1722_c1_seq2	comp19721_c0_seq1	PAC_15721577	comp2118_c0_seq1	CL703Contig1	comp36728_c0_seq1	jgi_Nemve1_195236_estExt_GenewiseH_1.C_5450006		contig05506		comp5749_c0_seq1	comp52497_c0_seq1	Spi_isotig07032
ORTHOMCL4618	13	#N/A	B7PTK2 Eukaryotic_translation_initiation_factor_4E_binding_protein,_putative_	03_aurelia_rc_finalASM_2563	adi_v1.06202	comp625_c0_seq164	comp20309_c0_seq1	PAC_15722096	comp1434_c0_seq1		comp2243_c0_seq1	jgi_Nemve1_194654_estExt_GenewiseH_1.C_3930059	CL270Contig1	contig09241	comp60168_c1_seq2	comp1474_c0_seq1	comp1373_c1_seq1
ORTHOMCL4634	13	#N/A	D3DRC8 Family_with_sequence_similarity_45,_member_A,_isoform_CRA_b_	03_aurelia_rc_finalASM_11953	adi_v1.08246	comp51980_c0_seq2	comp30049_c0_seq1	PAC_15723924	comp30491_c0_seq1	gb_CO537399.1	comp55980_c0_seq1	jgi_Nemve1_187863_estExt_GenewiseH_1.C_1100009		contig25750	comp41561_c0_seq1	comp23797_c0_seq1	comp12836_c0_seq1
ORTHOMCL4693	13	#N/A	C0H8B1 ZK652.6_	03_aurelia_rc_finalASM_8715	adi_v1.19852	comp14748_c1_seq3	comp22662_c0_seq1	PAC_15725729	comp11946_c0_seq1	CL2488Contig1	comp18844_c0_seq1	jgi_Nemve1_189692_estExt_GenewiseH_1.C_1480124		contig10245	comp57694_c0_seq1	comp36598_c0_seq1	comp10581_c1_seq1
ORTHOMCL4792	13	#N/A	#N/A	03_aurelia_rc_finalASM_244		comp22512_c0_seq2	comp18461_c0_seq1	PAC_15722773	comp17070_c0_seq2	CL443Contig1	comp9489_c0_seq1	jgi_Nemve1_187679_estExt_GenewiseH_1.C_1050034		contig07959	comp51619_c0_seq1	comp8504_c0_seq1	comp4518_c0_seq1	Spi_isotig05973
ORTHOMCL4876	13	#N/A	#N/A	03_aurelia_rc_finalASM_126		comp11015_c0_seq1	comp23903_c0_seq1	PAC_15720182	comp2939_c0_seq1	CL248Contig1	comp22264_c1_seq1	jgi_Nemve1_186929_estExt_GenewiseH_1.C_920029		contig19268	comp56649_c0_seq1	comp12249_c0_seq1	comp3542_c0_seq1	Spi_isotig07588
ORTHOMCL4937	13	#N/A	#N/A	03_aurelia_rc_finalASM_137		comp32403_c1_seq1		PAC_15725258	comp2763_c0_seq1	CL1417Contig1	comp8915_c0_seq1	jgi_Nemve1_188090_estExt_GenewiseH_1.C_1150088	CL2584Contig1	contig08687	comp60571_c0_seq1	comp7108_c0_seq1	comp8546_c0_seq2	Spi_isotig09190
ORTHOMCL4947	13	#N/A	A2ANC6 Novel_protein_(2310035K24Rik)_	03_aurelia_rc_finalASM_8644	adi_v1.08069	comp123037_c0_seq1	comp31213_c0_seq1	PAC_15723594	comp9597_c0_seq1	gb_CN630417.1	comp42319_c0_seq1			contig12647	comp56467_c0_seq1	comp49427_c0_seq1	comp23694_c0_seq1	Spi_isotig02542
ORTHOMCL4948	13	#N/A	Q28D30 RAB18,_member_RAS_oncogene_family_	03_aurelia_rc_strobila_finalASM_4187	adi_v1.14911	comp52539_c0_seq1	comp10587_c1_seq1	PAC_15720690	comp15640_c0_seq1		comp27508_c0_seq1	jgi_Nemve1_184492_estExt_GenewiseH_1.C_580147		contig12301	comp60563_c1_seq1	comp65062_c0_seq1	comp19989_c0_seq1	Spi_isotig08124
ORTHOMCL4952	13	#N/A	Q5HZC9 LOC548359_protein_(Fragment)_	03_aurelia_rc_finalASM_10548	adi_v1.08299	comp35523_c0_seq1	comp21516_c0_seq1	PAC_15712454	comp13254_c0_seq1		comp20139_c0_seq1	jgi_Nemve1_190655_estExt_GenewiseH_1.C_1760079	gi_282548770_gb_GW271460.1_GW271460		comp51844_c0_seq1	comp5726_c0_seq1	comp11781_c0_seq1	Spi_isotig07184
ORTHOMCL5012	13	#N/A	C1C4A9 Vacuolar_protein_sorting-associated_protein_29_	03_aurelia_rc_finalASM_2049	adi_v1.17724	comp6866_c0_seq1	comp21403_c0_seq1	PAC_15711714	comp6988_c0_seq1	CL855Contig1	comp15729_c1_seq1	jgi_Nemve1_182326_estExt_GenewiseH_1.C_370023	CL964Contig1			comp5035_c0_seq1	comp1194_c0_seq1	Spi_isotig08603
ORTHOMCL5061	13	#N/A	B3XZN8 High_mobility_group_1_protein_(Fragment)_	03_aurelia_rc_finalASM_2712	adi_v1.14225	comp5572_c0_seq2	comp19557_c4_seq1		comp894_c0_seq1	CL525Contig1	comp1773_c0_seq1	jgi_Nemve1_185184_estExt_GenewiseH_1.C_670018		contig19475	comp9750_c0_seq1	comp9245_c0_seq1	comp4355_c0_seq2	Spi_isotig05110
ORTHOMCL5105	13	#N/A	C3KIJ3 Succinate_dehydrogenase_iron-sulfur_subunit,_mitochondrial_	03_aurelia_rc_finalASM_3749	adi_v1.13600	comp4392_c0_seq1	comp21400_c0_seq1		comp1477_c0_seq1	CL317Contig1		jgi_Nemve1_181975_estExt_GenewiseH_1.C_330050	CL5608Contig1	contig05520	comp64412_c0_seq1	comp4857_c0_seq1	comp3074_c0_seq1	Spi_isotig05261
ORTHOMCL5141	13	#N/A	B5X3Y4 Farnesyl_pyrophosphate_synthetase_		adi_v1.06098	comp107092_c0_seq2	comp24970_c0_seq1	PAC_15720495	comp31091_c0_seq1	CL6326Contig1	comp89611_c0_seq1	jgi_Nemve1_185913_estExt_GenewiseH_1.C_770036		contig22913	comp45917_c0_seq2	comp5176_c0_seq1	comp9380_c0_seq1	Spi_isotig07784
ORTHOMCL5146	13	#N/A	Q8B512 Polyprotein_(Fragment)_	03_aurelia_rc_finalASM_8550	adi_v1.10540	comp1416_c0_seq1	comp20359_c0_seq1	PAC_15724404	comp1518_c0_seq1	CL732Contig1	comp3896_c0_seq1	jgi_Nemve1_181063_estExt_GenewiseH_1.C_250015	CL453Contig1			comp1645_c0_seq1	comp1406_c0_seq1	Spi_isotig07295
ORTHOMCL5405	13	#N/A	B1H129 Psmd9_protein_	03_aurelia_rc_finalASM_3650	adi_v1.01847	comp143684_c0_seq1	comp25746_c0_seq1	PAC_15720180	comp11496_c0_seq1	gb_DT616585.1	comp57043_c0_seq1	jgi_Nemve1_183435_estExt_GenewiseH_1.C_470161		contig23062	comp59139_c0_seq1	comp104568_c0_seq1	comp12709_c0_seq1
ORTHOMCL5510	13	#N/A	A7RMW1 GrpE_protein_homolog_	03_aurelia_rc_finalASM_7029	adi_v1.13624	comp94406_c0_seq1	comp30919_c0_seq1	PAC_15723208		CL1879Contig1	comp27068_c0_seq1	jgi_Nemve1_179966_estExt_GenewiseH_1.C_150152	CL7100Contig1		comp27756_c0_seq1	comp23507_c0_seq1	comp170532_c0_seq1	Spi_isotig13450
ORTHOMCL5529	13	#N/A	Q6DRN4 Opa-interacting_protein_2_		adi_v1.12148	comp38144_c0_seq2	comp11487_c0_seq1	PAC_15709168	comp10147_c1_seq1	CL2332Contig1	comp52226_c0_seq1	jgi_Nemve1_192292_estExt_GenewiseH_1.C_2350023		contig13514	comp55119_c0_seq4	comp22865_c0_seq1	comp6872_c0_seq1	Spi_isotig10528
ORTHOMCL5545	13	#N/A	Q640X5 MGC84353_protein_		adi_v1.08839	comp95253_c0_seq1	comp17111_c0_seq1	PAC_15722683	comp2122_c0_seq1	gb_CN557100.1	comp35215_c0_seq1	jgi_Nemve1_189768_estExt_GenewiseH_1.C_1500035		contig19177	comp56433_c0_seq2	comp79083_c0_seq1	comp4076_c0_seq1	Spi_isotig00980
ORTHOMCL5605	13	#N/A	A1DPL0 Capping_protein_beta_subunit_	03_aurelia_rc_finalASM_12563	adi_v1.18517	comp16582_c0_seq1	comp20671_c0_seq1	PAC_15716224	comp3388_c0_seq1	CL281Contig1	comp4447_c0_seq1	jgi_Nemve1_181966_estExt_GenewiseH_1.C_330038			comp64413_c0_seq1	comp71229_c0_seq1	comp943_c0_seq1	Spi_isotig01842
ORTHOMCL5608	13	#N/A	Q6DGW9 Novel_protein_similar_to_H.sapiens_TMCO1,_transmembrane_and_coiled-coil_domains_1_(TMCO1,_zgc:110322)_	03_aurelia_rc_finalASM_8908	adi_v1.23290	comp8641_c0_seq1	comp22811_c0_seq1	PAC_15717540	comp3864_c0_seq1	CL2817Contig1	comp11341_c1_seq1	jgi_Nemve1_179997_estExt_GenewiseH_1.C_150245		contig10176		comp6527_c0_seq1	comp8245_c0_seq1	Spi_isotig10341
ORTHOMCL5614	13	#N/A	#N/A	03_aurelia_rc_finalASM_2081		comp32700_c0_seq1	comp16524_c0_seq1	PAC_15712334	comp14331_c0_seq1	CL1287Contig1	comp14786_c0_seq1	jgi_Nemve1_184658_estExt_GenewiseH_1.C_600208	CL6441Contig1	contig05000		comp6605_c0_seq1	comp9920_c0_seq1	Spi_isotig11808
ORTHOMCL5734	13	#N/A	#N/A	03_aurelia_rc_finalASM_2459		comp14843_c0_seq1	comp22834_c0_seq1	PAC_15721084	comp2188_c1_seq1	CL1392Contig1		jgi_Nemve1_191787_estExt_GenewiseH_1.C_2170113	CL219Contig1	contig07846	comp62225_c1_seq5	comp6474_c0_seq1	comp2393_c0_seq1	Spi_isotig02636
ORTHOMCL5751	13	#N/A	D3PIU5 rRNA-processing_protein_FCF1_homolog_	03_aurelia_rc_finalASM_1888	adi_v1.11136	comp54616_c0_seq1	comp25661_c0_seq1	PAC_15721487	comp12376_c0_seq1	CL8206Contig1	comp43932_c0_seq1		CL5229Contig1		comp39817_c0_seq1	comp32588_c0_seq1	comp11747_c0_seq1	Spi_isotig08141
ORTHOMCL5761	13	#N/A	#N/A	03_aurelia_rc_finalASM_2391		comp1660_c0_seq1	comp20835_c0_seq1	PAC_15717620	comp978_c0_seq1	CL56Contig2		jgi_Nemve1_185681_estExt_GenewiseH_1.C_740104	CL464Contig1	contig05811	comp43312_c0_seq1	comp1038_c0_seq1	comp2167_c0_seq1	Spi_isotig06416
ORTHOMCL5798	13	#N/A	A5PKJ2 SMARCE1_protein_		adi_v1.10473	comp28063_c0_seq2	comp23632_c0_seq1	PAC_15722628	comp23179_c0_seq1	CL941Contig1	comp18601_c0_seq1	jgi_Nemve1_177453_estExt_GenewiseH_1.C_30083		contig06669	comp62590_c1_seq6	comp58044_c0_seq1	comp8354_c0_seq1	Spi_isotig06427
ORTHOMCL5811	13	#N/A	B7P454 Cargo_transport_protein_EMP24,_putative_	03_aurelia_rc_finalASM_280	adi_v1.09261	comp21768_c0_seq2	comp19261_c1_seq1	PAC_15722663		CL618Contig1		jgi_Nemve1_194562_estExt_GenewiseH_1.C_3840012	CL1161Contig1	contig06077	comp49094_c0_seq2	comp5123_c0_seq1	comp1417_c0_seq1	Spi_isotig02679
ORTHOMCL5824	13	#N/A	Q22RA1 Phosphoenolpyruvate_phosphomutase_	03_aurelia_rc_finalASM_12559	adi_v1.19072	comp18480_c2_seq1	comp23195_c0_seq1		comp6253_c0_seq1	CL1126Contig1	comp15634_c0_seq1	jgi_Nemve1_189422_estExt_GenewiseH_1.C_1420070		contig06777	comp54630_c1_seq2	comp16973_c0_seq1	comp11197_c0_seq2	Spi_isotig07327
ORTHOMCL5829	13	#N/A	Q7Q7E9 AGAP005347-PA_	03_aurelia_rc_finalASM_8577	adi_v1.08236	comp13289_c0_seq1		PAC_15728540	comp2700_c0_seq1	gb_DT621297.1		jgi_Nemve1_193516_estExt_GenewiseH_1.C_2970038	CL186Contig1	contig10621	comp41011_c0_seq2	comp818_c0_seq1	comp3711_c0_seq1	Spi_isotig08481
ORTHOMCL5867	13	#N/A	Q3B8F0 MGC131240_protein_	03_aurelia_rc_strobila_finalASM_5388	adi_v1.14382	comp24952_c0_seq1	comp21893_c0_seq1	PAC_15721081		CL1475Contig1	comp13036_c0_seq1	jgi_Nemve1_191780_estExt_GenewiseH_1.C_2170106	CL367Contig1		comp55303_c0_seq1	comp3569_c0_seq1	comp18221_c0_seq2	Spi_isotig09947
ORTHOMCL5886	13	#N/A	Q19KB6 Ras-related_GTP-binding_protein_Rab3_		adi_v1.07500	comp30954_c0_seq1	comp20625_c0_seq1	PAC_15710533	comp6103_c0_seq1	CL6616Contig1	comp11298_c0_seq1	jgi_Nemve1_191466_estExt_GenewiseH_1.C_2080022	CL2669Contig1	contig02977		comp73122_c0_seq1	comp54097_c0_seq1	Spi_isotig04712
ORTHOMCL6118	13	#N/A	Q6WMT0 P23-like_protein_	03_aurelia_rc_finalASM_10433	adi_v1.08772	comp3259_c0_seq1	comp10969_c0_seq1	PAC_15726039	comp3126_c1_seq1	CL1Contig36	comp3387_c0_seq1		CL1153Contig1	contig08568	comp27974_c0_seq2	comp2713_c0_seq1	comp1946_c0_seq1
ORTHOMCL6269	13	#N/A	Q6WMS5 NADH-ubiquinone_oxidoreductase_subunit_CI-B14_	03_aurelia_rc_finalASM_12726	adi_v1.12197	comp12699_c0_seq1	comp22802_c0_seq1	PAC_15719060	comp8248_c0_seq1	CL1699Contig1		jgi_Nemve1_193830_estExt_GenewiseH_1.C_3140076	CL1646Contig1	contig12762		comp3639_c0_seq1	comp7503_c0_seq1	Spi_isotig12969
ORTHOMCL6302	13	#N/A	Q7ZV87 CD2_antigen_(Cytoplasmic_tail)_binding_protein_2_	03_aurelia_rc_finalASM_10601	adi_v1.07399	comp84950_c0_seq1	comp29219_c0_seq1	PAC_15726494	comp45238_c0_seq1	CL3723Contig1	comp20986_c0_seq2	jgi_Nemve1_182369_estExt_GenewiseH_1.C_370069			comp51763_c0_seq3	comp24851_c0_seq1	comp73664_c0_seq1	Spi_isotig13583
ORTHOMCL6372	13	#N/A	Q28IH4 Thioredoxin-like_4A_		adi_v1.16098	comp21407_c0_seq1	comp24231_c0_seq1	PAC_15712272	comp18416_c0_seq1	CL3800Contig1	comp53934_c0_seq1	jgi_Nemve1_185596_estExt_GenewiseH_1.C_730118	CL7267Contig1	contig06318	comp57642_c0_seq5	comp41947_c0_seq1		Spi_isotig05202
ORTHOMCL6403	13	#N/A	Q0ZC28 Putative_accessory_gland_protein_(Fragment)_	03_aurelia_rc_finalASM_12290	adi_v1.13137		comp29113_c0_seq1	PAC_15721193	comp9552_c0_seq1	CL1Contig706	comp30084_c0_seq1	jgi_Nemve1_185620_estExt_GenewiseH_1.C_730180	CL2143Contig1		comp50801_c0_seq1	comp5611_c0_seq1	comp19282_c0_seq1	Spi_isotig12525
ORTHOMCL6406	13	#N/A	0	03_aurelia_rc_finalASM_2545	adi_v1.04500	comp89890_c0_seq1	comp28414_c0_seq1		comp216_c0_seq1		comp5268_c0_seq1	jgi_Nemve1_247020_estExt_fgenesh1_pg.C_2620022	CL1581Contig1	contig14805	comp64152_c4_seq4	comp3743_c0_seq1	comp8539_c1_seq1	Spi_isotig06479
ORTHOMCL6412	13	#N/A	B7Q3R6 Zn2+_transporter,_putative_(Fragment)_	03_aurelia_rc_finalASM_10699	adi_v1.08768		comp21540_c0_seq1	PAC_15723415	comp13397_c0_seq1	CL3844Contig1	comp21925_c0_seq1	jgi_Nemve1_238326_estExt_fgenesh1_pg.C_50054		contig08585	comp9939_c0_seq1	comp14124_c0_seq1	comp22049_c0_seq1	Spi_isotig03991
ORTHOMCL6432	13	#N/A	0	03_aurelia_rc_finalASM_7575	adi_v1.15091	comp34645_c0_seq1	comp22360_c0_seq1		comp2727_c0_seq1	CL2400Contig1	comp10490_c0_seq1		CL928Contig1	contig16482	comp58422_c1_seq3	comp2004_c0_seq1	comp11837_c0_seq1	Spi_isotig12552
ORTHOMCL6492	13	#N/A	Q9DE44 Cyclin-dependent_protein_kinase_5_		adi_v1.02832	comp38794_c0_seq1	comp22858_c0_seq1	PAC_15707143	comp12050_c0_seq1	CL7022Contig1		jgi_Nemve1_177555_estExt_GenewiseH_1.C_30416	CL1383Contig1	contig09730	comp30055_c0_seq1	comp27950_c0_seq1	comp7947_c0_seq1	Spi_isotig03171
ORTHOMCL6506	13	#N/A	Q6GP93 MGC80593_protein_		adi_v1.20042	comp30815_c0_seq2	comp11460_c0_seq1	PAC_15718949	comp6631_c0_seq1	gb_CX770425.2		jgi_Nemve1_194889_estExt_GenewiseH_1.C_4370007	gi_282553481_gb_GW275300.1_GW275300	contig12196	comp28271_c0_seq4	comp12259_c0_seq1	comp8463_c0_seq1	Spi_isotig04970
ORTHOMCL6549	13	#N/A	Q6NTT3 MGC82297_protein_		adi_v1.06206	comp1259_c0_seq1	comp21463_c0_seq1		comp4769_c0_seq1	CL2017Contig1	comp5639_c0_seq1	jgi_Nemve1_199185_fgenesh1_pg.scaffold_13000192	CL776Contig1	contig11725	comp55180_c0_seq2	comp8906_c0_seq1	comp12401_c0_seq1	Spi_isotig06632
ORTHOMCL6585	13	#N/A	Q8RWN2 Transporter-like_protein_	03_aurelia_rc_finalASM_11006	adi_v1.05718	comp34668_c0_seq1	comp23452_c0_seq1	PAC_15722725	comp2546_c0_seq1	CL1222Contig1	comp23892_c0_seq1	jgi_Nemve1_185023_estExt_GenewiseH_1.C_650059			comp41578_c1_seq2	comp22598_c0_seq1	comp7915_c0_seq1	Spi_isotig05203
ORTHOMCL6600	13	#N/A	#N/A	03_aurelia_rc_finalASM_3664		comp1451_c0_seq1	comp9971_c1_seq1	PAC_15713782	comp3981_c0_seq1	CL827Contig1	comp5637_c0_seq1	jgi_Nemve1_193205_estExt_GenewiseH_1.C_2800055		contig04921	comp57326_c0_seq1	comp2214_c0_seq1	comp6381_c1_seq1	Spi_isotig05269
ORTHOMCL6631	13	#N/A	D1LXF4 Synaptoporin-like_protein_	03_aurelia_rc_finalASM_9017	adi_v1.07932	comp90033_c0_seq1	comp11250_c0_seq1	PAC_15723334		CL439Contig1	comp24132_c0_seq2	jgi_Nemve1_182641_estExt_GenewiseH_1.C_390296		contig10578	comp63092_c1_seq1	comp268876_c0_seq1	comp19198_c0_seq1	Spi_isotig08843
ORTHOMCL6657	13	#N/A	C1BNL6 ARMET-like_protein_	03_aurelia_rc_finalASM_412	adi_v1.17316	comp49260_c0_seq1	comp17205_c0_seq1	PAC_15711723	comp3279_c0_seq1	CL340Contig1	comp34625_c0_seq1		CL7379Contig1		comp60173_c0_seq1	comp4223_c0_seq1	comp14143_c0_seq1	Spi_isotig08654
ORTHOMCL6658	13	#N/A	A2AQ13 MCG9726,_isoform_CRA_e_	03_aurelia_rc_finalASM_5285	adi_v1.21663	comp4948_c0_seq1	comp19550_c0_seq1	PAC_15721839	comp3850_c0_seq1		comp22152_c0_seq1	jgi_Nemve1_186732_estExt_GenewiseH_1.C_880328	CL2348Contig1	contig03256	comp58226_c1_seq1	comp5835_c0_seq1		Spi_isotig05612
ORTHOMCL7020	13	#N/A	A8QIC3 DnaJ-like_factor_	03_aurelia_rc_finalASM_12022	adi_v1.04213		comp32376_c0_seq1	PAC_15722577	comp40036_c0_seq1	CL6485Contig1	comp38224_c0_seq2	jgi_Nemve1_184512_estExt_GenewiseH_1.C_580285	gi_282548670_gb_GW271360.1_GW271360	contig13223	comp47062_c0_seq1	comp42365_c0_seq1	comp34079_c0_seq1
ORTHOMCL7119	13	#N/A	Q7QD82 AGAP002997-PA_	03_aurelia_rc_finalASM_11627	adi_v1.05215	comp29619_c0_seq1	comp24142_c0_seq1	PAC_15712347	comp39980_c0_seq1	CL3534Contig1	comp86241_c0_seq1	jgi_Nemve1_189527_estExt_GenewiseH_1.C_1450003			comp58850_c0_seq5	comp50373_c0_seq1	comp64686_c0_seq1	Spi_isotig12579
ORTHOMCL7146	13	#N/A	Q6DIE7 Synaptogyrin_2_	03_aurelia_rc_finalASM_381	adi_v1.15284	comp54260_c0_seq1	comp19852_c1_seq1	PAC_15718722	comp8445_c0_seq1	CL4836Contig1	comp6855_c0_seq1	jgi_Nemve1_243524_estExt_fgenesh1_pg.C_910030		contig15805	comp60179_c4_seq6		comp74976_c0_seq1	Spi_isotig06087
ORTHOMCL7263	13	#N/A	#N/A	03_aurelia_rc_finalASM_2290		comp15375_c0_seq1	comp22170_c0_seq1	PAC_15714365	comp3812_c0_seq1	CL1648Contig1	comp49839_c1_seq1	jgi_Nemve1_180603_estExt_GenewiseH_1.C_200237		contig06285	comp54616_c0_seq4	comp7907_c0_seq1	comp4902_c0_seq1	Spi_isotig08560
ORTHOMCL7298	13	#N/A	Q5XGV0 LOC495134_protein_	03_aurelia_rc_finalASM_13101	adi_v1.11323	comp114049_c0_seq1	comp27625_c0_seq1	PAC_15716264	comp4986_c0_seq1	CL800Contig1	comp34445_c0_seq1	jgi_Nemve1_178116_estExt_GenewiseH_1.C_50407		contig07611	comp62558_c0_seq1		comp8068_c0_seq1	Spi_isotig02925
ORTHOMCL7382	13	#N/A	A5D7E0 RAB35_protein_	03_aurelia_rc_finalASM_11721	adi_v1.16060	comp20135_c0_seq1	comp19238_c2_seq1		comp10447_c0_seq1	CL971Contig1		jgi_Nemve1_182353_estExt_GenewiseH_1.C_370050	CL401Contig1	contig12298	comp64395_c0_seq1	comp9953_c0_seq1	comp10534_c0_seq1	Spi_isotig05641
ORTHOMCL7411	13	#N/A	Q5M986 LOC496168_protein_(Fragment)_	03_aurelia_rc_finalASM_5274	adi_v1.01273	comp209579_c0_seq1	comp23328_c0_seq1	PAC_15725855	comp9089_c0_seq1	CL1080Contig1		jgi_Nemve1_186779_estExt_GenewiseH_1.C_890109	CL1558Contig1		comp59481_c0_seq1	comp21158_c0_seq1	comp59180_c0_seq1	Spi_isotig10073
ORTHOMCL7419	13	#N/A	D3DRU0 Phosphotriesterase_related,_isoform_CRA_a_	03_aurelia_rc_finalASM_5157	adi_v1.05249	comp20741_c0_seq1	comp18503_c0_seq1	PAC_15726050	comp88559_c0_seq1		comp63730_c0_seq1	jgi_Nemve1_177083_estExt_GenewiseH_1.C_10658		contig12675	comp55015_c0_seq1	comp48542_c0_seq1	comp85651_c0_seq1	Spi_isotig01657
ORTHOMCL796	13	#N/A	C9J7K9 Phospholipid_scramblase_1,_isoform_CRA_g_	02_aurelia_rc_strobila_rsASM#1_6266	adi_v1.24490	comp40643_c0_seq1	comp21572_c0_seq1	PAC_15728325	comp2864_c1_seq1	CL154Contig1	comp7245_c0_seq1	jgi_Nemve1_194606_estExt_GenewiseH_1.C_3870001	CL4527Contig1	contig04509		comp1856_c1_seq1		Spi_isotig01959
ORTHOMCL7462	12	1600012H06Rik_protein_	Q05CC8 1600012H06Rik_protein_	03_aurelia_rc_finalASM_5520	adi_v1.20014	comp2911_c3_seq1	comp16367_c1_seq1	PAC_15728577	comp62789_c0_seq1	CL3599Contig1		jgi_Nemve1_209471_fgenesh1_pg.scaffold_106000055			comp52758_c1_seq1	comp40541_c0_seq1	comp48743_c0_seq1	Spi_isotig08612
ORTHOMCL5879	12	2-deoxyribose-5-phosphate_aldolase_homolog_	#N/A	03_aurelia_rc_finalASM_4046		comp27574_c0_seq1	comp10926_c0_seq1	PAC_15726553	comp3207_c0_seq1	CL923Contig1	comp116692_c0_seq1	jgi_Nemve1_235129_estExt_fgenesh1_pm.C_960004		contig08761		comp38054_c0_seq1	comp238895_c0_seq1	Spi_isotig08635
ORTHOMCL5100	12	28S_ribosomal_protein_S10,_mitochondrial_	#N/A			comp14032_c0_seq1		PAC_15724448	comp9103_c0_seq1	CL727Contig1	comp81773_c0_seq1	jgi_Nemve1_137996_e_gw.419.26.1	CL2102Contig1	contig06538	comp58428_c0_seq4	comp25000_c0_seq1	comp82969_c0_seq1	Spi_isotig10097
ORTHOMCL4522	12	28S_ribosomal_protein_S15,_mitochondrial_	Q6FK52 30S_ribosomal_protein_S15_	03_aurelia_rc_finalASM_801	adi_v1.11514	comp77215_c0_seq1	comp19895_c0_seq1	PAC_15726191	comp13732_c0_seq1	CL7869Contig1	comp30241_c0_seq1	jgi_Nemve1_202525_fgenesh1_pg.scaffold_36000002			comp51965_c0_seq3		comp8329_c0_seq1	Spi_isotig09851
ORTHOMCL6130	12	28S_ribosomal_protein_S29,_mitochondrial_	#N/A	03_aurelia_rc_finalASM_5160		comp41297_c0_seq1	comp31172_c0_seq1	PAC_15710764	comp30130_c0_seq1	CL686Contig1	comp92258_c0_seq1	jgi_Nemve1_243825_estExt_fgenesh1_pg.C_990056	gi_282549691_gb_GW271558.1_GW271558		comp50215_c0_seq1	comp43278_c0_seq1	comp21110_c0_seq1
ORTHOMCL7437	12	38k_protein_	#N/A	03_aurelia_rc_finalASM_723		comp75725_c0_seq1	comp27376_c0_seq1	PAC_15721192	comp1318_c0_seq1	CL1Contig175	comp11075_c0_seq1	jgi_Nemve1_236681_estExt_fgenesh1_kg.C_370013	gi_282540881_gb_GW261859.1_GW261859		comp49461_c0_seq1	comp14691_c0_seq1		Spi_isotig07608
ORTHOMCL8002	12	39S_ribosomal_protein_L2,_mitochondrial_	#N/A	03_aurelia_rc_finalASM_5302		comp77683_c0_seq1	comp29308_c0_seq1		comp13965_c0_seq1	CL3804Contig1	comp115968_c0_seq1	jgi_Nemve1_35830_gw.5.212.1	gi_282552534_gb_GW274119.1_GW274119		comp58921_c0_seq7	comp25325_c0_seq1	comp47243_c0_seq2	Spi_isotig08713
ORTHOMCL2814	12	40S_ribosomal_protein_S3_	B5FZR3 Putative_ribosomal_protein_S3_	03_aurelia_rc_finalASM_11940	adi_v1.19196	comp146_c0_seq2	comp20041_c0_seq1	PAC_15707973	comp99_c0_seq1	CL35Contig1		jgi_Nemve1_158071_estExt_gwp.C_20487		contig07804	comp28151_c0_seq1		comp433_c0_seq1	Spi_isotig10236
ORTHOMCL2954	12	40S_ribosomal_protein_S4_	B5FXF0 Putative_ribosomal_protein_S4_	03_aurelia_rc_finalASM_10965	adi_v1.02468	comp202_c0_seq1	comp20015_c0_seq1	PAC_15724050	comp145_c0_seq1	CL1Contig316		jgi_Nemve1_173646_estExt_gwp.C_2620006			comp28150_c0_seq1	comp442_c0_seq1	comp204_c0_seq2	Spi_isotig09207
ORTHOMCL5722	12	4933433C11Rik_protein_	#N/A	03_aurelia_rc_finalASM_70		comp47024_c0_seq1	comp25763_c0_seq1		comp17071_c0_seq1		comp21980_c0_seq1	jgi_Nemve1_232469_fgsh_est.C_scaffold_49000004	CL1587Contig1	contig17963	comp56650_c0_seq2	comp6890_c0_seq1	comp16854_c0_seq1	Spi_isotig02268
ORTHOMCL6342	12	4g2_	Q0IH94 MGC154513_protein_		adi_v1.07657	comp44892_c0_seq2	comp31753_c0_seq1		comp15539_c0_seq1		comp20835_c0_seq1	jgi_Nemve1_97651_e_gw.46.305.1	gi_282533908_gb_GW257489.1_GW257489	contig10017	comp41725_c0_seq1	comp87488_c0_seq1	comp7929_c0_seq1	Spi_isotig10687
ORTHOMCL4899	12	5'-AMP-activated_protein_kinase_gamma-2_non-catalytic_subunit_transcript_variant_3_	Q6PA60 MGC68503_protein_		adi_v1.23136	comp65933_c0_seq1	comp22969_c0_seq1	PAC_15726972	comp97739_c0_seq1		comp28157_c0_seq1	jgi_Nemve1_163878_estExt_gwp.C_440168		contig10653	comp63583_c0_seq1	comp124851_c0_seq1	comp42178_c0_seq1	Spi_isotig02359
ORTHOMCL7088	12	50S_ribosomal_protein_L17_	#N/A	03_aurelia_rc_polyp_finalASM_1180			comp9191_c0_seq1		comp81192_c0_seq1	CL4001Contig1	comp34200_c0_seq1	jgi_Nemve1_243211_estExt_fgenesh1_pg.C_820030	CL3315Contig1	contig14856	comp52139_c0_seq1	comp18674_c0_seq1	comp12981_c0_seq1	Spi_isotig11599
ORTHOMCL6862	12	6-phosphogluconolactonase_	#N/A	03_aurelia_rc_finalASM_13486		comp157390_c0_seq1	comp16785_c0_seq1	PAC_15724112	comp52481_c0_seq1	CL6538Contig1	comp185639_c0_seq1	jgi_Nemve1_160554_estExt_gwp.C_140177	CL2546Contig1	contig08196		comp55924_c0_seq1	comp71646_c0_seq1
ORTHOMCL8005	12	A-kinase_anchor_protein_14_	Q3V0I7 A_kinase_(PRKA)_anchor_protein_14_	03_aurelia_rc_finalASM_8759	adi_v1.20049		comp9448_c0_seq1	PAC_15711040	comp39545_c0_seq1		comp161936_c0_seq1	jgi_Nemve1_241588_estExt_fgenesh1_pg.C_470119		contig09649	comp65429_c0_seq1	comp14289_c0_seq1	comp32546_c0_seq1	Spi_isotig11222
ORTHOMCL7038	12	Abhydrolase_domain-containing_protein_11_	B0X0A6 Esterase_ybfF_	03_aurelia_rc_finalASM_7634	adi_v1.16059		comp11759_c0_seq1	PAC_15712918	comp106237_c0_seq1	gb_DT618414.1	comp111853_c0_seq1	jgi_Nemve1_94848_e_gw.37.219.1		contig19743	comp59824_c0_seq1	comp202597_c0_seq1	comp249162_c0_seq1
ORTHOMCL4956	12	Actin,_putative_(Fragment)_	Q5J1K2 Actin_		adi_v1.13268	comp86960_c0_seq3	comp18803_c0_seq1	PAC_15728827	comp37816_c0_seq1		comp81_c1_seq1	jgi_Nemve1_93180_e_gw.32.354.1		contig08016	comp49624_c0_seq4	comp69674_c0_seq1	comp34876_c0_seq1	Spi_isotig12562
ORTHOMCL8046	12	Acyl-coenzyme_A_thioesterase_13_	Q7QJ30 AGAP007238-PA_	03_aurelia_rc_finalASM_9628	adi_v1.03282		comp12284_c0_seq1	PAC_15711428	comp16402_c0_seq2	CL4812Contig1	comp71686_c0_seq1	jgi_Nemve1_116881_e_gw.142.103.1			comp59239_c0_seq3	comp17108_c0_seq1	comp6027_c0_seq1	Spi_isotig11057
ORTHOMCL7634	12	Adaptin_ear-binding_coat-associated_protein_1_	B7QCT5 Adaptin_ear-binding_coat-associated_protein,_putative_	03_aurelia_rc_finalASM_2345	adi_v1.04760	comp66037_c0_seq1	comp24834_c0_seq1	PAC_15708591	comp55722_c0_seq1	gb_CV514571.1	comp124692_c0_seq1	jgi_Nemve1_171064_estExt_gwp.C_1670034		contig05380	comp55344_c1_seq1		comp85941_c0_seq1
ORTHOMCL6987	12	Adaptor-related_protein_complex_3,_sigma_1_subunit_	Q5XJJ8 Adaptor-related_protein_complex_3,_sigma_1_subunit_		adi_v1.19600	comp46451_c0_seq1	comp23619_c0_seq1	PAC_15727960	comp16058_c1_seq1	CL2156Contig1	comp12655_c0_seq1	jgi_Nemve1_101020_e_gw.59.66.1	CL2301Contig1	contig17760	comp50398_c0_seq3	comp4111_c0_seq1
ORTHOMCL5494	12	ADP-ribosylation_factor_5_	#N/A	03_aurelia_rc_finalASM_10347		comp7153_c0_seq2	comp22896_c0_seq1	PAC_15727342	comp8186_c0_seq1	CL1474Contig1	comp26143_c0_seq1	jgi_Nemve1_238733_estExt_fgenesh1_pg.C_80026		contig06507		comp6312_c0_seq1	comp4917_c0_seq1	Spi_isotig05183
ORTHOMCL2537	12	ADP-ribosylation_factor-like_16_	#N/A	03_aurelia_rc_finalASM_5331		comp29818_c0_seq2	comp29695_c0_seq1	PAC_15725131	comp38485_c0_seq1	gb_BP505728.1	comp94836_c0_seq1	jgi_Nemve1_87925_e_gw.17.159.1	CL7070Contig1			comp17050_c0_seq1	comp38352_c0_seq1	Spi_isotig13378
ORTHOMCL5854	12	ADP-ribosylation_factor-related_protein_1_	B7ZKX7 ADP-ribosylation_factor_related_protein_1_	03_aurelia_rc_finalASM_7400	adi_v1.06992	comp78918_c1_seq1	comp17009_c0_seq1	PAC_15711444	comp45325_c0_seq1	gb_CV660569.1	comp40799_c0_seq1	jgi_Nemve1_235187_estExt_fgenesh1_pm.C_1030006				comp174777_c0_seq1	comp54423_c0_seq1	Spi_isotig08757
ORTHOMCL3945	12	Alanine--glyoxylate_aminotransferase_2,_mitochondrial_	B4LDY2 GJ13565_		adi_v1.06431	comp30610_c0_seq1	comp17586_c0_seq1	PAC_15724124	comp4824_c0_seq1	CL694Contig1	comp12429_c0_seq1	jgi_Nemve1_214753_fgenesh1_pg.scaffold_209000017	CL2808Contig1		comp56994_c0_seq2	comp2695_c0_seq1	comp8541_c0_seq1
ORTHOMCL3767	12	Aldehyde_dehydrogenase_3_family,_member_A2_	B4P1Q0 GE23970_	03_aurelia_rc_finalASM_854	adi_v1.09320	comp15453_c1_seq1	comp10793_c0_seq1	PAC_15724933		CL9164Contig1		jgi_Nemve1_170078_estExt_gwp.C_1390097		contig10117	comp60354_c0_seq1	comp4166_c0_seq1	comp4242_c0_seq1	Spi_isotig05301
ORTHOMCL5160	12	Allantoicase_	Q7Z086 Allantoicase_		adi_v1.08903	comp130305_c0_seq1	comp29164_c0_seq1		comp113010_c0_seq1		comp46497_c0_seq1	jgi_Nemve1_235970_estExt_fgenesh1_pm.C_3070003	gi_282532396_gb_GW255166.1_GW255166	contig20175	comp60202_c0_seq1	comp16689_c0_seq1	comp125329_c0_seq1	Spi_isotig06671
ORTHOMCL6872	12	Alport_syndrome,_mental_retardation,_midface_hypoplasia_and_elliptocytosis_chromosomal_region_gene_1_homolog_(Human)_	B2GUL4 LOC100158611_protein_(Fragment)_	03_aurelia_rc_finalASM_5258	adi_v1.13592	comp78055_c0_seq1	comp25671_c0_seq1	PAC_15703111	comp28497_c0_seq2	CL811Contig1	comp82019_c0_seq1	jgi_Nemve1_228555_fgenesh1_pm.scaffold_24000002			comp35347_c0_seq4	comp182739_c0_seq1	comp442693_c0_seq1
ORTHOMCL7640	12	Amyotrophic_lateral_sclerosis_2_chromosomal_region_candidate_gene_12_protein_homolog_	0	03_aurelia_rc_finalASM_5185	adi_v1.08793	comp244370_c0_seq1	comp10875_c1_seq1	PAC_15725945	comp46472_c0_seq1		comp84978_c0_seq1	jgi_Nemve1_240206_estExt_fgenesh1_pg.C_260024		contig05911	comp52239_c0_seq3	comp34926_c0_seq1	comp64137_c0_seq2
ORTHOMCL7261	12	Ankyrin_repeat_domain-containing_protein_45_	Q501Y8 Zgc:112418_	03_aurelia_rc_finalASM_7163	adi_v1.09621	comp194955_c0_seq1	comp30595_c0_seq1	PAC_15721096	comp42612_c0_seq1		comp184247_c0_seq1	jgi_Nemve1_236489_estExt_fgenesh1_kg.C_150005			comp50149_c0_seq4	comp12476_c0_seq1	comp10352_c0_seq1	Spi_isotig11682
ORTHOMCL3565	12	Ankyrin_repeat_protein_17-like_protein_	C0ILT9 Ankyrin_repeat_protein_17-like_protein_	03_aurelia_rc_finalASM_5487	adi_v1.04288	comp22417_c0_seq1	comp24349_c0_seq1	PAC_15720827	comp21233_c0_seq1	CL2507Contig1		jgi_Nemve1_223274_fgenesh1_pg.scaffold_2514000001		contig06522	comp26581_c0_seq1	comp353998_c0_seq1	comp50986_c0_seq1
ORTHOMCL5562	12	Ap-2_small_chain_(Clathrin_associated_complex)_protein_2_	#N/A	03_aurelia_rc_finalASM_3370		comp40113_c0_seq1		PAC_15712956	comp3348_c0_seq1	gb_DT618255.1	comp17070_c0_seq1	jgi_Nemve1_101531_e_gw.61.256.1	CL4481Contig1		comp30315_c0_seq1	comp8674_c0_seq1	comp18946_c0_seq1	Spi_isotig12242
ORTHOMCL4430	12	ArfGAP_with_dual_PH_domains_1_	O88768 ArfGAP_with_dual_PH_domains_1_	03_aurelia_rc_ephyra_finalASM_3230	adi_v1.07829	comp49995_c0_seq1	comp19850_c0_seq1	PAC_15722113	comp45076_c0_seq1	gb_CO746064.1	comp18640_c0_seq1	jgi_Nemve1_85128_e_gw.10.75.1				comp34605_c0_seq1	comp23976_c0_seq1	Spi_isotig02496
ORTHOMCL6318	12	Arginine_and_glutamate-rich_protein_1-B_	B4E3J6 cDNA_FLJ54293_		adi_v1.16596	comp13370_c0_seq1	comp20794_c0_seq1	PAC_15716317	comp20495_c0_seq2	CL402Contig1	comp5454_c1_seq1	jgi_Nemve1_66182_gw.24.257.1	CL4923Contig1		comp61655_c2_seq13	comp10304_c0_seq1		Spi_isotig08193
ORTHOMCL5151	12	ARIH2_protein_	Q68F65 Arih2_protein_		adi_v1.00866	comp77505_c0_seq1	comp23500_c0_seq1	PAC_15723366	comp25317_c0_seq1		comp38814_c0_seq1	jgi_Nemve1_228186_fgenesh1_pm.scaffold_9000010		contig08529	comp57957_c0_seq4	comp13759_c0_seq1	comp15286_c0_seq1	Spi_isotig03829
ORTHOMCL7291	12	ARL13B_protein_(Fragment)_	#N/A	03_aurelia_rc_finalASM_8767		comp50559_c0_seq3	comp28959_c0_seq1		comp24582_c0_seq1	CL4827Contig1	comp11941_c0_seq1	jgi_Nemve1_94334_e_gw.36.31.1		contig06227	comp58655_c0_seq1	comp11053_c0_seq1	comp12397_c0_seq1	Spi_isotig08659
ORTHOMCL5862	12	Asparagine-linked_glycosylation_5_homolog_(Yeast,_dolichyl-phosphate_beta-glucosyltransferase)_	Q9HC03 Dolichyl-phosphate_beta-glucosyltransferase_	03_aurelia_rc_finalASM_12027	adi_v1.17131	comp28156_c0_seq1	comp29281_c0_seq1	PAC_15721301	comp15463_c0_seq1	CL2119Contig1	comp48667_c0_seq1	jgi_Nemve1_234255_estExt_fgenesh1_pm.C_160017				comp25050_c0_seq1	comp56139_c0_seq1	Spi_isotig08639
ORTHOMCL4968	12	Asparagine-linked_glycosylation_6_homolog_(Yeast,_alpha-1,3-glucosyltransferase)_	Q6DDK6 Alg6-prov_protein_	03_aurelia_rc_finalASM_9183	adi_v1.21316	comp25224_c0_seq1	comp17394_c0_seq1	PAC_15714000		gb_CX054229.1	comp136371_c0_seq1	jgi_Nemve1_165140_estExt_gwp.C_570071			comp50464_c0_seq1	comp140387_c0_seq1	comp132970_c0_seq1	Spi_isotig11971
ORTHOMCL3433	12	Aspartylglucosaminidase_	A2RSS6 Aspartylglucosaminidase_	03_aurelia_rc_finalASM_3850	adi_v1.15140		comp21654_c0_seq1	PAC_15717146	comp21017_c0_seq1		comp6807_c0_seq1	jgi_Nemve1_157905_estExt_gwp.C_20077		contig06352	comp62118_c0_seq2	comp25224_c0_seq1	comp18230_c0_seq1	Spi_isotig05891
ORTHOMCL4930	12	Astacin-like_protein_	0	03_aurelia_rc_finalASM_11986	adi_v1.06979	comp691_c2_seq1	comp21260_c0_seq1		comp583_c0_seq1	gb_CN770278.1	comp7537_c0_seq1	jgi_Nemve1_204952_fgenesh1_pg.scaffold_55000059			comp48623_c0_seq1	comp3107_c0_seq1	comp2732_c0_seq1	Spi_isotig13593
ORTHOMCL7669	12	At1g65020_	Q5XF12 At1g65020_		adi_v1.10052	comp231804_c0_seq1	comp26196_c0_seq1	PAC_15718742	comp53010_c0_seq1		comp111804_c0_seq1	jgi_Nemve1_167670_estExt_gwp.C_910144	gi_282526125_gb_GW251289.1_GW251289	contig16850	comp26596_c0_seq3	comp496792_c0_seq1	comp130833_c0_seq1
ORTHOMCL7249	12	ATG10_autophagy_related_10_homolog_(S._cerevisiae)_	Q3B7E0 ATG10_autophagy_related_10_homolog_(S._cerevisiae)_		adi_v1.02698		comp12594_c0_seq1	PAC_15721849	comp12795_c0_seq1	CL7363Contig1	comp43111_c0_seq1	jgi_Nemve1_209579_fgenesh1_pg.scaffold_108000021	CL3493Contig1		comp12206_c0_seq1	comp80511_c0_seq1	comp48067_c0_seq1	Spi_isotig08759
ORTHOMCL3400	12	Atlastin-1_	B7PBI3 Guanylate-binding_protein,_putative_	02_aurelia_rc_final_rsASM#1_4689	adi_v1.00640	comp13231_c1_seq1	comp11433_c0_seq1	PAC_15724471	comp31329_c0_seq1	CL3942Contig1		jgi_Nemve1_99345_e_gw.52.6.1			comp61456_c0_seq4	comp224418_c0_seq1	comp52278_c0_seq1	Spi_isotig08460
ORTHOMCL679	12	ATP-binding_cassette_sub-family_B_member_6,_mitochondrial_	A5D7P7 ABCB6_protein_	03_aurelia_rc_finalASM_2736	adi_v1.13070	comp10242_c0_seq1	comp16044_c0_seq1	PAC_15716962	comp84834_c0_seq2	CL1901Contig1	comp11972_c0_seq1	jgi_Nemve1_99533_e_gw.53.245.1			comp46885_c0_seq1	comp18183_c0_seq1	comp49562_c0_seq1
ORTHOMCL2591	12	Atxn2l_protein_	B3DMA1 Atxn2l_protein_	03_aurelia_rc_finalASM_10168	adi_v1.05007	comp4223_c0_seq1	comp21938_c0_seq1	PAC_15713501	comp1677_c1_seq1	CL4461Contig1		jgi_Nemve1_243962_estExt_fgenesh1_pg.C_1030032		contig06980	comp60699_c2_seq2		comp4070_c1_seq1	Spi_isotig04829
ORTHOMCL7187	12	Autophagy_protein_5_	A9UGY9 ATG5_autophagy_related_5_homolog_(S._cerevisiae),_isoform_CRA_b_		adi_v1.04427	comp64888_c0_seq1	comp19367_c1_seq1	PAC_15718173	comp16323_c0_seq1		comp35569_c0_seq1	jgi_Nemve1_125073_e_gw.217.39.1	CL6282Contig1	contig06400	comp59653_c2_seq2		comp18836_c0_seq1	Spi_isotig07159
ORTHOMCL7245	12	AVLL5809_	Q6UWH2 AVLL5809_		adi_v1.20028	comp21902_c0_seq2	comp23223_c0_seq1	PAC_15718123	comp13609_c0_seq1	CL421Contig1	comp8404_c0_seq1	jgi_Nemve1_90548_e_gw.24.261.1		contig09252		comp7277_c0_seq1	comp10305_c1_seq1	Spi_isotig07385
ORTHOMCL7135	12	B-cell_CLL/lymphoma_7_protein_family_member_A_	C4WVS5 ACYPI009643_protein_	03_aurelia_rc_finalASM_5414	adi_v1.17341	comp56029_c0_seq1		PAC_15725112	comp10528_c0_seq1	CL1426Contig1	comp37715_c0_seq1	jgi_Nemve1_240939_estExt_fgenesh1_pg.C_370049			comp15867_c0_seq1	comp43872_c0_seq1	comp26334_c0_seq1	Spi_isotig07429
ORTHOMCL4407	12	BAC19.9_	0	03_aurelia_rc_finalASM_5595	adi_v1.07556	comp18526_c0_seq1	comp21406_c0_seq1	PAC_15727278	comp2217_c1_seq1		comp5766_c0_seq1	jgi_Nemve1_245617_estExt_fgenesh1_pg.C_1690040	CL996Contig1	contig25691		comp2375_c0_seq1		Spi_isotig01524
ORTHOMCL6491	12	Bcap31_protein_	#N/A	03_aurelia_rc_finalASM_5203		comp8439_c2_seq1	comp21369_c0_seq1	PAC_15727399	comp5877_c0_seq1	CL1419Contig1	comp5866_c0_seq1	jgi_Nemve1_36113_gw.32.164.1	gi_282542485_gb_GW262621.1_GW262621		comp61952_c0_seq5		comp1900_c0_seq1	Spi_isotig06246
ORTHOMCL6285	12	BcDNA.GH09817_	B4MVW6 GK15152_		adi_v1.02817	comp16964_c0_seq1	comp9694_c0_seq1		comp20484_c0_seq2		comp6795_c0_seq1	jgi_Nemve1_203676_fgenesh1_pg.scaffold_44000121	CL157Contig1	contig07081	comp33853_c0_seq2	comp11713_c0_seq1	comp73784_c0_seq1	Spi_isotig13806
ORTHOMCL126	12	Bicaudal_C_homolog_1_(Drosophila)_(Predicted),_isoform_CRA_b_	B7ZRZ0 Bic-C_protein_		adi_v1.09959	comp3906_c1_seq28	comp19023_c0_seq1	PAC_15719546	comp27855_c0_seq1		comp8814_c2_seq1	jgi_Nemve1_135116_e_gw.351.22.1		contig15292	comp64081_c1_seq2	comp183474_c0_seq1	comp86933_c0_seq1	Spi_isotig13577
ORTHOMCL6366	12	Bluestreak_	D3DTP5 HCG42028,_isoform_CRA_a_	03_aurelia_rc_finalASM_7019	adi_v1.05951	comp153232_c0_seq1	comp25632_c0_seq1	PAC_15722726	comp35082_c0_seq1		comp62394_c0_seq1	jgi_Nemve1_232290_fgsh_est.C_scaffold_35000003			comp48522_c0_seq1	comp22314_c1_seq1	comp34569_c0_seq1	Spi_isotig08187
ORTHOMCL6649	12	Bmp1_protein_(Fragment)_	B3NE60 GG13331_		adi_v1.06393	comp26992_c0_seq1	comp27015_c0_seq1		comp17278_c0_seq1	CL9261Contig1	comp7724_c0_seq1	jgi_Nemve1_196397_fgenesh1_pg.scaffold_2000019	gi_282552524_gb_GW274109.1_GW274109	contig04582		comp12198_c0_seq1	comp4622_c0_seq1	Spi_isotig02343
ORTHOMCL6320	12	BMP2/4_	B6SCR5 BMP2/4_(Fragment)_		adi_v1.01025	comp44539_c0_seq1	comp12857_c0_seq1	PAC_15723600	comp31476_c0_seq2	gb_CN626891.1	comp12667_c0_seq1	jgi_Nemve1_168498_estExt_gwp.C_1060080			comp58785_c0_seq5	comp59004_c0_seq1	comp8709_c0_seq1	Spi_isotig06682
ORTHOMCL3311	12	BMP5-8_(Fragment)_	Q27W10 BMP5-8_(Fragment)_	03_aurelia_rc_finalASM_11554	adi_v1.07696	comp34282_c0_seq2	comp21752_c0_seq1		comp169132_c0_seq1		comp17658_c0_seq1	jgi_Nemve1_89805_e_gw.22.77.1		contig11108	comp63818_c3_seq12	comp134475_c0_seq1	comp3505_c0_seq2	Spi_isotig01789
ORTHOMCL7985	12	BolA_family_protein_	B3DLZ2 LOC100170577_protein_(Fragment)_	03_aurelia_rc_ephyra_finalASM_3038	adi_v1.14880		comp10820_c0_seq1	PAC_15721676	comp48972_c0_seq1	CL6890Contig1	comp136323_c0_seq1	jgi_Nemve1_157243_e_gw.15231.1.1		contig20785		comp18779_c0_seq1	comp90054_c0_seq1	Spi_isotig06986
ORTHOMCL5101	12	Bone_morphogenetic_protein_receptor_1_	B5B3S3 Bone_morphogenetic_protein_receptor_1_		adi_v1.05989	comp36626_c0_seq1		PAC_15726477	comp43992_c0_seq1	CL3759Contig1	comp6029_c0_seq1	jgi_Nemve1_165860_estExt_gwp.C_660024		contig20005	comp64105_c1_seq1	comp22098_c0_seq1	comp5930_c0_seq1	Spi_isotig05130
ORTHOMCL2630	12	Box_C/D_snoRNA_protein_1_	D7EJP1 Latrophilin-like_receptor_		adi_v1.05801	comp3153_c1_seq2	comp23197_c0_seq1	PAC_15720437	comp45096_c0_seq1		comp15152_c0_seq1	jgi_Nemve1_34021_gw.47.131.1	CL2701Contig1		comp61047_c0_seq13	comp16507_c0_seq1	comp124413_c0_seq1	Spi_isotig01500
ORTHOMCL7499	12	Brain_cDNA,_clone_MNCb-5810,_similar_to_Mus_musculus_tissue_inhibitor_of_metalloproteinase_3_(Timp3),_mRNA_	Q4JF88 Tissue_inhibitor_of_metalloproteinase-3_		adi_v1.23049	comp1970_c0_seq1	comp24660_c0_seq1		comp12776_c1_seq1		comp12008_c0_seq1	jgi_Nemve1_238195_estExt_fgenesh1_pg.C_40101	gi_282528898_gb_GW251698.1_GW251698	contig14703	comp63237_c0_seq5	comp13823_c0_seq1	comp7904_c0_seq1	Spi_isotig08849
ORTHOMCL8280	12	Breast_cancer_metastasis-suppressor_1-like_protein_	Q5FWX1 MGC98869_protein_	03_aurelia_rc_finalASM_10789	adi_v1.03941	comp80370_c0_seq1	comp24103_c0_seq1	PAC_15723098	comp43903_c0_seq1	CL2148Contig1	comp26927_c0_seq1	jgi_Nemve1_107990_e_gw.88.87.1				comp16944_c0_seq1	comp3537_c0_seq1	Spi_isotig05333
ORTHOMCL4515	12	Brn-3-like_protein_(Fragment)_	D2Y3E9 Brn-3-like_protein_(Fragment)_	03_aurelia_rc_finalASM_6117	adi_v1.24587	comp43274_c0_seq2	comp23212_c0_seq1		comp21043_c0_seq1	CL6901Contig1	comp37229_c0_seq1	jgi_Nemve1_160868_estExt_gwp.C_160254	gi_282546392_gb_GW272585.1_GW272585		comp57874_c0_seq4	comp162458_c0_seq1	comp11834_c0_seq1
ORTHOMCL6590	12	Budding_uninhibited_by_benzimidazoles_3_homolog_(S._cerevisiae)_	Q6ZWM5 Budding_uninhibited_by_benzimidazoles_3_homolog_(S._cerevisiae)_	03_aurelia_rc_finalASM_10307	adi_v1.23565	comp124557_c0_seq1	comp25581_c0_seq1	PAC_15724737	comp14111_c0_seq1	CL1997Contig1	comp36432_c0_seq1	jgi_Nemve1_226653_fgenesh1_kg.scaffold_48000001				comp39133_c0_seq1	comp11136_c0_seq1	Spi_isotig05731
ORTHOMCL2550	12	C._briggsae_CBR-RME-1_protein_	#N/A	02_aurelia_rc_strobila_rsASM#1_593		comp80519_c0_seq1	comp25949_c0_seq1	PAC_15728078	comp1345_c1_seq2	CL4084Contig1	comp23013_c0_seq1	jgi_Nemve1_158412_estExt_gwp.C_30728		contig06962	comp64237_c2_seq1	comp42835_c0_seq1	comp346687_c0_seq1
ORTHOMCL8110	12	C10orf11_homolog_(H._sapiens)_	Q501Y0 C10orf11_homolog_(H._sapiens)_	02_aurelia_rc_final_rsASM#1_15596	adi_v1.07370	comp57428_c0_seq1	comp22955_c0_seq1	PAC_15724935	comp45104_c0_seq1	CL2526Contig1		jgi_Nemve1_92254_e_gw.29.104.1			comp59685_c0_seq2	comp326672_c0_seq1	comp76404_c0_seq1	Spi_isotig05327
ORTHOMCL6294	12	C20orf27_	Q7PRC6 AGAP002524-PA_(Fragment)_	03_aurelia_rc_finalASM_4168	adi_v1.13393	comp90486_c0_seq1	comp25102_c0_seq1	PAC_15723923	comp109088_c0_seq1		comp14100_c0_seq1	jgi_Nemve1_245796_estExt_fgenesh1_pg.C_1770011			comp61920_c0_seq1	comp13543_c0_seq1	comp24156_c0_seq1	Spi_isotig02699
ORTHOMCL7229	12	C2orf76_protein_	B7ZLS8 C2orf76_protein_	03_aurelia_rc_finalASM_5897	adi_v1.08514		comp15420_c0_seq1	PAC_15728147		CL3741Contig1	comp126485_c0_seq1	jgi_Nemve1_206654_fgenesh1_pg.scaffold_72000022	CL6799Contig1		comp49397_c0_seq3	comp49417_c0_seq1	comp15977_c0_seq2	Spi_isotig10225
ORTHOMCL7183	12	C4orf27_homolog_	#N/A	03_aurelia_rc_strobila_finalASM_942			comp14524_c1_seq1	PAC_15728629	comp16034_c0_seq1	CL10333Contig1	comp87511_c0_seq1	jgi_Nemve1_201271_fgenesh1_pg.scaffold_27000034		contig19380	comp50730_c0_seq1	comp72001_c0_seq1	comp20224_c0_seq1	Spi_isotig12505
ORTHOMCL6970	12	Calcitonin_gene-related_peptide-receptor_component_protein_	Q6PH91 MGC68584_protein_		adi_v1.06856	comp59424_c0_seq1	comp28438_c0_seq1	PAC_15711808	comp15382_c0_seq1		comp14154_c0_seq1	jgi_Nemve1_239337_estExt_fgenesh1_pg.C_130224	CL574Contig1	contig20159	comp57954_c0_seq1	comp8499_c0_seq1	comp11387_c0_seq1
ORTHOMCL5392	12	Caldesmon,_putative_	B9RJ85 Caldesmon,_putative_	01_aurelia_rc_strobila_run090917_2584	adi_v1.03930	comp39511_c0_seq1	comp25186_c0_seq1	PAC_15721060	comp16714_c0_seq1	CL1Contig476	comp138662_c0_seq1	jgi_Nemve1_247520_estExt_fgenesh1_pg.C_3120010			comp61629_c0_seq3	comp39526_c0_seq1	comp39867_c0_seq1
ORTHOMCL1293	12	cAMP_responsive_element_binding_protein_1_	C0KKU6 cAMP_responsive_element_binding_protein_		adi_v1.08513	comp885_c4_seq34	comp21911_c0_seq1	PAC_15728142	comp4483_c1_seq1	CL7333Contig1	comp13005_c0_seq1	jgi_Nemve1_242787_estExt_fgenesh1_pg.C_720021			comp46334_c0_seq1	comp11471_c0_seq1	comp1813_c0_seq1	Spi_isotig01536
ORTHOMCL3418	12	Carnitine_palmitoyltransferase_I_	A9JRK5 LOC100135089_protein_		adi_v1.07129	comp50352_c0_seq1	comp17666_c1_seq1	PAC_15715400	comp6043_c0_seq1	CL2069Contig1	comp23811_c0_seq1	jgi_Nemve1_236240_estExt_fgenesh1_pm.C_18260001		contig04682	comp63855_c0_seq5		comp3839_c0_seq1	Spi_isotig02761
ORTHOMCL1485	12	Ccdc108_protein_	B9EKJ0 Coiled-coil_domain_containing_108_	02_aurelia_rc_final_rsASM#1_6093	adi_v1.04786	comp121488_c0_seq1	comp26694_c0_seq1	PAC_15708329		gb_DT610026.1	comp44425_c0_seq1	jgi_Nemve1_104172_e_gw.72.97.1		contig06516	comp66300_c0_seq1	comp577873_c0_seq1	comp90806_c0_seq1
ORTHOMCL8342	12	Cd151_protein_	B3STU1 Neuroprotective_protein_5_	03_aurelia_rc_finalASM_7171	adi_v1.05741	comp20042_c0_seq1	comp17475_c0_seq1			CL8744Contig1		jgi_Nemve1_248242_estExt_fgenesh1_pg.C_4690018	CL1631Contig1	contig09517	comp58267_c0_seq1	comp154205_c0_seq1	comp3179_c0_seq1	Spi_isotig04848
ORTHOMCL6981	12	cDNA_FLJ55389,_highly_similar_to_Homo_sapiens_fls485,_mRNA_	B7Z6E3 cDNA_FLJ55389,_highly_similar_to_Homo_sapiens_fls485,_mRNA_		adi_v1.04111	comp6370_c0_seq1	comp19482_c0_seq1	PAC_15728279	comp86191_c0_seq1	CL5081Contig1	comp7744_c0_seq1	jgi_Nemve1_100491_e_gw.57.164.1	CL2101Contig1		comp38289_c0_seq3	comp8166_c0_seq1	comp32381_c0_seq1
ORTHOMCL834	12	cDNA_FLJ55442,_highly_similar_to_Ubiquitin-protein_ligase_E3_component_N-recognin-2_(EC_6.-.-.-)_	D5MTH0 UBR2_protein_	01_aurelia_rc_ephyra_run090924_7672	adi_v1.11615	comp10937_c0_seq5	comp18551_c1_seq1	PAC_15719831		CL1Contig448	comp33919_c0_seq1	jgi_Nemve1_136781_e_gw.383.2.1		contig18183	comp16041_c0_seq1	comp32584_c0_seq1	comp160978_c0_seq1
ORTHOMCL4810	12	cDNA_FLJ58459,_highly_similar_to_RNA-binding_region-containing_protein_2_	Q58ER0 RNA_binding_motif_protein_39b_		adi_v1.03795	comp1673_c1_seq1	comp13971_c0_seq1	PAC_15725871	comp3382_c1_seq1		comp1730_c0_seq1	jgi_Nemve1_216000_fgenesh1_pg.scaffold_245000036	CL630Contig1	contig04524	comp56460_c0_seq4	comp5980_c0_seq1		Spi_isotig00343
ORTHOMCL3121	12	cDNA_FLJ76790_	A8K4A1 cDNA_FLJ76790_	03_aurelia_rc_finalASM_12604	adi_v1.01470	comp245025_c0_seq1	comp18208_c0_seq1	PAC_15715364	comp19124_c0_seq1		comp46658_c0_seq1	jgi_Nemve1_173580_estExt_gwp.C_2590024		contig09900	comp69035_c0_seq1	comp84228_c0_seq1	comp153783_c0_seq2
ORTHOMCL6995	12	cDNA,_FLJ96276,_highly_similar_to_Homo_sapiens_G1_to_S_phase_transition_1_(GSPT1),_mRNA_	Q9VK85 Ef1alpha-like_factor_	03_aurelia_rc_finalASM_12464	adi_v1.16889	comp18475_c0_seq1	comp29532_c0_seq1	PAC_15716790	comp15178_c0_seq1	CL597Contig1		jgi_Nemve1_85083_e_gw.10.32.1	gi_282540634_gb_GW261612.1_GW261612		comp53669_c2_seq1	comp72474_c0_seq1	comp6371_c0_seq1
ORTHOMCL2652	12	Cell_differentiation_protein_RCD1_homolog_	#N/A			comp9057_c0_seq2	comp23627_c0_seq1	PAC_15724971	comp9446_c0_seq2	CL681Contig1	comp14201_c0_seq1	jgi_Nemve1_173618_estExt_gwp.C_2610015	CL1112Contig1	contig06000		comp14747_c0_seq1	comp21188_c0_seq1	Spi_isotig05352
ORTHOMCL7623	12	Cell_division_protease_ftsH_homolog_4,_mitochondrial_	Q2LGZ9 Putative_FtsH_protease_(Fragment)_	03_aurelia_rc_finalASM_3422	adi_v1.03455	comp5217_c1_seq1	comp19675_c1_seq1	PAC_15717123	comp4842_c0_seq1	CL2406Contig1	comp21928_c0_seq1	jgi_Nemve1_158178_estExt_gwp.C_30054			comp62284_c0_seq22	comp24310_c1_seq1	comp6829_c0_seq1
ORTHOMCL7238	12	Centaurin-beta-1_	B4N102 GK24852_	03_aurelia_rc_finalASM_8115	adi_v1.02282	comp7248_c0_seq1	comp25352_c0_seq1		comp17601_c0_seq1		comp42551_c0_seq1	jgi_Nemve1_247210_estExt_fgenesh1_pg.C_2780039	CL370Contig1	contig06772		comp13059_c0_seq1	comp21242_c0_seq1	Spi_isotig07503
ORTHOMCL7360	12	Centrin_3-like_protein_	D1LWY3 Centrin_3-like_protein_	03_aurelia_rc_strobila_finalASM_186	adi_v1.04627	comp162592_c0_seq1	comp25306_c0_seq1	PAC_15727953	comp10260_c0_seq1	CL6711Contig1	comp26552_c0_seq1	jgi_Nemve1_226527_fgenesh1_kg.scaffold_33000007			comp28113_c0_seq1		comp32930_c0_seq1	Spi_isotig08838
ORTHOMCL5842	12	CFDP1_protein_(Fragment)_	Q8T5G5 Polyprotein_	03_aurelia_rc_finalASM_20	adi_v1.09972	comp44602_c0_seq1	comp17141_c1_seq1	PAC_15713319	comp16531_c0_seq1			jgi_Nemve1_238282_estExt_fgenesh1_pg.C_40246	CL4567Contig1		comp43899_c0_seq1	comp9067_c0_seq1	comp3387_c0_seq1	Spi_isotig07852
ORTHOMCL2338	12	CG14331,_isoform_B_	Q7Q387 AGAP007762-PA_(Fragment)_	03_aurelia_rc_finalASM_5774	adi_v1.20331	comp3918_c0_seq2	comp23850_c0_seq1	PAC_15701502		CL757Contig1	comp52071_c0_seq1	jgi_Nemve1_114665_e_gw.127.98.1	gi_282554156_gb_GW275954.1_GW275954		comp53960_c0_seq2	comp13779_c0_seq1	comp35194_c0_seq1
ORTHOMCL4869	12	CG14939_	B8K0D9 Novel_protein_similar_to_vertebrate_cyclin_Y_(CCNY,_zgc:153047)_	02_aurelia_rc_final_rsASM#1_10864	adi_v1.09507	comp25920_c0_seq1	comp25325_c0_seq1	PAC_15715969	comp49725_c0_seq1	CL3146Contig1	comp26453_c0_seq1	jgi_Nemve1_81999_e_gw.5.118.1			comp63178_c1_seq2		comp14240_c0_seq1	Spi_isotig08940
ORTHOMCL5231	12	CG31688,_isoform_C_	C4WVK9 ACYPI003043_protein_		adi_v1.03886	comp62729_c0_seq1	comp33479_c0_seq1		comp20618_c0_seq1	CL5901Contig1	comp85797_c0_seq1	jgi_Nemve1_136349_e_gw.373.40.1	CL966Contig1	contig09500	comp50143_c0_seq2	comp17309_c0_seq1	comp59195_c0_seq1
ORTHOMCL4655	12	CG31772_	Q5TQE9 AGAP008221-PA_(Fragment)_	03_aurelia_rc_finalASM_2228	adi_v1.16502	comp45152_c0_seq1	comp10160_c0_seq1	PAC_15722355	comp31168_c0_seq1		comp20671_c0_seq1	jgi_Nemve1_200567_fgenesh1_pg.scaffold_22000089		contig02530	comp55578_c0_seq1	comp425300_c0_seq1	comp39898_c0_seq1
ORTHOMCL4497	12	Charged_multivesicular_body_protein_2a_	B7ZV06 Bc2_protein_	03_aurelia_rc_finalASM_140	adi_v1.13702	comp571_c2_seq44	comp68819_c0_seq1	PAC_15724272	comp22288_c0_seq2		comp14134_c0_seq1	jgi_Nemve1_236739_estExt_fgenesh1_kg.C_460006	gi_282554236_gb_GW274404.1_GW274404		comp57496_c0_seq2		comp2954_c0_seq1	Spi_isotig06151
ORTHOMCL5188	12	Charged_multivesicular_body_protein_5_	#N/A	03_aurelia_rc_finalASM_10524		comp25202_c1_seq1	comp11498_c0_seq1	PAC_15716255	comp6943_c0_seq1	CL1373Contig1	comp8406_c0_seq1	jgi_Nemve1_233999_estExt_fgenesh1_pm.C_50017	CL1956Contig1	contig05057		comp4758_c0_seq1	comp4142_c0_seq1
ORTHOMCL4925	12	Chromatin_assembly_factor_1,_subunit_B_(P60)_	Q4V8B4 Chromatin_assembly_factor_1,_subunit_B_(P60)_	01_aurelia_rc_strobila_run090917_9624	adi_v1.23002		comp42543_c0_seq1	PAC_15720451	comp59111_c0_seq1	CL4753Contig1	comp62037_c0_seq1	jgi_Nemve1_112997_e_gw.115.34.1			comp47473_c0_seq1	comp371860_c0_seq1	comp77930_c0_seq1	Spi_isotig11314
ORTHOMCL5224	12	Chromatin_modifying_protein_1b_	#N/A	03_aurelia_rc_finalASM_9338		comp3629_c1_seq10	comp22700_c0_seq1	PAC_15720594	comp2802_c0_seq1	CL1357Contig1	comp6878_c0_seq1	jgi_Nemve1_226856_fgenesh1_kg.scaffold_76000007	CL153Contig1		comp57635_c0_seq3	comp5449_c0_seq1	comp102360_c0_seq1
ORTHOMCL7259	12	Chromosome_11_open_reading_frame_49,_isoform_CRA_b_	#N/A	02_aurelia_rc_final_rsASM#1_13484		comp104159_c0_seq1	comp13758_c0_seq1	PAC_15726149	comp15255_c0_seq1		comp64144_c0_seq1	jgi_Nemve1_35631_gw.50.153.1		contig17417	comp65255_c0_seq1	comp40440_c0_seq1	comp257587_c0_seq1	Spi_isotig13709
ORTHOMCL8306	12	Chromosome_15_open_reading_frame_24_ortholog_	#N/A	03_aurelia_rc_finalASM_3525		comp26249_c0_seq1	comp26836_c0_seq1	PAC_15721270	comp6353_c0_seq1	CL1146Contig1	comp21334_c0_seq1	jgi_Nemve1_227876_fgenesh1_pm.scaffold_2000032			comp59233_c0_seq2	comp13918_c0_seq1	comp16265_c0_seq1	Spi_isotig07983
ORTHOMCL6904	12	Chromosome_3_open_reading_frame_37_ortholog_	A5PLB0 Zgc:165500_protein_	03_aurelia_rc_finalASM_6337	adi_v1.08640	comp79552_c0_seq1	comp11368_c0_seq1	PAC_15721067	comp54704_c0_seq1	gb_CB888393.1	comp60735_c0_seq1	jgi_Nemve1_98333_e_gw.49.76.1			comp45642_c0_seq2	comp184777_c0_seq1	comp10473_c0_seq1
ORTHOMCL7432	12	Coiled-coil_domain_containing_24_(Fragment)_	Q58EG4 Coiled-coil_domain_containing_24_		adi_v1.22683	comp45660_c0_seq1	comp17216_c0_seq1	PAC_15722854	comp32617_c0_seq1	CL8531Contig1	comp186812_c0_seq1	jgi_Nemve1_201836_fgenesh1_pg.scaffold_30000187			comp58461_c0_seq2	comp14015_c0_seq1	comp25844_c0_seq1	Spi_isotig08803
ORTHOMCL5311	12	Coiled-coil_domain_containing_96_	B3DID5 Similar_to_coiled-coil_domain_containing_96_	03_aurelia_rc_finalASM_7074	adi_v1.02507	comp183921_c0_seq1	comp29295_c0_seq1	PAC_15727718	comp17937_c0_seq1	CL4888Contig1	comp65693_c0_seq1	jgi_Nemve1_108600_e_gw.91.123.1		contig10204	comp60680_c0_seq4	comp4949_c0_seq1
ORTHOMCL5493	12	Coiled-coil_domain-containing_protein_124_	#N/A			comp35224_c0_seq1	comp24602_c0_seq1	PAC_15713687	comp40553_c0_seq1	CL1Contig434	comp18300_c0_seq1	jgi_Nemve1_201358_fgenesh1_pg.scaffold_27000121	CL1948Contig1		comp28272_c0_seq1	comp20853_c0_seq1	comp37979_c0_seq1	Spi_isotig08588
ORTHOMCL3883	12	Coiled-coil_domain-containing_protein_47_	Q7Q124 AGAP010007-PA_	03_aurelia_rc_finalASM_5324	adi_v1.18018	comp25090_c0_seq1	comp24005_c0_seq1	PAC_15720656	comp9546_c0_seq1	CL1359Contig1		jgi_Nemve1_203929_fgenesh1_pg.scaffold_46000118			comp56884_c0_seq4	comp13093_c0_seq1	comp13298_c0_seq1	Spi_isotig04926
ORTHOMCL7092	12	Coiled-coil_domain-containing_protein,_putative_	B7QHV5 Coiled-coil_domain-containing_protein,_putative_	02_aurelia_rc_ephyra_rsASM#1_691	adi_v1.00179	comp81646_c0_seq1	comp23562_c0_seq1	PAC_15718171	comp7198_c0_seq1		comp31422_c0_seq1	jgi_Nemve1_196311_fgenesh1_pg.scaffold_1000242	gi_282550231_gb_GW272098.1_GW272098			comp324830_c0_seq1	comp41730_c0_seq1	Spi_isotig07521
ORTHOMCL5517	12	COMM_domain-containing_protein_5_	#N/A	03_aurelia_rc_finalASM_7457		comp66320_c0_seq1	comp11159_c1_seq1	PAC_15715588		CL4907Contig1		jgi_Nemve1_226878_fgenesh1_kg.scaffold_80000003	CL1638Contig1	contig07126	comp61602_c0_seq2	comp14968_c0_seq1	comp11745_c0_seq1	Spi_isotig04836
ORTHOMCL2078	12	Contactin-associated_protein-like_2_	Q8WX98 Cell_recognition_protein_CASPR4_	01_aurelia_rc_strobila_run091013_12783	adi_v1.00409		comp20477_c0_seq1		comp280_c32_seq1	CL181Contig1	comp2146_c0_seq1	jgi_Nemve1_240263_estExt_fgenesh1_pg.C_260133		contig04855	comp63021_c0_seq1	comp7730_c0_seq1	comp1283_c0_seq1	Spi_isotig04665
ORTHOMCL3351	12	COP9_signalosome_complex_subunit_2_(Fragment)_	Q5EB36 MGC97656_protein_	03_aurelia_rc_finalASM_6985	adi_v1.03388	comp69570_c0_seq1	comp11524_c0_seq1	PAC_15727961	comp19794_c0_seq2	CL1465Contig1	comp13671_c0_seq1	jgi_Nemve1_160233_estExt_gwp.C_120434			comp63330_c0_seq7	comp261996_c0_seq1		Spi_isotig02535
ORTHOMCL6607	12	COP9_signalosome_complex_subunit_7b_	#N/A	03_aurelia_rc_finalASM_7510		comp55691_c0_seq1	comp25835_c0_seq1	PAC_15724623	comp10481_c1_seq1	CL2036Contig1		jgi_Nemve1_244366_estExt_fgenesh1_pg.C_1190041		contig22908	comp63167_c0_seq1	comp16997_c0_seq1	comp16216_c0_seq1	Spi_isotig05686
ORTHOMCL6174	12	Core-binding_factor_subunit_beta_	A7SV13 Core-binding_factor_subunit_beta_	03_aurelia_rc_ephyra_finalASM_106	adi_v1.21138	comp15273_c0_seq1	comp19134_c1_seq1	PAC_15717451	comp26730_c2_seq1	CL8415Contig1	comp27025_c0_seq1	jgi_Nemve1_237539_estExt_fgenesh1_kg.C_3170004	gi_282552144_gb_GW268846.1_GW268846			comp148324_c0_seq1	comp26869_c0_seq1
ORTHOMCL5783	12	Cytochrome_b-561_domain_containing_2_	#N/A	03_aurelia_rc_finalASM_921		comp17748_c0_seq1	comp14806_c0_seq1	PAC_15726868	comp57409_c0_seq1	CL4349Contig1	comp94599_c0_seq1	jgi_Nemve1_92313_e_gw.30.245.1			comp50277_c0_seq1	comp55628_c0_seq1	comp140427_c0_seq1	Spi_isotig09750
ORTHOMCL6015	12	Cytochrome_b5_reductase_3_	C1BKW2 NADH-cytochrome_b5_reductase_	03_aurelia_rc_finalASM_7310	adi_v1.09489	comp88930_c0_seq2	comp11021_c0_seq1	PAC_15723467		CL3897Contig1	comp17089_c0_seq1	jgi_Nemve1_167869_estExt_gwp.C_940111		contig07237	comp61224_c0_seq4	comp51845_c0_seq1	comp28911_c0_seq1
ORTHOMCL5142	12	Cytochrome_c_oxidase_assembly_protein_COX11,_mitochondrial_	D3DTY5 COX11_homolog,_cytochrome_c_oxidase_assembly_protein_(Yeast),_isoform_CRA_b_	02_aurelia_rc_strobila_rsASM#1_6110	adi_v1.00188	comp78772_c0_seq1	comp10782_c0_seq1	PAC_15715157	comp14370_c0_seq1		comp37668_c0_seq1	jgi_Nemve1_118595_e_gw.154.43.1		contig09674	comp52286_c0_seq1		comp78522_c0_seq1	Spi_isotig09072
ORTHOMCL4177	12	Cytohesin-like_protein_	D1LWZ6 Cytohesin-like_protein_		adi_v1.11678	comp9818_c0_seq1	comp22329_c0_seq1	PAC_15722137	comp14162_c0_seq1	CL9878Contig1	comp58844_c0_seq1	jgi_Nemve1_115016_e_gw.129.70.1		contig05260	comp61653_c0_seq5	comp381422_c0_seq1		Spi_isotig12604
ORTHOMCL8081	12	Decarboxylase,_putative_(Fragment)_	A6H7I4 MED20_protein_		adi_v1.17318		comp27074_c0_seq1	PAC_15727358	comp23157_c0_seq1	CL4435Contig1	comp168683_c0_seq1	jgi_Nemve1_92443_e_gw.30.292.1	gi_282550859_gb_GW270145.1_GW270145	contig02602		comp44066_c0_seq1	comp26806_c0_seq1	Spi_isotig10775
ORTHOMCL5275	12	Delta-aminolevulinic_acid_dehydratase_	Q6GLK5 Delta-aminolevulinic_acid_dehydratase_	03_aurelia_rc_finalASM_11897	adi_v1.08821	comp34969_c0_seq2	comp16466_c0_seq1	PAC_15719124	comp23540_c0_seq1	gb_CV563627.1	comp37022_c0_seq1	jgi_Nemve1_171543_estExt_gwp.C_1800010			comp44582_c0_seq3	comp53510_c0_seq1	comp48118_c0_seq1
ORTHOMCL7835	12	Deoxyhypusine_hydroxylase_	B0S4Z5 Deoxyhypusine_hydroxylase/monooxygenase_	03_aurelia_rc_finalASM_7405	adi_v1.23531	comp33511_c0_seq1	comp18089_c1_seq1	PAC_15716627	comp44247_c0_seq1	CL3103Contig1	comp78519_c0_seq1	jgi_Nemve1_167688_estExt_gwp.C_920008	CL4187Contig1			comp97680_c0_seq1	comp2393_c0_seq1
ORTHOMCL6379	12	Deoxyhypusine_synthase_	Q28HP4 Deoxyhypusine_synthase_		adi_v1.16896	comp10569_c0_seq7	comp34539_c0_seq1	PAC_15718185	comp11372_c1_seq1	CL3697Contig1	comp49447_c0_seq1	jgi_Nemve1_172583_estExt_gwp.C_2170117			comp41632_c0_seq2	comp36785_c0_seq1	comp9874_c0_seq1	Spi_isotig08572
ORTHOMCL5579	12	Derlin-1_	Q7ZVT9 Der1-like_domain_family,_member_1_	03_aurelia_rc_finalASM_208	adi_v1.14290	comp2219_c4_seq25		PAC_15721569	comp8322_c0_seq1	CL1161Contig1	comp12312_c0_seq1	jgi_Nemve1_52544_gw.21.203.1	gi_282531080_gb_GW249020.1_GW249020	contig10528			comp9112_c0_seq1	Spi_isotig08244
ORTHOMCL8137	12	Dickkopf-3_related_protein_	Q6VQ14 Dickkopf-3_related_protein_	03_aurelia_rc_finalASM_5230	adi_v1.10565	comp28900_c0_seq1	comp19942_c2_seq1		comp28052_c0_seq1	CL2796Contig1	comp72235_c0_seq1	jgi_Nemve1_79120_e_gw.1.16.1			comp52092_c0_seq1	comp54807_c0_seq1	comp46270_c0_seq1	Spi_isotig13201
ORTHOMCL8122	12	Dihydrolipoamide_acetyltransferase_component_of_pyruvate_dehydrogenase_	#N/A	01_aurelia_rc_ephyra_run091013_8018		comp30104_c0_seq1	comp15876_c0_seq1	PAC_15723582	comp2887_c0_seq1	CL304Contig1	comp30726_c0_seq2	jgi_Nemve1_227398_fgenesh1_kg.scaffold_241000001			comp63585_c0_seq1	comp32554_c0_seq1	comp16271_c0_seq1	Spi_isotig07373
ORTHOMCL6871	12	Dihydrouridine_synthase_1-like_(S._cerevisiae)_	#N/A	03_aurelia_rc_finalASM_6776		comp115678_c0_seq1	comp9292_c0_seq1	PAC_15722263	comp52100_c0_seq1	CL6435Contig1	comp50058_c0_seq1	jgi_Nemve1_126404_e_gw.231.51.1		contig06192	comp56784_c0_seq1	comp112088_c0_seq1	comp32315_c0_seq1
ORTHOMCL6604	12	Dipeptidase_1_	Q08BQ0 Zgc:153024_		adi_v1.02941	comp45102_c0_seq1	comp20919_c0_seq1	PAC_15709298	comp7820_c1_seq1		comp2679_c1_seq1	jgi_Nemve1_121040_e_gw.176.57.1		contig05104	comp62424_c0_seq5	comp11297_c0_seq1	comp2199_c0_seq1	Spi_isotig06066
ORTHOMCL7172	12	Discs,_large_(Drosophila)_homolog-associated_protein_4_	0		adi_v1.08502	comp77488_c0_seq1	comp13959_c0_seq1		comp16097_c0_seq1	CL10209Contig1	comp37925_c0_seq1	jgi_Nemve1_241923_estExt_fgenesh1_pg.C_530094		contig25593	comp27839_c0_seq1	comp121499_c0_seq1	comp25285_c0_seq1	Spi_isotig11980
ORTHOMCL5554	12	Dj473b4_protein_	Q7ZUX7 Motile_sperm_domain_containing_1_	03_aurelia_rc_strobila_finalASM_166	adi_v1.04334	comp30440_c0_seq1	comp23460_c0_seq1	PAC_15721651	comp13660_c0_seq1	CL8636Contig1	comp54683_c0_seq1	jgi_Nemve1_220036_fgenesh1_pg.scaffold_469000012			comp47497_c0_seq2	comp299238_c0_seq1		Spi_isotig05931
ORTHOMCL7150	12	DNA-directed_RNA_polymerase_III_subunit_RPC8_	#N/A	03_aurelia_rc_finalASM_2708		comp132386_c0_seq1	comp29469_c0_seq1		comp67115_c0_seq1		comp52601_c0_seq1	jgi_Nemve1_169264_estExt_gwp.C_1230049	gi_282526594_gb_GW249653.1_GW249653	contig14601	comp40984_c0_seq1	comp92679_c0_seq1	comp7398_c0_seq1	Spi_isotig02416
ORTHOMCL6348	12	DNA-directed_RNA_polymerase_subunit_	A7SXH3 DNA-directed_RNA_polymerase_subunit_		adi_v1.14579		comp24520_c0_seq1	PAC_15722120	comp21382_c0_seq1	CL4854Contig1	comp6152_c0_seq1	jgi_Nemve1_247948_estExt_fgenesh1_pg.C_3820010	CL6788Contig1	contig10865		comp20137_c0_seq1	comp13702_c0_seq1	Spi_isotig10123
ORTHOMCL6419	12	DNA-directed_RNA_polymerases_I,_II,_and_III_subunit_RPABC2_	C1BXK5 DNA-directed_RNA_polymerases_I,_II,_and_III_subunit_RPABC2_	03_aurelia_rc_finalASM_10559	adi_v1.10869	comp47192_c0_seq1	comp10487_c0_seq1	PAC_15715939	comp14765_c0_seq1	CL1203Contig1	comp19383_c1_seq1	jgi_Nemve1_175530_estExt_gwp.C_4100014	CL5396Contig1				comp17517_c0_seq1	Spi_isotig12187
ORTHOMCL5863	12	DnaJ_homolog_dnj-2_	D6QX94 DNA-J/HSP40_	03_aurelia_rc_finalASM_5111	adi_v1.09362	comp35540_c0_seq1	comp23640_c0_seq1		comp34051_c0_seq1	CL1765Contig1	comp38137_c0_seq1	jgi_Nemve1_93666_e_gw.33.26.1			comp57845_c0_seq1	comp108624_c0_seq1	comp26324_c0_seq1	Spi_isotig08352
ORTHOMCL7312	12	DnaJ_homolog_subfamily_C_member_12_	C1BXK7 DnaJ_homolog_subfamily_C_member_12_	03_aurelia_rc_finalASM_1804	adi_v1.01946	comp52162_c0_seq1	comp13594_c0_seq1	PAC_15726873	comp147377_c0_seq1		comp67038_c0_seq1	jgi_Nemve1_97824_e_gw.47.90.1			comp55451_c0_seq2	comp6946_c0_seq1	comp17519_c0_seq1	Spi_isotig08258
ORTHOMCL8292	12	Dnajb9-prov_protein_	Q4VBS6 Zgc:110447_		adi_v1.18536	comp27108_c0_seq1	comp19139_c1_seq1		comp91068_c0_seq1	CL1087Contig1	comp4350_c0_seq1	jgi_Nemve1_106836_e_gw.84.88.1		contig08870	comp9710_c0_seq1	comp49511_c0_seq1	comp86888_c0_seq1	Spi_isotig05985
ORTHOMCL5599	12	Dpf2_protein_(Fragment)_	D1LWY4 Cer-d4_	03_aurelia_rc_finalASM_5188	adi_v1.14988	comp58225_c0_seq1	comp19821_c3_seq1		comp8048_c0_seq1	CL3511Contig1	comp28978_c1_seq1	jgi_Nemve1_229404_fgenesh1_pm.scaffold_74000015			comp60486_c0_seq4	comp147928_c0_seq1	comp120491_c0_seq1	Spi_isotig11835
ORTHOMCL6779	12	dTDP-4-dehydrorhamnose_reductase_	B7SU41 Methionine_adenosyltransferase_2beta_		adi_v1.15344	comp70429_c0_seq1	comp18250_c0_seq1	PAC_15715061	comp24989_c0_seq1	CL4772Contig1	comp55582_c0_seq4	jgi_Nemve1_224653_fgenesh1_pg.scaffold_5366000001		contig21410	comp44791_c0_seq1	comp74832_c0_seq1	comp37945_c0_seq1
ORTHOMCL5667	12	Dual_specificity_protein_phosphatase_22_	#N/A	03_aurelia_rc_finalASM_12286		comp18457_c0_seq1	comp28403_c0_seq1	PAC_15724415	comp7445_c0_seq1	CL6303Contig1	comp35944_c0_seq1	jgi_Nemve1_124302_e_gw.209.34.1			comp59525_c0_seq1	comp93013_c0_seq1	comp10318_c0_seq1	Spi_isotig03151
ORTHOMCL5733	12	E3_ubiquitin-protein_ligase_RNF181_	B5XCA0 RING_finger_protein_181_	03_aurelia_rc_finalASM_704	adi_v1.10142		comp26164_c0_seq1		comp41288_c0_seq1	CL1Contig355	comp50808_c0_seq1	jgi_Nemve1_145359_e_gw.1403.6.1	CL6367Contig1	contig24775		comp10149_c1_seq1	comp31278_c0_seq1	Spi_isotig06577
ORTHOMCL7205	12	EBNA1_binding_protein_2_	Q6DRD0 EBNA1_binding_protein_2-like_	03_aurelia_rc_finalASM_3943	adi_v1.00318	comp88471_c0_seq1		PAC_15714817	comp19860_c0_seq1	CL547Contig1	comp24229_c0_seq1	jgi_Nemve1_239593_estExt_fgenesh1_pg.C_170013			comp49307_c0_seq2	comp10980_c0_seq1	comp11595_c0_seq1	Spi_isotig11644
ORTHOMCL2894	12	Electron-transferring-flavoprotein_dehydrogenase_	Q66I16 Zgc:92093_	03_aurelia_rc_finalASM_1690	adi_v1.17786	comp8439_c2_seq2	comp25056_c0_seq1	PAC_15715596		CL3327Contig1	comp10051_c0_seq1	jgi_Nemve1_228390_fgenesh1_pm.scaffold_16000013			comp63025_c0_seq3	comp10750_c0_seq1	comp7446_c0_seq1	Spi_isotig04869
ORTHOMCL7391	12	ELMO_domain-containing_protein_2_	#N/A	03_aurelia_rc_finalASM_5369		comp147436_c0_seq1	comp9352_c0_seq1	PAC_15717284	comp55802_c0_seq1	CL6234Contig1	comp25493_c0_seq1	jgi_Nemve1_213408_fgenesh1_pg.scaffold_175000038		contig09188	comp60235_c0_seq2	comp183_c1_seq1		Spi_isotig05845
ORTHOMCL8317	12	EMG1_nucleolar_protein_homolog_(S._cerevisiae),_isoform_CRA_a_	Q542P8 EMG1_nucleolar_protein_homolog_(S._cerevisiae),_isoform_CRA_a_	03_aurelia_rc_finalASM_7289	adi_v1.04428	comp71682_c0_seq1		PAC_15725888	comp11673_c0_seq1	CL1632Contig1	comp29537_c0_seq1	jgi_Nemve1_166546_estExt_gwp.C_750031		contig05490	comp63759_c0_seq7	comp38795_c0_seq1		Spi_isotig07468
ORTHOMCL7266	12	Endonuclease/exonuclease/phosphatase_family_protein_	D7G0H3 Carbon_catabolite_repressor_protein,_putative_	01_aurelia_rc_strobila_run090917_3750	adi_v1.24686	comp102570_c0_seq1	comp18145_c0_seq1		comp20861_c0_seq1		comp39556_c0_seq1	jgi_Nemve1_205759_fgenesh1_pg.scaffold_62000078	gi_282529713_gb_GW250298.1_GW250298		comp61216_c0_seq4	comp25490_c0_seq1	comp4602_c0_seq1	Spi_isotig13007
ORTHOMCL7473	12	Endoplasmic_reticulum-Golgi_intermediate_compartment_protein_3_	B4IZ25 GH17030_	01_aurelia_rc_ephyra_run091013_6263	adi_v1.20957	comp9693_c0_seq1	comp11363_c0_seq1	PAC_15722357	comp4191_c0_seq1	CL488Contig1		jgi_Nemve1_164913_estExt_gwp.C_540212			comp58894_c0_seq1	comp23592_c0_seq1	comp5262_c0_seq1	Spi_isotig05415
ORTHOMCL6045	12	Enoyl-CoA_hydratase/isomerase_family_protein_	A9JS18 LOC100127286_protein_	03_aurelia_rc_polyp_finalASM_3226	adi_v1.13516	comp2957_c1_seq1	comp21455_c0_seq1	PAC_15723595	comp32834_c0_seq1		comp22602_c0_seq1	jgi_Nemve1_175175_estExt_gwp.C_3670031		contig26365	comp63496_c0_seq4	comp50934_c0_seq1	comp198321_c0_seq1
ORTHOMCL2143	12	Epsin-like_protein_	D6X0P5 Epsin-like_protein_	03_aurelia_rc_finalASM_12338	adi_v1.06743	comp13624_c0_seq2	comp11670_c1_seq1	PAC_15726747		gb_CV182339.1	comp8205_c0_seq1	jgi_Nemve1_82777_e_gw.6.392.1		contig07684	comp63539_c0_seq4	comp8288_c0_seq1	comp42460_c0_seq1
ORTHOMCL7107	12	Erlin-1_	D3DSW0 SPFH_domain_family,_member_2,_isoform_CRA_a_	03_aurelia_rc_finalASM_1154	adi_v1.01060	comp16315_c0_seq2	comp21878_c0_seq1	PAC_15726507	comp7237_c0_seq1	CL1047Contig1	comp30516_c0_seq1	jgi_Nemve1_140391_e_gw.521.3.1				comp74583_c0_seq1	comp13225_c0_seq1	Spi_isotig05272
ORTHOMCL4628	12	Ester_hydrolase_C11orf54_homolog_	A4IHG7 LOC549100_protein_		adi_v1.07462	comp36569_c0_seq10	comp33444_c0_seq1	PAC_15722735	comp63465_c0_seq1	CL1184Contig1	comp30940_c0_seq1	jgi_Nemve1_110650_e_gw.101.61.1	CL3242Contig1	contig10905	comp50622_c0_seq4		comp33389_c0_seq1
ORTHOMCL8223	12	Eukaryotic_translation_initiation_factor_2B,_subunit_1_alpha_	B4DGX0 cDNA_FLJ60506,_highly_similar_to_Translation_initiation_factor_eIF-2B_subunit_alpha_	03_aurelia_rc_finalASM_2124	adi_v1.16934	comp28918_c0_seq1	comp19326_c0_seq1	PAC_15713504	comp15462_c0_seq1	CL8202Contig1	comp27135_c0_seq1	jgi_Nemve1_246207_estExt_fgenesh1_pg.C_2030033		contig05881		comp21177_c0_seq1		Spi_isotig06987
ORTHOMCL5851	12	Expressed_sequence_AU022252,_isoform_CRA_c_	A7SLT6 6-phosphogluconate_dehydrogenase,_decarboxylating_		adi_v1.18350	comp23559_c0_seq4	comp24891_c0_seq1	PAC_15722480	comp2780_c0_seq1		comp12326_c0_seq1	jgi_Nemve1_175715_estExt_gwp.C_4440007	CL5844Contig1	contig08831		comp14480_c0_seq1	comp10420_c0_seq1	Spi_isotig06486
ORTHOMCL5972	12	Ext2_protein_	Q7ZTM7 Ext2-prov_protein_	03_aurelia_rc_strobila_finalASM_1307	adi_v1.03546	comp86824_c0_seq1	comp24087_c0_seq1	PAC_15726458	comp11378_c1_seq1		comp19654_c0_seq1	jgi_Nemve1_168451_estExt_gwp.C_1050019		contig15741	comp63157_c0_seq8	comp434741_c0_seq1	comp76690_c0_seq1
ORTHOMCL5261	12	Family_with_sequence_similarity_65,_member_A_	Q1LXK2 Novel_protein_	02_aurelia_rc_final_rsASM#1_12556	adi_v1.06109	comp44062_c0_seq1	comp19832_c0_seq1	PAC_15720485	comp105705_c0_seq1		comp37591_c0_seq1	jgi_Nemve1_242232_estExt_fgenesh1_pg.C_590048		contig19296	comp23812_c0_seq1	comp234409_c0_seq1	comp81351_c0_seq1
ORTHOMCL3429	12	FERM_domain_containing_5_	B7PI23 FERM_domain-containing_protein,_putative_	03_aurelia_rc_finalASM_2408	adi_v1.08733	comp24633_c0_seq2	comp21334_c0_seq1		comp1861_c0_seq1	gb_DN812949.2	comp2587_c0_seq1	jgi_Nemve1_126053_e_gw.227.13.1		contig09028		comp29861_c0_seq1	comp1447_c0_seq1	Spi_isotig05733
ORTHOMCL2050	12	Ferritin_	A7S8I5 Ferritin_		adi_v1.18796	comp5461_c0_seq1	comp20113_c0_seq1		comp442_c0_seq2		comp373_c0_seq1	jgi_Nemve1_208427_fgenesh1_pg.scaffold_92000043	CL3200Contig1	contig00096	comp58689_c0_seq2	comp2398_c0_seq1	comp161_c0_seq1	Spi_isotig02703
ORTHOMCL1148	12	FI05478p_	Q7Q0L8 AGAP010274-PA_		adi_v1.00248	comp3819_c0_seq2	comp19321_c0_seq1	PAC_15718232	comp93577_c0_seq1		comp2857_c1_seq1	jgi_Nemve1_125727_e_gw.223.71.1		contig06183	comp54406_c0_seq2	comp424799_c0_seq1	comp4394_c0_seq1	Spi_isotig04928
ORTHOMCL6256	12	FKBP-type_peptidyl-prolyl_cis-trans_isomerase_	#N/A	03_aurelia_rc_finalASM_9295		comp72869_c0_seq1	comp33502_c0_seq1		comp9529_c0_seq1	CL1077Contig1	comp19082_c0_seq1	jgi_Nemve1_125997_e_gw.226.37.1	CL923Contig1		comp54275_c0_seq2	comp11025_c0_seq1	comp12323_c0_seq1	Spi_isotig06652
ORTHOMCL4965	12	Flotillin-1_	Q16N99 Flotillin-1_	03_aurelia_rc_finalASM_8531	adi_v1.16904	comp12345_c0_seq2	comp20063_c0_seq1			CL1003Contig2	comp2646_c0_seq2	jgi_Nemve1_160746_estExt_gwp.C_150221	CL2219Contig1		comp28124_c0_seq2	comp2200_c1_seq1	comp768_c0_seq1	Spi_isotig01819
ORTHOMCL1807	12	Follistatin_(Fragment)_	D1LX16 Follistatin_5_	01_aurelia_rc_ephyra_run090924_760	adi_v1.03745	comp39351_c0_seq2	comp22629_c0_seq1		comp162837_c0_seq1		comp7913_c0_seq1	jgi_Nemve1_247591_estExt_fgenesh1_pg.C_3190008		contig22428	comp60096_c2_seq2	comp4829_c0_seq1	comp113536_c0_seq1	Spi_isotig04687
ORTHOMCL1970	12	FYVE_finger_containing_protein_	A6YPS6 FYVE_finger_containing_protein_	03_aurelia_rc_finalASM_3079	adi_v1.16132	comp4343_c4_seq24	comp21451_c0_seq1	PAC_15728292	comp32711_c0_seq1		comp12613_c0_seq1	jgi_Nemve1_229912_fgenesh1_pm.scaffold_119000010			comp62039_c1_seq1	comp136139_c0_seq1	comp123207_c0_seq1	Spi_isotig10217
ORTHOMCL6539	12	G_protein-coupled_receptor_137ba_	B2R7A7 cDNA,_FLJ93355,_highly_similar_to_Homo_sapiens_transmembrane_7_superfamily_member_1_(upregulated_in_kidney)_(TM7SF1),_mRNA_		adi_v1.16463	comp95292_c0_seq1	comp10247_c0_seq1	PAC_15724061	comp17558_c0_seq1	CL9545Contig1	comp49465_c0_seq1	jgi_Nemve1_159381_estExt_gwp.C_70388			comp61248_c0_seq4	comp63964_c0_seq1	comp68486_c0_seq1	Spi_isotig09854
ORTHOMCL7476	12	GABA(A)_receptor-associated_protein_	#N/A	01_aurelia_rc_strobila_run090409_1895		comp13758_c0_seq1	comp21290_c0_seq1		comp21969_c0_seq1	CL1166Contig1	comp2780_c1_seq1	jgi_Nemve1_165338_estExt_gwp.C_590022	gi_282537592_gb_GW256585.1_GW256585	contig16309	comp63043_c0_seq2		comp1485_c0_seq1	Spi_isotig05713
ORTHOMCL8316	12	GATA_transcription_factor_	C5HZ32 Transcription_factor_GATA123_		adi_v1.16813	comp1802_c0_seq1	comp17484_c0_seq1	PAC_15721709	comp57752_c0_seq1		comp20905_c0_seq1	jgi_Nemve1_196609_fgenesh1_pg.scaffold_2000231	CL2347Contig1		comp59732_c0_seq6	comp14990_c0_seq1	comp32475_c0_seq1	Spi_isotig06393
ORTHOMCL4331	12	GATA_zinc_finger_domain-containing_protein_1_	B9EPT0 GATA_zinc_finger_domain-containing_protein_1_		adi_v1.01803	comp84786_c0_seq1		PAC_15723608	comp16152_c0_seq1	CL5530Contig1	comp25764_c0_seq2	jgi_Nemve1_25682_gw.61.68.1		contig06503	comp60839_c0_seq3	comp5576_c0_seq1	comp14041_c0_seq1	Spi_isotig03608
ORTHOMCL4798	12	GCN5-like_protein_	Q8UW23 GCN5-like_protein_	03_aurelia_rc_finalASM_10391	adi_v1.17411	comp13195_c0_seq1	comp19823_c3_seq1	PAC_15722694	comp56797_c0_seq1		comp11142_c0_seq1	jgi_Nemve1_164044_estExt_gwp.C_460094	CL6408Contig1			comp1765_c0_seq1	comp21282_c0_seq1	Spi_isotig11986
ORTHOMCL3701	12	Gelsolin_	Q703I5 Gelsolin_		adi_v1.21586	comp41111_c0_seq1	comp11503_c0_seq1		comp1328_c0_seq1		comp3142_c0_seq1	jgi_Nemve1_243391_estExt_fgenesh1_pg.C_870058	gi_282535669_gb_GW258165.1_GW258165	contig04910	comp57730_c2_seq2	comp1922_c0_seq1	comp2295_c0_seq1	Spi_isotig02567
ORTHOMCL8099	12	Gem_(Nuclear_organelle)_associated_protein_8_	A1L2Q9 LOC100036923_protein_	03_aurelia_rc_finalASM_10660	adi_v1.20615		comp17680_c1_seq1		comp107672_c0_seq1	CL2274Contig1	comp97040_c0_seq1	jgi_Nemve1_211029_fgenesh1_pg.scaffold_131000028	CL4226Contig1		comp55114_c0_seq1	comp67186_c0_seq1	comp50826_c0_seq1	Spi_isotig09412
ORTHOMCL7217	12	Gfg_protein_	A3KNL9 Zgc:162229_protein_	03_aurelia_rc_finalASM_3536	adi_v1.20948		comp28882_c0_seq1	PAC_15713921	comp13272_c0_seq2	CL4096Contig1	comp261296_c0_seq1	jgi_Nemve1_34851_gw.2.189.1			comp57922_c0_seq1	comp236774_c0_seq1	comp79732_c0_seq1	Spi_isotig11094
ORTHOMCL7994	12	GINS_complex_subunit_1_(Psf1_homolog)_	Q7ZT47 MGC80254_protein_	01_aurelia_rc_strobila_run090917_6872	adi_v1.10679	comp193558_c0_seq1	comp9165_c0_seq1	PAC_15719734	comp45055_c0_seq1	CL5672Contig1	comp135174_c0_seq1	jgi_Nemve1_235999_estExt_fgenesh1_pm.C_3320001			comp27297_c0_seq1		comp26313_c0_seq1	Spi_isotig09820
ORTHOMCL5274	12	Glia_maturation_factor_beta_	Q5U558 LOC495362_protein_	03_aurelia_rc_finalASM_3490	adi_v1.24690	comp31318_c0_seq1	comp25406_c0_seq1	PAC_15725813	comp2027_c0_seq1	CL3228Contig1	comp55822_c0_seq1	jgi_Nemve1_174161_estExt_gwp.C_2890071	gi_282537400_gb_GW256393.1_GW256393			comp7352_c0_seq1	comp1559_c0_seq1
ORTHOMCL5218	12	Glutaredoxin_	B5X3J5 Glutaredoxin_		adi_v1.20939	comp70462_c0_seq1	comp15204_c0_seq1	PAC_15722467	comp10789_c0_seq1		comp20387_c0_seq1	jgi_Nemve1_128201_e_gw.247.42.1	gi_282530955_gb_GW248895.1_GW248895	contig12473	comp62444_c0_seq3	comp11714_c0_seq1	comp93215_c0_seq1
ORTHOMCL3419	12	Glutaredoxin-related_protein_5_	C1BYQ4 Glutaredoxin-related_protein_5_	03_aurelia_rc_strobila_finalASM_2322	adi_v1.16134	comp96445_c0_seq1	comp24201_c0_seq1	PAC_15717145	comp10024_c0_seq1	CL3965Contig1		jgi_Nemve1_131054_e_gw.289.23.1			comp51800_c0_seq3	comp22971_c0_seq1	comp12214_c0_seq1	Spi_isotig06034
ORTHOMCL8641	12	Glutathione_S-transferase_6,_putative_	C1BW57 MAK16-like_protein_RBM13_	03_aurelia_rc_finalASM_10631	adi_v1.13394	comp51454_c0_seq1	comp27600_c0_seq1	PAC_15712041	comp97372_c0_seq1	CL5076Contig1	comp65410_c0_seq1	jgi_Nemve1_121253_e_gw.177.69.1			comp58088_c0_seq1	comp29315_c0_seq1	comp14013_c0_seq1
ORTHOMCL6253	12	Glutathione_S-transferase_kappa_1_	C3KIS8 Glutathione_S-transferase_kappa_1_		adi_v1.00764	comp42617_c0_seq1	comp25658_c0_seq1	PAC_15712319	comp18117_c0_seq1		comp5381_c0_seq1	jgi_Nemve1_244928_estExt_fgenesh1_pg.C_1390039		contig08857	comp59035_c0_seq1	comp13056_c1_seq1	comp253491_c0_seq1	Spi_isotig09000
ORTHOMCL3371	12	Glycogen_synthase_	#N/A	03_aurelia_rc_finalASM_2988		comp42239_c0_seq1	comp25339_c0_seq1	PAC_15716274	comp13669_c0_seq1	gb_DN816742.2	comp2736_c1_seq1	jgi_Nemve1_164483_estExt_gwp.C_500279			comp58730_c0_seq2	comp126427_c0_seq1	comp6100_c5_seq1	Spi_isotig02141
ORTHOMCL7478	12	Golgi_autoantigen,_golgin_subfamily_a,_7B_	Q0IID5 Golgi_autoantigen,_golgin_subfamily_a,_7B_		adi_v1.07329	comp18384_c0_seq12	comp10880_c0_seq1	PAC_15725740	comp7356_c0_seq1	CL6670Contig1	comp75040_c0_seq1	jgi_Nemve1_4557_gw.325.15.1		contig04622		comp12991_c0_seq1	comp21112_c0_seq1	Spi_isotig06111
ORTHOMCL7103	12	Golgi_SNAP_receptor_complex_member_1_	Q7ZX43 Gosr1_protein_(Fragment)_		adi_v1.10492	comp55149_c0_seq1	comp27115_c0_seq1	PAC_15725133	comp19308_c0_seq1		comp25884_c0_seq1	jgi_Nemve1_237567_estExt_fgenesh1_kg.C_3530002		contig18131	comp60713_c1_seq3	comp14795_c1_seq1	comp93525_c0_seq1	Spi_isotig06039
ORTHOMCL7434	12	Growth_arrest-specific_protein_1_(Fragment)_	#N/A			comp5119_c0_seq1	comp23501_c0_seq1		comp15974_c0_seq1	CL1572Contig1	comp29773_c0_seq1	jgi_Nemve1_104344_e_gw.72.59.1	CL1798Contig1	contig17034	comp61816_c1_seq13	comp16839_c0_seq1	comp160872_c0_seq1	Spi_isotig05371
ORTHOMCL5112	12	Growth_hormone-regulated_TBC_protein_1-A_	Q566X0 Growth_hormone_regulated_TBC_protein_1b_	03_aurelia_rc_strobila_finalASM_3648	adi_v1.09245	comp30303_c0_seq1	comp22212_c0_seq1		comp19081_c1_seq2	CL1Contig370	comp28323_c0_seq1	jgi_Nemve1_127539_e_gw.239.5.1			comp59001_c0_seq4	comp13333_c0_seq1	comp143056_c0_seq1	Spi_isotig04887
ORTHOMCL3942	12	GTP-binding_protein_di-Ras2,_putative_	B2RUF1 MutS_homolog_5_(E._coli)_	03_aurelia_rc_finalASM_146	adi_v1.04904	comp115164_c0_seq1	comp19984_c9_seq1		comp6414_c0_seq1		comp45570_c0_seq1	jgi_Nemve1_176098_estExt_gwp.C_5670004	gi_282544924_gb_GW260751.1_GW260751	contig11317	comp42357_c0_seq3	comp7960_c0_seq1	comp10061_c0_seq1
ORTHOMCL2592	12	Guanine_nucleotide-binding_protein_G(s)_subunit_alpha_	B7PTW2 Guanine_nucleotide-binding_protein,_putative_(Fragment)_	03_aurelia_rc_finalASM_10430	adi_v1.07577	comp31607_c1_seq1	comp21021_c0_seq1	PAC_15728440		CL389Contig1		jgi_Nemve1_158666_estExt_gwp.C_40539	gi_282539782_gb_GW263953.1_GW263953	contig26492	comp62391_c0_seq5		comp1060_c0_seq1	Spi_isotig04729
ORTHOMCL8335	12	GumN_	0		adi_v1.12150	comp44543_c0_seq1	comp25909_c0_seq1	PAC_15718307	comp9276_c0_seq1		comp14246_c0_seq1	jgi_Nemve1_27680_gw.43.96.1		contig05479	comp60826_c0_seq4	comp16904_c0_seq1	comp8743_c0_seq1	Spi_isotig06774
ORTHOMCL4475	12	Hairy_A_protein_	B9EMX1 Transcription_factor_HES-1_		adi_v1.12090	comp7523_c0_seq1	comp22770_c0_seq1		comp31021_c0_seq1		comp33360_c0_seq1	jgi_Nemve1_67328_gw.49.191.1	CL1815Contig1	contig02767	comp46248_c0_seq2	comp13997_c0_seq1	comp8625_c0_seq1	Spi_isotig08378
ORTHOMCL6408	12	HCG2023567,_isoform_CRA_a_	#N/A			comp57333_c0_seq1	comp32726_c0_seq1	PAC_15713829	comp40575_c0_seq1	CL2450Contig1	comp31516_c0_seq1	jgi_Nemve1_237102_estExt_fgenesh1_kg.C_1140004	CL5438Contig1		comp61222_c0_seq1	comp56396_c0_seq1	comp68013_c0_seq1	Spi_isotig11367
ORTHOMCL6422	12	Hcp_beta-lactamase-like_protein_C1orf163_homolog_B_	C1C421 Hcp_beta-lactamase-like_protein_C1orf163_homolog_	03_aurelia_rc_finalASM_8601	adi_v1.19526	comp115881_c0_seq1		PAC_15722296	comp14916_c0_seq1		comp33517_c0_seq1	jgi_Nemve1_246955_estExt_fgenesh1_pg.C_2580007		contig09698	comp61165_c0_seq4	comp25861_c0_seq1	comp20111_c0_seq1	Spi_isotig10267
ORTHOMCL4931	12	Heat_shock_protein_75_kDa,_mitochondrial_	D3DUC8 TNF_receptor-associated_protein_1,_isoform_CRA_a_	03_aurelia_rc_finalASM_8478	adi_v1.05592	comp54738_c0_seq1	comp30140_c0_seq1		comp4396_c2_seq1	CL2857Contig1	comp17634_c0_seq1	jgi_Nemve1_162107_estExt_gwp.C_270038			comp47315_c0_seq1	comp28403_c0_seq1	comp132958_c0_seq1	Spi_isotig05116
ORTHOMCL869	12	Heme_binding_protein_	C1E6L8 Heme_binding_protein_	03_aurelia_rc_finalASM_8049	adi_v1.04698	comp253_c3_seq3	comp15695_c0_seq1	PAC_15725986	comp664_c0_seq1	CL205Contig1		jgi_Nemve1_125664_e_gw.222.19.1		contig07307	comp58590_c0_seq2		comp4123_c0_seq1	Spi_isotig08262
ORTHOMCL5655	12	Hepatocyte_nuclear_factor_4_alpha_	Q059V1 Hepatocyte_nuclear_factor_4,_gamma_		adi_v1.16879	comp29877_c0_seq1	comp10659_c0_seq1		comp29444_c0_seq1	CL8766Contig1	comp2638_c0_seq1	jgi_Nemve1_89471_e_gw.21.77.1		contig06056	comp63918_c1_seq1	comp40472_c0_seq1	comp3785_c0_seq1	Spi_isotig02195
ORTHOMCL3147	12	Heterogeneous_nuclear_ribonucleoprotein_R_	B1WBI4 Syncrip_protein_(Fragment)_	03_aurelia_rc_finalASM_5339	adi_v1.17020	comp20825_c0_seq1	comp21923_c0_seq1		comp3821_c0_seq1	CL1Contig577	comp9030_c0_seq1	jgi_Nemve1_209974_fgenesh1_pg.scaffold_114000046		contig08162	comp41023_c0_seq1	comp185936_c0_seq1	comp25437_c0_seq1
ORTHOMCL8573	12	Histone_acetyltransferase_1_	B7PSE2 Histone_acetyltransferase_type_B_catalytic_subunit,_putative_		adi_v1.24020	comp74457_c0_seq1	comp27715_c0_seq1	PAC_15714205	comp9804_c0_seq1	CL4634Contig1	comp46594_c0_seq1	jgi_Nemve1_120818_e_gw.174.7.1		contig12964	comp59817_c0_seq3	comp45005_c0_seq1	comp18156_c0_seq1
ORTHOMCL7094	12	Histone_cell_cycle_regulation_defective_interacting_protein_5_(Predicted),_isoform_CRA_a_	C4WRP3 ACYPI005854_protein_		adi_v1.06496	comp101820_c0_seq1	comp26356_c0_seq1	PAC_15721599	comp19129_c0_seq1	CL3964Contig1	comp38954_c0_seq1	jgi_Nemve1_99805_e_gw.54.132.1			comp59803_c0_seq3	comp52727_c0_seq1	comp27691_c0_seq1	Spi_isotig06368
ORTHOMCL337	12	Histone_H2B_	B3RUM8 Histone_H4_	03_aurelia_rc_finalASM_5207	adi_v1.21518	comp20643_c0_seq1	comp20763_c0_seq1	PAC_15704214			comp51268_c0_seq1	jgi_Nemve1_26311_gw.157.49.1	CL5360Contig1		comp9781_c0_seq1	comp248951_c0_seq1	comp809_c0_seq2	Spi_isotig14613
ORTHOMCL4915	12	HMG_box-containing_protein_1_	0		adi_v1.21829	comp30722_c0_seq1	comp16062_c0_seq1		comp6041_c1_seq1		comp24141_c0_seq1	jgi_Nemve1_120525_e_gw.171.24.1	gi_282546816_gb_GW272796.1_GW272796	contig10840	comp56967_c0_seq2	comp16388_c0_seq1	comp15365_c0_seq1	Spi_isotig02484
ORTHOMCL1297	12	Homeodomain_transcription_factor_Meis2a_	Q70WC5 Homothorax_1_		adi_v1.06663	comp7135_c0_seq1	comp21058_c0_seq1	PAC_15726440		gb_DT605561.1		jgi_Nemve1_119733_e_gw.164.10.1	gi_282527444_gb_GW253527.1_GW253527	contig04833	comp44143_c1_seq1	comp22024_c0_seq1	comp3028_c1_seq1	Spi_isotig05078
ORTHOMCL4858	12	Homer-like_protein_	Q7ZWP9 Homer2_protein_		adi_v1.02403	comp26501_c0_seq1		PAC_15719927	comp38890_c0_seq1	CL6559Contig1	comp16256_c1_seq1	jgi_Nemve1_91920_e_gw.28.126.1		contig16849	comp44600_c0_seq1	comp79918_c0_seq1	comp7673_c0_seq1	Spi_isotig02363
ORTHOMCL3384	12	Hydroxyacyl-Coenzyme_A_dehydrogenase/3-ketoacyl-Coenzyme_A_thiolase/enoyl-Coenzyme_A_hydratase_(Trifunctional_protein),_beta_subunit_	Q7ZTL0 Thiolase-prov_protein_	03_aurelia_rc_finalASM_3976	adi_v1.20626	comp3517_c0_seq1	comp20829_c0_seq1		comp1256_c0_seq1	CL1Contig710		jgi_Nemve1_120584_e_gw.172.61.1	CL5517Contig1	contig04653	comp9721_c0_seq1		comp2079_c0_seq2	Spi_isotig05850
ORTHOMCL5636	12	Hyperosmotic_protein_21_	#N/A	03_aurelia_rc_finalASM_2946		comp1299_c0_seq113	comp22029_c0_seq1		comp1653_c1_seq1	CL4692Contig1	comp5462_c0_seq1	jgi_Nemve1_169697_estExt_gwp.C_1310111	CL303Contig1	contig16891		comp1104_c0_seq1	comp5235_c0_seq1	Spi_isotig13497
ORTHOMCL5817	12	Hypothetical_conserved_	Q86DX1 Clone_ZZZ463_mRNA_sequence_	03_aurelia_rc_finalASM_9244	adi_v1.15043	comp2706_c0_seq1	comp20684_c0_seq1			CL7713Contig1	comp2110_c0_seq1	jgi_Nemve1_242155_estExt_fgenesh1_pg.C_580013	CL1182Contig1		comp45631_c0_seq1	comp396_c0_seq1	comp2976_c0_seq1	Spi_isotig06983
ORTHOMCL5086	12	Hypothetical_membrane_protein_	0	03_aurelia_rc_polyp_finalASM_2259	adi_v1.04645	comp49302_c1_seq1	comp11069_c0_seq1		comp2253_c6_seq1	CL1091Contig1	comp6930_c0_seq1	jgi_Nemve1_232537_fgsh_est.C_scaffold_55000008		contig06729		comp10573_c0_seq1	comp121163_c0_seq1	Spi_isotig09633
ORTHOMCL8460	12	Inositol_1,4,5-trisphosphate_3-kinase_B_	Q5RGF8 Novel_protein_similar_to_vertebrate_inositol_1,4,5-trisphosphate_3-kinase_B_(ITPKB)_(Fragment)_		adi_v1.03750	comp50555_c0_seq1	comp17135_c0_seq1	PAC_15719837	comp44678_c0_seq1	CL4175Contig1	comp32876_c0_seq1	jgi_Nemve1_88290_e_gw.18.245.1		contig04942	comp10191_c0_seq1	comp21646_c0_seq1	comp62112_c0_seq1
ORTHOMCL4329	12	Inositol_oxygenase_	Q1HPR7 Myo-inositol_oxygenase_		adi_v1.02376	comp5166_c0_seq1	comp19373_c0_seq1	PAC_15725029		gb_CO509757.1	comp3174_c0_seq1	jgi_Nemve1_171813_estExt_gwp.C_1900084		contig13437	comp54653_c0_seq1	comp28504_c0_seq1	comp2634_c0_seq1	Spi_isotig06700
ORTHOMCL7371	12	Intraflagellar_transport_protein_20_homolog_	Q7Q5W1 AGAP006173-PA_	03_aurelia_rc_finalASM_12722	adi_v1.16432	comp44114_c0_seq1	comp23265_c0_seq1	PAC_15716159	comp26210_c0_seq1	CL10015Contig1	comp63597_c0_seq1	jgi_Nemve1_244762_estExt_fgenesh1_pg.C_1330014	CL768Contig1		comp64533_c0_seq1			Spi_isotig09340
ORTHOMCL4921	12	Isochorismatase_domain-containing_protein_2,_mitochondrial_	B2RY90 Isoc2a_protein_	03_aurelia_rc_finalASM_5546	adi_v1.19299	comp3478_c0_seq1	comp23800_c0_seq1	PAC_15727803	comp1812_c0_seq1		comp2155_c0_seq1	jgi_Nemve1_165649_estExt_gwp.C_630009		contig09295	comp60395_c0_seq5		comp5953_c0_seq1	Spi_isotig08877
ORTHOMCL7288	12	Isochorismatase_domain-containing_protein_2,_mitochondrial_	Q5TTG8 AGAP003181-PA_(Fragment)_	03_aurelia_rc_finalASM_1824	adi_v1.06263		comp46067_c0_seq1		comp85840_c0_seq1	gb_CX994547.2	comp97381_c0_seq1	jgi_Nemve1_159424_estExt_gwp.C_70479		contig12585	comp44739_c0_seq3	comp146995_c0_seq1	comp27508_c0_seq1	Spi_isotig12091
ORTHOMCL5164	12	Juxtaposed_with_another_zinc_finger_protein_1_	Q1KL18 Juxtaposed_with_another_zinc_finger_protein_1_	03_aurelia_rc_finalASM_6949	adi_v1.20854	comp35762_c0_seq3	comp27557_c0_seq1		comp29290_c0_seq1		comp9613_c0_seq1	jgi_Nemve1_176124_estExt_gwp.C_5680015		contig04983	comp61997_c0_seq7	comp24083_c0_seq1	comp27665_c0_seq1	Spi_isotig06069
ORTHOMCL1598	12	KIAA0142_splice_variant_1_(Fragment)_	A2AFI0 Rac/Cdc42_guanine_nucleotide_exchange_factor_(GEF)_6_	03_aurelia_rc_finalASM_1043	adi_v1.20053	comp31559_c0_seq10	comp10565_c0_seq1	PAC_15716312	comp15262_c0_seq1			jgi_Nemve1_245940_estExt_fgenesh1_pg.C_1860013		contig01816	comp55649_c1_seq14	comp32906_c0_seq1	comp23144_c0_seq1	Spi_isotig04803
ORTHOMCL7365	12	Kinesin-73_	Q54VD6 Dynactin_150_kDa_subunit_	02_aurelia_rc_final_rsASM#1_11034	adi_v1.07178	comp34240_c0_seq1	comp24851_c0_seq1	PAC_15714792	comp30924_c0_seq2		comp16405_c0_seq1	jgi_Nemve1_247466_estExt_fgenesh1_pg.C_3060006			comp57829_c0_seq1	comp3589_c0_seq1	comp154512_c0_seq1	Spi_isotig08227
ORTHOMCL789	12	Kinesin-like_protein_KIF3A_	B0UXU4 Novel_protein_(Zgc:158710)_	02_aurelia_rc_final_rsASM#1_9184	adi_v1.06635	comp50600_c0_seq1	comp28325_c0_seq1	PAC_15712900	comp14117_c0_seq1		comp16598_c0_seq1	jgi_Nemve1_160820_estExt_gwp.C_160077			comp55010_c0_seq1	comp38377_c0_seq1	comp13656_c0_seq1	Spi_isotig10124
ORTHOMCL8297	12	Kinetochore_protein_Nuf2-A_	D0N421 Kinetochore_protein_NUF2-like_protein_	03_aurelia_rc_finalASM_3609	adi_v1.02869	comp145252_c0_seq1	comp27748_c0_seq1		comp22547_c0_seq1		comp50947_c0_seq1	jgi_Nemve1_245107_estExt_fgenesh1_pg.C_1450061		contig22376	comp9813_c0_seq1	comp135011_c0_seq1	comp13036_c0_seq1	Spi_isotig09035
ORTHOMCL2515	12	L7_	#N/A	03_aurelia_rc_finalASM_4158		comp129_c0_seq1	comp20028_c0_seq1	PAC_15719933	comp54_c0_seq1	CL19Contig1		jgi_Nemve1_245394_estExt_fgenesh1_pg.C_1580002	CL6539Contig1	contig08216	comp48724_c0_seq1		comp93_c1_seq1	Spi_isotig09966
ORTHOMCL7319	12	LD28763p_	0		adi_v1.04618	comp84097_c0_seq1	comp23702_c0_seq1		comp34455_c0_seq1		comp3397_c0_seq1	jgi_Nemve1_243891_estExt_fgenesh1_pg.C_1010036	gi_282526975_gb_GW250034.1_GW250034	contig24158	comp63751_c0_seq9	comp19559_c0_seq1	comp6531_c0_seq1	Spi_isotig05230
ORTHOMCL6277	12	Lectin,_putative_	#N/A	03_aurelia_rc_polyp_finalASM_2956		comp60254_c0_seq1	comp10242_c0_seq1	PAC_15723897	comp52059_c0_seq1	CL641Contig1		jgi_Nemve1_82673_e_gw.6.366.1		contig09726	comp56635_c0_seq1	comp24196_c0_seq1	comp4110_c0_seq2	Spi_isotig05798
ORTHOMCL4688	12	LETM1_and_EF-hand_domain-containing_protein_1,_mitochondrial_	D3DVQ1 Leucine_zipper-EF-hand_containing_transmembrane_protein_1,_isoform_CRA_a_	03_aurelia_rc_ephyra_finalASM_3158	adi_v1.06746	comp42509_c0_seq1	comp27819_c0_seq1	PAC_15718853	comp8031_c0_seq1	CL6689Contig1	comp27092_c0_seq1	jgi_Nemve1_20815_gw.50.10.1		contig12156	comp63896_c1_seq3		comp63008_c0_seq1
ORTHOMCL6877	12	Leucine_rich_repeat_containing_protein_	B3G460 Leucine_rich_repeat_containing_proteins-like_protein_	02_aurelia_rc_strobila_rsASM#1_6227	adi_v1.09396	comp78332_c0_seq1	comp10685_c0_seq1	PAC_15709136	comp736_c0_seq1		comp13284_c0_seq1	jgi_Nemve1_127051_e_gw.234.33.1	gi_169224134_gb_FE039027.1_FE039027		comp51715_c0_seq1	comp5681_c0_seq1	comp25439_c0_seq1
ORTHOMCL7440	12	Leucine-rich_repeat_protein_	D6PCG5 Leucine_rich_repeat_domain_protein_	02_aurelia_rc_polyp_rsASM#1_3658	adi_v1.19453	comp26593_c0_seq2	comp24566_c0_seq1		comp7463_c0_seq1	CL2455Contig1	comp13529_c0_seq1	jgi_Nemve1_244945_estExt_fgenesh1_pg.C_1390064			comp59404_c0_seq5	comp7425_c0_seq1	comp16992_c0_seq1	Spi_isotig05578
ORTHOMCL2658	12	Leucine-rich_repeat-containing_protein_58_	B8JKF3 Novel_protein_similar_to_vertebrate_leucine_rich_repeat_containing_58_(LRRC58)_		adi_v1.19692	comp10068_c1_seq7	comp25664_c0_seq1	PAC_15720166	comp6908_c2_seq1	CL3488Contig1	comp43048_c0_seq1	jgi_Nemve1_247673_estExt_fgenesh1_pg.C_3350005		contig05105	comp54697_c0_seq4	comp33751_c0_seq1	comp253650_c0_seq1
ORTHOMCL7270	12	Leucine-rich_repeat-containing_protein_6_	#N/A	03_aurelia_rc_finalASM_2096		comp171689_c0_seq1	comp11823_c0_seq1	PAC_15725126	comp41045_c0_seq1	gb_CN633181.1	comp48015_c0_seq1	jgi_Nemve1_83265_e_gw.7.344.1			comp60138_c0_seq3	comp6680_c0_seq1	comp49521_c0_seq1	Spi_isotig12636
ORTHOMCL7195	12	Leukocyte_elastase_inhibitor_A_	Q6HA07 Serine_protease_inhibitor_	03_aurelia_rc_finalASM_7000	adi_v1.17942		comp14525_c0_seq1		comp14022_c0_seq1	CL6737Contig1	comp40297_c0_seq1	jgi_Nemve1_230428_fgenesh1_pm.scaffold_186000006		contig05368	comp62137_c0_seq3	comp111654_c0_seq1	comp39753_c0_seq1	Spi_isotig08882
ORTHOMCL8232	12	Leukocyte_receptor_cluster_(LRC)_member_1_	B7ZSW0 Leukocyte_receptor_cluster_(LRC)_member_1_	03_aurelia_rc_finalASM_13232	adi_v1.06583	comp96653_c0_seq1	comp18770_c0_seq1	PAC_15717477	comp15772_c0_seq1		comp54516_c0_seq1	jgi_Nemve1_240179_estExt_fgenesh1_pg.C_250117	gi_282545697_gb_GW261524.1_GW261524		comp62600_c0_seq2	comp57939_c0_seq1		Spi_isotig03111
ORTHOMCL5349	12	Likely_ortholog_of_H._sapiens_chromosome_9_open_reading_frame_138_(C9orf138)_	Q2YDR1 Zgc:123250_	02_aurelia_rc_final_rsASM#1_6932	adi_v1.10967	comp152819_c0_seq1	comp18397_c0_seq1		comp105707_c0_seq1	CL993Contig1	comp83649_c0_seq1	jgi_Nemve1_245526_estExt_fgenesh1_pg.C_1650011		contig26346	comp33264_c0_seq2	comp13972_c0_seq1	comp23870_c0_seq1
ORTHOMCL6731	12	LIM_class_homeodomain_transcription_factor,_Lhx6/8_subclass_	C3Y315 LIM_class_homeodomain_transcription_factor,_Lhx6/8_subclass_	01_aurelia_rc_ephyra_run090924_2550	adi_v1.05135	comp103444_c0_seq1	comp27599_c0_seq1		comp36574_c0_seq1		comp28571_c0_seq1	jgi_Nemve1_246590_estExt_fgenesh1_pg.C_2280026	gi_282543463_gb_GW265307.1_GW265307	contig11090	comp25192_c0_seq2	comp42561_c0_seq1	comp29516_c0_seq1
ORTHOMCL7723	12	Long_flagella_protein_LF4_	Q7X678 Long_flagella_protein_LF4_		adi_v1.08284	comp118005_c0_seq1	comp26915_c0_seq1	PAC_15714628	comp8467_c0_seq1		comp48947_c0_seq1	jgi_Nemve1_108108_e_gw.88.175.1	CL5861Contig1	contig20698	comp63747_c2_seq4	comp8072_c0_seq1	comp11519_c0_seq1
ORTHOMCL6588	12	LWamide_neuropeptides_	B8MZV6 Cell_surface_protein,_putative_		adi_v1.09869	comp41481_c0_seq1	comp16727_c0_seq1		comp27518_c0_seq1		comp15839_c0_seq1	jgi_Nemve1_242283_estExt_fgenesh1_pg.C_600091	CL735Contig1	contig26487	comp43751_c0_seq1	comp16049_c0_seq1	comp30099_c0_seq1	Spi_isotig08139
ORTHOMCL7410	12	LysM,_putative_peptidoglycan-binding,_domain_containing_1_	0	03_aurelia_rc_finalASM_2462	adi_v1.21637	comp137004_c0_seq1	comp28887_c0_seq1		comp27926_c0_seq1	gb_DN136218.2	comp25737_c0_seq2	jgi_Nemve1_239798_estExt_fgenesh1_pg.C_200031			comp9688_c0_seq1	comp183883_c0_seq1	comp118561_c0_seq1	Spi_isotig06079
ORTHOMCL7560	12	M11s1_protein_	Q5XNV3 Cytoplasmic_activation-proliferation-associated_protein_1_	03_aurelia_rc_finalASM_8783	adi_v1.22075	comp3734_c0_seq1	comp20262_c0_seq1	PAC_15723496	comp393_c1_seq1	CL1970Contig1	comp7663_c0_seq1	jgi_Nemve1_245801_estExt_fgenesh1_pg.C_1770019			comp44898_c1_seq1	comp6284_c0_seq1	comp3539_c0_seq1
ORTHOMCL6958	12	Major_facilitator_superfamily_antiporter,_putative,_expressed_	Q8RWN2 Transporter-like_protein_	03_aurelia_rc_finalASM_10325	adi_v1.05718	comp56668_c0_seq1	comp19463_c3_seq1	PAC_15728191	comp103987_c0_seq1	CL4222Contig1	comp50668_c0_seq1	jgi_Nemve1_243640_estExt_fgenesh1_pg.C_930071			comp60353_c0_seq3	comp99538_c0_seq1	comp299605_c0_seq1
ORTHOMCL4046	12	Major_facilitator_superfamily_domain-containing_protein_1_	Q0IJ10 LOC779536_protein_(Fragment)_	02_aurelia_rc_polyp_rsASM#1_259	adi_v1.19849	comp8605_c6_seq2	comp10295_c0_seq1	PAC_15721685	comp45056_c0_seq1	CL7356Contig1	comp70222_c0_seq1	jgi_Nemve1_123420_e_gw.199.15.1		contig13164		comp530180_c0_seq1	comp20685_c0_seq1
ORTHOMCL5270	12	Major_facilitator_superfamily_domain-containing_protein_1_	B5X4H3 Major_facilitator_superfamily_domain-containing_protein_1_	03_aurelia_rc_finalASM_10568	adi_v1.16490	comp29252_c0_seq1	comp18434_c0_seq1		comp56625_c0_seq1	CL5047Contig1	comp18254_c0_seq1	jgi_Nemve1_166534_estExt_gwp.C_750019		contig03430	comp62763_c0_seq5	comp641701_c0_seq1	comp132607_c0_seq1
ORTHOMCL5333	12	MAP_kinase_kinase_4_	#N/A	01_aurelia_rc_strobila_run090917_10957		comp4062_c0_seq12	comp25132_c0_seq1	PAC_15724191	comp3485_c0_seq1		comp6966_c0_seq1	jgi_Nemve1_83596_e_gw.8.99.1	CL4992Contig1	contig07725	comp59037_c0_seq4	comp9444_c0_seq1	comp1708_c1_seq1
ORTHOMCL5716	12	Map_kinase-activated_protein_kinase_(Mapkapk)_	#N/A	03_aurelia_rc_finalASM_5781		comp82047_c0_seq2	comp23106_c0_seq1	PAC_15718659		CL3702Contig1	comp33433_c0_seq2	jgi_Nemve1_207834_fgenesh1_pg.scaffold_85000011		contig20041	comp59115_c0_seq1	comp145878_c0_seq1	comp1732_c2_seq1	Spi_isotig04868
ORTHOMCL5281	12	Mediator_of_RNA_polymerase_II_transcription_subunit_8_	C3KGT0 Mediator_of_RNA_polymerase_II_transcription_subunit_8_		adi_v1.02492	comp44090_c0_seq1	comp23090_c0_seq1	PAC_15717739	comp18822_c0_seq1	CL6614Contig1	comp23530_c0_seq1	jgi_Nemve1_221006_fgenesh1_pg.scaffold_629000001		contig07369	comp71126_c0_seq1	comp121214_c0_seq1	comp53041_c0_seq1
ORTHOMCL6897	12	Melanocyte_proliferating_gene_1_	Q58D33 MYG1_protein_	03_aurelia_rc_finalASM_6964	adi_v1.23174	comp230004_c0_seq1	comp14746_c0_seq1	PAC_15722015	comp15197_c0_seq1	CL1647Contig1	comp44613_c0_seq1	jgi_Nemve1_105041_e_gw.75.33.1			comp63897_c3_seq2	comp178189_c0_seq1	comp24396_c0_seq1
ORTHOMCL5138	12	Membrane_protein,_putative_	#N/A	03_aurelia_rc_finalASM_7175		comp18781_c0_seq1	comp21053_c0_seq1	PAC_15718988	comp4673_c0_seq1	CL1915Contig1	comp19353_c0_seq1	jgi_Nemve1_248033_estExt_fgenesh1_pg.C_3970013	CL1198Contig1			comp153265_c0_seq1	comp11773_c0_seq1	Spi_isotig05194
ORTHOMCL5664	12	Methionine_aminopeptidase_	A7SGK6 Methionine_aminopeptidase_		adi_v1.19485	comp69220_c0_seq1	comp27435_c0_seq1	PAC_15704106	comp5894_c0_seq1	CL961Contig1	comp33133_c1_seq1	jgi_Nemve1_245141_estExt_fgenesh1_pg.C_1470034			comp60972_c0_seq14	comp18412_c0_seq1	comp12046_c0_seq1	Spi_isotig09611
ORTHOMCL8400	12	Methylmalonic_aciduria_and_homocystinuria_type_C_protein_homolog_	A2AGD4 Methylmalonic_aciduria_cblC_type,_with_homocystinuria_	03_aurelia_rc_finalASM_4991	adi_v1.20498	comp380596_c0_seq1	comp11369_c0_seq1	PAC_15714953	comp47121_c0_seq1	CL5017Contig1	comp57709_c0_seq1	jgi_Nemve1_110826_e_gw.102.6.1			comp53593_c0_seq2	comp320536_c0_seq1	comp90464_c0_seq1
ORTHOMCL8274	12	Methylthioadenosine_phosphorylase_	Q3MHF7 PRDX3_protein_	03_aurelia_rc_finalASM_11991	adi_v1.14841	comp31375_c0_seq1	comp21029_c0_seq1	PAC_15716117	comp9249_c0_seq1		comp19137_c0_seq1	jgi_Nemve1_214799_fgenesh1_pg.scaffold_210000019			comp60128_c0_seq1	comp13653_c0_seq1	comp4176_c0_seq1	Spi_isotig07071
ORTHOMCL7448	12	Methyltransferase_type_11_	B4W069 Methyltransferase_domain_family_		adi_v1.15905	comp26216_c0_seq1	comp9416_c1_seq1		comp9899_c0_seq1		comp66349_c0_seq1	jgi_Nemve1_245969_estExt_fgenesh1_pg.C_1880011	CL4875Contig1	contig11099	comp56776_c0_seq2	comp50733_c0_seq1	comp293877_c0_seq1	Spi_isotig08584
ORTHOMCL7968	12	Methyltransferase-like_protein_9_	B5X2M0 Methyltransferase-like_protein_9_	03_aurelia_rc_finalASM_5108	adi_v1.19400	comp279828_c0_seq1	comp31943_c0_seq1		comp13707_c0_seq1	gb_CA301644.1	comp12427_c0_seq1	jgi_Nemve1_117903_e_gw.149.33.1			comp50270_c0_seq2	comp121177_c0_seq1	comp1219_c0_seq1	Spi_isotig06469
ORTHOMCL6952	12	Mg2+_and_Co2+_transporter,_putative_	B7PZS2 Mg2+_and_Co2+_transporter,_putative_	01_aurelia_rc_strobila_run090917_11128	adi_v1.03480	comp40830_c0_seq1	comp30768_c0_seq1	PAC_15724995	comp30742_c0_seq1	CL2179Contig1	comp71267_c0_seq1	jgi_Nemve1_175505_estExt_gwp.C_4080011			comp62315_c0_seq2	comp231245_c0_seq1	comp69793_c0_seq1
ORTHOMCL3007	12	Microsomal_glutathione_S-transferase,_putative_	Q3ZLD2 Microsomal_glutathione_S-transferase_		adi_v1.05757	comp6517_c0_seq1	comp20323_c0_seq1	PAC_15720425	comp1003_c0_seq1	CL1Contig388	comp14935_c0_seq1	jgi_Nemve1_240887_estExt_fgenesh1_pg.C_360050	CL872Contig1		comp37713_c0_seq2	comp2298_c1_seq1		Spi_isotig09515
ORTHOMCL3021	12	Microsomal_signal_peptidase_18_kDa_subunit_	Q1HRM6 Signal_peptidase_I_	03_aurelia_rc_finalASM_765	adi_v1.18967	comp3781_c0_seq1	comp19469_c0_seq1	PAC_15708933		CL1Contig204	comp8504_c0_seq1	jgi_Nemve1_166728_estExt_gwp.C_770095		contig06985	comp48173_c0_seq1		comp3831_c2_seq1	Spi_isotig08255
ORTHOMCL8150	12	Microsomal_signal_peptidase_23_kd_subunit_(Spc22/23)_	#N/A	03_aurelia_rc_finalASM_7157		comp23037_c0_seq1	comp11482_c0_seq1		comp7383_c0_seq1	CL796Contig1	comp25491_c0_seq1	jgi_Nemve1_94933_e_gw.38.269.1	CL1333Contig1	contig08726		comp4780_c0_seq1	comp3398_c0_seq1	Spi_isotig08224
ORTHOMCL7204	12	Microtubule-actin_crosslinking_factor_1b_	Q1LWX0 Novel_protein_similar_to_vertebrate_microtubule-actin_crosslinking_factor_1_(MACF1)_(Fragment)_	03_aurelia_rc_finalASM_3721	adi_v1.13873	comp46830_c0_seq1	comp33822_c0_seq1	PAC_15728561	comp58063_c0_seq1		comp124295_c0_seq1	jgi_Nemve1_244796_estExt_fgenesh1_pg.C_1340007			comp52176_c0_seq2	comp150929_c0_seq1	comp211164_c0_seq1	Spi_isotig10908
ORTHOMCL5551	12	Microtubule-associated_protein_1_light_chain_3_alpha_	D2KQR0 Microtubule-associated_protein_1_light_chain_3_alpha_	03_aurelia_rc_finalASM_10520	adi_v1.09325	comp63983_c0_seq1	comp21685_c0_seq1	PAC_15721972	comp12704_c0_seq1			jgi_Nemve1_121733_e_gw.182.87.1		contig14690	comp59575_c0_seq6	comp3659_c0_seq1	comp9683_c0_seq1	Spi_isotig06888
ORTHOMCL3986	12	MIPOL1_protein_	Q4G0U7 MIPOL1_protein_		adi_v1.09080	comp50453_c0_seq1	comp24004_c0_seq1	PAC_15724604	comp33053_c0_seq1	gb_CN634489.1	comp25965_c1_seq1	jgi_Nemve1_240218_estExt_fgenesh1_pg.C_260044	gi_282527496_gb_GW253579.1_GW253579		comp59642_c0_seq1	comp281917_c0_seq1	comp13839_c0_seq2
ORTHOMCL3974	12	Mitochondrial_import_inner_membrane_translocase_subunit_TIM50_	B7PW77 Mitochondrial_import_inner_membrane_translocase_subunit_TIM50,_putative_	03_aurelia_rc_finalASM_12412	adi_v1.08881	comp40068_c0_seq1	comp28217_c0_seq1	PAC_15719835	comp57614_c0_seq1	gb_CV464553.1	comp24166_c0_seq1	jgi_Nemve1_122269_e_gw.188.20.1			comp52663_c0_seq2	comp53184_c0_seq1	comp16819_c0_seq1
ORTHOMCL7165	12	Mitochondrial_import_receptor_subunit_TOM20_homolog_	B9EQA5 Mitochondrial_import_receptor_subunit_TOM20_homolog_	03_aurelia_rc_finalASM_2162	adi_v1.02850	comp24380_c1_seq1		PAC_15724060	comp4273_c0_seq1		comp10686_c0_seq1	jgi_Nemve1_83121_e_gw.7.422.1	CL532Contig1		comp63586_c2_seq1	comp6680_c0_seq1	comp4691_c0_seq1	Spi_isotig11063
ORTHOMCL8532	12	Mitochondrial_ribosomal_protein_L10_	Q1KKW0 Mitochondrial_ribosomal_protein_L10_	03_aurelia_rc_finalASM_5275	adi_v1.05886	comp90332_c0_seq1	comp32034_c0_seq1	PAC_15719608	comp24549_c0_seq1	CL837Contig2	comp48147_c0_seq1	jgi_Nemve1_205666_fgenesh1_pg.scaffold_61000098		contig23635		comp36930_c0_seq1	comp65364_c0_seq1
ORTHOMCL6589	12	Mitochondrial_ribosomal_protein_L3_	C1BYK9 Mitochondrial_39S_ribosomal_protein_L3_		adi_v1.06472	comp38815_c0_seq1	comp9928_c0_seq1	PAC_15724009	comp9969_c0_seq1	CL3691Contig1	comp82707_c0_seq1	jgi_Nemve1_128033_e_gw.245.13.1			comp60884_c0_seq1	comp376390_c0_seq1	comp13516_c0_seq1	Spi_isotig07057
ORTHOMCL7441	12	Mitochondrial_ribosomal_protein_S10_(Mrps10)_	0	03_aurelia_rc_finalASM_2252	adi_v1.07560		comp36538_c0_seq1		comp8081_c0_seq2	CL5516Contig1	comp126865_c0_seq1	jgi_Nemve1_206833_fgenesh1_pg.scaffold_74000029		contig20551	comp50282_c0_seq2	comp250404_c0_seq1	comp77516_c0_seq1	Spi_isotig09152
ORTHOMCL4356	12	Mitogen-activated_protein_kinase_kinase_6_	#N/A			comp83336_c0_seq1	comp25387_c0_seq1	PAC_15721543	comp17658_c0_seq1	CL7459Contig1	comp19471_c0_seq1	jgi_Nemve1_237148_estExt_fgenesh1_kg.C_1270004	gi_282554090_gb_GW275888.1_GW275888		comp58456_c0_seq1	comp7693_c0_seq1	comp5613_c0_seq1	Spi_isotig10894
ORTHOMCL7977	12	Mitogen-activated_protein_kinase_scaffold_protein_1-A_	B8JJN5 Novel_protein_similar_to_vertebrate_mitogen-activated_protein_kinase_kinase_1_interacting_protein_1_(MAP2K1IP1_,_zgc:110207)_	03_aurelia_rc_finalASM_5149	adi_v1.00059	comp17454_c0_seq2	comp25024_c0_seq1	PAC_15727985		CL3182Contig1	comp8927_c0_seq1	jgi_Nemve1_239924_estExt_fgenesh1_pg.C_220015	CL2108Contig1			comp3177_c0_seq1	comp6415_c0_seq1	Spi_isotig14294
ORTHOMCL6496	12	Mps_one_binder_kinase_activator-like_3_	#N/A	03_aurelia_rc_finalASM_8563		comp45029_c0_seq1	comp17940_c0_seq1	PAC_15712887	comp14029_c0_seq1	gb_DN816583.2	comp32656_c0_seq1	jgi_Nemve1_116750_e_gw.141.54.1			comp52440_c0_seq3	comp25872_c0_seq1	comp18228_c0_seq1	Spi_isotig05536
ORTHOMCL7753	12	MSTP096_	A7E2N8 LOC100001081_protein_		adi_v1.11581	comp88021_c0_seq1	comp22883_c0_seq1	PAC_15715336	comp101634_c0_seq1	CL6295Contig1	comp17590_c0_seq1	jgi_Nemve1_207988_fgenesh1_pg.scaffold_87000017	gi_282548671_gb_GW271361.1_GW271361		comp45749_c0_seq1	comp503377_c0_seq1	comp173591_c0_seq1
ORTHOMCL399	12	Mtmr3_protein_	A8K0L6 cDNA_FLJ76734,_highly_similar_to_Homo_sapiens_myotubularin_related_protein_3_(MTMR3),_transcript_variant_3,_mRNA_		adi_v1.03900	comp2954_c1_seq12	comp10452_c0_seq1	PAC_15711713	comp50205_c0_seq1		comp17381_c0_seq1	jgi_Nemve1_20426_gw.93.12.1	gi_282551853_gb_GW268555.1_GW268555	contig18553	comp64293_c0_seq9	comp11280_c0_seq1	comp44557_c0_seq1
ORTHOMCL1771	12	Musashi_nrp-1_	Q9UAF2 Musashi_		adi_v1.01543	comp2450_c2_seq13	comp18624_c0_seq1		comp196_c0_seq1		comp2591_c0_seq1	jgi_Nemve1_129799_e_gw.269.23.1	gi_282537656_gb_GW256649.1_GW256649	contig04663	comp57810_c1_seq1	comp8563_c0_seq1	comp761_c0_seq1	Spi_isotig05745
ORTHOMCL4080	12	MYCBP-associated_protein_	Q32NR1 MGC130930_protein_	03_aurelia_rc_finalASM_2508	adi_v1.12034	comp53360_c0_seq1	comp21184_c0_seq1	PAC_15723321	comp18562_c0_seq2	gb_DN249133.2	comp32040_c0_seq1	jgi_Nemve1_219214_fgenesh1_pg.scaffold_391000014			comp61715_c1_seq1	comp7886_c0_seq1	comp161474_c0_seq2
ORTHOMCL6921	12	Myd88_	#N/A	03_aurelia_rc_finalASM_5372		comp73658_c0_seq1		PAC_15721720	comp10430_c0_seq1	CL9285Contig1	comp48727_c0_seq1	jgi_Nemve1_82163_e_gw.5.187.1	gi_282532291_gb_GW255061.1_GW255061	contig05193	comp60461_c1_seq2	comp18015_c0_seq1	comp38429_c0_seq1
ORTHOMCL4372	12	N-acetylglucosamine-1-phosphodiester_alpha-N-acetylglucosaminidase_	B5DF88 N-acetylglucosamine-1-phosphodiester_alpha-N-acetylglucosaminidase_		adi_v1.15133	comp75712_c0_seq2	comp9252_c0_seq1	PAC_15708006	comp56842_c0_seq1	gb_DT617207.1	comp34589_c0_seq1	jgi_Nemve1_117798_e_gw.149.18.1			comp62714_c0_seq1	comp213723_c0_seq1	comp170021_c0_seq1	Spi_isotig10600
ORTHOMCL8059	12	N-alpha-acetyltransferase_50,_NatE_catalytic_subunit_	Q70MN2 Mak3p-like_protein_(Fragment)_	03_aurelia_rc_finalASM_6575	adi_v1.13800	comp172842_c0_seq1	comp25521_c0_seq1	PAC_15725151	comp8615_c0_seq1	CL1117Contig1	comp23367_c0_seq1	jgi_Nemve1_135323_e_gw.354.30.1			comp56798_c0_seq1		comp18593_c0_seq1	Spi_isotig07335
ORTHOMCL4649	12	NADH_dehydrogenase_(Ubiquinone)_Fe-S_protein_4_	Q66KQ6 MGC85528_protein_	03_aurelia_rc_finalASM_7589	adi_v1.15215	comp13008_c0_seq1	comp23171_c0_seq1	PAC_15706727	comp2958_c0_seq1	CL1734Contig1		jgi_Nemve1_236104_estExt_fgenesh1_pm.C_4240002	CL411Contig1	contig18216		comp6746_c0_seq1	comp9961_c0_seq1
ORTHOMCL8033	12	NADH_dehydrogenase_[ubiquinone]_1_alpha_subcomplex_subunit_7_	#N/A	03_aurelia_rc_finalASM_77		comp41166_c0_seq1	comp22474_c0_seq1	PAC_15727601	comp3869_c0_seq1		comp17892_c0_seq1	jgi_Nemve1_244078_estExt_fgenesh1_pg.C_1080020	CL1308Contig1	contig21261		comp3532_c0_seq1	comp51992_c0_seq1	Spi_isotig10379
ORTHOMCL6311	12	NADH_dehydrogenase_1_alpha_subcomplex_subunit_13_	#N/A	03_aurelia_rc_finalASM_10348		comp14075_c0_seq1	comp20862_c0_seq1	PAC_15723645	comp7532_c0_seq1	CL1965Contig1	comp7747_c0_seq1	jgi_Nemve1_108313_e_gw.90.64.1	CL5693Contig1	contig09807			comp2558_c0_seq1	Spi_isotig10674
ORTHOMCL4553	12	Nemo-like_kinase_	Q7PNN1 AGAP005898-PA_		adi_v1.07898	comp25628_c0_seq2	comp22059_c0_seq1	PAC_15718048	comp9507_c0_seq1	CL7364Contig1	comp32046_c0_seq1	jgi_Nemve1_233772_fgsh_est.C_scaffold_525000001		contig06005	comp61680_c0_seq5	comp32750_c0_seq1	comp59068_c0_seq1
ORTHOMCL8278	12	NFATC2IP_protein_	Q5BLI6 Nfatc2ip_protein_(Fragment)_	01_aurelia_rc_strobila_run090917_4847	adi_v1.17802	comp111758_c0_seq1	comp9524_c0_seq1	PAC_15713503	comp27148_c0_seq1		comp123186_c0_seq1	jgi_Nemve1_245992_estExt_fgenesh1_pg.C_1900023			comp47281_c0_seq1	comp53271_c0_seq1	comp140194_c0_seq1	Spi_isotig08703
ORTHOMCL5966	12	Nfya_protein_	0	03_aurelia_rc_finalASM_9257	adi_v1.22729	comp17161_c0_seq1	comp10372_c0_seq1	PAC_15722613	comp35202_c0_seq1	CL5488Contig1	comp32842_c0_seq1	jgi_Nemve1_248844_estExt_fgenesh1_pg.C_37290001		contig05465		comp29898_c0_seq1	comp7663_c0_seq1
ORTHOMCL7353	12	NocA-like_transcription_factor_	B0V2S6 Zinc_finger_protein_503_		adi_v1.07373	comp6514_c0_seq1	comp21840_c0_seq1		comp5178_c0_seq1		comp9664_c0_seq1	jgi_Nemve1_247980_estExt_fgenesh1_pg.C_3850007	gi_282545733_gb_GW272460.1_GW272460	contig05674	comp61894_c0_seq4	comp5982_c0_seq1	comp8243_c0_seq1	Spi_isotig05633
ORTHOMCL8314	12	Non-structural_maintenance_of_chromosomes_element_1_homolog_	C3KJN5 Non-structural_maintenance_of_chromosomes_element_1_homolog_		adi_v1.15497	comp55891_c0_seq1	comp36926_c0_seq1	PAC_15718650	comp24932_c0_seq1	CL3927Contig1	comp113293_c0_seq1	jgi_Nemve1_239279_estExt_fgenesh1_pg.C_130121			comp45252_c0_seq1	comp32334_c0_seq1	comp39818_c0_seq1	Spi_isotig07637
ORTHOMCL7004	12	Nuclear_distribution_gene_C_homolog_	C3KIY7 Nuclear_migration_protein_nudC_	03_aurelia_rc_finalASM_8546	adi_v1.11084	comp17411_c0_seq1	comp11275_c0_seq1	PAC_15711502	comp13681_c0_seq1	CL885Contig1	comp30665_c0_seq1	jgi_Nemve1_161193_estExt_gwp.C_190120			comp51956_c2_seq2	comp10437_c0_seq1	comp10090_c0_seq1
ORTHOMCL7188	12	Nuclear_distribution_protein_nudE-like_1_	B4DS41 cDNA_FLJ55173,_highly_similar_to_Nuclear_distribution_protein_nudE-like_1_		adi_v1.24089	comp17413_c0_seq1	comp22237_c0_seq1	PAC_15727847		CL6888Contig1	comp17530_c0_seq1	jgi_Nemve1_126362_e_gw.231.17.1	CL5351Contig1		comp10186_c0_seq1	comp4224_c0_seq1	comp4381_c0_seq1	Spi_isotig11280
ORTHOMCL4295	12	Nuclear_receptor_AmNR4_isoform_A_	Q95WG1 Nuclear_receptor_AmNR4_isoform_A_		adi_v1.12356	comp6147_c0_seq4	comp15914_c0_seq1		comp13511_c0_seq1		comp23569_c0_seq1	jgi_Nemve1_209681_fgenesh1_pg.scaffold_109000059	gi_169223040_gb_FE038944.1_FE038944	contig00423	comp64335_c2_seq1	comp28813_c0_seq1	comp35007_c0_seq1	Spi_isotig02303
ORTHOMCL8491	12	Nucleolar_protein_5_	Q7ZXX3 LOC398558_protein_(Fragment)_	03_aurelia_rc_finalASM_10269	adi_v1.09946	comp29928_c0_seq1	comp19150_c1_seq1	PAC_15723951		CL1Contig396	comp13635_c0_seq1	jgi_Nemve1_238448_estExt_fgenesh1_pg.C_50262		contig07794	comp64047_c0_seq1	comp6165_c0_seq1	comp10046_c0_seq1
ORTHOMCL5650	12	Nucleolar_protein_5A_(56kDa_with_KKE/D_repeat)_(Fragment)_	#N/A	03_aurelia_rc_finalASM_12558		comp19521_c0_seq1	comp10519_c0_seq1	PAC_15725665	comp3827_c0_seq1	CL476Contig1	comp12616_c0_seq1	jgi_Nemve1_170437_estExt_gwp.C_1480011		contig06328	comp44211_c1_seq1		comp5092_c0_seq1	Spi_isotig06133
ORTHOMCL5866	12	Nucleosome_assembly_protein_1,_like_1_	#N/A	03_aurelia_rc_finalASM_5716		comp18859_c1_seq1	comp19766_c3_seq1	PAC_15721707	comp2144_c1_seq1	CL45Contig1	comp11802_c0_seq1	jgi_Nemve1_236778_estExt_fgenesh1_kg.C_510004	gi_282536312_gb_GW260212.1_GW260212			comp5760_c0_seq1	comp4591_c0_seq1	Spi_isotig05151
ORTHOMCL2054	12	Nup88B_protein_	A2CEI4 Nucleoporin_88_	03_aurelia_rc_finalASM_922	adi_v1.08841	comp187207_c0_seq1	comp20127_c0_seq1	PAC_15717414	comp23205_c0_seq1	CL5985Contig1	comp93908_c0_seq1	jgi_Nemve1_110975_e_gw.103.37.1		contig07738	comp67281_c0_seq1	comp268172_c0_seq1
ORTHOMCL6279	12	Opioid_receptor_sigma_1-like_protein_	D1LXA3 Opioid_receptor_sigma_1-like_protein_		adi_v1.03730		comp2612_c0_seq1	PAC_15722438	comp11966_c0_seq2		comp26639_c0_seq1	jgi_Nemve1_239974_estExt_fgenesh1_pg.C_220118	CL1678Contig1	contig07894	comp62885_c0_seq1	comp330340_c0_seq1	comp63420_c0_seq1	Spi_isotig07172
ORTHOMCL7423	12	Os06g0150400_protein_	#N/A	03_aurelia_rc_finalASM_5180		comp67579_c0_seq1	comp10403_c0_seq1		comp124681_c0_seq1	CL1692Contig1	comp26693_c0_seq1	jgi_Nemve1_108064_e_gw.88.263.1	CL265Contig1		comp45458_c0_seq1	comp53346_c0_seq1	comp14097_c0_seq1	Spi_isotig08363
ORTHOMCL5582	12	Osteopetrosis_associated_transmembrane_protein_1_(Predicted)_	Q4QQU9 Osteopetrosis_associated_transmembrane_protein_1_	03_aurelia_rc_finalASM_2170	adi_v1.15397	comp152693_c0_seq1	comp25534_c0_seq1		comp56602_c0_seq1		comp6208_c0_seq1	jgi_Nemve1_217762_fgenesh1_pg.scaffold_312000003		contig10906	comp62823_c0_seq3	comp121596_c0_seq1	comp27225_c0_seq1	Spi_isotig10289
ORTHOMCL6668	12	OTU_domain,_ubiquitin_aldehyde_binding_protein,_putative_	B7QJ34 OTU_domain,_ubiquitin_aldehyde_binding_protein,_putative_		adi_v1.12192	comp22858_c0_seq1	comp15401_c0_seq1	PAC_15724442	comp39405_c0_seq1		comp40726_c0_seq1	jgi_Nemve1_96243_e_gw.42.101.1	CL5224Contig1		comp8812_c0_seq1	comp38160_c0_seq1	comp40371_c0_seq1	Spi_isotig09576
ORTHOMCL3272	12	OtxC_	A0MV38 Orthodenticle_B_	03_aurelia_rc_finalASM_12941	adi_v1.00602	comp10867_c0_seq2	comp18121_c0_seq1		comp72106_c0_seq1		comp5216_c0_seq1	jgi_Nemve1_213735_fgenesh1_pg.scaffold_183000021	CL2666Contig1	contig13184	comp55539_c0_seq3		comp24145_c0_seq1	Spi_isotig05943
ORTHOMCL5794	12	P34cdc2_	B4Q984 GD22264_		adi_v1.02023	comp19611_c0_seq1	comp10929_c0_seq1	PAC_15713118		CL6299Contig1	comp18634_c0_seq1	jgi_Nemve1_228964_fgenesh1_pm.scaffold_45000004	CL4189Contig1		comp60549_c0_seq8	comp11254_c0_seq1	comp18105_c1_seq1	Spi_isotig06047
ORTHOMCL4690	12	Paired_amphipathic_helix_protein_Sin3a_	D1LXE2 Sin3A-like_transcriptional_regulator_(Fragment)_		adi_v1.00984	comp12493_c0_seq1	comp11585_c1_seq1	PAC_15725393	comp4173_c0_seq1	CL9356Contig1	comp8215_c0_seq1	jgi_Nemve1_104010_e_gw.71.3.1	CL6005Contig1	contig08211		comp142007_c0_seq1	comp144712_c0_seq1
ORTHOMCL8070	12	Pallidin_	Q08DU8 Pallidin_	03_aurelia_rc_finalASM_12994	adi_v1.19301	comp37378_c0_seq1		PAC_15714035	comp12637_c0_seq1	CL5804Contig1	comp44563_c0_seq1	jgi_Nemve1_239805_estExt_fgenesh1_pg.C_200042		contig12642	comp31911_c1_seq1		comp43588_c0_seq1	Spi_isotig10281
ORTHOMCL7489	12	Parkinson_disease_7_domain-containing_protein_1_	B7PE33 Parkinson_disease_7_domain-containing_protein,_putative_		adi_v1.04114	comp8918_c0_seq1	comp29682_c0_seq1	PAC_15713853	comp12119_c0_seq1	CL8611Contig1	comp36715_c0_seq1	jgi_Nemve1_27388_gw.148.84.1			comp39626_c0_seq1	comp28088_c0_seq1	comp10564_c0_seq1	Spi_isotig06851
ORTHOMCL6344	12	PCI_domain-containing_protein_2_	A8K097 cDNA_FLJ78373,_highly_similar_to_Homo_sapiens_PCI_domain_containing_2,_mRNA_	03_aurelia_rc_finalASM_7643	adi_v1.10135		comp29852_c0_seq1	PAC_15706743	comp146841_c0_seq1	gb_DN244848.2	comp91457_c0_seq1	jgi_Nemve1_167736_estExt_gwp.C_920069			comp57699_c0_seq3	comp630094_c0_seq1	comp48478_c0_seq1	Spi_isotig10338
ORTHOMCL6397	12	Peptidyl-prolyl_cis-trans_isomerase_	A7RHU5 Peptidyl-prolyl_cis-trans_isomerase_	03_aurelia_rc_finalASM_10738	adi_v1.18218	comp64514_c0_seq1	comp28804_c0_seq1		comp53229_c0_seq1	CL3197Contig2		jgi_Nemve1_197333_fgenesh1_pg.scaffold_5000139		contig15684	comp58240_c0_seq1	comp12962_c0_seq1	comp25658_c0_seq1	Spi_isotig11212
ORTHOMCL7213	12	Peptidyl-prolyl_cis-trans_isomerase_	#N/A				comp28964_c0_seq1	PAC_15716016	comp16718_c0_seq1	CL1795Contig1	comp24647_c0_seq1	jgi_Nemve1_232984_fgsh_est.C_scaffold_111000005	CL1777Contig1	contig19925	comp58523_c0_seq4	comp19621_c0_seq1	comp15111_c0_seq1	Spi_isotig09402
ORTHOMCL8258	12	Peptidyl-prolyl_cis-trans_isomerase_NIMA-interacting_1_	#N/A	03_aurelia_rc_finalASM_881		comp10467_c0_seq1	comp22159_c0_seq1	PAC_15719396	comp6912_c0_seq1	CL1597Contig1		jgi_Nemve1_170242_estExt_gwp.C_1430037		contig08207	comp64012_c0_seq2	comp15405_c0_seq1	comp16619_c0_seq1	Spi_isotig05895
ORTHOMCL8157	12	Peptidyl-prolyl_cis-trans_isomerase_NIMA-interacting_4_	#N/A	03_aurelia_rc_finalASM_3924		comp31052_c0_seq1	comp25195_c0_seq1	PAC_15727052	comp6794_c0_seq1	CL7343Contig1	comp38374_c0_seq1	jgi_Nemve1_119994_e_gw.166.31.1			comp52285_c0_seq5	comp160769_c0_seq1	comp33745_c0_seq1	Spi_isotig08911
ORTHOMCL6570	12	Peroxisomal_biogenesis_factor_19_	Q3TDI5 Peroxisome_biogenesis_factor_19,_isoform_CRA_e_		adi_v1.19689	comp132764_c0_seq1	comp25252_c0_seq1	PAC_15720165	comp27259_c0_seq1	CL4340Contig1	comp39849_c0_seq1	jgi_Nemve1_243581_estExt_fgenesh1_pg.C_920046			comp55235_c0_seq3	comp18841_c0_seq1	comp22535_c0_seq1	Spi_isotig03169
ORTHOMCL6704	12	Phage_tail_fiber_repeat_family_protein_	0	03_aurelia_rc_finalASM_4012	adi_v1.05329	comp61714_c0_seq1	comp17023_c1_seq1	PAC_15728592	comp24963_c0_seq1		comp61192_c0_seq1	jgi_Nemve1_216464_fgenesh1_pg.scaffold_261000030	CL6454Contig1		comp52413_c0_seq1	comp11027_c0_seq1	comp20729_c0_seq1
ORTHOMCL7241	12	Phax_protein_(Fragment)_	#N/A	01_aurelia_rc_strobila_run091013_6677		comp42242_c0_seq1	comp32649_c0_seq1	PAC_15720490	comp50169_c0_seq1	CL1302Contig1	comp105607_c0_seq1	jgi_Nemve1_247256_estExt_fgenesh1_pg.C_2850002			comp54379_c1_seq1	comp91991_c0_seq1	comp43376_c0_seq2	Spi_isotig07973
ORTHOMCL3994	12	Phosphatidylinositol_4-phosphate_5-kinase_type_I_gamma_splice_variant_707_	Q8UUU1 Phosphatidylinositol-4-phosphate_5-kinase_		adi_v1.01856	comp38339_c0_seq1	comp15697_c0_seq1	PAC_15724330	comp21227_c0_seq1	CL6147Contig1	comp31794_c0_seq1	jgi_Nemve1_105451_e_gw.77.30.1		contig07491	comp59027_c0_seq1	comp332861_c0_seq1	comp19997_c0_seq1
ORTHOMCL8148	12	Phosphopantothenoylcysteine_decarboxylase_	#N/A			comp82279_c0_seq1	comp11315_c0_seq1	PAC_15722444	comp99596_c0_seq1	CL4158Contig1	comp64532_c0_seq1	jgi_Nemve1_162161_estExt_gwp.C_270351		contig24428	comp65204_c0_seq1	comp55837_c0_seq1	comp23015_c0_seq1	Spi_isotig05768
ORTHOMCL3322	12	PIH1_domain-containing_protein_1_	A9ULC5 LOC100135181_protein_	03_aurelia_rc_finalASM_6314	adi_v1.04780	comp87585_c0_seq1	comp14315_c0_seq1	PAC_15711807	comp117210_c0_seq1	CL4486Contig1	comp8082_c0_seq1	jgi_Nemve1_61396_gw.50.255.1			comp47939_c0_seq2	comp40786_c0_seq1		Spi_isotig10009
ORTHOMCL5072	12	PINK1_protein_	B5X237 Serine/threonine-protein_kinase_PINK1,_mitochondrial_		adi_v1.01725	comp80215_c0_seq1	comp21974_c0_seq1	PAC_15727956	comp2990_c2_seq1		comp7518_c0_seq1	jgi_Nemve1_199422_fgenesh1_pg.scaffold_15000014	CL2137Contig1		comp63624_c2_seq1	comp7218_c0_seq1	comp2450_c0_seq1	Spi_isotig02377
ORTHOMCL7765	12	Pinx1_protein_	Q6DJK8 Pinx1_protein_	03_aurelia_rc_finalASM_10393	adi_v1.05843	comp61003_c0_seq1	comp36022_c0_seq1		comp30377_c0_seq1	CL273Contig1	comp34538_c0_seq1	jgi_Nemve1_244746_estExt_fgenesh1_pg.C_1320056		contig17838	comp54548_c0_seq2	comp17317_c0_seq1	comp23882_c0_seq1
ORTHOMCL6889	12	Pirin_domain_protein_	A3ETQ6 Putative_pirin_protein_	03_aurelia_rc_finalASM_1946	adi_v1.02224	comp74542_c0_seq1	comp23557_c0_seq1	PAC_15701277	comp67517_c0_seq1	CL6358Contig1		jgi_Nemve1_171009_estExt_gwp.C_1650041	CL1034Contig1		comp62465_c1_seq1	comp4442_c0_seq1	comp149384_c0_seq1
ORTHOMCL8159	12	Platelet-activating_factor_acetylhydrolase_IB_subunit_gamma_	Q3TJC2 Platelet-activating_factor_acetylhydrolase,_isoform_1b,_alpha1_subunit,_isoform_CRA_a_	01_aurelia_rc_strobila_run090917_8971	adi_v1.15056	comp304679_c0_seq1	comp11431_c0_seq1		comp146414_c0_seq1	CL4736Contig1	comp125931_c0_seq1	jgi_Nemve1_200840_fgenesh1_pg.scaffold_24000054			comp57424_c0_seq1	comp53621_c0_seq1	comp77821_c0_seq1	Spi_isotig05401
ORTHOMCL7712	12	Plenty_of_SH3s_	D2A024 Plenty_of_SH3s_		adi_v1.14927	comp64117_c0_seq1	comp23974_c0_seq1	PAC_15728379	comp8094_c0_seq1	CL1918Contig1	comp8435_c0_seq1	jgi_Nemve1_163204_estExt_gwp.C_380062		contig10609	comp63316_c0_seq1	comp378105_c0_seq1	comp38895_c0_seq1
ORTHOMCL1594	12	Plexin_domain_containing_2_	B0WBH8 Tumor_endothelial_marker_7_	02_aurelia_rc_final_rsASM#1_2375	adi_v1.06590	comp49127_c0_seq1	comp15700_c0_seq1	PAC_15726093	comp41767_c0_seq1		comp41953_c0_seq1	jgi_Nemve1_238059_estExt_fgenesh1_pg.C_30101	CL4883Contig1		comp67966_c0_seq1	comp28158_c0_seq1		Spi_isotig09433
ORTHOMCL6376	12	Poly(A)_binding_protein_interacting_protein_2B_	0		adi_v1.08307	comp6079_c0_seq7	comp22795_c0_seq1		comp2906_c0_seq1		comp5753_c0_seq1	jgi_Nemve1_247891_estExt_fgenesh1_pg.C_3730013	CL237Contig1	contig12262	comp39332_c0_seq1	comp2515_c0_seq1	comp5056_c0_seq1	Spi_isotig11678
ORTHOMCL4248	12	Polymerase_(RNA)_II_(DNA_directed)_polypeptide_G_	#N/A			comp34224_c0_seq1	comp10561_c0_seq1	PAC_15722447	comp19434_c1_seq1	gb_BP508069.1	comp34158_c0_seq1	jgi_Nemve1_244053_estExt_fgenesh1_pg.C_1060040		contig18245	comp56553_c0_seq2	comp16917_c0_seq1	comp13480_c0_seq1	Spi_isotig09498
ORTHOMCL805	12	Polypeptide_N-acetylgalactosaminyltransferase_1_	Q0IE85 N-acetylgalactosaminyltransferase_		adi_v1.00795	comp123314_c0_seq1	comp16908_c1_seq1	PAC_15720634	comp34275_c0_seq1			jgi_Nemve1_227937_fgenesh1_pm.scaffold_3000033	CL3542Contig1	contig11567	comp69752_c0_seq1	comp18088_c0_seq1	comp58485_c0_seq1	Spi_isotig06354
ORTHOMCL7220	12	PP2A_inhibitor_	Q6TGU0 Myeloid_leukemia-associated_SET_translocation_protein_	03_aurelia_rc_strobila_finalASM_2512	adi_v1.13623		comp11285_c1_seq1	PAC_15723216	comp7559_c0_seq1	CL715Contig1	comp19484_c0_seq1	jgi_Nemve1_163440_estExt_gwp.C_400056			comp51680_c0_seq2	comp46794_c0_seq1	comp31627_c0_seq1	Spi_isotig05216
ORTHOMCL6720	12	Ppp1r3b_protein_	Q561L3 LOC733201_protein_(Fragment)_	03_aurelia_rc_finalASM_6486	adi_v1.13431	comp4943_c0_seq1	comp10913_c0_seq1			CL3225Contig1	comp75687_c0_seq1	jgi_Nemve1_103742_e_gw.69.191.1	CL3802Contig1	contig08186	comp66129_c0_seq1	comp83619_c0_seq1	comp250429_c0_seq1
ORTHOMCL8073	12	Pre-mRNA-splicing_factor_18_	C1BJD5 Pre-mRNA-splicing_factor_18_	03_aurelia_rc_finalASM_8571	adi_v1.14022	comp3474_c0_seq4	comp15761_c1_seq1	PAC_15727286	comp67130_c0_seq1		comp29629_c0_seq1	jgi_Nemve1_228922_fgenesh1_pm.scaffold_43000001			comp51254_c0_seq1	comp9529_c0_seq1	comp11680_c0_seq1	Spi_isotig05769
ORTHOMCL4455	12	Pre-mRNA-splicing_factor_SPF27_	#N/A	02_aurelia_rc_ephyra_rsASM#1_1917		comp16849_c2_seq3	comp25151_c0_seq1	PAC_15715942	comp9416_c0_seq1	CL1Contig680	comp33447_c0_seq1	jgi_Nemve1_168072_estExt_gwp.C_980186	CL366Contig1			comp14841_c0_seq1	comp10699_c0_seq1	Spi_isotig08437
ORTHOMCL4917	12	Prefoldin_subunit_4-like_protein_(Fragment)_	#N/A	03_aurelia_rc_finalASM_5927		comp15173_c0_seq4	comp22306_c0_seq1	PAC_15727950	comp9165_c0_seq1	CL6257Contig1		jgi_Nemve1_88977_e_gw.20.244.1	CL1405Contig1		comp57154_c0_seq1	comp1130_c0_seq1	comp37034_c0_seq1	Spi_isotig12850
ORTHOMCL6578	12	Prefoldin_subunit_5_	C1BYZ1 Prefoldin_subunit_5_	03_aurelia_rc_finalASM_526	adi_v1.00460	comp9785_c0_seq1	comp23695_c0_seq1		comp40332_c0_seq1	CL1104Contig1	comp29175_c0_seq1	jgi_Nemve1_162962_estExt_gwp.C_350170	gi_282534829_gb_GW253919.1_GW253919	contig05840		comp13167_c0_seq1		Spi_isotig06075
ORTHOMCL6413	12	Prenylated_Rab_acceptor,_putative_	#N/A	03_aurelia_rc_finalASM_7222		comp9549_c0_seq1	comp19157_c0_seq1	PAC_15720179	comp4969_c0_seq1	CL10107Contig1	comp12213_c0_seq1	jgi_Nemve1_110754_e_gw.102.143.1	CL2272Contig1			comp5864_c0_seq1	comp6113_c0_seq1	Spi_isotig08104
ORTHOMCL6276	12	Presequence_translocated-associated_motor_subunit_PAM17_	B6K6U3 Presequence_translocase-associated_motor_		adi_v1.09173	comp31305_c0_seq1	comp27463_c0_seq1	PAC_15718503	comp8439_c0_seq1		comp29330_c0_seq1	jgi_Nemve1_243333_estExt_fgenesh1_pg.C_850064		contig12455	comp61513_c0_seq5	comp8466_c0_seq1	comp26102_c0_seq1	Spi_isotig08763
ORTHOMCL6947	12	Probable_dimethyladenosine_transferase_	Q3B8I7 MGC130862_protein_	03_aurelia_rc_finalASM_7262	adi_v1.00249	comp73121_c0_seq1	comp30857_c0_seq1	PAC_15718237	comp12886_c0_seq1	CL5078Contig1		jgi_Nemve1_241083_estExt_fgenesh1_pg.C_390062		contig05874	comp44534_c0_seq2	comp14247_c0_seq1	comp21151_c0_seq1
ORTHOMCL5757	12	Probable_methylthioribulose-1-phosphate_dehydratase_	A2AWH9 APAF1_interacting_protein_		adi_v1.03805	comp42681_c0_seq1	comp9132_c0_seq1	PAC_15723768	comp16541_c0_seq1		comp64484_c0_seq1	jgi_Nemve1_197093_fgenesh1_pg.scaffold_4000173		contig05597	comp54981_c0_seq1	comp5183_c0_seq1	comp12027_c0_seq1	Spi_isotig01541
ORTHOMCL3641	12	Probable_N-acetyltransferase_CML2_	Q6NU83 MGC81154_protein_		adi_v1.15013	comp233_c0_seq2	comp25579_c0_seq1		comp14_c0_seq1		comp116_c0_seq1	jgi_Nemve1_213078_fgenesh1_pg.scaffold_168000041	CL335Contig1	contig05357	comp62517_c0_seq9	comp870_c0_seq1	comp109_c1_seq1	Spi_isotig01360
ORTHOMCL8296	12	Probable_palmitoyltransferase_ZDHHC14_	A4FVA9 ZDHHC14_protein_(Fragment)_		adi_v1.21301	comp33983_c0_seq1	comp22223_c0_seq1	PAC_15720289		CL679Contig1	comp5503_c0_seq1	jgi_Nemve1_113364_e_gw.117.6.1		contig16278	comp63307_c1_seq2	comp78820_c0_seq1	comp6621_c1_seq1	Spi_isotig04933
ORTHOMCL7468	12	Probable_RNA-binding_protein_EIF1AD_	C3KHM8 Probable_RNA-binding_protein_EIF1AD_	01_aurelia_rc_polyp_run090917_1146	adi_v1.20213	comp19239_c0_seq1	comp19883_c3_seq1	PAC_15723095	comp16279_c0_seq1	CL845Contig1	comp61974_c0_seq1	jgi_Nemve1_108065_e_gw.88.255.1			comp55697_c1_seq1	comp3936_c2_seq1		Spi_isotig06906
ORTHOMCL4247	12	Probable_serine_incorporator_	#N/A			comp346_c0_seq1	comp10594_c0_seq1	PAC_15728606	comp4951_c0_seq1	CL2375Contig1	comp9713_c0_seq1	jgi_Nemve1_129568_e_gw.267.10.1		contig07178	comp62136_c0_seq5	comp2573_c0_seq1	comp4125_c0_seq2	Spi_isotig04876
ORTHOMCL4059	12	Programmed_cell_death_protein_10_	Q0VCQ6 Programmed_cell_death_10_	03_aurelia_rc_finalASM_12278	adi_v1.05802	comp25150_c0_seq5	comp15532_c0_seq1	PAC_15707930	comp3638_c0_seq1	gb_BP506564.1	comp12721_c0_seq1	jgi_Nemve1_246324_estExt_fgenesh1_pg.C_2110028	CL2047Contig1		comp45506_c0_seq1		comp12048_c0_seq1
ORTHOMCL4337	12	Proteasome_subunit_alpha_type_	#N/A	03_aurelia_rc_finalASM_2187		comp12178_c0_seq1	comp11067_c0_seq1	PAC_15717626	comp1786_c0_seq1	CL683Contig1	comp5158_c1_seq1	jgi_Nemve1_235516_estExt_fgenesh1_pm.C_1610003		contig08060	comp51960_c0_seq2		comp2476_c0_seq1	Spi_isotig08693
ORTHOMCL5985	12	Protein_4.1G,_putative_	B3KUB6 cDNA_FLJ39529_fis,_clone_PUAEN2004067,_highly_similar_to_Band_4.1-like_protein_1_	03_aurelia_rc_finalASM_5346	adi_v1.12607	comp4020_c0_seq2	comp21828_c0_seq1	PAC_15725647	comp1659_c0_seq1		comp5136_c1_seq1	jgi_Nemve1_176215_estExt_gwp.C_5950007	CL3420Contig1	contig04384	comp54083_c0_seq2	comp27996_c0_seq1
ORTHOMCL4324	12	Protein_IWS1_homolog_	B4DL52 cDNA_FLJ54017,_highly_similar_to_IWS1_homolog_		adi_v1.14166	comp52016_c0_seq1	comp24614_c0_seq1	PAC_15728028	comp13685_c1_seq1	CL4273Contig1	comp14883_c0_seq1	jgi_Nemve1_120019_e_gw.166.67.1	gi_282540315_gb_GW266111.1_GW266111		comp49486_c0_seq3	comp64784_c0_seq1	comp44984_c0_seq1
ORTHOMCL5533	12	Protein_kinase_c_inhibitor_	Q5I2D2 Protein_kinase_c_inhibitor_	03_aurelia_rc_finalASM_10987	adi_v1.17894		comp14368_c0_seq1	PAC_15709434	comp1604_c0_seq1		comp1704_c0_seq1	jgi_Nemve1_231092_fgenesh1_pm.scaffold_374000002	CL716Contig1		comp12480_c0_seq1	comp1888_c0_seq1	comp428_c0_seq1	Spi_isotig13193
ORTHOMCL2330	12	Protein_kintoun_	0		adi_v1.12776	comp41390_c0_seq1	comp25629_c0_seq1	PAC_15724750	comp19865_c0_seq1		comp44395_c0_seq1	jgi_Nemve1_211205_fgenesh1_pg.scaffold_133000077	CL3266Contig1		comp65022_c0_seq1	comp23241_c0_seq1	comp3615_c0_seq1	Spi_isotig06154
ORTHOMCL6315	12	Protein_lin-52_homolog_	#N/A	02_aurelia_rc_strobila_rsASM#1_5115		comp12366_c0_seq1	comp19798_c3_seq1	PAC_15721377	comp38053_c0_seq1	gb_BP516116.1	comp50279_c0_seq1	jgi_Nemve1_238117_estExt_fgenesh1_pg.C_30209		contig07333	comp63709_c0_seq2		comp21413_c0_seq1	Spi_isotig12437
ORTHOMCL6087	12	Protein_LSM12_homolog_A_	C3KGS5 LSM12_homolog_A_	03_aurelia_rc_finalASM_8055	adi_v1.19143	comp27718_c0_seq1	comp12485_c0_seq1	PAC_15728125	comp13001_c1_seq1	CL1358Contig1	comp90513_c0_seq1	jgi_Nemve1_236359_estExt_fgenesh1_kg.C_50016			comp59678_c0_seq3	comp30356_c0_seq1	comp108397_c0_seq1
ORTHOMCL8235	12	Protein_N-terminal_glutamine_amidohydrolase_	B4H701 GL11768_		adi_v1.01858	comp80046_c0_seq1			comp13806_c0_seq1	CL6716Contig1	comp18609_c0_seq1	jgi_Nemve1_124632_e_gw.212.69.1	CL4850Contig1	contig08132	comp39478_c0_seq2	comp21048_c0_seq1	comp10432_c0_seq1	Spi_isotig09428
ORTHOMCL6613	12	Protein_phospatase_3_regulatory_subunit_B_alpha_isoform_type_1_	#N/A	03_aurelia_rc_finalASM_10843		comp46165_c0_seq1	comp21774_c0_seq1	PAC_15717585	comp6741_c0_seq1	CL2205Contig1	comp24498_c0_seq1	jgi_Nemve1_159419_estExt_gwp.C_70455			comp52021_c0_seq1	comp11335_c0_seq1	comp15787_c0_seq1	Spi_isotig06435
ORTHOMCL6540	12	Protein_phosphatase_1_regulatory_subunit_3C_	C4QD32 Protein_phosphatase_1_binding_protein,_putative_		adi_v1.13432	comp21013_c1_seq2	comp32419_c0_seq1		comp207081_c0_seq1	CL3941Contig1	comp49228_c0_seq1	jgi_Nemve1_242705_estExt_fgenesh1_pg.C_690093	gi_282539381_gb_GW263552.1_GW263552	contig06978		comp28729_c0_seq1	comp20581_c0_seq1	Spi_isotig07631
ORTHOMCL8615	12	Protein_phosphatase_1G_(Formerly_2C),_magnesium-dependent,_gamma_isoform_	C1MNQ4 Serine/threonine_protein_phosphatase_	03_aurelia_rc_finalASM_11384	adi_v1.03881	comp131939_c0_seq1	comp30940_c0_seq1	PAC_15726952	comp13181_c0_seq1	CL1733Contig1	comp55359_c0_seq1	jgi_Nemve1_137089_e_gw.390.41.1			comp64363_c0_seq1	comp43596_c0_seq1	comp79207_c0_seq1
ORTHOMCL3234	12	Protein_Tob2_	Q29GJ9 GA21619_		adi_v1.03665	comp2005_c0_seq6	comp20468_c0_seq1		comp1887_c0_seq1		comp1894_c0_seq1	jgi_Nemve1_38751_gw.118.73.1	CL590Contig1	contig06162	comp51178_c0_seq1	comp4336_c0_seq1	comp2709_c0_seq1	Spi_isotig07402
ORTHOMCL3295	12	Protein_YIF1B-B_	C0PUT3 YIF1B_(Fragment)_	02_aurelia_rc_final_rsASM#1_523	adi_v1.10569	comp16096_c0_seq5	comp23515_c0_seq1	PAC_15721468	comp24639_c0_seq1		comp41728_c0_seq1	jgi_Nemve1_99242_e_gw.52.56.1			comp60768_c0_seq8	comp17025_c1_seq1	comp3867_c0_seq1	Spi_isotig05284
ORTHOMCL4826	12	Putative_COMM_domain_containing_9_	#N/A	03_aurelia_rc_finalASM_2114		comp50647_c0_seq1	comp27679_c0_seq1	PAC_15722299	comp5632_c1_seq1		comp17621_c0_seq1	jgi_Nemve1_121194_e_gw.177.68.1	gi_282529858_gb_GW250443.1_GW250443		comp57141_c0_seq2	comp6490_c0_seq1	comp25322_c0_seq1	Spi_isotig14465
ORTHOMCL8026	12	Putative_fetal_globin-inducing_factor_variant_1_	#N/A	03_aurelia_rc_finalASM_1339		comp153112_c0_seq1	comp24516_c0_seq1	PAC_15712238	comp13537_c0_seq1	CL7747Contig1	comp51936_c0_seq1	jgi_Nemve1_127582_e_gw.240.19.1	CL4267Contig1			comp64977_c0_seq1	comp44140_c0_seq1	Spi_isotig11916
ORTHOMCL6523	12	Putative_MADS_box_transcription_enhancer_factor_2_polypeptide_B_variant_1_	B5FYI4 Putative_MADS_box_transcription_enhancer_factor_2_polypeptide_B_variant_1_	03_aurelia_rc_strobila_finalASM_634	adi_v1.03759	comp67203_c0_seq1	comp25454_c0_seq1	PAC_15726209	comp23987_c0_seq1		comp59251_c0_seq1	jgi_Nemve1_233178_fgsh_est.C_scaffold_145000009		contig14129	comp27681_c0_seq2		comp134481_c0_seq1	Spi_isotig06467
ORTHOMCL5773	12	Putative_MGC89063_protein_variant_2_	#N/A	03_aurelia_rc_finalASM_5737		comp20917_c0_seq1	comp25793_c0_seq1	PAC_15725924	comp70579_c0_seq1	CL6352Contig1	comp48978_c0_seq1	jgi_Nemve1_160490_estExt_gwp.C_140009	gi_282532131_gb_GW259005.1_GW259005			comp4910_c0_seq1	comp25513_c0_seq1	Spi_isotig04948
ORTHOMCL6319	12	Putative_mitochondrial_ribosome_recycling_factor_isoform_1_	B5FXB2 Putative_mitochondrial_ribosome_recycling_factor_isoform_1_	02_aurelia_rc_ephyra_rsASM#1_433	adi_v1.09212	comp165258_c0_seq1	comp9106_c0_seq1	PAC_15709659			comp112642_c0_seq1	jgi_Nemve1_103700_e_gw.69.161.1	CL5605Contig1		comp60098_c0_seq3	comp47049_c0_seq1	comp20540_c0_seq1	Spi_isotig10365
ORTHOMCL4210	12	Putative_ribosomal_protein_L14_	A8E526 Rpl14_protein_	03_aurelia_rc_finalASM_5167	adi_v1.04051	comp421_c0_seq1	comp20029_c0_seq1	PAC_15725894	comp128_c0_seq1	CL37Contig1		jgi_Nemve1_244001_estExt_fgenesh1_pg.C_1040018	CL182Contig1		comp9757_c0_seq1		comp413_c0_seq1	Spi_isotig14304
ORTHOMCL7408	12	Putative_Strabismus/VanGogh_protein_	A5AA57 Putative_Strabismus/VanGogh_protein_		adi_v1.04287	comp8124_c0_seq1	comp23068_c0_seq1		comp10386_c0_seq1	CL8947Contig1	comp33483_c0_seq1	jgi_Nemve1_113928_e_gw.121.14.1		contig04466	comp56670_c0_seq1	comp21070_c0_seq1	comp6750_c0_seq1	Spi_isotig06871
ORTHOMCL8064	12	Putative_translation_initiation_factor_	A9JRE2 Zgc:172216_		adi_v1.20987	comp114959_c0_seq1	comp24572_c0_seq1	PAC_15711657	comp19240_c0_seq1	CL5195Contig1	comp76611_c0_seq1	jgi_Nemve1_237765_estExt_fgenesh1_pg.C_10136			comp23803_c0_seq2	comp513855_c0_seq1	comp25731_c0_seq1	Spi_isotig11414
ORTHOMCL4275	12	Putative_U6_snRNA-associated_Sm-like_protein_LSm1_variant_1_	B5FZU6 Putative_U6_snRNA-associated_Sm-like_protein_LSm1_variant_1_	03_aurelia_rc_finalASM_7271	adi_v1.03510	comp25966_c1_seq1	comp16219_c0_seq1	PAC_15703433	comp14067_c0_seq1	gb_CV888011.1	comp26852_c0_seq1	jgi_Nemve1_241591_estExt_fgenesh1_pg.C_470123	CL2840Contig1			comp7358_c0_seq1		Spi_isotig09355
ORTHOMCL4253	12	R3H_domain-containing_protein_C19orf22_	Q9U2F1 Protein_Y46G5A.18a,_confirmed_by_transcript_evidence_	03_aurelia_rc_finalASM_8676	adi_v1.11259	comp21432_c0_seq1		PAC_15713073	comp38929_c0_seq1		comp16169_c0_seq1	jgi_Nemve1_237374_estExt_fgenesh1_kg.C_2080003		contig06367	comp46035_c0_seq1	comp21457_c0_seq1	comp36633_c0_seq1	Spi_isotig10726
ORTHOMCL5800	12	Rab32_	A1XKT0 Rab32_		adi_v1.07729	comp6324_c0_seq2	comp21640_c0_seq1	PAC_15714693	comp15537_c0_seq2		comp28034_c0_seq1	jgi_Nemve1_25811_gw.147.46.1		contig09502	comp57982_c0_seq1	comp55649_c0_seq1	comp2499_c0_seq2	Spi_isotig07203
ORTHOMCL6062	12	RAB7L1_protein_	Q6GPE6 MGC80435_protein_		adi_v1.17122	comp94778_c0_seq1	comp18058_c1_seq1	PAC_15727424	comp25085_c0_seq1		comp19066_c0_seq1	jgi_Nemve1_84449_e_gw.9.157.1	gi_282539330_gb_GW263501.1_GW263501	contig15751	comp49934_c0_seq1	comp148353_c0_seq1	comp85031_c0_seq1
ORTHOMCL5592	12	Rab9_effector_protein_with_kelch_motifs_	A8K403 Rab9_effector_protein_with_kelch_motifs_		adi_v1.07304	comp76132_c0_seq1	comp17862_c0_seq1		comp7971_c1_seq1		comp28112_c0_seq1	jgi_Nemve1_227966_fgenesh1_pm.scaffold_4000008	CL999Contig1	contig06858	comp47228_c0_seq1	comp70807_c0_seq1	comp25994_c0_seq1	Spi_isotig12367
ORTHOMCL8040	12	Radial_spoke_protein_MORN40_	Q3YE99 TSGA2_epididymal_isoform_		adi_v1.03190	comp15179_c0_seq1	comp25883_c0_seq1		comp146073_c0_seq1	CL8885Contig1	comp35388_c0_seq1	jgi_Nemve1_93004_e_gw.32.153.1	CL1763Contig1		comp62889_c4_seq3	comp37010_c0_seq1	comp19728_c0_seq1	Spi_isotig10455
ORTHOMCL880	12	Radial_spoke_protein_RSP4/6_	C4B8X4 Radial_spoke_protein_RSP4/6_	03_aurelia_rc_finalASM_9019	adi_v1.13930	comp121106_c0_seq1		PAC_15724052	comp5146_c0_seq1	gb_CN774352.1	comp51579_c2_seq1	jgi_Nemve1_239375_estExt_fgenesh1_pg.C_140058	CL525Contig1		comp44966_c1_seq1	comp14796_c0_seq1	comp13654_c0_seq2
ORTHOMCL6552	12	RCG60545_	#N/A	03_aurelia_rc_finalASM_10539		comp15175_c0_seq1	comp22987_c0_seq1	PAC_15718995	comp6807_c0_seq1		comp105829_c0_seq1	jgi_Nemve1_204768_fgenesh1_pg.scaffold_53000107		contig08734	comp55658_c0_seq2	comp1570_c0_seq1	comp21677_c0_seq1	Spi_isotig09695
ORTHOMCL5559	12	Receptor_expression-enhancing_protein_2_	#N/A	03_aurelia_rc_finalASM_10689		comp17001_c0_seq1	comp23725_c0_seq1	PAC_15718869	comp10325_c0_seq1	CL5445Contig1	comp20382_c0_seq1	jgi_Nemve1_107629_e_gw.87.111.1		contig17231	comp63575_c3_seq12		comp7307_c1_seq1	Spi_isotig04842
ORTHOMCL7363	12	Receptor-associated_protein_	C1C100 Alpha-2-macroglobulin_receptor-associated_protein_	03_aurelia_rc_strobila_finalASM_1903	adi_v1.03744	comp132671_c0_seq1	comp15280_c0_seq1		comp40690_c0_seq1	CL9947Contig1		jgi_Nemve1_135205_e_gw.352.13.1		contig15806	comp63464_c0_seq1	comp90229_c0_seq1	comp10305_c0_seq1	Spi_isotig06555
ORTHOMCL3745	12	Replication_factor_C_(Activator_1)_3_	Q5M830 Replication_factor_C_(Activator_1)_3_	01_aurelia_rc_strobila_run090917_3898	adi_v1.21294		comp36783_c0_seq1	PAC_15708632	comp11811_c0_seq1	CL9425Contig1	comp61115_c0_seq1	jgi_Nemve1_166966_estExt_gwp.C_800235			comp54092_c0_seq1	comp9141_c0_seq1	comp24478_c1_seq1	Spi_isotig12439
ORTHOMCL6621	12	Rhamnose_binding_lectin_	Q3KPQ7 LOC733382_protein_(Fragment)_	03_aurelia_rc_finalASM_7018	adi_v1.11600	comp15524_c0_seq1	comp10321_c0_seq1		comp4334_c0_seq1	CL1028Contig1	comp3190_c0_seq1	jgi_Nemve1_232013_fgsh_est.C_scaffold_14000007			comp60361_c0_seq3	comp10361_c0_seq1	comp4170_c0_seq1	Spi_isotig03067
ORTHOMCL5070	12	Rhamnospondin_1_	C5HIF3 Thrombospondin-1a_		adi_v1.01409	comp29670_c0_seq1	comp20805_c0_seq1		comp81843_c0_seq1		comp732_c4_seq1	jgi_Nemve1_241642_estExt_fgenesh1_pg.C_480095	gi_282543484_gb_GW265328.1_GW265328	contig05515	comp10022_c0_seq1	comp267743_c0_seq1	comp4641_c0_seq1	Spi_isotig01010
ORTHOMCL7465	12	Ribonuclease_H2_subunit_B_	#N/A	03_aurelia_rc_finalASM_12042			comp19822_c0_seq1	PAC_15726071	comp22158_c0_seq1	CL2169Contig1	comp31492_c0_seq1	jgi_Nemve1_200796_fgenesh1_pg.scaffold_24000010		contig01028	comp62303_c0_seq2	comp52907_c0_seq1	comp45258_c0_seq1	Spi_isotig08649
ORTHOMCL2831	12	Ribosomal_protein_	#N/A	03_aurelia_rc_finalASM_9237		comp149_c0_seq2	comp20124_c0_seq1	PAC_15726521	comp95_c0_seq1	CL1Contig151		jgi_Nemve1_236265_estExt_fgenesh1_kg.C_10005	CL5552Contig1	contig02648	comp55812_c0_seq1		comp158_c0_seq1	Spi_isotig11024
ORTHOMCL2572	12	Ribosomal_protein_L23a_	Q6Q416 Ribosomal_protein_L23a_	03_aurelia_rc_finalASM_12395	adi_v1.05649	comp97_c0_seq1	comp20020_c0_seq1	PAC_15717376		CL1Contig165	comp364164_c0_seq1	jgi_Nemve1_160446_estExt_gwp.C_130401	CL71Contig1		comp29546_c0_seq2	comp969_c0_seq1	comp34244_c0_seq1
ORTHOMCL1572	12	Ribosomal_protein_rpl21_	Q7PZX9 AGAP012138-PA_	03_aurelia_rc_finalASM_377	adi_v1.21259	comp215_c0_seq1	comp20095_c0_seq1	PAC_15712893		CL1Contig545	comp332_c0_seq1	jgi_Nemve1_237086_estExt_fgenesh1_kg.C_1090002			comp9828_c1_seq1	comp1066_c0_seq1	comp133_c0_seq1	Spi_isotig13192
ORTHOMCL5317	12	Ribosome_biogenesis_protein_WDR12_homolog_(Fragment)_	C0HBE6 WD_repeat-containing_protein_12_	03_aurelia_rc_finalASM_3472	adi_v1.18000	comp213634_c0_seq1	comp31881_c0_seq1	PAC_15726994	comp18825_c0_seq1	CL1989Contig1	comp80974_c0_seq1	jgi_Nemve1_82024_e_gw.5.83.1		contig20301		comp64309_c0_seq1	comp30742_c0_seq1
ORTHOMCL7349	12	Ring_finger_protein_146_	Q6GQD5 MGC80151_protein_		adi_v1.01489	comp41303_c0_seq1	comp28126_c0_seq1	PAC_15726927	comp47916_c0_seq1		comp52715_c0_seq1	jgi_Nemve1_15679_gw.408.30.1		contig05647	comp59716_c0_seq8	comp10127_c0_seq1	comp10397_c0_seq1	Spi_isotig06541
ORTHOMCL4561	12	RING_finger_protein_219_	A7Z060 RNF219_protein_	03_aurelia_rc_finalASM_4277	adi_v1.10773	comp34459_c0_seq2	comp16924_c0_seq1		comp129907_c0_seq1	CL2696Contig1	comp18263_c0_seq1	jgi_Nemve1_239554_estExt_fgenesh1_pg.C_160098		contig06866	comp53551_c0_seq1	comp620275_c0_seq1	comp49849_c0_seq1
ORTHOMCL7244	12	RNA_exonuclease_4_	C1BVW9 RNA_exonuclease_4_		adi_v1.02158	comp99784_c0_seq1	comp29193_c0_seq1	PAC_15726199	comp47055_c0_seq1	CL2610Contig1	comp195586_c0_seq1	jgi_Nemve1_43493_gw.1.450.1			comp47739_c0_seq1	comp66828_c0_seq1	comp31531_c0_seq1	Spi_isotig12277
ORTHOMCL6081	12	RNA_pseudouridylate_synthase_domain-containing_protein_4_	B7PYG1 Ribosomal_pseudouridine_synthase,_putative_	03_aurelia_rc_finalASM_6120	adi_v1.15487	comp113785_c0_seq1	comp13784_c1_seq1	PAC_15703088	comp38125_c0_seq1	CL3839Contig1	comp105477_c0_seq1	jgi_Nemve1_199175_fgenesh1_pg.scaffold_13000182			comp36688_c0_seq2	comp154684_c0_seq1	comp37222_c0_seq1
ORTHOMCL5550	12	RNA-binding_protein_pno1_	B4PY29 GE17874_	03_aurelia_rc_finalASM_2341	adi_v1.16297	comp41488_c0_seq1	comp28218_c0_seq1	PAC_15725771		CL554Contig1		jgi_Nemve1_199995_fgenesh1_pg.scaffold_18000119		contig21581	comp52822_c0_seq2	comp15055_c0_seq1	comp12905_c0_seq1	Spi_isotig01998
ORTHOMCL6493	12	Rpia_protein_(Fragment)_	Q6NXA0 Rpia_protein_(Fragment)_		adi_v1.03885	comp48977_c0_seq1	comp32682_c0_seq1	PAC_15725629	comp1515_c6_seq1	CL4850Contig1	comp58841_c0_seq1	jgi_Nemve1_247895_estExt_fgenesh1_pg.C_3730017			comp51683_c0_seq1	comp76283_c0_seq1	comp29781_c0_seq1	Spi_isotig08164
ORTHOMCL7281	12	rRNA-processing_protein_UTP23_homolog_	#N/A	03_aurelia_rc_finalASM_559		comp55523_c0_seq1	comp15094_c0_seq1	PAC_15722892	comp29090_c0_seq1	CL1806Contig1	comp48641_c0_seq1	jgi_Nemve1_13439_gw.223.24.1	CL6662Contig1			comp127478_c0_seq1	comp23419_c0_seq1	Spi_isotig13130
ORTHOMCL8725	12	Rrp1_protein_(Fragment)_	Q148H9 Ribosomal_RNA_processing_1_homolog_(S._cerevisiae)_	03_aurelia_rc_finalASM_3504	adi_v1.20621		comp26647_c0_seq1	PAC_15715388	comp73751_c0_seq1	CL2726Contig1	comp62480_c0_seq1	jgi_Nemve1_240056_estExt_fgenesh1_pg.C_240020		contig15618	comp67814_c0_seq1	comp54318_c0_seq1	comp23088_c0_seq1
ORTHOMCL8500	12	RRP15-like_protein_	A8K201 cDNA_FLJ75605,_highly_similar_to_Homo_sapiens_CGI-115_protein_(CGI-115),_mRNA_		adi_v1.15384	comp94152_c0_seq1	comp18878_c1_seq1	PAC_15721781	comp15956_c0_seq1	CL496Contig1	comp44605_c0_seq1	jgi_Nemve1_238530_estExt_fgenesh1_pg.C_60116	gi_282536098_gb_GW259998.1_GW259998		comp48410_c0_seq1	comp22452_c0_seq1	comp11360_c0_seq1
ORTHOMCL6888	12	RWD_domain-containing_protein_4A_	C1C4U1 RWD_domain-containing_protein_4A_		adi_v1.08682	comp52414_c0_seq1	comp14072_c0_seq1	PAC_15717393	comp17716_c0_seq1	CL928Contig1	comp24578_c0_seq1	jgi_Nemve1_160402_estExt_gwp.C_130304	CL2917Contig1	contig15357		comp16369_c0_seq1	comp26736_c0_seq1
ORTHOMCL5155	12	Sap30,_putative_	C0HBR9 Histone_deacetylase_complex_subunit_SAP30L_	03_aurelia_rc_finalASM_8797	adi_v1.02310	comp17135_c0_seq1	comp24758_c0_seq1	PAC_15726243		CL2091Contig1		jgi_Nemve1_120884_e_gw.175.104.1	CL2518Contig1		comp58404_c0_seq3	comp7569_c0_seq1	comp11490_c0_seq1	Spi_isotig05552
ORTHOMCL6529	12	Sarcoglycan,_beta_(Dystrophin-associated_glycoprotein)_	Q3ZB93 Sarcoglycan,_beta_(Dystrophin-associated_glycoprotein)_		adi_v1.01790	comp106321_c0_seq1	comp16388_c0_seq1	PAC_15726273	comp47754_c0_seq1		comp48407_c0_seq1	jgi_Nemve1_242600_estExt_fgenesh1_pg.C_670056		contig10268	comp60551_c0_seq4	comp8555_c1_seq1	comp7057_c0_seq1	Spi_isotig05905
ORTHOMCL4323	12	Scaffold_attachment_factor_B2_	#N/A	03_aurelia_rc_finalASM_2376		comp15969_c0_seq1	comp10454_c0_seq1	PAC_15725395		CL1241Contig1	comp5081_c0_seq1	jgi_Nemve1_244062_estExt_fgenesh1_pg.C_1060073	CL7322Contig1	contig04773	comp58211_c0_seq1	comp15876_c0_seq1		Spi_isotig12145
ORTHOMCL6430	12	Secreted_protein,_putative_	B7Q396 Secreted_protein,_putative_	03_aurelia_rc_finalASM_10409	adi_v1.01075	comp44032_c0_seq1	comp26487_c0_seq1		comp11493_c0_seq1	CL2238Contig1	comp35594_c0_seq1	jgi_Nemve1_119981_e_gw.166.89.1		contig13808		comp105811_c0_seq1	comp17939_c0_seq1	Spi_isotig10413
[truncated: 1,706 more rows]
